# Supplementary material for: CREBBP/EP300 acetyltransferase inhibition disrupts FOXA1-bound enhancers to inhibit the proliferation of ER+ breast cancer cells
Source: PLoS One. 2022 Mar 30;17(3):e0262378. doi: 10.1371/journal.pone.0262378 (PMC8967035; doi:10.1371/journal.pone.0262378)
Supplement: S1 Data — Source data for S3A Fig. (XLSX) [file pone.0262378.s009.xlsx]

## Sheet: MCF7
rowname	geneID		CPI-1612 5nM	CPI-1612 50 nM	fulvestrant	CPI-1612 5nM+ful	CPI-1612 50nM+ful
TSPAN6	ENSG00000000003		0.234146	0.594181	0.0718067	0.226506	0.565121
DPM1	ENSG00000000419		0.172319	0.248191	0.00649383	0.130809	0.23057
SCYL3	ENSG00000000457		-0.393877	-0.317498	0.214327	-0.139729	-0.424095
C1orf112	ENSG00000000460		-0.214966	-0.126243	0.0106236	-0.185208	-0.225251
CFH	ENSG00000000971		-0.0694614	-0.0387301	0.0344035	0.0067179	-0.246761
FUCA2	ENSG00000001036		-0.0177052	-0.267769	-0.0186044	-0.0671224	-0.278989
GCLC	ENSG00000001084		0.132742	0.119922	-0.0182793	0.0603996	0.14322
NFYA	ENSG00000001167		0.338021	0.408926	0.0165889	0.241732	0.397774
STPG1	ENSG00000001460		0.0226608	0.704841	-0.0311433	0.16742	0.839543
NIPAL3	ENSG00000001461		0.125974	0.432931	0.0559299	0.194318	0.480067
LAS1L	ENSG00000001497		0.114312	-0.135433	-0.0500124	0.0389734	-0.0706652
ENPP4	ENSG00000001561		0.313953	0.702492	0.0251823	0.281342	0.636218
SEMA3F	ENSG00000001617		-1.07877	-2.06505	0.117483	-0.975663	-2.17967
CFTR	ENSG00000001626		0.0147377	0.304967	0.0325908	0.00461284	-0.0369974
ANKIB1	ENSG00000001629		0.125131	0.0958613	0.0599448	0.00779448	0.0409567
CYP51A1	ENSG00000001630		0.0669639	-0.207345	-0.0132172	-0.117189	-0.197699
KRIT1	ENSG00000001631		0.0947128	0.0410784	0.0967891	0.162734	-0.0713055
RAD52	ENSG00000002016		-0.0471238	-0.133423	-0.0443285	-0.115496	-0.21103
MYH16	ENSG00000002079		-0.0581885	0.193475	-0.0227279	0.123631	-0.191569
BAD	ENSG00000002330		-0.0987497	0.0442379	0.0294112	0.00119549	-0.152217
LAP3	ENSG00000002549		0.206819	0.17541	-0.0326581	0.0620288	0.160452
CD99	ENSG00000002586		0.0468948	-0.161998	0.101371	-0.02143	-0.191707
HS3ST1	ENSG00000002587		0.235217	-0.43479	0.0891774	-0.122109	-0.122465
AOC1	ENSG00000002726		-0.0840426	-0.454051	0.00511345	-0.0307601	0.0132971
WNT16	ENSG00000002745		-0.0678249	-0.0190229	0.0279977	0.0243632	-0.114286
HECW1	ENSG00000002746		-0.0277883	-0.0745665	-0.00532626	-0.0215795	-0.0757124
MAD1L1	ENSG00000002822		0.159139	0.349343	-0.0167475	0.119107	0.258456
LASP1	ENSG00000002834		-0.493031	-0.805828	0.0946347	-0.363006	-0.768874
SNX11	ENSG00000002919		0.204903	0.35881	0.0437245	0.250235	0.39353
TMEM176A	ENSG00000002933		0.0337581	-0.0100679	-0.0119016	-0.0320603	0.178229
M6PR	ENSG00000003056		0.156187	0.112937	0.0220914	0.0277758	0.0799214
KLHL13	ENSG00000003096		-0.304107	-1.44325	0.213277	-0.0123775	-1.55253
CYP26B1	ENSG00000003137		-0.0230173	0.517685	-0.00682017	0.20742	0.353149
ICA1	ENSG00000003147		-0.269417	-0.731843	0.0748438	-0.259568	-0.756871
DBNDD1	ENSG00000003249		-0.202124	-0.859954	-0.057416	-0.297835	-0.765358
ALS2	ENSG00000003393		0.275301	0.542204	0.0284217	0.275678	0.595413
CASP10	ENSG00000003400		-0.18759	-0.278721	-0.0483131	0.168061	0.49923
CFLAR	ENSG00000003402		0.06326	0.0845985	0.129569	0.0767621	0.105283
TFPI	ENSG00000003436		-0.0457948	-1.13436	0.235719	0.224167	-1.19937
NDUFAF7	ENSG00000003509		0.0321224	0.211571	-0.0717051	0.162172	0.226353
RBM5	ENSG00000003756		-0.030895	0.388375	0.0690299	0.171606	0.352331
MTMR7	ENSG00000003987		0.134002	0.552882	0.0729867	-0.0385165	0.466404
SLC7A2	ENSG00000003989		-0.055926	-1.39471	-0.230305	-0.327279	-1.58354
ARF5	ENSG00000004059		-0.0207921	-0.0396135	0.0839504	0.0741225	-0.078788
SARM1	ENSG00000004139		0.161174	-0.32668	0.00489132	0.187302	-0.0717276
POLDIP2	ENSG00000004142		0.13821	0.106643	0.0231761	0.102719	0.0401228
PLXND1	ENSG00000004399		-0.728195	-1.55245	0.134865	-0.540613	-1.46061
AK2	ENSG00000004455		0.0638845	-0.100483	-0.0712387	-0.0687682	-0.189693
CD38	ENSG00000004468		-0.0843489	0.727663	-0.0112492	0.0880712	0.150879
FKBP4	ENSG00000004478		0.0335393	-0.265207	-0.313198	-0.301226	-0.491231
KDM1A	ENSG00000004487		0.115852	0.0561871	-0.0197105	0.0205682	0.0567951
RBM6	ENSG00000004534		0.00351723	0.256186	-0.103641	0.0786452	0.1701
CAMKK1	ENSG00000004660		-0.257399	-1.42703	-0.16952	-0.737223	-1.42849
RECQL	ENSG00000004700		0.38138	0.634057	0.08555	0.343393	0.564839
VPS50	ENSG00000004766		0.0249842	0.334512	-0.17268	0.047156	0.360497
HSPB6	ENSG00000004776		-0.00378237	0.221445	0.0596422	0.0739106	0.337046
ARHGAP33	ENSG00000004777		-0.400335	-0.26684	0.0251219	-0.101741	0.380731
NDUFAB1	ENSG00000004779		0.111888	0.0982802	0.0399904	0.0515845	-0.0215818
SLC22A16	ENSG00000004809		0.175851	0.336192	-0.0650676	-0.0614514	0.646065
ZMYND10	ENSG00000004838		-0.0520159	0.209386	-0.0584489	-0.107043	0.31616
ABCB5	ENSG00000004846		-0.0690174	0.125287	0.0288203	-0.023477	0.295439
ARX	ENSG00000004848		0.296484	1.32197	-0.114949	-0.163437	-0.0341107
SLC25A13	ENSG00000004864		-0.113118	-0.466224	-0.134087	-0.151108	-0.519252
ST7	ENSG00000004866		-0.0247056	-0.136189	0.0428921	-0.038521	-0.290608
CDC27	ENSG00000004897		0.315213	0.614408	0.0993109	0.276392	0.539366
SLC4A1	ENSG00000004939		-0.0526614	-0.0502077	0.029886	-0.0320234	-0.021353
CALCR	ENSG00000004948		-0.0181156	0.0955993	0.0351875	-0.043756	0.241004
HCCS	ENSG00000004961		0.169202	0.206364	0.038357	0.173181	0.239689
DVL2	ENSG00000004975		0.0679672	0.377601	-0.0313509	0.219634	0.402408
PRSS22	ENSG00000005001		-1.11045	-1.92791	0.308626	-0.705166	-1.94388
UPF1	ENSG00000005007		0.0356764	0.121817	-0.0338517	0.0151775	0.0933676
SKAP2	ENSG00000005020		0.028319	0.0497789	0.0512492	0.0103365	0.0365188
SLC25A5	ENSG00000005022		0.0912809	-0.0247065	0.064718	0.0459932	-0.0948188
MCUB	ENSG00000005059		0.0419845	-0.0813045	-0.0852877	-0.105257	0.0735645
HOXA11	ENSG00000005073		0.273706	0.263381	-0.170252	0.155819	0.892205
POLR2J	ENSG00000005075		0.0836876	0.145227	0.0748811	0.12799	0.113391
DHX33	ENSG00000005100		0.134928	-0.182863	-0.365646	-0.169637	-0.301508
THSD7A	ENSG00000005108		-0.0220848	0.0208333	-0.00633789	0.000155445	0.103585
LIG3	ENSG00000005156		0.0830184	-0.0417773	0.123358	-0.245086	-0.311984
RPAP3	ENSG00000005175		0.126189	0.241018	0.0221122	0.0593438	0.206575
ACSM3	ENSG00000005187		0.288115	-0.244081	-0.0858344	-0.124833	-0.194169
REXO5	ENSG00000005189		-0.000788769	0.0154885	0.00668507	0.161383	-0.0879922
CIAPIN1	ENSG00000005194		0.160682	0.0809553	-0.0474994	0.0827626	0.0521311
SPPL2B	ENSG00000005206		-0.266316	-0.135792	0.0146464	0.0325744	0.113337
FAM214B	ENSG00000005238		-0.323523	-0.080721	0.277401	-0.22288	0.209429
COPZ2	ENSG00000005243		0.162151	-0.128945	-0.0773201	0.081316	0.356845
PRKAR2B	ENSG00000005249		-0.141213	-0.0997661	0.0195335	-0.144487	-0.028824
MSL3	ENSG00000005302		0.156805	0.351436	0.0750324	0.116975	0.21934
CREBBP	ENSG00000005339		0.142847	0.142913	0.0533263	0.276847	0.342283
TSPOAP1	ENSG00000005379		-0.0668121	-0.00506666	0.0144419	-0.0909394	0.132941
GCFC2	ENSG00000005436		0.205911	0.350706	0.0246268	0.120316	0.264748
WDR54	ENSG00000005448		0.0065449	0.0448186	0.0782008	0.149324	0.0902496
CROT	ENSG00000005469		-0.0558216	0.0636221	0.0815276	-0.0758425	0.00623345
ABCB4	ENSG00000005471		-0.40244	-0.941481	0.142002	-0.12321	-1.12175
KMT2E	ENSG00000005483		-0.00798485	0.174357	0.087805	-0.103162	0.180042
RHBDD2	ENSG00000005486		0.146931	0.360697	0.14501	0.195124	0.386541
SOX8	ENSG00000005513		0.155273	-0.0373195	-0.0917393	0.0293306	-0.369505
IBTK	ENSG00000005700		-0.00836093	-0.140883	-0.117739	-0.172285	-0.221068
ZNF195	ENSG00000005801		0.198488	-0.0226962	-0.112397	0.0262182	0.0500489
MYCBP2	ENSG00000005810		0.0918247	0.331325	0.0779235	-0.204739	0.111625
FBXL3	ENSG00000005812		0.344838	0.603238	0.00689418	0.302643	0.756852
ITGAL	ENSG00000005844		-0.00645196	0.165396	-0.00451695	0.0109633	0.170674
PDK2	ENSG00000005882		-0.0185617	-0.217133	0.0466901	-0.128293	-0.456641
ITGA3	ENSG00000005884		-0.409783	-0.412379	0.238745	-0.325218	-0.683452
ZFX	ENSG00000005889		0.130578	0.151341	-0.164426	0.00645077	0.0957897
LAMP2	ENSG00000005893		0.0227487	-0.0778881	0.0806493	-0.0161599	-0.0853439
ITGA2B	ENSG00000005961		-0.215799	0.053607	0.186297	-0.12177	0.0671852
ASB4	ENSG00000005981		-0.0378442	0.118569	-0.0196901	0.165959	-0.335537
GDE1	ENSG00000006007		0.0786421	0.126031	0.050233	0.0938466	0.122441
REX1BD	ENSG00000006015		-0.10727	-0.0634682	0.138545	0.0382865	-0.143474
CRLF1	ENSG00000006016		-0.0383119	-0.349985	-0.00268337	-0.0557803	-0.200431
OSBPL7	ENSG00000006025		-0.679735	-0.551397	0.121058	-0.207505	-0.299085
TMEM98	ENSG00000006042		-0.0654907	0.329733	0.00722862	0.0276755	0.467529
YBX2	ENSG00000006047		-0.319778	-0.865374	0.0509156	-0.417668	-0.795007
MAP3K14	ENSG00000006062		-0.538248	-0.398637	0.0868473	-0.402428	-0.450417
ABCC8	ENSG00000006071		0.0494461	0.276041	-0.129337	0.0696197	0.341373
TMEM132A	ENSG00000006118		-0.521087	-0.885543	0.0322231	-0.375618	-0.837676
AP2B1	ENSG00000006125		-0.0432781	-0.235694	0.0176921	-0.113836	-0.226455
ZNF263	ENSG00000006194		0.132696	-0.126359	-0.13339	-0.0205094	-0.148288
CX3CL1	ENSG00000006210		-0.0317286	-0.142994	0.0228162	-0.0879254	-0.0409394
SPATA20	ENSG00000006282		-0.0553154	0.0792959	0.0790873	0.137312	0.141455
CACNA1G	ENSG00000006283		-0.033782	0.10723	0.0111507	-0.075721	0.655004
TNFRSF12A	ENSG00000006327		-0.64479	-1.2103	0.0764287	-0.680988	-1.29242
DLX6	ENSG00000006377		-0.0875039	0.154081	0.015183	0.00538151	-0.0232848
MAP3K9	ENSG00000006432		0.0378709	0.259668	-0.0293591	-0.0412277	0.22245
RALA	ENSG00000006451		0.190024	0.265851	0.103826	0.0887112	0.179232
BAIAP2L1	ENSG00000006453		-0.110891	-0.281879	0.00234695	-0.214219	-0.0876123
KDM7A	ENSG00000006459		-0.0285719	-0.0455176	0.114059	0.010745	0.255032
ETV1	ENSG00000006468		-0.00729684	0.139005	-0.0196057	0.0442832	-0.195585
AGK	ENSG00000006530		0.255243	0.506349	-0.00533802	0.192632	0.508481
ALDH3B1	ENSG00000006534		-0.160537	-0.887887	0.0612692	-0.22416	-0.527428
TTC22	ENSG00000006555		-0.024267	0.166801	0.0178478	0.177449	0.365591
PHTF2	ENSG00000006576		0.154466	0.222113	0.0715208	0.0535036	0.205835
CCL26	ENSG00000006606		-0.0165701	-0.240113	0.00436782	-0.016064	-0.0482155
FARP2	ENSG00000006607		0.137755	0.225707	-0.00889693	-0.0157103	0.432613
USH1C	ENSG00000006611		-0.0219159	0.00100831	-0.0432024	-0.0566467	1.19991
GGCT	ENSG00000006625		-0.0434543	-0.335906	0.0602616	-0.191206	-0.400859
DBF4	ENSG00000006634		0.0442952	-0.0491463	-0.0407999	-0.153866	-0.0436192
TBXA2R	ENSG00000006638		-0.126905	-0.40431	-0.0608627	0.354819	0.462058
IFRD1	ENSG00000006652		0.160416	0.0904124	-0.187751	-0.0894434	0.0181179
LGALS14	ENSG00000006659		-0.0178799	-0.0175095	0.00215981	0.0242441	0.0182941
COX10	ENSG00000006695		0.236807	0.168553	0.0110266	0.132123	0.0547951
GTF2IRD1	ENSG00000006704		-0.415096	-0.948515	0.321558	-0.0995827	-0.797608
PAF1	ENSG00000006712		0.18488	0.462685	0.145175	0.275163	0.437628
VPS41	ENSG00000006715		0.283264	0.535563	0.179826	0.295816	0.523717
ARHGAP44	ENSG00000006740		0.396903	0.888253	-0.0163717	0.339116	0.746438
ELAC2	ENSG00000006744		0.132941	0.0670499	-0.0386252	0.0658515	-0.0369792
SCIN	ENSG00000006747		-0.0949517	-1.25238	-0.00170722	-0.142262	-0.933386
ARSD	ENSG00000006756		0.154026	-0.0669142	0.142252	0.128505	0.000289698
PNPLA4	ENSG00000006757		-0.0334197	0.466114	0.0754858	0.137186	0.406035
ADIPOR2	ENSG00000006831		-0.157534	-0.0968283	-0.0412169	-0.271168	-0.0742157
CDKL3	ENSG00000006837		0.00376526	0.355185	-0.102047	-0.0455754	0.682653
MARK4	ENSG00000007047		-0.163451	-0.0883748	0.175751	-0.10131	-0.212647
PROM1	ENSG00000007062		-0.0165148	-0.0628749	-0.00626988	-0.00970952	0.0531011
CCDC124	ENSG00000007080		0.0805203	0.000190196	0.0563684	0.0822609	-0.0429393
CEACAM21	ENSG00000007129		-0.0201497	-0.0583215	0.00159637	0.0400354	0.099253
PAFAH1B1	ENSG00000007168		0.175846	0.236946	0.105696	0.146109	0.077928
DNAH9	ENSG00000007174		0.0283273	0.0539715	0.0066493	0.0109364	-0.0904701
KIAA0100	ENSG00000007202		-0.0676483	-0.204004	-0.0743217	-0.125138	-0.246265
GAS7	ENSG00000007237		-0.0882766	-0.257144	0.0996026	-0.105823	-0.352577
TRAPPC6A	ENSG00000007255		-0.0582364	-0.21036	0.0835751	0.00942942	-0.219111
MATK	ENSG00000007264		-0.00346749	-0.570144	-0.214874	-0.323095	-0.699071
CEACAM7	ENSG00000007306		0.292818	-1.10731	-0.0580191	0.0595624	-1.07807
ST7L	ENSG00000007341		-0.0768614	-0.194734	-0.0437237	-0.0825654	-0.0919701
TKTL1	ENSG00000007350		-0.00640276	0.011297	-0.00249328	-0.0138134	-0.0527424
PAX6	ENSG00000007372		-0.0257572	0.093761	0.0402202	-0.0104286	0.23033
RPUSD1	ENSG00000007376		-0.0643357	-0.301588	-0.166197	-0.221255	-0.413783
RHBDF1	ENSG00000007384		-1.07149	-1.97445	0.139213	-0.668318	-2.00646
LUC7L	ENSG00000007392		0.0874411	0.11477	-0.0272971	0.094072	0.153942
CACNA2D2	ENSG00000007402		-0.123151	0.494469	0.0569641	-0.0489039	0.618052
BAIAP3	ENSG00000007516		-0.246254	0.815149	-0.022912	0.244273	0.763274
TSR3	ENSG00000007520		0.0680311	-0.0253467	-0.168226	-0.0469954	-0.00863343
PIGQ	ENSG00000007541		-0.238119	-0.0626974	-0.00392817	-0.151833	-0.0432133
CRAMP1	ENSG00000007545		-0.410951	-0.221221	0.000723138	-0.294328	-0.243718
TEAD3	ENSG00000007866		-0.658055	-1.34369	0.144313	-0.459724	-1.18314
SELE	ENSG00000007908		-0.0101613	-0.0342759	-0.00357218	-0.0036584	0.0148617
DNAJC11	ENSG00000007923		-0.0498142	-0.202509	-0.181951	-0.214706	-0.211959
FMO3	ENSG00000007933		-0.0494274	-0.245283	0.0298444	0.00459757	0.117238
MYLIP	ENSG00000007944		-0.620873	-1.4309	0.213331	-0.459945	-1.31674
NOX1	ENSG00000007952		-0.104684	0.241025	-0.00525447	0.0502637	0.343663
E2F2	ENSG00000007968		-0.272671	-0.640611	-0.00521498	-0.293876	-0.39034
PSMB1	ENSG00000008018		0.0700275	0.0851835	0.145019	0.129802	0.0594013
SYN1	ENSG00000008056		0.0419691	0.840375	0.0187179	-0.0145153	0.600475
JARID2	ENSG00000008083		-0.236932	-1.07111	-0.0249771	-0.338385	-1.14932
CDKL5	ENSG00000008086		0.168352	0.715098	0.0143197	-0.0778364	0.670005
CAMK1G	ENSG00000008118		-1.23473	-2.67749	0.570674	-0.737547	-2.93801
CDK11A	ENSG00000008128		-0.217164	0.114141	0.00151309	-0.00877695	0.328801
NADK	ENSG00000008130		-0.250874	-0.367501	-0.0924393	-0.351548	-0.316947
TFAP2B	ENSG00000008196		0.0233501	0.114941	0.0376559	0.0158251	-0.166377
DLEC1	ENSG00000008226		0.0112539	-0.181826	0.100546	-0.118249	-0.0445768
CYTH3	ENSG00000008256		0.0390063	0.592357	-0.0563498	-0.0519514	0.630565
ADAM22	ENSG00000008277		-0.130876	0.221808	-0.00784981	-0.0290298	0.127636
SYPL1	ENSG00000008282		0.120454	-0.00511213	-0.0194735	0.0047298	0.0569664
CYB561	ENSG00000008283		-0.309935	-0.898099	-0.0622158	-0.362778	-0.961097
SPAG9	ENSG00000008294		0.0576487	0.393622	0.0474076	0.0936747	0.381091
CELSR3	ENSG00000008300		-0.177498	-0.0842667	-0.155689	-0.0485287	-0.21123
AASS	ENSG00000008311		0.0742118	1.84967	-0.0703072	0.142911	1.94847
PLEKHG6	ENSG00000008323		-0.852155	-1.30469	0.422774	-0.561832	-1.49111
SS18L2	ENSG00000008324		0.122922	0.00186061	-0.0831381	-0.0921845	0.0509669
MPND	ENSG00000008382		-0.00635235	0.0396091	-0.0169048	0.0228795	-0.0473173
MGST1	ENSG00000008394		-0.190814	-0.736737	0.101212	-0.164998	-0.634959
CRY1	ENSG00000008405		-0.162487	0.0746623	0.0204659	-0.0980012	0.0384946
PGLYRP1	ENSG00000008438		0.0317933	-0.321537	0.0274951	0.0305608	0.145205
NFIX	ENSG00000008441		0.0681467	-0.401657	-0.0260377	-0.0362564	-0.357906
ST3GAL1	ENSG00000008513		-1.05552	-1.89448	0.260209	-1.10518	-2.04232
MMP25	ENSG00000008516		-0.128655	-0.545815	-0.222238	0.116031	-0.304428
IL32	ENSG00000008517		-0.208225	-0.0109131	0.0775879	0.231709	0.0070498
PKD1	ENSG00000008710		-0.456781	-0.423369	-0.205627	-0.448172	-0.392346
MAPK8IP2	ENSG00000008735		-0.0731565	0.147524	0.0137935	0.0933257	0.108002
MED24	ENSG00000008838		-0.0823063	0.210022	0.0822642	0.102167	0.301016
RHOBTB2	ENSG00000008853		-0.283922	-0.571288	0.175142	-0.243689	-0.519597
HEATR5B	ENSG00000008869		0.202003	0.298847	0.0902214	0.224156	0.309794
SEC62	ENSG00000008952		0.321067	0.500461	0.0164452	0.323663	0.420337
RPS20	ENSG00000008988		0.0923138	0.0211769	0.091802	0.0860831	-0.0274198
CSDE1	ENSG00000009307		0.14144	0.00325907	0.059091	0.00234254	-0.00453319
UBE3C	ENSG00000009335		0.163175	0.244341	-0.06647	0.0457299	0.192117
REV3L	ENSG00000009413		-0.0665094	-0.0659651	-0.0496514	-0.239612	-0.197345
TENM1	ENSG00000009694		-0.0474977	0.00277115	0.00572547	-0.0634418	0.731133
PAX7	ENSG00000009709		0.0321374	-0.344032	0.0322422	0.0484479	-0.272819
MASP2	ENSG00000009724		-0.286323	-0.223997	0.0787635	-0.132122	-0.0658083
IYD	ENSG00000009765		0.336546	-0.560026	0.0763167	-0.17306	-0.0252477
FAM76A	ENSG00000009780		0.128822	0.416937	-0.121302	0.322686	0.355108
TRAF3IP3	ENSG00000009790		-0.0352889	0.00392863	0.0508271	0.0963045	-0.128826
POMT2	ENSG00000009830		-0.0188431	-0.236285	-0.062397	-0.101144	-0.0755041
VTA1	ENSG00000009844		0.199929	0.288103	0.0183714	0.130092	0.276715
MLXIPL	ENSG00000009950		-0.129731	-0.254959	0.0901032	0.0482677	0.174756
BAZ1B	ENSG00000009954		0.109215	0.0623159	-0.0233683	-0.0357915	0.0436848
RANBP9	ENSG00000010017		-0.0682214	0.0270761	0.240265	0.0473686	-0.0190569
ETV7	ENSG00000010030		-0.0399206	0.44737	-0.0859159	-0.061129	0.549488
SPRTN	ENSG00000010072		0.319629	0.710494	-0.0819048	0.245751	0.723848
METTL13	ENSG00000010165		0.161514	0.0239225	-0.111315	-0.0469103	-0.0173204
DYRK4	ENSG00000010219		0.17183	-0.0290963	-0.240571	-0.0470316	0.153791
ZNF207	ENSG00000010244		0.107009	0.137967	-0.00998677	0.0253131	0.137163
UQCRC1	ENSG00000010256		0.0774088	0.110189	0.0900103	0.0925828	0.0756212
STARD3NL	ENSG00000010270		0.239737	0.495105	0.0676373	0.24381	0.496727
CD9	ENSG00000010278		-0.32503	-0.61242	0.172152	-0.251215	-0.562074
NCAPD2	ENSG00000010292		-0.0797863	0.171397	0.0629017	0.0460095	0.158992
IFFO1	ENSG00000010295		-0.036361	-0.0274826	-0.0467857	0.108726	-0.0503148
GIPR	ENSG00000010310		-0.139396	-0.548261	0.0311219	-0.0678005	-0.38658
PHF7	ENSG00000010318		-0.0375759	-0.183712	-0.102924	0.260466	-0.310431
SEMA3G	ENSG00000010319		-0.0397382	1.23905	-0.0648897	0.253938	0.909214
NISCH	ENSG00000010322		-0.0276441	0.223994	0.0275687	0.136519	0.277678
STAB1	ENSG00000010327		-0.0449549	-0.025672	0.0538105	-0.045401	-0.226423
FUZ	ENSG00000010361		-0.112431	0.0980129	0.0640121	0.0369127	0.0164175
SLC6A13	ENSG00000010379		-0.00473883	0.116336	-0.00344138	-0.00901727	0.0412367
IDS	ENSG00000010404		-0.0600578	0.0360213	0.107238	0.0376944	0.0547903
PRSS3	ENSG00000010438		-0.0164149	0.0634141	0.0129626	-0.0671305	0.314524
ZNF200	ENSG00000010539		0.128311	0.280082	-0.0962898	0.0301923	0.335491
CD4	ENSG00000010610		0.0364156	-0.0673399	-0.036273	-0.048457	0.282474
LRRC23	ENSG00000010626		-0.0619166	-0.150937	-0.00744803	0.0744664	-0.0446383
BTK	ENSG00000010671		-0.131107	0.33873	0.0436373	-0.14913	-0.106357
HFE	ENSG00000010704		-0.0395642	0.199798	-0.0754909	0.294093	0.175396
SCMH1	ENSG00000010803		-0.288215	-0.54649	0.0225807	-0.208214	-0.531651
FYN	ENSG00000010810		0.0471814	1.61565	-0.108689	-0.0389964	1.59943
HIVEP2	ENSG00000010818		-0.417622	-0.991743	0.288027	-0.374773	-0.855894
FMO1	ENSG00000010932		0.0537015	0.199898	-0.0283126	0.047754	-0.0471052
ELOA	ENSG00000011007		0.221639	0.224506	-0.106847	0.00956248	0.152067
LYPLA2	ENSG00000011009		-0.0405139	0.0924145	0.0376014	0.144164	0.0739811
CLCN6	ENSG00000011021		-0.540299	-0.609531	0.106319	-0.173783	-0.528063
MRC2	ENSG00000011028		-0.0693105	-0.228745	0.0944149	-0.00542914	0.0218077
NME1-NME2	ENSG00000011052		0.0797867	0.120253	0.0103816	-0.19577	0.0273617
TSPAN9	ENSG00000011105		-0.92547	-0.983048	0.460773	-0.261688	-0.558134
BTBD7	ENSG00000011114		0.127848	0.312531	0.0382639	0.11866	0.317866
APBA3	ENSG00000011132		-0.0192155	0.56537	-0.171099	0.267201	0.263443
MKS1	ENSG00000011143		0.17136	0.624896	0.0503707	0.370974	0.675913
ABHD5	ENSG00000011198		0.195296	0.244603	0.0397261	0.00527854	0.30408
ANOS1	ENSG00000011201		-0.0937492	0.136196	0.0209459	-0.0704201	0.244752
AKAP8L	ENSG00000011243		-0.220413	0.0226002	0.00992578	-0.0235225	0.205218
MBTD1	ENSG00000011258		-0.0651429	-0.182216	-0.0302548	-0.0502589	-0.0883812
UTP18	ENSG00000011260		-0.0785914	-0.749722	-0.243082	-0.381304	-0.947559
RNF216	ENSG00000011275		0.121543	0.0129058	-0.142421	0.0693994	0.0369962
TTC19	ENSG00000011295		0.135286	0.0861	-0.0589573	-0.0089426	0.058422
PTBP1	ENSG00000011304		0.11946	0.0666221	0.0814416	0.101135	0.103694
DPF1	ENSG00000011332		0.173236	0.724295	-0.250045	0.195753	0.667633
SYT7	ENSG00000011347		-0.366287	-0.973595	0.0912025	-0.395923	-0.980661
LARS2	ENSG00000011376		0.141561	0.253238	0.0179361	0.081065	0.257326
PIK3C2A	ENSG00000011405		0.130639	0.175434	-0.111693	-0.0128561	0.120619
PLAUR	ENSG00000011422		0.0657367	0.134261	-0.016088	-0.062588	0.0268022
ANLN	ENSG00000011426		0.213368	0.209676	0.101092	0.217126	0.204544
WIZ	ENSG00000011451		0.0688439	-0.0614416	-0.200457	-0.124226	-0.118932
RABGAP1	ENSG00000011454		0.0220617	0.186608	0.0417568	0.186822	0.0435785
DCN	ENSG00000011465		-0.0431514	0.221271	-0.0163947	-0.0273905	0.0597279
QPCTL	ENSG00000011478		-0.0578845	-0.2177	0.014625	-0.0985829	-0.281434
PPP5C	ENSG00000011485		-0.0752267	-0.104372	-0.0332141	-0.0373143	-0.107717
CEP68	ENSG00000011523		-0.0222255	-0.03806	-0.174271	-0.230421	-0.121556
MAP4K3	ENSG00000011566		0.00034081	0.0719202	-0.00645163	-0.0484677	0.16461
ZBTB32	ENSG00000011590		0.0923477	-0.194213	-0.0619639	-0.249367	-0.503109
TMEM159	ENSG00000011638		0.00172783	-0.258244	-0.127508	-0.00402796	-0.149892
GABRA3	ENSG00000011677		-0.0646103	-0.0282556	-0.0146042	-0.119775	-0.292154
BRCA1	ENSG00000012048		0.0467674	0.195666	0.0158845	0.142985	0.207595
ERCC1	ENSG00000012061		-0.13993	-0.244242	0.112273	0.0426964	-0.231423
CD22	ENSG00000012124		-0.0348791	-0.583234	0.00187494	-0.0899105	-0.18451
SEMA3B	ENSG00000012171		-0.675937	-1.27826	-0.0988364	-0.806509	-1.1849
MBTPS2	ENSG00000012174		0.202647	0.212777	-0.0525829	0.131858	0.25085
PRICKLE3	ENSG00000012211		-0.289435	-0.762619	-0.0752432	-0.461695	-0.782216
LTF	ENSG00000012223		-0.0150644	-0.0252153	-0.00322159	0.043155	-0.0575836
EXTL3	ENSG00000012232		0.195192	0.388223	-0.0284179	-0.0100549	0.690256
ELOVL5	ENSG00000012660		-0.218926	-0.682287	-0.143365	-0.425588	-0.670439
ALOX5	ENSG00000012779		-0.0373159	0.287797	0.00240713	0.0745304	-0.09886
KDM5D	ENSG00000012817		0.0128471	-0.0336502	-0.00344158	0.00177167	0.0814821
CALCOCO1	ENSG00000012822		-0.149877	-0.0344037	0.21229	0.182087	0.355185
UBR7	ENSG00000012963		0.236129	0.516416	-0.0125801	0.187645	0.430299
MAP4K5	ENSG00000012983		0.282912	0.240433	-0.0740123	0.0999711	0.225845
EHD3	ENSG00000013016		0.277799	0.831014	0.03426	0.240359	0.704906
PSMC4	ENSG00000013275		0.0648984	0.0556559	0.10522	0.0880409	0.0221908
MAN2B2	ENSG00000013288		0.0758581	0.149898	0.0378918	0.181574	0.195565
SLC7A14	ENSG00000013293		-0.0232493	-0.219732	0.0200674	-0.0406505	0.0984536
CLDN11	ENSG00000013297		-0.0224123	0.136667	-0.0196104	-0.11878	-0.0354929
SLC25A39	ENSG00000013306		-0.0588065	-0.187435	-0.0267752	-0.0895602	-0.198686
MVP	ENSG00000013364		0.0466119	-0.176886	0.00266309	-0.233492	0.0803864
NUB1	ENSG00000013374		0.323672	0.375076	0.0769782	0.164553	0.466992
PGM3	ENSG00000013375		0.00453892	0.431317	-0.0824359	-0.0269652	0.32864
RWDD2A	ENSG00000013392		0.0506817	0.438664	-0.0393243	0.274442	0.466582
CLK1	ENSG00000013441		-0.0386108	0.300529	0.165107	0.113363	0.462632
POLR3B	ENSG00000013503		0.278188	0.110042	-0.0290489	0.111135	0.102242
ANGEL1	ENSG00000013523		0.0929548	-0.232148	-0.205458	-0.0439917	-0.188639
RNF14	ENSG00000013561		0.286112	0.305633	0.101919	0.223486	0.340847
DNASE1L1	ENSG00000013563		-0.102849	-0.184359	0.11035	-0.0765791	-0.27865
DDX11	ENSG00000013573		-0.238584	-0.177325	-0.193725	-0.152246	-0.0490664
HEBP1	ENSG00000013583		-0.350148	-0.683511	0.0587542	-0.379953	-0.657042
GPRC5A	ENSG00000013588		-1.1061	-2.32915	0.279653	-0.777651	-2.44156
MAMLD1	ENSG00000013619		-0.362111	-0.848276	0.0622003	-0.43401	-0.64403
CD6	ENSG00000013725		0.0122111	0.177336	0.015918	0.009425	-0.247059
TACC3	ENSG00000013810		-0.0685775	0.00463387	-0.00795828	-0.0301071	0.0216681
UFL1	ENSG00000014123		0.279975	0.483972	0.165705	0.29502	0.564574
POLA2	ENSG00000014138		0.039712	0.212188	-0.0852544	0.187613	0.278361
ZC3H3	ENSG00000014164		0.135541	0.253849	-0.00608357	0.0947884	0.2946
CAPN1	ENSG00000014216		-0.167785	-0.345219	0.134977	-0.0466621	-0.302057
ACPP	ENSG00000014257		-0.8975	-1.11117	0.408596	-0.369736	-1.59874
MDH1	ENSG00000014641		0.0812403	0.0764368	0.0436659	0.0362545	0.0761296
SLC30A9	ENSG00000014824		0.205235	0.38506	0.0911846	0.188391	0.214088
MTMR11	ENSG00000014914		-0.62318	-0.564004	0.202592	-0.294543	-0.589188
COX15	ENSG00000014919		0.100689	0.044501	0.0697353	0.146317	0.123517
CCDC88C	ENSG00000015133		-0.0182375	-0.727871	-0.168067	-0.537444	-1.175
YAF2	ENSG00000015153		0.16683	0.00562342	-0.0310933	-0.0066041	0.0552946
ZMYND11	ENSG00000015171		0.0508581	-0.179086	0.000143205	-0.0537717	-0.145333
WAS	ENSG00000015285		-0.093688	-0.399717	-0.0320383	0.0126682	-0.0400212
DPEP1	ENSG00000015413		-0.0081016	-0.151755	-0.0167627	0.00570113	-0.0337232
BID	ENSG00000015475		-0.0318959	-0.261156	-0.0442677	-0.0325448	-0.423177
MATR3	ENSG00000015479		0.114792	0.0329298	0.0607384	0.0256381	0.0294952
NPC1L1	ENSG00000015520		-0.00195481	-0.196737	0.0385077	-0.100844	-0.019463
XYLT2	ENSG00000015532		-0.157112	-0.112993	-0.0253597	-0.0909351	-0.243721
RGPD5	ENSG00000015568		0.00586678	0.468946	0.0475895	-0.214897	0.136957
STMN4	ENSG00000015592		-0.0271855	-0.143364	-0.00877395	-0.026806	0.243609
NUDCD3	ENSG00000015676		0.251006	0.30105	-0.109774	0.11468	0.12654
ISL1	ENSG00000016082		-0.116209	0.354682	-0.00710239	0.0439078	0.555416
CHDH	ENSG00000016391		-0.0544295	-0.866302	-0.121005	-0.336272	-0.783154
IL20RA	ENSG00000016402		-0.120974	-0.921213	-0.16603	-0.155812	-0.687698
GLT8D1	ENSG00000016864		0.0412601	0.0792906	-0.0259121	-0.0258888	0.109767
ATP2C1	ENSG00000017260		0.163552	0.217405	0.0172873	0.0227716	0.23532
SLC38A5	ENSG00000017483		-0.0421678	0.290127	-0.0215235	0.128122	-0.643592
RALBP1	ENSG00000017797		0.119622	0.108998	0.0497895	0.0799835	0.135709
RUFY3	ENSG00000018189		-0.17624	-0.558702	-0.20501	-0.187481	-0.633125
CNTN1	ENSG00000018236		-0.00891072	-0.0324107	-0.00326192	-0.00889943	-0.0335244
SLC11A1	ENSG00000018280		-0.069332	-0.352978	0.125808	-0.276494	-0.561895
WWTR1	ENSG00000018408		0.0513491	0.406538	0.0635814	0.323384	0.537723
AGPS	ENSG00000018510		0.00947237	-0.626501	0.0910213	-0.00132638	-0.166379
CXorf56	ENSG00000018610		0.270465	0.467205	0.0669456	0.209475	0.377464
ATP1A2	ENSG00000018625		-0.0178755	0.538788	-0.0131237	-0.034564	-0.101485
TTC27	ENSG00000018699		0.344046	0.184987	-0.136614	0.059578	0.0903946
VSIG2	ENSG00000019102		-0.0518857	0.553463	-0.0371249	-0.0284017	0.306389
PHLDB1	ENSG00000019144		-0.352799	-0.858239	0.0840918	-0.382375	-0.549286
CYP24A1	ENSG00000019186		0.177745	-1.95153	-0.0317499	-0.17453	-1.47068
PRDM11	ENSG00000019485		0.0294506	0.160722	-0.0570319	0.332366	-0.406279
SYT13	ENSG00000019505		-0.0226173	-0.166724	-0.00815428	0.0822925	-0.159204
SNAI2	ENSG00000019549		-0.0436112	-0.871415	0.127308	0.0365578	-0.647782
CD74	ENSG00000019582		-0.0650189	-0.025573	0.0203627	-0.0477915	0.00844221
ZRANB1	ENSG00000019995		0.380981	0.735382	0.166944	0.398328	0.77355
NCDN	ENSG00000020129		0.0882506	-0.0231827	-0.119492	0.0008427	-0.056815
ADGRA2	ENSG00000020181		0.0409692	-0.281115	0.139993	-0.16599	-0.285218
ZFP64	ENSG00000020256		0.171585	0.130157	0.0850291	0.321914	0.119394
MNAT1	ENSG00000020426		0.0660351	0.324549	-0.0292414	0.0077804	0.138063
SAMD4A	ENSG00000020577		0.0330008	-0.124919	-0.185334	-0.13575	-0.212541
RUNX3	ENSG00000020633		-0.0658034	0.651464	-0.0731963	0.0818391	0.339447
MRE11	ENSG00000020922		0.0665965	0.0628375	0.0364983	0.0792944	-0.0201238
PLEKHB1	ENSG00000021300		0.015604	-0.220122	0.103082	-0.00866121	-0.0191026
SERPINB1	ENSG00000021355		-0.0840173	-0.1955	0.164339	0.108727	-0.116953
CYP3A43	ENSG00000021461		0.0246695	-0.121152	0.0286578	0.00580213	0.11909
SLC7A9	ENSG00000021488		-0.0255712	0.0846628	0.0237416	-0.00519952	-0.0928215
SPAST	ENSG00000021574		0.270233	0.22528	-0.0903229	0.0365177	0.221878
NRXN3	ENSG00000021645		-0.00661457	-0.484985	0.0245827	0.0481631	-0.207151
OSBPL5	ENSG00000021762		-0.238961	-0.518368	0.0148664	0.168054	0.228283
AQR	ENSG00000021776		0.297793	0.385487	0.0137055	0.224694	0.371921
CPS1	ENSG00000021826		0.308881	0.834182	-0.064315	0.00859573	0.54858
FHL1	ENSG00000022267		-0.19134	-0.237733	-0.103762	0.0382039	0.181023
RTF2	ENSG00000022277		0.162895	0.232116	0.113155	0.146337	0.215749
GABRA1	ENSG00000022355		0.0405887	-0.214296	0.0404442	-0.0326829	-0.28187
NLRP2	ENSG00000022556		0.0540738	0.057982	-0.00684579	0.0423171	0.0168241
SLC45A4	ENSG00000022567		0.315154	0.684599	-0.14884	0.279531	0.703436
RNF10	ENSG00000022840		0.165145	0.268451	0.0200124	0.101083	0.211851
ZNF839	ENSG00000022976		-0.0327662	0.253001	0.0846589	0.225209	0.0957192
ZDHHC6	ENSG00000023041		0.0314873	0.102824	-0.202282	-0.00851986	0.0999076
GRAMD1B	ENSG00000023171		-0.101134	-0.522396	0.10895	-0.0340003	-0.45541
RNH1	ENSG00000023191		-0.0331613	-0.198123	-9.62883e-05	-0.0359425	-0.232434
NDUFS1	ENSG00000023228		0.136878	0.0777182	0.107248	0.0868598	0.115519
RB1CC1	ENSG00000023287		0.069901	0.243392	0.108648	0.177844	0.337878
ERP44	ENSG00000023318		0.00933704	-0.0799708	0.0197383	-0.0327495	-0.00096329
ALAS1	ENSG00000023330		0.159736	0.475173	0.121913	0.152262	0.444013
BIRC3	ENSG00000023445		-0.0161789	0.245109	-0.00949077	-0.0137301	0.0723883
AKAP11	ENSG00000023516		0.156317	0.359547	-0.179044	0.0249661	0.345774
GLRX2	ENSG00000023572		0.170273	0.245985	-0.0595585	0.0403685	0.213448
SNAPC1	ENSG00000023608		0.479072	0.927674	-0.192306	0.352177	0.887114
DERA	ENSG00000023697		0.147031	0.181473	0.0302689	0.0525197	0.323354
STRAP	ENSG00000023734		0.131028	0.0111353	-0.0199329	0.0118414	0.00834182
ABCC2	ENSG00000023839		-0.167684	-0.0110227	-0.0594694	-0.201961	-0.971499
DEF6	ENSG00000023892		-0.228628	-0.163742	0.128169	0.028174	-0.0901232
PLEKHO1	ENSG00000023902		0.523119	0.202008	-0.152808	0.258516	0.127086
GCLM	ENSG00000023909		0.248223	0.276025	0.0484288	0.283635	0.228174
UBR2	ENSG00000024048		0.0194605	0.0928582	0.126096	0.0644439	0.0967126
EHD2	ENSG00000024422		0.166712	-0.447476	0.068506	-0.163262	0.701139
DEPDC1	ENSG00000024526		0.223488	0.459434	-0.0636035	0.0966986	0.472765
CCDC28A	ENSG00000024862		0.284305	0.796416	0.189608	0.408385	0.693343
RRAGD	ENSG00000025039		0.0830004	0.404457	0.0150346	0.290103	0.419614
HSF2	ENSG00000025156		0.243843	0.688717	-0.213088	0.236682	0.705358
PHF20	ENSG00000025293		-0.102379	-0.127609	0.110744	-0.251662	-0.23514
HSD17B6	ENSG00000025423		0.233879	0.411124	-0.014871	0.208038	0.320626
NR1H3	ENSG00000025434		-0.132932	0.0518048	-0.0151402	-0.0392114	0.108304
TYMP	ENSG00000025708		0.0709876	-0.109121	-0.00460504	-0.0346232	-0.0138478
NCAPH2	ENSG00000025770		-0.0095796	0.150551	-0.0170383	0.0630166	0.181002
TOMM34	ENSG00000025772		0.0328299	-0.168243	-0.0793913	-0.0193771	-0.155049
SEC63	ENSG00000025796		0.0909078	-0.0863057	-0.0313811	-0.101294	-0.232644
KPNA6	ENSG00000025800		0.0371839	0.0989535	0.153931	0.176371	0.268148
VIM	ENSG00000026025		-0.135919	-0.602168	0.137099	-0.142617	-0.548414
RTEL1-TNFRSF6B	ENSG00000026036		-0.365059	-0.108413	0.0238628	-0.0125116	0.0230489
FAS	ENSG00000026103		0.380241	0.0456362	-0.143768	0.310972	-0.195765
RNASET2	ENSG00000026297		-0.213767	-0.434213	0.0882973	-0.186294	-0.438064
CD44	ENSG00000026508		-0.126359	-0.912918	-0.180337	-0.399637	-0.669287
KCNG1	ENSG00000026559		0.130462	0.58769	-0.110942	0.310839	0.790472
AGPAT4	ENSG00000026652		-0.0823711	-0.0522298	-0.0309085	0.0916988	0.182626
BTN3A1	ENSG00000026950		0.063702	1.18065	-0.102844	0.164315	0.772303
MIPEP	ENSG00000027001		0.062938	0.0139498	0.145198	-0.0294321	-0.000690931
PRKCH	ENSG00000027075		-0.553434	-0.650066	0.304776	-0.356916	-0.410304
IFNGR1	ENSG00000027697		0.19133	0.510324	-0.034979	0.222068	0.525129
B4GALT7	ENSG00000027847		-0.136831	-0.33349	-0.292529	-0.0374659	-0.206947
VRK2	ENSG00000028116		0.121608	0.126445	0.031019	0.0549204	0.065584
TNFRSF1B	ENSG00000028137		-0.041762	-0.0445674	-0.0206413	-0.000569189	0.0101458
VEZT	ENSG00000028203		0.0566198	0.13781	0.0947888	0.2221	0.213965
POU2F2	ENSG00000028277		-0.246648	-0.108428	0.197654	-0.0379054	-0.360012
BRD9	ENSG00000028310		-0.105721	-0.221134	-0.167325	-0.126806	-0.109123
SNX1	ENSG00000028528		0.050365	0.0356062	-0.0999789	0.0461151	0.0687438
TBPL1	ENSG00000028839		0.301233	0.629403	-0.0405399	0.223056	0.627508
ARNTL2	ENSG00000029153		0.253698	0.654437	-0.115	0.067182	0.331483
BCLAF1	ENSG00000029363		0.398352	0.448507	0.00313941	0.272484	0.46607
SLC39A9	ENSG00000029364		0.221729	0.396933	0.103014	0.179074	0.416432
ANK1	ENSG00000029534		0.131024	-0.6356	-0.0408293	-0.102978	-0.661852
IBSP	ENSG00000029559		0.0116768	0.320153	0.0231247	-0.0419203	0.0534516
TFB1M	ENSG00000029639		0.0559093	0.137145	0.000454562	0.0101227	0.0534526
RABEP1	ENSG00000029725		-0.0918232	-0.221816	-0.0346595	-0.270867	-0.362972
HMGB3	ENSG00000029993		0.0315669	-0.122508	0.144897	0.037039	-0.161579
NUP160	ENSG00000030066		0.169901	0.168133	-0.109047	0.0832816	0.145458
BAK1	ENSG00000030110		0.0823455	0.260756	0.193228	0.205782	0.17814
IKZF2	ENSG00000030419		-0.442732	-0.998852	0.194122	-0.649621	-1.04951
GRN	ENSG00000030582		-0.00864311	-0.0401243	0.122374	0.0492378	-0.0173406
FAM13B	ENSG00000031003		0.0793319	0.0652964	-0.0809312	-0.062149	0.121737
ARHGAP31	ENSG00000031081		-0.112848	0.25321	-0.123736	0.487861	0.396515
CENPQ	ENSG00000031691		0.226273	0.412851	-0.0810554	0.150377	0.397737
SARS	ENSG00000031698		0.0926644	0.104646	-0.0249011	-0.00470619	0.0322057
RANBP3	ENSG00000031823		0.106075	0.159974	-0.0408415	0.00802597	-0.0130109
ARID4A	ENSG00000032219		-0.126743	0.078359	-0.109603	-0.181718	0.0605565
EIPR1	ENSG00000032389		0.125287	0.201253	0.0662389	0.107506	0.137581
PNPLA6	ENSG00000032444		-0.218362	0.02383	0.105761	-0.173119	-0.0317373
IFT88	ENSG00000032742		-0.06514	-0.221408	0.0986111	-0.0619645	-0.15461
ALG1	ENSG00000033011		0.253978	0.276083	0.00510129	0.145893	0.203803
ZCCHC8	ENSG00000033030		-0.0965243	-0.00843563	-0.0428399	-0.125948	0.0375606
ABCF2	ENSG00000033050		0.176785	0.203971	-0.179966	0.0748579	0.0684414
CHPF2	ENSG00000033100		-0.26337	-0.024396	-0.0951608	-0.168674	-0.0881502
LRRC7	ENSG00000033122		-0.0201533	0.314325	-0.0114375	-0.100443	-0.0516584
FUT8	ENSG00000033170		-0.376933	-1.30727	0.148217	-0.223149	-1.25255
UBA6	ENSG00000033178		0.141446	0.00649251	0.0349135	0.0116157	-0.293664
GAB2	ENSG00000033327		-0.533145	-1.05199	-0.164164	-0.765133	-0.944252
ATP6V0A1	ENSG00000033627		-0.0366301	-0.0343694	0.0274119	0.0390452	0.10319
PIAS1	ENSG00000033800		0.0310021	0.38678	0.0184592	0.132212	0.383024
SLC4A7	ENSG00000033867		-0.235178	-0.437598	-0.202595	-0.422662	-0.350449
APBA2	ENSG00000034053		0.420614	0.337853	-0.124015	0.0901013	0.562225
MAP2K3	ENSG00000034152		-0.0726912	-0.238169	0.0775109	-0.103954	-0.0356755
EFCAB1	ENSG00000034239		-0.00787379	0.140075	0.00560961	0.0130625	-0.171987
TMSB10	ENSG00000034510		-0.0866097	-0.195891	0.168623	-0.0276854	-0.179215
ASTE1	ENSG00000034533		0.50945	0.505913	0.0156051	0.324462	0.405589
RNF19A	ENSG00000034677		-0.333629	-0.0238507	0.0715244	-0.164307	0.125174
PEX3	ENSG00000034693		0.102567	0.128777	-0.0777174	0.0773314	0.130493
GABARAPL2	ENSG00000034713		0.0546901	0.1691	0.148252	0.0771605	0.146487
SH3YL1	ENSG00000035115		-0.0159702	-0.134594	-0.111955	-0.206418	-0.261406
FAM136A	ENSG00000035141		0.0750369	-0.238386	-0.0561621	-0.0957778	-0.305681
VCL	ENSG00000035403		0.0177152	0.215899	0.0516218	0.00227188	0.183711
DEPDC1B	ENSG00000035499		0.284726	0.413462	0.112381	0.230332	0.497786
DAPK2	ENSG00000035664		-0.270761	-1.1254	0.0350253	-0.377034	-0.739384
NSMAF	ENSG00000035681		0.0582804	0.237811	-0.116669	0.0500958	0.234747
ADSS	ENSG00000035687		0.0723599	-0.228679	-0.197157	-0.218375	-0.369685
TIMP2	ENSG00000035862		-0.291591	-0.0472101	0.0925212	-0.136335	-0.0759855
RFC1	ENSG00000035928		0.18543	0.382796	0.0181426	-0.0144995	0.454188
TBC1D23	ENSG00000036054		0.160469	0.381871	0.0826202	0.246763	0.438548
CUL3	ENSG00000036257		0.0533475	-0.0887686	0.0403624	0.0343116	-0.0122199
CYP46A1	ENSG00000036530		0.0377165	0.650868	-0.0601735	-0.0811208	0.389588
AC118549.1	ENSG00000036549		0.229407	0.253653	-0.0704221	0.183048	0.154712
USP2	ENSG00000036672		-0.224102	-0.332137	0.242024	-0.299758	-0.830888
CASR	ENSG00000036828		0.00398254	-0.00142158	-0.0770372	0.0612136	-0.010714
TUBG2	ENSG00000037042		-0.524598	-0.19827	0.189625	-0.173642	-0.010728
RPL26L1	ENSG00000037241		0.140307	0.242053	0.0335209	0.130161	0.192691
FLT4	ENSG00000037280		0.289994	0.807755	-0.0203081	0.309047	1.01074
NSUN2	ENSG00000037474		0.0660017	-0.15173	-0.183608	-0.117226	-0.186942
FBXO42	ENSG00000037637		0.0831812	0.473176	0.161308	0.122226	0.343562
MFAP3	ENSG00000037749		0.446162	0.462202	-0.0692175	0.169743	0.491102
MRI1	ENSG00000037757		-0.195631	-0.0627547	-0.0694031	-0.0569454	-0.102695
METTL1	ENSG00000037897		0.132245	-0.551114	-0.369679	-0.315157	-0.928662
HOXC8	ENSG00000037965		0.497373	-0.112352	-0.228683	-0.0851409	-0.156186
AGA	ENSG00000038002		0.0602382	-0.0930384	0.0479946	0.0571508	-0.0959655
PI4K2B	ENSG00000038210		0.163773	0.180022	0.0687682	0.102121	0.150762
BOD1L1	ENSG00000038219		0.174215	0.357384	0.031232	0.147144	0.330961
MAT2B	ENSG00000038274		0.340779	0.475884	0.0331463	0.290163	0.516221
TLL1	ENSG00000038295		-0.0382644	0.0825571	0.0324388	-0.0162209	-0.162679
EDC4	ENSG00000038358		-0.0800564	0.00203627	-0.0807743	-0.0236325	0.127984
TRIO	ENSG00000038382		-0.210483	-0.0355151	-0.028925	-0.157411	-0.297016
VCAN	ENSG00000038427		0.0340517	-0.722942	0.162023	-0.0591241	-0.414627
CLEC16A	ENSG00000038532		0.141433	0.32749	0.0755118	0.155682	0.421345
MSR1	ENSG00000038945		-0.0412032	-0.290013	0.124405	-0.0764119	-0.21436
CDH1	ENSG00000039068		-0.618029	-0.949045	0.0846018	-0.483061	-0.860719
MTREX	ENSG00000039123		0.133673	0.0313635	-0.0194927	0.0540435	-0.116702
DNAH5	ENSG00000039139		0.11856	0.173165	-0.134051	-0.004057	0.0993956
ZFYVE16	ENSG00000039319		0.0116338	-0.0528048	0.166264	-0.0254379	0.0267588
RIPOR1	ENSG00000039523		-0.518245	-1.43212	0.0621143	-0.437342	-1.26576
RAI14	ENSG00000039560		0.399396	-0.433085	-0.181285	-0.620972	-0.751816
SOX30	ENSG00000039600		-0.0440384	-0.00877809	0.00492165	0.028573	0.351683
PNKP	ENSG00000039650		-0.429984	-0.292974	-0.0183393	-0.0755262	-0.17069
BEST2	ENSG00000039987		-0.192263	-0.258005	0.00498891	0.0111414	-0.125114
PHLPP2	ENSG00000040199		-0.123195	-0.0581358	0.0492431	-0.0971518	-0.0468357
SPDL1	ENSG00000040275		0.313449	0.551804	-0.0608344	0.215559	0.569331
STAU2	ENSG00000040341		0.0607208	0.148577	0.12378	-0.00322551	0.00435282
PQLC2	ENSG00000040487		-0.0703283	0.102636	-0.0143678	0.20815	-0.0135609
CTNS	ENSG00000040531		0.0986448	0.27007	-0.0356975	0.128787	0.283633
RTN4R	ENSG00000040608		0.159149	0.222177	0.0135372	0.0448542	0.523718
PHF23	ENSG00000040633		-0.114425	-0.57319	-0.0305288	-0.297595	-0.648698
CDH10	ENSG00000040731		-0.0127837	0.00996443	-0.000517165	-0.0251019	-0.00111418
INPP4A	ENSG00000040933		0.088435	0.429555	0.0620391	-0.0167256	0.316645
RAB27B	ENSG00000041353		-0.806008	-2.12175	0.385551	-0.0724189	-1.97432
PSMA4	ENSG00000041357		0.140047	0.151271	0.0776269	0.110707	0.120992
MYO16	ENSG00000041515		-0.230391	-2.64755	-0.10602	-0.325799	-2.64946
LSG1	ENSG00000041802		-0.0122476	-0.0270426	-0.0826656	-0.0698061	-0.0500119
PARP3	ENSG00000041880		-0.0301112	-0.0505739	0.0197194	0.175619	-0.14674
TNC	ENSG00000041982		0.000649422	-0.666277	0.0215751	-0.0728816	-0.672143
THAP3	ENSG00000041988		0.24497	0.628128	-0.0918426	0.333639	0.555664
RIPOR3	ENSG00000042062		-0.214689	-0.579137	0.0694593	-0.265615	-0.619276
TDP1	ENSG00000042088		0.182627	0.0198713	-0.0465839	0.0483513	0.0433589
AIFM2	ENSG00000042286		0.0754663	0.0445862	0.170795	0.224228	0.0459151
C2orf83	ENSG00000042304		-0.0373976	0.117145	-0.026144	0.0119674	-0.106655
SPATA7	ENSG00000042317		0.25814	0.990121	-0.011213	0.269285	0.968147
MED17	ENSG00000042429		0.171909	0.209242	-0.0553338	0.11328	0.217629
RETSAT	ENSG00000042445		-0.11429	0.453636	0.0908406	0.241244	0.505908
CAPG	ENSG00000042493		-0.0386477	-0.0689518	0.0517415	0.0969176	-0.102487
AP2S1	ENSG00000042753		0.00069248	-0.00820175	0.028601	0.0655964	-0.0383584
USH2A	ENSG00000042781		-0.0731967	0.00547801	0.016806	0.0080611	0.0475096
TG	ENSG00000042832		-0.0229836	-0.0791037	-0.0118492	-0.0311871	0.156535
ADAM28	ENSG00000042980		-0.0534051	0.265207	0.0203379	-0.0971977	-0.411302
BARX2	ENSG00000043039		-0.533937	-1.25552	0.159161	-0.475286	-1.12751
DCUN1D1	ENSG00000043093		0.290432	0.385783	0.0688165	0.195487	0.359936
JADE2	ENSG00000043143		-0.229841	-1.17239	-0.0134345	-0.286779	-1.19682
ZIC2	ENSG00000043355		-0.467714	-1.33832	-0.176709	-0.54143	-1.25787
TRIT1	ENSG00000043514		0.195757	0.237519	-0.0779259	-0.00379878	0.400797
ADRB1	ENSG00000043591		-0.117822	0.268428	-0.0406463	-0.14564	0.117325
CUL7	ENSG00000044090		-0.0421263	-0.00251191	-0.0667181	-0.00429668	0.0620792
CTNNA1	ENSG00000044115		-0.20053	-0.438027	0.130897	-0.157467	-0.387684
PHKA2	ENSG00000044446		-0.224431	-0.119159	0.0216683	-0.0977673	-0.0159264
CNTLN	ENSG00000044459		-0.0409915	0.0864148	-0.0309665	0.135922	0.261598
EPHA3	ENSG00000044524		-0.159615	-1.87618	0.109815	-0.0588393	-1.78444
HSPA5	ENSG00000044574		0.0302507	0.0222372	-0.137336	-0.130902	0.0215604
DSG2	ENSG00000046604		0.0932314	0.0691248	0.0266672	-0.0102987	0.0101782
GEMIN8	ENSG00000046647		0.235583	0.347018	0.053065	0.132593	0.3383
OFD1	ENSG00000046651		0.0746532	0.0228549	0.126889	0.0939914	0.129742
GPM6B	ENSG00000046653		-0.178134	-0.589485	0.0653872	-0.0436166	0.167442
MAGEC2	ENSG00000046774		-0.0550642	0.178136	0.0540374	-0.164552	0.326882
PREX2	ENSG00000046889		7.72515e-05	-0.187508	-0.018407	-0.0139116	-0.0985853
WDR37	ENSG00000047056		0.0997171	0.194889	-0.049366	0.201126	0.314112
YTHDC2	ENSG00000047188		0.0106693	0.195352	0.0362493	0.124409	0.198988
CTPS2	ENSG00000047230		6.35797e-05	-0.18045	-0.074307	-0.0850578	-0.255264
ATP6V1H	ENSG00000047249		0.143988	0.380863	0.0862755	0.172146	0.330259
POLR2B	ENSG00000047315		0.0888708	0.0333847	-0.0834285	0.0276694	0.0262659
FAM214A	ENSG00000047346		-0.340534	0.0371854	0.346494	0.00741097	0.145972
ARAP2	ENSG00000047365		0.185609	-0.334167	-0.494469	-0.0683838	-0.510192
TPR	ENSG00000047410		0.00776236	0.0630184	-0.107634	-0.00864625	0.155775
CP	ENSG00000047457		0.0942837	-0.443908	0.0336534	0.236545	-0.602064
KIAA0556	ENSG00000047578		-0.199835	0.143676	0.154111	-0.0497596	6.16327e-05
DTNBP1	ENSG00000047579		0.166993	0.104657	0.000697235	0.0711344	0.0756488
XK	ENSG00000047597		0.476743	0.30745	-0.162283	0.0823248	0.192974
ANO2	ENSG00000047617		-0.0280388	0.173521	-0.0134818	-0.0604398	0.598511
C12orf4	ENSG00000047621		-0.0884898	-0.100804	0.0513448	0.0842087	-0.119684
SCML1	ENSG00000047634		0.0344256	0.0864361	-0.101337	-0.110982	0.0655438
WWC3	ENSG00000047644		-0.478977	-0.534541	0.032309	-0.306195	-0.409987
FAM184B	ENSG00000047662		-0.0551408	-0.326474	-0.0421616	-0.209867	-0.14581
MAP4	ENSG00000047849		-0.122532	-0.429612	0.0355474	-0.11835	-0.296212
GOPC	ENSG00000047932		0.270978	0.320449	-0.106222	0.142049	0.314744
ROS1	ENSG00000047936		-0.0947989	-0.500932	0.0179991	0.0470566	0.337518
USP28	ENSG00000048028		0.155961	0.231073	0.0651479	-0.00909707	0.243951
HDAC9	ENSG00000048052		-0.02217	-1.1513	0.0281441	-0.204113	-1.19268
TSPAN17	ENSG00000048140		-0.00980563	-0.101569	0.0802318	0.0655317	-0.147292
NOP16	ENSG00000048162		0.0745935	-0.903809	-0.557844	-0.511962	-1.20707
CC2D2A	ENSG00000048342		-0.000434237	0.182719	-0.0843623	-0.0138645	0.0897327
RRM2B	ENSG00000048392		0.319048	0.513055	0.147775	0.285657	0.538245
ZNF800	ENSG00000048405		0.152067	0.141644	-0.0125213	-0.0164175	0.155877
TNFRSF17	ENSG00000048462		0.0497069	0.0523953	-0.00625884	-0.0173675	-0.111491
SNX29	ENSG00000048471		0.0174119	0.407906	0.0980922	0.146727	0.25877
LMO3	ENSG00000048540		0.00419238	-0.813604	0.0960149	0.0230236	-0.925218
MRPS10	ENSG00000048544		0.207481	0.205839	0.0105047	0.100881	0.131402
RSF1	ENSG00000048649		0.00365328	0.240784	0.0447934	0.0690205	0.181418
VPS13D	ENSG00000048707		-0.278663	-0.233487	0.00635652	-0.215099	-0.480669
FAM120A	ENSG00000048828		-0.0444869	-0.241294	-0.0684328	-0.156793	-0.295095
R3HDM1	ENSG00000048991		0.143748	-0.0408349	0.00637515	-0.0383724	-0.0464251
COL9A2	ENSG00000049089		-0.260329	-0.85316	0.218805	-0.119126	-1.01191
KITLG	ENSG00000049130		-0.241157	-1.50131	0.294158	-0.0830378	-1.38664
ERCC8	ENSG00000049167		0.359224	0.19328	0.0246887	0.122127	0.171901
ADAMTS6	ENSG00000049192		-0.0430084	-0.43697	-0.0528513	0.0806017	0.45442
H6PD	ENSG00000049239		0.113101	0.0453315	0.14407	0.216403	0.120623
VAMP3	ENSG00000049245		0.174841	0.291171	0.0484221	0.138282	0.380453
PER3	ENSG00000049246		-0.211385	-0.752908	0.0601386	-0.14003	-0.65948
TNFRSF9	ENSG00000049249		-0.0879341	-0.163751	0.0707281	-0.0150686	-0.344702
EPN3	ENSG00000049283		-1.06746	-3.12235	0.196532	-0.992935	-3.24773
LTBP1	ENSG00000049323		-0.237705	-0.498466	0.313595	-0.100177	-0.461558
RCN1	ENSG00000049449		0.0437257	-0.36253	-0.098495	-0.177893	-0.493057
ELN	ENSG00000049540		0.0457803	-0.209529	-0.00233685	0.000372196	-0.120884
RFC2	ENSG00000049541		0.209889	0.289658	0.00429599	0.108951	0.264845
ARID1B	ENSG00000049618		-0.0821827	-0.569126	0.103163	-0.204656	-0.66059
CLPTM1L	ENSG00000049656		-0.0692927	-0.21017	-0.186179	-0.137133	-0.221232
NEDD4L	ENSG00000049759		-0.278117	-1.33291	0.333739	0.173759	-0.935799
FOXP3	ENSG00000049768		0.0215637	-0.0011577	-0.0871896	-0.0542745	0.00728693
PPP1R3F	ENSG00000049769		0.0522822	0.379752	0.0383548	0.221247	0.498753
HEXB	ENSG00000049860		-0.0321007	-0.102491	0.0360963	-0.0724234	-0.138186
PTCD2	ENSG00000049883		0.345139	0.416781	-0.169582	0.0665602	0.298475
NEXMIF	ENSG00000050030		0.0118797	0.646945	0.0217823	0.0943885	0.552762
JKAMP	ENSG00000050130		0.125076	0.229918	0.00788464	0.0774197	0.273099
DKK3	ENSG00000050165		-0.0465008	-0.198765	-0.043167	0.190909	-0.461773
ARHGEF5	ENSG00000050327		0.329717	0.484749	0.164713	0.341601	0.480975
NFE2L3	ENSG00000050344		-0.219113	-0.379258	0.195729	-0.322724	-0.788593
MCUR1	ENSG00000050393		0.054199	-0.03926	-0.0806081	-0.0642858	-0.178552
LIMA1	ENSG00000050405		-0.250771	0.39489	0.293601	-0.0455129	0.35447
LETMD1	ENSG00000050426		-0.158363	-0.194446	0.0216717	0.00151892	-0.0831105
SLC4A8	ENSG00000050438		-0.789192	-1.60498	0.170203	-0.173149	-1.45956
LAMC3	ENSG00000050555		0.0472396	-0.0656661	-0.0397257	0.143365	0.354751
PTGER3	ENSG00000050628		-0.0936413	-0.39944	0.0625159	0.0473381	0.0530857
TNIP3	ENSG00000050730		-0.00332011	0.086524	-0.0150011	-0.00274019	-0.163489
MAPK9	ENSG00000050748		0.0267191	-0.0423867	0.0474172	-0.0872834	-0.127068
COL23A1	ENSG00000050767		-0.074969	-0.325496	-0.0430696	-0.0266374	-0.337553
BCAR1	ENSG00000050820		-0.504648	-0.489583	0.324227	-0.211315	-0.477389
FAM160A2	ENSG00000051009		-0.0727899	0.279611	-0.0341036	0.182637	0.418867
HERPUD1	ENSG00000051108		-0.295563	-0.299642	0.0877591	-0.112744	-0.16058
HOMER3	ENSG00000051128		-0.0578062	-0.296135	-0.0190299	-0.0912988	-0.365256
RAD51	ENSG00000051180		0.183233	-0.0624197	-0.0529787	-0.204731	-0.237531
POLQ	ENSG00000051341		0.198632	0.449218	-0.0727701	0.183844	0.243044
PIK3CB	ENSG00000051382		-0.0344465	0.126016	-0.066148	0.00762203	0.0376049
CYBA	ENSG00000051523		-0.124656	-0.219955	0.106862	-0.0568055	-0.286826
THOC3	ENSG00000051596		0.0897453	0.219363	0.00731968	0.0979437	0.147827
HEBP2	ENSG00000051620		-0.145329	-0.462316	-0.082623	-0.210805	-0.490442
MPHOSPH9	ENSG00000051825		0.134429	0.485591	-0.117564	0.195969	0.330943
PLEKHA5	ENSG00000052126		-0.0859958	-0.130321	0.260464	-0.0645449	-0.292725
PRSS8	ENSG00000052344		-0.84995	-1.40199	0.327088	-0.657034	-1.36934
SIKE1	ENSG00000052723		0.313269	0.691201	0.0750173	0.358214	0.549491
RRP12	ENSG00000052749		0.065097	-0.454071	-0.322247	-0.280312	-0.478736
FNIP2	ENSG00000052795		0.148845	0.771521	0.00837407	0.0601409	0.619563
MSMO1	ENSG00000052802		0.0711888	-0.148801	-0.087162	-0.150564	-0.0856969
TTC17	ENSG00000052841		0.29193	0.357475	0.0691131	0.200392	0.448943
ALX4	ENSG00000052850		-0.0495206	-0.507651	0.030779	-0.075616	-0.0644154
FSTL4	ENSG00000053108		-0.766826	-2.61679	0.326564	-0.611981	-2.2912
FOXN3	ENSG00000053254		-0.0951831	-0.284143	0.0702467	-0.25289	-0.148668
AKR7A2	ENSG00000053371		0.116604	0.250289	0.0272089	0.166919	0.205293
MRTO4	ENSG00000053372		0.0487257	-0.304268	-0.371942	-0.225456	-0.518619
NNAT	ENSG00000053438		-0.110178	-0.204353	-0.049093	-0.0935589	0.193421
USE1	ENSG00000053501		0.312072	0.335079	-0.0217558	0.184523	0.352665
MCF2L2	ENSG00000053524		-0.10951	0.469566	0.0336484	-0.0423019	0.668227
NRIP2	ENSG00000053702		0.110743	0.0709841	-0.026448	0.0504083	0.179031
LAMA3	ENSG00000053747		-0.168844	-0.591209	-0.111649	-0.104759	-0.675185
AP5M1	ENSG00000053770		0.174061	0.229094	-0.00456242	0.119624	0.311331
ANAPC4	ENSG00000053900		0.0744281	0.176755	-0.0774242	0.0515509	0.237281
KCNQ1	ENSG00000053918		-0.0633692	0.0407679	-0.00389429	-0.0869935	-0.010247
TRAPPC3	ENSG00000054116		0.156312	0.248429	0.0531785	0.195633	0.198327
THRAP3	ENSG00000054118		0.0436438	0.0395971	-0.0807017	-0.0342895	0.0492233
PHPT1	ENSG00000054148		-0.04117	-0.223659	0.0139879	-0.0132096	-0.323083
ENTPD2	ENSG00000054179		-0.349293	-0.766349	-0.0357365	-0.261836	-0.485501
ARID4B	ENSG00000054267		-0.181937	0.0794318	0.144797	-0.101271	0.0328817
OPN3	ENSG00000054277		-0.0550949	-0.0828795	-0.081719	-0.165512	0.537829
SDCCAG8	ENSG00000054282		0.107982	0.307223	-0.0932582	0.0348089	0.192655
PTPRN	ENSG00000054356		-0.0131035	-0.0502817	3.93576e-05	-0.0130863	-0.0502432
HHAT	ENSG00000054392		0.0479675	0.565352	0.0522304	0.163777	0.591917
KIF1B	ENSG00000054523		0.000243209	0.182779	0.0150384	-0.0139097	0.1059
FOXC1	ENSG00000054598		-0.445969	-0.643475	-0.418919	-0.835382	-0.803577
TBC1D22A	ENSG00000054611		-0.0993564	-0.35328	0.0679589	-0.0176302	-0.397556
SYNE2	ENSG00000054654		-0.123167	0.00190102	0.0594874	-0.097522	-0.142898
PLEKHH1	ENSG00000054690		-0.416139	-0.603611	-0.274722	-0.663032	-0.534697
ATP9A	ENSG00000054793		-0.0872644	-0.116021	0.115093	-0.10465	-0.184245
CBLN4	ENSG00000054803		0.101823	0.159211	-0.0758086	-0.215714	-0.397594
CHRDL2	ENSG00000054938		-0.0363768	0.00786788	0.00852184	0.06047	-0.0153362
FAM168A	ENSG00000054965		0.124016	0.251936	0.157402	0.152387	0.24255
RELT	ENSG00000054967		0.0155527	0.321548	-0.155881	0.00446741	0.36875
GALC	ENSG00000054983		0.378115	0.616603	0.10781	0.389305	0.691714
NOP58	ENSG00000055044		0.0443633	-0.0588723	-0.248057	-0.187498	-0.215511
SZRD1	ENSG00000055070		0.146816	0.0540526	0.0230119	0.0441613	-0.0568234
KCNH2	ENSG00000055118		-0.263731	-1.04071	0.173468	-0.248346	-0.551945
CUL1	ENSG00000055130		0.101219	-0.0239762	-0.0314674	-0.00315313	-0.0910879
FAM114A2	ENSG00000055147		0.088533	0.641922	0.119569	0.206051	0.515979
CYFIP2	ENSG00000055163		-0.294319	-0.287936	0.102145	-0.103034	-0.237976
TAB2	ENSG00000055208		0.250954	0.416099	0.186081	0.249357	0.47338
GINM1	ENSG00000055211		0.125022	0.0884159	0.0788561	0.115408	0.08592
EIF2AK2	ENSG00000055332		0.278993	0.538651	0.00492864	0.184359	0.577096
USP36	ENSG00000055483		-0.0327821	-0.406075	-0.40698	-0.271046	-0.413827
KMT2C	ENSG00000055609		-0.155054	-0.213127	-0.0492084	-0.214677	-0.24852
MCOLN3	ENSG00000055732		-0.224125	-0.0238519	0.00204425	-0.0511409	0.141284
CCDC85A	ENSG00000055813		-0.0158973	-0.138525	-0.00411384	0.0597752	-0.139313
PUM2	ENSG00000055917		0.146728	0.0422667	-0.0289795	0.0120889	0.0760185
MRPL43	ENSG00000055950		0.0543222	0.102559	0.0444515	0.0714835	0.0668376
ITIH4	ENSG00000055955		-0.100262	0.45292	-0.0196085	-0.00969008	0.39049
ITIH1	ENSG00000055957		-0.0717327	-0.11795	0.0355627	-0.0317597	-0.0151073
HPF1	ENSG00000056050		0.471134	0.997058	0.0986774	0.47399	0.893518
ZFR	ENSG00000056097		0.160902	0.556766	0.031094	0.233565	0.462882
ZNF280C	ENSG00000056277		0.211014	0.31981	-0.118719	0.128483	0.326823
PHF21B	ENSG00000056487		-0.175918	-0.938428	0.103842	0.206796	-0.683081
TRAF1	ENSG00000056558		-0.130388	0.700435	-0.0325044	0.184315	0.909263
RC3H2	ENSG00000056586		0.12725	0.285132	-0.0629844	0.0579993	0.237366
IL17RB	ENSG00000056736		-0.00310382	-0.0499334	-0.165257	-0.202773	-0.112644
TRAF3IP2	ENSG00000056972		-0.404978	-1.02208	-0.106453	-0.357701	-0.80415
GYG2	ENSG00000056998		-0.42441	-0.0996402	0.145057	-0.229656	-0.220843
DCBLD2	ENSG00000057019		0.225667	0.453703	0.175589	0.0352892	0.436247
SOAT1	ENSG00000057252		0.337017	0.769764	0.00347723	0.274443	0.877399
PKP2	ENSG00000057294		-0.337311	-0.573034	0.208841	-0.406423	-0.46095
MSH4	ENSG00000057468		0.00354828	-0.170339	-0.0187159	0.02062	-0.0246691
F7	ENSG00000057593		-0.182579	-0.574548	0.0511026	0.0891818	-0.675055
GDI2	ENSG00000057608		0.126248	-0.078498	-0.0657658	-0.054405	-0.14308
PRDM1	ENSG00000057657		0.00858792	-0.338413	-0.0372392	0.0463723	-0.135365
ATG5	ENSG00000057663		0.030358	0.0944666	0.0707781	0.135308	0.0181933
TMCC3	ENSG00000057704		-0.342726	-0.591949	0.227418	-0.331475	-0.0206651
PITHD1	ENSG00000057757		0.26076	0.464929	0.00483191	0.179789	0.423581
MTA3	ENSG00000057935		-0.569434	-1.26557	0.222181	-0.412175	-1.2399
USP13	ENSG00000058056		0.00551342	-0.270303	-0.10601	-0.112591	-0.232592
ATP11B	ENSG00000058063		0.144658	0.409994	0.138577	0.145028	0.337708
LAMC2	ENSG00000058085		-0.178751	0.0396454	0.140539	0.0399745	-0.0183074
CDK14	ENSG00000058091		-0.0756073	0.984937	-0.0254244	0.0429274	-0.0654322
SEC61A1	ENSG00000058262		0.0982089	0.0584694	-0.0875297	-0.0423093	0.059512
PPP1R12A	ENSG00000058272		0.0892376	0.253361	-0.048356	0.0592802	0.260409
RASGRF1	ENSG00000058335		-0.0968176	-0.042562	-0.0417362	0.452419	-0.262429
CAMK2B	ENSG00000058404		-0.259057	0.234563	0.0291304	0.0941451	-0.176237
CROCC	ENSG00000058453		-0.29156	0.0679693	0.0209225	0.153845	0.287159
POLR3E	ENSG00000058600		-0.131669	-0.468629	-0.235136	-0.301706	-0.435032
ATP2B4	ENSG00000058668		-0.559262	-0.383599	0.0789526	-0.157577	-0.283358
ZC3H11A	ENSG00000058673		0.0978552	0.2847	0.0805964	0.1883	0.360709
RIOK2	ENSG00000058729		0.320336	0.196817	-0.0765215	-0.100742	0.111868
YIPF1	ENSG00000058799		-0.100093	0.00525179	0.177557	0.00080791	-0.0382403
NDC1	ENSG00000058804		0.17901	-0.154075	-0.0313883	-0.107733	-0.146825
DGKG	ENSG00000058866		0.00128972	0.132214	0.0526489	-0.117131	-0.178946
FLYWCH1	ENSG00000059122		-0.193267	0.0619381	-0.0571899	0.0368267	0.218984
UNKL	ENSG00000059145		-0.0624964	-0.223055	-0.0138538	0.133082	-0.0512202
TBXAS1	ENSG00000059377		-0.146359	0.227637	-0.0169237	0.249514	-0.500346
PARP12	ENSG00000059378		0.0303945	-0.0988046	-0.144659	-0.0851847	-0.150713
ALDH18A1	ENSG00000059573		0.144726	-0.00810681	-0.13477	-0.0848743	-0.00616238
TARBP1	ENSG00000059588		-0.215495	-0.843495	-0.0297591	-0.310473	-0.646227
GATB	ENSG00000059691		0.0915146	0.208449	0.0340973	0.177361	0.114817
MXD1	ENSG00000059728		0.120259	0.480362	-0.170516	0.0225613	0.464738
CDK17	ENSG00000059758		0.014509	0.0015075	0.0201831	0.00758234	0.138983
DNAJC25	ENSG00000059769		0.124713	0.179636	-0.228719	-0.0732043	0.172687
SLC2A3	ENSG00000059804		0.278245	-0.0900498	-0.0657676	-0.0416612	-0.330782
PSD	ENSG00000059915		0.0533923	-0.0946196	-0.0573573	0.273435	0.169462
CTDP1	ENSG00000060069		0.127666	0.195365	0.0785919	0.0429935	0.240378
YBX3	ENSG00000060138		-0.0237559	-0.394883	-0.228639	-0.148447	-0.252232
STYK1	ENSG00000060140		-0.0646674	0.543151	-0.0211414	0.149312	0.542879
WNK1	ENSG00000060237		0.123004	0.256911	-0.0933691	-0.00417153	0.241944
CCAR1	ENSG00000060339		0.101213	0.381552	0.0441331	0.140008	0.453786
OGFR	ENSG00000060491		-0.233498	-0.602991	0.0920412	-0.170906	-0.638083
GNA15	ENSG00000060558		0.0103342	-0.108211	-0.0169272	0.0855071	-0.242192
PIGV	ENSG00000060642		0.15231	0.304936	0.171618	0.33719	0.329142
PTPRU	ENSG00000060656		-0.315249	-0.305691	-0.106438	-0.283513	-0.459724
SNRNP40	ENSG00000060688		0.216751	0.376367	0.0318224	0.208723	0.328036
COL11A1	ENSG00000060718		-0.00441969	-0.162295	0.0303372	-0.00568593	-0.129879
QSER1	ENSG00000060749		0.20203	-0.00617895	-0.175541	-0.0655746	0.0174333
MPC1	ENSG00000060762		0.0614012	0.231039	-0.02751	0.0434316	0.207041
ACAA1	ENSG00000060971		-0.0243015	0.16473	0.0858747	0.0658396	0.141017
BCAT1	ENSG00000060982		0.0186069	-0.521477	0.119488	-0.0651459	-0.0455588
HDAC7	ENSG00000061273		-0.566231	-1.78545	0.343802	-0.380191	-1.45703
LZTS1	ENSG00000061337		0.114164	-0.132271	0.00384927	-0.0434385	-0.14081
PRDM6	ENSG00000061455		0.229907	-0.514636	0.0546945	-0.420277	-0.480402
SPAG4	ENSG00000061656		-0.212578	-0.897128	0.190773	-0.197719	-0.474384
NCKAP1	ENSG00000061676		0.10248	0.0392919	0.0417518	0.0111355	0.0622898
MRPS35	ENSG00000061794		0.177055	0.0125885	-0.0704472	0.0212376	-0.0404158
GUCY1B1	ENSG00000061918		0.047207	0.414492	-0.0274858	-0.0223363	0.212666
SFSWAP	ENSG00000061936		0.209132	0.0718393	0.108251	0.12063	0.179137
TNK2	ENSG00000061938		-0.776106	-0.918084	0.0595188	-0.470374	-0.731355
MON2	ENSG00000061987		-0.0770024	0.157778	-0.0946363	0.0639558	0.176511
CDH3	ENSG00000062038		-0.441818	-1.16195	0.310313	-0.27532	-0.951583
GPBP1	ENSG00000062194		0.130938	0.223332	0.0578498	0.139444	0.220199
DGAT2	ENSG00000062282		-0.0979903	-0.392999	-0.394836	-0.290015	-0.461272
ZNF112	ENSG00000062370		0.142316	0.821263	-0.195794	0.499515	0.813753
CS	ENSG00000062485		0.0244177	-0.170149	-0.070798	-0.0925376	-0.13508
LTK	ENSG00000062524		-0.139618	0.731434	0.0090452	0.0663537	-0.154713
MRPS24	ENSG00000062582		0.0917272	0.170626	0.0196512	0.114077	0.0818146
ELMO2	ENSG00000062598		-0.0774793	0.150771	0.0658291	0.109608	0.118938
WAPL	ENSG00000062650		0.184659	0.358228	0.0429647	0.0612843	0.221741
VMP1	ENSG00000062716		-0.108871	-0.29779	0.0755901	-0.0433186	-0.330764
APPBP2	ENSG00000062725		0.286636	0.561733	0.143927	0.37442	0.516775
POLD1	ENSG00000062822		-0.17923	0.0624911	-0.0469595	-0.00462445	0.163922
SEZ6	ENSG00000063015		0.00224172	-0.128236	-0.0108447	-0.0195832	-0.0667551
EIF4B	ENSG00000063046		0.0298448	-0.211641	0.0838483	-0.0564469	-0.290842
SLC6A16	ENSG00000063127		-0.117682	-0.206866	0.0766428	0.0379249	-0.0704437
BICRA	ENSG00000063169		-0.488474	-0.265008	0.159362	-0.0296917	-0.364689
SPHK2	ENSG00000063176		0.0503232	0.236558	0.0156273	0.1854	0.278357
RPL18	ENSG00000063177		0.0134362	-0.132343	0.0524393	-0.0217239	-0.120118
CA11	ENSG00000063180		-0.153702	-0.932121	0.131372	-0.0814993	-0.316536
ISOC2	ENSG00000063241		0.0598496	-0.316173	0.000659609	-0.0117654	-0.38861
U2AF2	ENSG00000063244		0.0666605	-0.0687756	-0.0248163	0.0506348	-0.070345
EPN1	ENSG00000063245		0.0140907	-0.0512868	0.0206395	-0.0409392	-0.0708903
MED29	ENSG00000063322		0.159968	0.275796	0.0576613	0.183558	0.327647
AHRR	ENSG00000063438		-0.536134	-1.75968	0.28255	0.0172081	-1.42596
ZNF275	ENSG00000063587		0.280306	0.48187	0.0102031	0.324711	0.473113
MTMR1	ENSG00000063601		0.000748638	-0.0698574	-0.00364908	-0.15002	-0.098002
GPC1	ENSG00000063660		-0.324921	-0.445679	0.0309257	-0.313582	-0.477053
ADCK1	ENSG00000063761		0.0648162	0.0842629	0.0231058	0.170059	0.123776
HAGH	ENSG00000063854		0.0383326	0.074437	0.0895106	0.0851724	0.171112
RNF4	ENSG00000063978		0.111591	0.104481	-0.0412106	0.0694867	0.130051
CASP8	ENSG00000064012		0.0659636	-0.105633	-0.0357002	0.119811	0.0186492
LIMCH1	ENSG00000064042		-0.245069	-0.133089	0.0922085	-0.21376	-0.307649
INTS13	ENSG00000064102		0.0597766	-0.28168	-0.107674	-0.210882	-0.246609
TM7SF3	ENSG00000064115		0.149757	-0.0470254	0.248292	0.0497629	-0.138091
DLX3	ENSG00000064195		-1.17294	-2.11635	0.141879	-1.31594	-2.30731
SPA17	ENSG00000064199		0.0416046	0.128094	0.109434	0.066672	0.158768
TSPAN32	ENSG00000064201		-0.0322055	0.0363732	0.00345013	0.0228025	-0.0304885
WISP2	ENSG00000064205		-0.154087	-0.726878	-0.105774	-0.282345	-0.724577
ST3GAL6	ENSG00000064225		0.0461966	-0.246012	0.0262116	-0.027389	0.232835
ATP2C2	ENSG00000064270		-0.380135	-0.0861371	0.151221	-0.147265	-0.315955
NGFR	ENSG00000064300		-0.297915	0.718672	0.188398	-0.136653	0.733926
CDON	ENSG00000064309		-0.23307	0.045674	-0.031381	-0.244755	-0.222457
TAF2	ENSG00000064313		0.235123	0.467991	0.0678988	0.170765	0.379946
HIPK2	ENSG00000064393		0.0410052	-0.0690326	-0.117371	-0.115285	-0.183061
TNPO3	ENSG00000064419		0.158612	0.173685	0.0495802	0.121505	0.177999
BORCS8-MEF2B	ENSG00000064489		0.351547	0.473245	0.0239699	0.140598	0.0350814
RFXANK	ENSG00000064490		0.0408597	0.0390249	0.0115627	0.104517	0.0777767
TMEM161A	ENSG00000064545		0.0225952	0.0620225	-0.166961	0.061981	0.0317848
LPAR2	ENSG00000064547		-0.132193	-0.416594	-0.104178	-0.110857	-0.289878
CTSA	ENSG00000064601		-0.0529523	-0.116357	0.108896	-0.0241782	-0.0210692
SUGP2	ENSG00000064607		-0.436203	-0.35516	-0.209503	-0.246669	-0.339188
SLC12A2	ENSG00000064651		-0.718838	-0.953166	0.283549	-0.591223	-0.943138
SNX24	ENSG00000064652		-0.00495649	-0.101206	-0.0971421	-0.237067	-0.0764611
EYA2	ENSG00000064655		-0.134029	-0.479161	0.273553	-0.279773	-0.937833
CNN2	ENSG00000064666		-0.27793	-0.705737	0.0577448	-0.230751	-0.523971
ABCA7	ENSG00000064687		-0.547165	0.108019	0.119143	-0.00781921	0.180559
SNCAIP	ENSG00000064692		0.000855092	-0.2049	0.0107511	-0.0929196	0.245126
DDX20	ENSG00000064703		0.199838	0.161461	-0.201938	-0.00456635	0.139198
BTBD1	ENSG00000064726		0.105625	-0.0414258	0.0210531	-0.0462055	-0.081509
FAR2	ENSG00000064763		-0.325357	-0.882315	0.264214	-0.208967	-1.10469
BCAS1	ENSG00000064787		-0.424615	-0.824933	0.300385	-0.348939	-0.818428
CHI3L2	ENSG00000064886		0.0243872	-0.304972	0.0802449	-0.0559872	0.190457
SBNO2	ENSG00000064932		-0.22689	-0.625231	-0.108425	-0.475173	-0.78261
PMS1	ENSG00000064933		0.246279	0.151656	-0.0965078	0.0975559	0.156701
HMG20B	ENSG00000064961		-0.306625	-0.555587	0.0700847	-0.182425	-0.458347
CALCRL	ENSG00000064989		-0.0654493	-0.47972	0.00725613	-0.129135	0.779376
TAF11	ENSG00000064995		0.20709	0.244016	-0.00535595	0.0985037	0.216137
ANKS1A	ENSG00000064999		0.0915967	0.105712	-0.166825	-0.0238049	0.0676524
AP3D1	ENSG00000065000		0.00533062	-0.1575	-0.0483888	-0.107246	-0.0848783
ZNF76	ENSG00000065029		-0.0993341	-0.0346341	-0.0033308	0.165412	0.0382882
SLC9A3R2	ENSG00000065054		-0.290439	-0.936435	-0.00551174	-0.270709	-0.822088
NTHL1	ENSG00000065057		-0.0524135	-0.326319	-0.103909	-0.27479	-0.527684
UHRF1BP1	ENSG00000065060		0.136172	0.20103	-0.111626	-0.000800974	0.120516
GNAI3	ENSG00000065135		0.172476	0.198469	0.0372924	0.133791	0.166837
IPO5	ENSG00000065150		0.097751	-0.114608	-0.109344	-0.103489	-0.223419
OAT	ENSG00000065154		-0.158628	-0.202354	0.118901	-0.112336	-0.203875
WDR3	ENSG00000065183		0.22554	-0.355178	-0.528404	-0.280762	-0.595421
PKN2	ENSG00000065243		0.137425	0.340964	0.08461	0.0876492	0.278503
WDR18	ENSG00000065268		-0.0879471	-0.0371403	-0.0645352	-0.00270674	-0.167424
TRAM2	ENSG00000065308		-0.102518	0.0240627	0.108837	-0.145059	0.0481724
NTN1	ENSG00000065320		0.0330373	-0.427422	-0.179029	-0.602392	-0.703378
MCM10	ENSG00000065328		0.279053	0.330565	-0.279091	-0.0193746	0.348536
DGKA	ENSG00000065357		-0.312034	-0.349941	0.146103	-0.103173	-0.214152
ERBB3	ENSG00000065361		-0.575647	-1.37894	0.220251	-0.456089	-1.15088
ANKRD44	ENSG00000065413		-0.166071	0.0658259	0.00147163	0.0378915	-0.366114
KARS	ENSG00000065427		0.0752663	-0.141169	-0.0771851	-0.0955282	-0.186701
ADAT1	ENSG00000065457		0.177048	0.45878	-0.0655985	0.168149	0.416437
PDIA5	ENSG00000065485		0.149292	0.0311128	-0.0688873	-0.0242362	0.185344
TBC1D22B	ENSG00000065491		0.414163	0.655502	0.2369	0.393389	0.728531
NDUFB4	ENSG00000065518		0.0512967	0.0303699	0.0462828	-0.00769126	-0.013754
SPEN	ENSG00000065526		0.0293349	-0.0586428	-0.0334988	-0.200614	-0.176759
MYLK	ENSG00000065534		-0.171274	0.818102	0.0285386	0.162846	-0.458845
ZC3H15	ENSG00000065548		0.134637	-0.0192445	-0.0807159	-0.0630211	0.00047286
MAP2K4	ENSG00000065559		0.119685	0.26415	-0.156038	0.0300927	0.189388
TMEM206	ENSG00000065600		0.511566	0.796866	-0.206724	0.307338	0.733888
SLK	ENSG00000065613		-0.1703	-0.0076075	-0.0356574	-0.284342	-0.184128
CYB5R4	ENSG00000065615		0.311087	0.695393	0.0924261	0.257608	0.418125
COL17A1	ENSG00000065618		0.0224916	0.0514454	-0.0194945	-0.0114826	0.405491
GSTO2	ENSG00000065621		0.106966	-0.145203	-0.046306	-0.0574629	-0.202676
SEC61A2	ENSG00000065665		-0.0751452	0.411467	0.0149845	0.0765061	0.453236
TLE2	ENSG00000065717		-0.489764	-0.776335	-0.00195069	-0.325534	-0.757479
ASB1	ENSG00000065802		0.0501608	0.114816	0.0785324	0.237094	-0.115884
FAM107B	ENSG00000065809		-0.804261	-1.18288	0.463774	-0.473752	-1.07116
ME1	ENSG00000065833		-0.0672266	-0.398318	0.0837742	-0.189983	-0.396466
TBC1D1	ENSG00000065882		0.0161451	-0.234669	0.0780414	-0.290172	-0.331433
CDK13	ENSG00000065883		-0.0201378	0.0709256	-0.0546236	-0.0232014	0.0036228
MTHFD2	ENSG00000065911		0.0855912	0.139776	-0.0271174	-0.11199	0.0648331
SLC9A7	ENSG00000065923		-0.332291	-0.968998	0.0784119	-0.541022	-1.12823
FOXJ2	ENSG00000065970		0.100674	0.196658	0.0559321	0.128319	0.282176
YBX1	ENSG00000065978		0.0840152	-0.0418241	0.0404284	-0.00948468	-0.102703
PDE4A	ENSG00000065989		-0.298183	-1.59323	-0.0606538	-0.781871	-1.28177
PPP2R5A	ENSG00000066027		-0.116894	-0.374087	0.0106361	-0.147922	-0.405426
ELAVL1	ENSG00000066044		0.114226	0.0108975	-0.0591846	0.0123246	0.0732219
TIE1	ENSG00000066056		-0.00272742	-0.189179	0.0213602	-0.0522697	0.114194
DIP2B	ENSG00000066084		0.00270367	0.215463	0.153177	0.0465352	0.159826
SMARCD1	ENSG00000066117		0.325588	0.387934	0.085319	0.306168	0.499427
KDM4A	ENSG00000066135		0.185082	0.541242	0.238457	0.404709	0.530358
NFYC	ENSG00000066136		0.228517	0.34546	0.11212	0.240772	0.292839
ZMYND12	ENSG00000066185		-0.177137	0.0304844	-0.0813971	-0.0185313	-0.037108
SLC9A3	ENSG00000066230		-0.0996075	0.0206356	-0.149741	-0.0254957	-0.0296654
NGEF	ENSG00000066248		-0.0139431	0.460594	0.0364124	0.167297	-0.0459657
ASPM	ENSG00000066279		0.300898	0.700168	0.106839	0.336113	0.653962
CD84	ENSG00000066294		-0.0559357	0.0326804	-0.0103556	0.0929558	0.0104985
ELOVL1	ENSG00000066322		-0.122132	-0.434772	-0.0232066	-0.215493	-0.461588
SPI1	ENSG00000066336		-0.0544065	-0.172797	0.0320832	-0.0342015	0.00821948
ZNRD1	ENSG00000066379		0.265116	0.216165	-0.0727706	0.137026	0.0867464
MPPED2	ENSG00000066382		0.0202305	-0.717094	-0.183263	-0.517642	-1.01607
CLDN18	ENSG00000066405		-0.021589	-0.137924	0.00839103	0.036126	-0.0777387
ZBTB11	ENSG00000066422		0.236987	0.454514	-0.102724	0.139603	0.469352
ATXN3	ENSG00000066427		0.0858562	0.14234	0.0339169	0.10989	0.0283292
GOLGA5	ENSG00000066455		0.28123	0.436229	0.0716308	0.237145	0.382285
FGFR2	ENSG00000066468		-0.498062	-1.58482	0.138305	-0.318012	-1.62871
LRRC40	ENSG00000066557		0.226853	0.412384	-0.00213357	0.219679	0.413316
ISOC1	ENSG00000066583		-0.00611063	-0.190788	-0.0652326	-0.125279	-0.227136
EML1	ENSG00000066629		-0.0505168	0.0433601	-0.00860192	0.0171666	0.137085
TRMT11	ENSG00000066651		0.282131	0.48196	-0.19055	0.0627593	0.498743
THUMPD1	ENSG00000066654		0.305726	0.631308	0.0238829	0.318361	0.659039
MSANTD3	ENSG00000066697		0.309432	0.30063	-0.0522114	0.187954	0.231082
KIF26A	ENSG00000066735		0.0132061	-0.119125	-0.0918861	-0.107294	-0.0885166
ATG2B	ENSG00000066739		-0.0412908	0.33113	0.059944	0.119201	0.341273
ARFGEF1	ENSG00000066777		-0.237672	-0.693968	-0.0242133	-0.278331	-0.558554
ACSM2B	ENSG00000066813		0.0988848	-0.114426	0.0201692	-0.0481843	-0.355746
ZFAT	ENSG00000066827		0.341831	0.647039	0.0369656	0.335431	0.661981
MTFR1	ENSG00000066855		-0.211081	-0.228005	0.129901	-0.266771	-0.309464
STAG3	ENSG00000066923		-0.487091	-0.229972	-0.0796862	-0.287755	-0.0505301
FECH	ENSG00000066926		0.088293	0.270628	0.135448	0.185407	0.199102
MYO9A	ENSG00000066933		-0.0338012	0.175205	0.0160023	-0.245594	-0.254897
PFKP	ENSG00000067057		-0.0952161	-0.420808	-0.147323	-0.219899	-0.416172
IDI1	ENSG00000067064		0.1027	0.3674	0.0937101	0.122173	0.418445
SP100	ENSG00000067066		0.218749	0.121196	0.020272	0.0758086	0.522923
KLF6	ENSG00000067082		-0.350541	-0.630103	-0.00838996	-0.0809182	-0.653979
PLPP1	ENSG00000067113		-0.0248474	0.511898	0.0692738	-0.0855026	0.466082
NEO1	ENSG00000067141		0.0563646	-0.00907317	0.125306	-0.0406438	0.0799914
TRAM1	ENSG00000067167		0.154162	0.274525	0.0827851	0.15804	0.237253
PHKA1	ENSG00000067177		-0.016795	-0.31135	-0.0646214	-0.133425	-0.27388
TNFRSF1A	ENSG00000067182		-0.715076	-1.5377	-0.0489297	-0.816852	-1.70847
CACNB1	ENSG00000067191		-0.202325	-0.463569	-0.00410355	-0.207234	-0.0173429
EVI5	ENSG00000067208		0.516342	0.404339	0.248013	0.23303	0.387537
STOML1	ENSG00000067221		0.407279	0.708833	0.0247547	0.434963	0.804801
PKM	ENSG00000067225		-0.0575357	-0.253486	0.0630847	-0.068137	-0.289695
DHX29	ENSG00000067248		0.273893	0.503362	0.118609	0.184489	0.443665
DNTTIP2	ENSG00000067334		0.225082	0.210963	-0.125643	0.0439862	0.192168
METTL22	ENSG00000067365		-0.107321	0.190047	0.00201636	0.243971	0.32366
TP53BP1	ENSG00000067369		0.0683166	0.472706	-0.00112918	0.143738	0.495854
TRO	ENSG00000067445		-0.0252226	0.45158	0.00547551	-0.0760394	0.434055
RRP15	ENSG00000067533		0.296301	0.111633	-0.166083	0.16404	-0.0375191
RHOA	ENSG00000067560		0.0953823	-0.0461624	0.0596685	-0.0109667	-0.0167079
DHX8	ENSG00000067596		0.0490977	0.388633	0.199142	0.16151	0.331495
PMS2P4	ENSG00000067601		0.173133	0.0169962	-0.00833662	0.038934	0.17146
PRKCZ	ENSG00000067606		-0.0542216	-0.101236	0.0674507	-0.0174481	-0.122134
IARS2	ENSG00000067704		0.106522	0.0676457	0.0238324	0.0262785	0.0118453
SYT1	ENSG00000067715		-0.0118306	-0.673275	0.330598	0.210523	-0.660738
NAV3	ENSG00000067798		0.364542	0.46794	0.0754898	0.0704293	-0.441449
IDH3G	ENSG00000067829		-0.107993	-0.209118	0.0291366	-0.0320289	-0.0581402
ROGDI	ENSG00000067836		-0.25248	-0.282551	0.0412616	-0.119965	-0.25049
PDZD4	ENSG00000067840		-0.150397	-0.199622	0.00241311	-0.192256	-0.131771
ROCK1	ENSG00000067900		-0.0835413	0.0419409	0.0672754	-0.0591379	0.0274639
CBFB	ENSG00000067955		0.235783	0.0671214	0.0965574	0.0794648	0.0548242
PDK3	ENSG00000067992		-0.295847	-0.425588	0.141242	-0.211658	-0.320251
HYAL2	ENSG00000068001		-0.177617	-0.613545	-0.102361	-0.455375	-0.740399
HDAC4	ENSG00000068024		-0.0982887	0.322909	0.00299453	0.0464585	0.37816
RASSF1	ENSG00000068028		-0.0397119	-0.0306701	-0.10138	-0.0504507	-0.0280472
FGFR3	ENSG00000068078		-0.79496	-0.990846	0.139629	-0.789588	-0.882203
IFI35	ENSG00000068079		-0.167125	-0.322586	0.0580581	-0.0266978	-0.238976
HEATR6	ENSG00000068097		0.280346	0.519974	0.0253536	0.370789	0.507838
COASY	ENSG00000068120		-0.226406	-0.437652	0.0407073	-0.12811	-0.482467
PLEKHH3	ENSG00000068137		-0.662255	-0.856817	0.295048	-0.259051	-0.840788
MEF2A	ENSG00000068305		0.205143	0.325459	0.135957	-0.0359716	0.492444
OTUD5	ENSG00000068308		-0.00348518	-0.0852596	0.149521	0.0533155	0.0074565
TFE3	ENSG00000068323		-0.0240964	0.0547545	0.208982	0.0204987	-0.000151695
TBC1D25	ENSG00000068354		0.12058	0.160766	-0.0313158	0.0889795	0.380851
ACSL4	ENSG00000068366		0.168278	0.734038	-0.198562	-0.031834	0.368488
INPP5A	ENSG00000068383		-0.0751786	-0.180597	0.0910945	-0.116383	-0.187634
GPKOW	ENSG00000068394		0.242316	0.361554	0.0888273	0.270076	0.344851
GRIPAP1	ENSG00000068400		-0.0707814	0.120685	0.148137	0.211113	0.274586
FTSJ1	ENSG00000068438		-0.0676219	-0.192882	-0.189169	-0.0941395	-0.164426
PRR11	ENSG00000068489		0.250951	0.268613	0.103757	0.144409	0.256351
REEP1	ENSG00000068615		-0.14068	-0.138487	-0.309661	-0.25779	-0.260864
ATP11A	ENSG00000068650		-0.150201	-0.22868	-0.144316	-0.138122	-0.112711
POLR1A	ENSG00000068654		0.027852	-0.364661	-0.325375	-0.160212	-0.541691
LAPTM4A	ENSG00000068697		-0.0802028	-0.0433969	0.0212055	-0.117695	-0.0791358
TTC7A	ENSG00000068724		0.0793483	0.319843	0.0693358	0.107258	0.123588
IP6K2	ENSG00000068745		-0.105565	0.265137	0.208066	0.241764	0.384533
STON1-GTF2A1L	ENSG00000068781		0.00115205	0.00998082	0.00489627	-0.00943561	0.016981
SRBD1	ENSG00000068784		-0.00337898	-0.210481	-0.0850563	0.00842858	-0.106068
KIF2A	ENSG00000068796		0.0954982	-0.0776278	-0.0840476	-0.0224009	-0.0270899
RASGRP2	ENSG00000068831		-0.103078	0.304512	0.0400272	-0.0882499	0.146024
PSME4	ENSG00000068878		-0.0911542	-0.201225	-0.044701	-0.198013	-0.264997
IFT80	ENSG00000068885		0.0212575	0.528302	0.0996357	0.129992	0.43186
SIRT2	ENSG00000068903		0.10004	0.383678	0.0180468	0.200979	0.445179
ERLEC1	ENSG00000068912		0.205479	0.416998	0.0654193	0.290679	0.328861
PPP2R5B	ENSG00000068971		0.052922	0.762111	-0.00283522	0.420085	0.826371
PYGM	ENSG00000068976		-0.0860121	0.470882	0.000189455	0.00170841	0.166055
PITX1	ENSG00000069011		-0.233678	-0.80136	0.00566088	-0.228792	-0.952575
MAST4	ENSG00000069020		-0.241619	-0.536301	-0.000975192	-0.234701	-0.565897
ADGRF5	ENSG00000069122		-0.0308881	0.169995	-0.0283073	0.0809063	-0.205347
SDK2	ENSG00000069188		-0.015841	-0.709619	-0.0882009	0.111961	0.140893
NUP133	ENSG00000069248		0.285042	0.447208	0.0311812	0.179829	0.464519
NUCKS1	ENSG00000069275		0.2313	0.186649	0.168459	0.193489	0.0606605
VPS35	ENSG00000069329		0.193878	0.104026	0.0753807	0.0734222	0.0634547
DNAJA2	ENSG00000069345		-0.012283	-0.253711	0.0023974	-0.120222	-0.319974
BCL3	ENSG00000069399		-1.62062	-4.86322	0.480239	-1.09154	-4.78748
KCNAB2	ENSG00000069424		-0.0112776	-0.109781	0.150016	0.0189295	-0.0407642
ABCC9	ENSG00000069431		0.0651279	-0.00685519	-0.0512631	0.0401626	-0.438419
GAL	ENSG00000069482		-0.0785356	-0.416395	-0.0727632	-0.143441	-0.277734
CLEC2D	ENSG00000069493		-0.179432	-0.600024	0.301678	-0.0830626	-0.405365
FUNDC1	ENSG00000069509		0.226531	0.489118	0.110102	0.307604	0.485158
MAOB	ENSG00000069535		-0.248967	-0.74827	0.0620301	-0.0786942	-0.492595
RORA	ENSG00000069667		-0.165295	-0.344001	-0.0278058	0.0993802	0.610315
DRD4	ENSG00000069696		-0.0613868	0.0157159	0.0178467	-0.0123357	-0.0462707
TGFBR3	ENSG00000069702		-0.606627	-0.922998	-0.0393743	-0.744311	-0.664621
PLA2G10	ENSG00000069764		0.115737	-0.477333	0.0255062	-0.18814	-0.4718
HES2	ENSG00000069812		-0.16972	0.510795	0.0494027	0.121481	-1.46546
ATP1B3	ENSG00000069849		-0.0591725	-0.233531	-0.0747885	-0.251661	-0.228356
NEDD4	ENSG00000069869		0.155901	-0.00219946	0.119653	-0.00219905	-0.160242
PIGB	ENSG00000069943		0.0353188	0.157262	0.0235954	0.154897	0.223401
MAPK6	ENSG00000069956		0.120481	0.0470882	0.0722625	-0.0102339	-0.0908267
GNB5	ENSG00000069966		0.206579	0.337596	-0.0767928	0.129962	0.289567
RAB27A	ENSG00000069974		0.185479	0.414659	0.101416	0.159247	0.25297
HDHD5	ENSG00000069998		0.0786368	-0.154687	-0.095478	-0.0245212	-0.205266
UFD1	ENSG00000070010		0.101077	-0.0366352	0.0603591	0.0540792	-0.0498288
LRP6	ENSG00000070018		0.117778	0.41938	-0.092733	0.106551	0.14271
GUCY2C	ENSG00000070019		0.0343453	-0.0584651	0.0264781	-0.0774882	-0.0197208
PHRF1	ENSG00000070047		0.0665133	0.110613	-0.0706031	-0.0104188	0.0906578
ELP1	ENSG00000070061		0.0279942	0.317012	-0.134134	-0.0642741	0.22802
NUCB2	ENSG00000070081		-0.147372	-0.23096	0.0520091	-0.124831	-0.244107
PFN2	ENSG00000070087		-0.151114	-0.504982	0.050925	-0.204368	-0.485588
PTPN3	ENSG00000070159		0.211234	0.261556	-0.127369	0.126236	0.31334
SPTB	ENSG00000070182		0.155856	-0.956539	-0.0496041	-0.30995	-1.09086
DAPP1	ENSG00000070190		0.0215816	-0.244397	0.0322511	0.0226657	-0.265509
SLC44A1	ENSG00000070214		-0.0259757	-0.137362	0.106143	-0.046912	-0.240172
TMEM260	ENSG00000070269		0.126866	-0.0844272	-0.0531207	0.0690174	-0.0819999
SMG6	ENSG00000070366		-0.176012	-0.033173	-9.77156e-05	-0.0495969	0.112348
EXOC5	ENSG00000070367		0.127679	0.228394	-0.0380313	0.0504401	0.20671
CLTCL1	ENSG00000070371		0.135595	0.674295	-0.120012	0.147593	0.589878
FGF22	ENSG00000070388		0.0270673	0.110911	0.00671408	0.0970071	0.12663
FSTL3	ENSG00000070404		-0.569901	-0.879232	-0.182696	-0.589335	-0.921157
DGCR2	ENSG00000070413		0.230398	0.373142	0.0463162	0.195551	0.398543
RNF126	ENSG00000070423		-0.0657475	-0.2216	-0.219175	-0.191282	-0.196415
MNT	ENSG00000070444		-0.322972	-1.23683	0.0444516	-0.606644	-1.14045
ZXDC	ENSG00000070476		0.14566	0.366028	-0.0336027	0.219245	0.390355
JMJD6	ENSG00000070495		0.0405293	0.235835	-0.0836797	0.0297544	0.175559
POLB	ENSG00000070501		0.354096	0.802441	-0.0140297	0.191033	0.605736
ST6GALNAC1	ENSG00000070526		-0.0124922	-0.0790688	0.0175551	-0.0133014	-0.0562243
WIPI1	ENSG00000070540		0.00283448	0.314564	0.239403	0.10892	0.367457
FRMPD1	ENSG00000070601		0.0174821	-0.0321076	0.079122	0.118278	-0.230257
GBA2	ENSG00000070610		-0.115644	0.110847	0.0179528	0.123758	0.247873
NDST1	ENSG00000070614		-0.251529	-0.956443	0.0488505	-0.404988	-1.04672
ASNS	ENSG00000070669		0.272316	0.629229	-0.163333	0.16367	0.602906
AP3M2	ENSG00000070718		0.0742076	0.190834	-0.12034	-0.0710929	0.171876
CNGB1	ENSG00000070729		0.00803515	-0.190915	-0.0166903	-0.0574492	-0.120725
ST6GALNAC2	ENSG00000070731		-0.863644	-1.54566	0.431677	-0.631639	-1.53711
CHAT	ENSG00000070748		-0.0790114	0.0758291	-0.00224481	0.013067	0.0570054
PABPC1	ENSG00000070756		-0.021986	-0.124914	0.0291196	-0.080209	-0.121963
TESK2	ENSG00000070759		-0.649036	-0.466901	0.403003	-0.25268	-0.559301
CFAP20	ENSG00000070761		0.336757	0.719307	-0.152115	0.209105	0.65107
CSNK2A2	ENSG00000070770		0.242728	0.329631	-0.00199514	0.196164	0.367803
PTPN21	ENSG00000070778		-0.0987835	0.00458654	0.121935	0.164413	0.116795
EIF2B3	ENSG00000070785		0.185541	0.117067	-0.228346	-0.0735191	0.000792597
CAMK2A	ENSG00000070808		0.00784325	-0.0254042	0.0102082	0.00756897	0.169767
TCOF1	ENSG00000070814		0.0642561	-0.223792	-0.265407	-0.190038	-0.28612
CDC42	ENSG00000070831		0.0949614	0.0459043	0.0974516	0.103269	0.032322
OSBPL3	ENSG00000070882		-0.152481	-0.272127	-0.0206109	-0.187423	-0.215272
EPHA8	ENSG00000070886		0.226118	-0.150244	-0.149388	-0.11845	-0.595372
SLC12A3	ENSG00000070915		-0.0217541	-0.0613285	0.0394738	-0.0208523	-0.0816925
RAD18	ENSG00000070950		0.110632	0.104395	0.0501	0.128767	-0.0480341
ATP2B1	ENSG00000070961		-0.575013	-1.19057	0.125154	-0.568697	-1.1644
TRPM5	ENSG00000070985		-0.0111477	-0.100763	0.00715578	-0.0341428	0.0632992
NCK2	ENSG00000071051		-0.0543724	-0.0867337	0.132927	-0.0782639	-0.174632
MAP4K4	ENSG00000071054		0.0764581	-0.0979966	-0.022255	-0.000953162	-0.104872
MGAT4A	ENSG00000071073		-0.25497	-0.375184	0.281251	-0.370998	-0.482214
RPL31	ENSG00000071082		0.0774225	0.0840963	0.128432	0.0958813	-0.0387485
WDR1	ENSG00000071127		-0.0545747	-0.055827	0.0505384	-0.0107596	-0.108704
SNX13	ENSG00000071189		0.203105	0.193319	0.201873	0.124989	0.147499
ARHGAP10	ENSG00000071205		-0.262745	-0.811611	0.029546	-0.375305	-0.882976
RPS6KA2	ENSG00000071242		-0.0620309	-0.103132	0.0760443	-0.0795635	-0.428717
ING3	ENSG00000071243		0.406243	0.560889	0.000461182	0.564054	0.6285
VASH1	ENSG00000071246		-0.0936939	0.55218	-0.136828	0.413165	0.819859
LMCD1	ENSG00000071282		-0.178006	-1.28327	0.0327552	-0.718782	-1.22175
BUD23	ENSG00000071462		-0.0112529	-0.130346	0.0283973	-0.0180941	-0.150751
SEL1L	ENSG00000071537		0.212128	0.519461	0.138594	0.268116	0.316157
TRIP13	ENSG00000071539		0.0252919	-0.242838	-0.149767	-0.23656	-0.354387
ATP6AP1	ENSG00000071553		0.0163575	-0.122287	0.0650172	-0.0134853	-0.0840147
TCF3	ENSG00000071564		-0.10866	-0.560655	0.0758569	-0.216752	-0.714607
TRIB2	ENSG00000071575		-0.096715	-0.506726	0.171697	-0.274515	-0.701008
DAZAP1	ENSG00000071626		-0.0976676	-0.358872	-0.015416	-0.174953	-0.398875
MBD3	ENSG00000071655		0.0918789	0.174433	-0.0526756	0.110189	0.13552
HLTF	ENSG00000071794		0.0912402	0.0226523	0.0710292	0.0969825	0.0624186
FAM50A	ENSG00000071859		-0.112028	-0.186139	-0.0452029	-0.109968	-0.15147
FAM3A	ENSG00000071889		-0.0964152	-0.090065	0.0438757	0.00301094	-0.14423
CPSF1	ENSG00000071894		-0.197087	-0.100668	-0.0293772	-0.0344795	0.0570653
MYO3B	ENSG00000071909		-0.38259	-1.79213	0.201838	-0.106482	-1.57919
CYBRD1	ENSG00000071967		0.00845367	-0.0573804	0.0107179	-0.0240693	-0.10577
CDH19	ENSG00000071991		-0.00154483	0.0379198	-0.000380991	0.0269591	-0.044009
PDCD2	ENSG00000071994		0.050517	-0.241272	-0.10229	-0.151731	-0.111588
RDH11	ENSG00000072042		0.0870922	0.130735	-0.0101453	0.0664164	0.0774493
PRKACA	ENSG00000072062		0.110804	0.203194	0.122454	0.101093	0.212393
ADGRL1	ENSG00000072071		-0.178714	-0.669196	-0.186532	-0.204252	-0.773206
SPP2	ENSG00000072080		0.0541528	-0.0474362	-0.00197042	-0.0279892	-0.0100438
ACTN1	ENSG00000072110		-0.0597751	-0.256984	-0.0795787	-0.120155	-0.342232
ZFYVE26	ENSG00000072121		0.115375	0.358133	0.0311083	0.202736	0.426197
RPS6KA6	ENSG00000072133		-0.0843775	0.311492	0.133049	-0.106993	0.175873
EPN2	ENSG00000072134		-0.195665	-0.0912587	0.108731	-0.189369	-0.176158
PTPN18	ENSG00000072135		-0.156136	-0.17667	0.148282	0.0495038	-0.199503
LIMS2	ENSG00000072163		-0.0317711	0.17354	-0.0206182	0.0616357	0.0484868
ASIC4	ENSG00000072182		0.063594	-0.0172224	-0.0332501	0.0220063	-0.150003
SPEG	ENSG00000072195		-0.324992	-0.629292	0.159271	-0.266103	-0.298463
LNX1	ENSG00000072201		-0.566931	-0.301735	0.41968	-0.224277	-0.291342
ALDH3A2	ENSG00000072210		-0.0242663	-0.0286508	-0.0433145	-0.0280424	-0.0973097
TFRC	ENSG00000072274		0.0816056	-0.350797	-0.345495	-0.273032	-0.355052
SREBF1	ENSG00000072310		-0.965244	-1.49635	0.206059	-0.6994	-1.56079
AFF4	ENSG00000072364		0.0278556	0.244263	0.0662881	0.00377182	0.156622
UBE2D1	ENSG00000072401		0.275975	0.599539	-0.104025	0.214465	0.561842
MPP5	ENSG00000072415		0.0676709	-0.0101096	0.0704541	-0.0460891	0.0212233
RHOBTB1	ENSG00000072422		-0.123813	-1.50958	-0.193015	-0.870882	-2.08813
SMC1A	ENSG00000072501		0.225405	0.270363	0.00658582	0.130478	0.28253
HSD17B10	ENSG00000072506		0.0389548	0.0278342	0.0866822	0.0632906	-0.101337
MARK2	ENSG00000072518		-0.0450398	0.121206	0.0692874	0.0332394	0.144596
HMMR	ENSG00000072571		0.232071	0.524331	0.17045	0.374751	0.515145
CHFR	ENSG00000072609		-0.0136507	0.0681674	-0.0619791	0.0375229	0.0672112
TRHDE	ENSG00000072657		0.177349	-0.349064	0.0349636	-0.0522013	-0.149983
P4HA2	ENSG00000072682		-0.227641	-0.186691	0.0794002	-0.18132	-0.182733
NFATC3	ENSG00000072736		0.319364	0.523146	-0.000637488	0.151661	0.463411
TRNT1	ENSG00000072756		0.157517	-0.122176	-0.253706	-0.148439	-0.116387
ACADVL	ENSG00000072778		-0.366977	-0.389711	0.135638	-0.077388	-0.227686
STK10	ENSG00000072786		-0.177536	-0.417493	0.00268005	-0.06882	-0.0770276
FBXW11	ENSG00000072803		0.0961018	0.225479	0.0158641	0.0085745	0.248197
ACAP1	ENSG00000072818		0.0137463	0.13162	0.0160818	0.0935403	-0.258068
CRMP1	ENSG00000072832		-0.0810195	-0.00107728	0.00720502	-0.00926517	0.0811612
EVC	ENSG00000072840		-0.0174688	0.373638	0.0525557	-0.0757352	-0.215171
DERL2	ENSG00000072849		0.338569	0.391317	0.0295966	0.184196	0.177757
SIDT1	ENSG00000072858		-0.914876	-1.96565	0.530173	-0.570393	-2.14082
NDE1	ENSG00000072864		0.28702	0.519963	0.130706	0.301365	0.587857
MRVI1	ENSG00000072952		0.0168076	-0.0487181	-0.00886486	0.000312656	0.0650051
TMEM38A	ENSG00000072954		0.109732	0.321527	-0.0958616	-0.070738	0.120991
AP1M1	ENSG00000072958		0.09268	0.299824	-0.109324	0.144143	0.308126
PVR	ENSG00000073008		0.113042	-0.267555	-0.337113	-0.336704	-0.197377
XRCC1	ENSG00000073050		0.0583644	0.279906	0.107511	0.200753	0.199844
SCARB1	ENSG00000073060		-0.123148	-0.703662	-0.093677	-0.34064	-0.486924
CYP2W1	ENSG00000073067		-0.620621	-0.493587	0.103162	-0.0684468	-0.928206
MCM2	ENSG00000073111		0.202879	0.224729	-0.0564629	0.112725	0.189246
PANX2	ENSG00000073150		-0.191805	-0.468934	0.173492	0.166372	-0.309758
SELENOO	ENSG00000073169		-0.0434525	-0.120587	-0.0621014	-0.022062	-0.095246
TP63	ENSG00000073282		-0.132581	-0.42412	0.0632419	-0.0613696	-0.251929
ALPK1	ENSG00000073331		-0.0433404	0.135909	-0.103532	0.137256	0.434549
LLGL2	ENSG00000073350		-0.545921	-0.756819	0.0537713	-0.365022	-0.720847
PDE8A	ENSG00000073417		-0.381071	-0.755754	0.0265431	-0.331626	-0.848638
CLCN4	ENSG00000073464		-0.268679	0.0570229	-0.0181001	-0.0597086	0.641256
NLE1	ENSG00000073536		0.0628207	-0.512316	-0.225829	-0.236775	-0.580017
SDHA	ENSG00000073578		0.0669303	0.0702099	0.0996127	0.0654564	0.0237988
SMARCE1	ENSG00000073584		0.0863433	0.115133	0.102407	0.0391261	0.103396
FNDC8	ENSG00000073598		0.0119427	-0.0955069	0.000125037	0.0125396	0.0520125
GSDMB	ENSG00000073605		-0.3078	-0.114023	0.27634	-0.0195759	-0.0893412
KDM5A	ENSG00000073614		0.0863945	0.51387	0.124338	0.226713	0.596477
ADAM11	ENSG00000073670		0.057817	-0.381369	-0.255788	0.14579	-0.259013
PPP2R3A	ENSG00000073711		-0.183161	-0.337749	0.0620353	-0.17892	-0.236027
FERMT2	ENSG00000073712		-0.0829387	0.0638645	0.147499	-0.0435206	0.0153255
ABCB11	ENSG00000073734		-0.00952438	0.0178621	0.00053727	-0.00951047	0.00865028
DHRS9	ENSG00000073737		-0.00788275	-0.0668599	-0.00675197	0.00989275	0.0708588
PTGS2	ENSG00000073756		-0.0320597	-0.0661718	-0.00811664	-0.0206134	0.114743
IGF2BP2	ENSG00000073792		-0.259775	-1.10916	0.047951	0.135857	0.0621585
MAP3K13	ENSG00000073803		0.0891216	0.303497	0.121997	0.0464582	0.166662
ST6GAL1	ENSG00000073849		-0.110417	-0.183338	0.277765	-0.148179	-0.576828
FRY	ENSG00000073910		0.00041631	0.548028	0.00611557	-0.197003	0.536644
PICALM	ENSG00000073921		-0.0635392	-0.0866104	0.156212	-0.100892	-0.0255882
NSF	ENSG00000073969		0.0972744	0.116514	0.0995454	0.0595753	0.106025
GLI2	ENSG00000074047		-0.0699238	-0.212299	0.00395094	-0.0609728	-0.128473
CLASP1	ENSG00000074054		-0.086532	0.163667	-0.0911885	0.118372	0.0257664
MRPS34	ENSG00000074071		-0.00501511	-0.241775	-0.0502371	-0.0860363	-0.378573
NOTCH3	ENSG00000074181		-0.965568	-2.15807	0.264284	-0.647806	-1.97279
CLNS1A	ENSG00000074201		0.0973126	0.00733004	-0.00917026	0.000999662	-0.0877645
PPP2R2C	ENSG00000074211		-0.079601	-0.473564	-0.0209722	-0.241024	-0.504918
TEAD2	ENSG00000074219		-0.578311	-1.29881	0.181878	-0.297098	-1.25762
EED	ENSG00000074266		0.117091	0.152238	0.0353661	0.061575	0.18145
CDHR2	ENSG00000074276		0.240155	0.0225135	-0.0148799	-0.00568407	0.152464
SNCB	ENSG00000074317		0.0103812	0.321668	-0.0374209	0.0295415	0.210651
TSG101	ENSG00000074319		0.0620793	0.355063	0.0870007	0.0946564	0.334484
NCBP3	ENSG00000074356		0.147643	0.443312	0.0232873	0.161224	0.418116
ATP2A3	ENSG00000074370		-0.617935	-1.1396	0.207274	-0.464916	-1.10519
CA12	ENSG00000074410		-0.0122719	-1.80671	-0.876112	-1.45249	-2.57573
MGLL	ENSG00000074416		-0.119842	-0.768042	0.0362676	0.241817	-0.298012
NTN4	ENSG00000074527		-0.43021	-1.92642	0.221654	0.0483817	-1.93557
BCS1L	ENSG00000074582		0.000260658	-0.108384	-0.26968	-0.134497	-0.234661
NUAK1	ENSG00000074590		-0.482132	-1.06995	0.375459	-0.0405492	-1.37049
DPP8	ENSG00000074603		0.121018	0.210177	0.114793	0.178555	0.186111
SLC24A1	ENSG00000074621		0.19004	0.490667	-0.0118804	0.269295	0.249054
ZNF532	ENSG00000074657		0.0223552	0.151921	0.128975	0.176733	0.287535
SCARF1	ENSG00000074660		-0.200761	-0.291955	0.252359	-0.167301	-0.239437
LMAN1	ENSG00000074695		0.12732	0.0918458	-0.0226945	-0.0301359	0.128853
HACD3	ENSG00000074696		0.0177235	-0.0668613	-0.0165754	-0.136124	-0.073472
ZZEF1	ENSG00000074755		-0.274345	-0.15558	-0.0173508	-0.14176	-0.342882
ENO1	ENSG00000074800		-0.109914	-0.426942	0.0717906	-0.0913287	-0.398507
SLC12A1	ENSG00000074803		-0.140212	-0.207721	-0.0439431	-0.0782761	-0.466927
MYDGF	ENSG00000074842		0.000283101	-0.0211455	0.0605943	0.0209832	-0.0829487
ANO8	ENSG00000074855		-0.37467	-0.455988	0.0823272	-0.180551	-0.342952
TUBE1	ENSG00000074935		0.116955	0.564443	-0.0746568	0.122751	0.464963
ARHGEF10L	ENSG00000074964		-0.707981	-1.38731	0.0496294	-0.661034	-1.20609
TXK	ENSG00000074966		-0.078048	0.309276	-0.00107804	-0.010186	0.0517189
KCNQ2	ENSG00000075043		-0.19857	0.226172	0.140869	-0.0806788	0.719675
TACR2	ENSG00000075073		0.0398012	-0.234656	0.0538757	-0.0175084	-0.269268
ACTR6	ENSG00000075089		0.224449	0.166295	0.0735606	0.0427311	-0.00545631
TIPIN	ENSG00000075131		0.335662	0.585984	-0.317351	0.234609	0.529347
SRI	ENSG00000075142		-0.222294	-0.348156	0.182985	-0.223387	-0.417012
EIF4G3	ENSG00000075151		0.0370585	0.13723	-0.0880374	-0.0828385	0.0930855
NUP37	ENSG00000075188		0.249568	0.350499	0.0118925	0.22137	0.406236
SEMA3A	ENSG00000075213		-0.1025	-0.291293	0.0604456	0.260854	-0.312336
GTSE1	ENSG00000075218		0.155264	0.332785	0.0778093	0.211199	0.368216
SEMA3C	ENSG00000075223		0.164406	-1.65509	-0.234383	-0.149429	-1.73147
TTC38	ENSG00000075234		0.26833	0.323958	-0.0415861	0.199302	0.280822
ACAT1	ENSG00000075239		0.157489	0.087513	0.066153	0.078718	-0.0349365
GRAMD4	ENSG00000075240		-0.282982	-0.739841	0.0789713	-0.221201	-0.812086
CELSR1	ENSG00000075275		-0.289889	-0.707954	-0.102911	-0.532789	-0.837391
WNT8B	ENSG00000075290		0.0819235	-0.38716	0.0162684	-0.166461	-0.750164
ZNF638	ENSG00000075292		0.149673	0.376671	0.184697	0.285824	0.507872
SLC25A40	ENSG00000075303		0.174734	0.331253	0.0807164	-0.105926	0.328427
TIMM21	ENSG00000075336		0.0416637	0.0696487	-0.155843	-0.0810103	0.110809
ADD2	ENSG00000075340		-0.0536025	-0.304338	0.0976727	0.00677746	0.358537
RASAL2	ENSG00000075391		-0.137417	-0.176064	-0.135455	-0.105568	-0.214898
VPS9D1	ENSG00000075399		-0.198285	0.122504	0.101496	-0.262191	0.0557864
ZNF37A	ENSG00000075407		0.237578	0.370209	-0.343319	-0.0295281	0.284247
MARK3	ENSG00000075413		0.134334	0.199327	0.0434348	0.159533	0.0554552
SLC25A3	ENSG00000075415		0.0815824	0.0409119	0.0491657	0.0362406	0.0672021
FNDC3B	ENSG00000075420		-0.116961	-0.385664	-0.0540357	-0.273297	-0.256581
FOSL2	ENSG00000075426		-0.430687	-1.35694	-0.336897	-1.10069	-1.69548
CACNG4	ENSG00000075461		-0.296538	-1.44387	-0.180709	-0.638528	-1.46668
FRYL	ENSG00000075539		-0.132359	-0.00681284	0.00720655	-0.0565961	0.0297462
TMEM131	ENSG00000075568		-0.041078	-0.230521	-0.00439956	-0.0346739	-0.126835
FSCN1	ENSG00000075618		0.186615	0.653308	0.0301553	0.1093	0.73872
ACTB	ENSG00000075624		0.054138	-0.204488	0.00372293	-0.0303574	-0.0741206
MOCOS	ENSG00000075643		0.105247	-0.163074	-0.0420801	0.0370969	-0.194793
PLD1	ENSG00000075651		-0.143156	0.216983	-0.00848305	0.0707132	-0.0142837
ATP12A	ENSG00000075673		-0.00905407	0.150094	-0.00252479	-0.00892479	0.126079
WDR62	ENSG00000075702		-0.118478	-0.127503	0.00717291	-0.0266955	-0.0683408
DLG1	ENSG00000075711		0.000932898	0.0480694	-0.00124815	0.0515293	0.00691795
RAB7A	ENSG00000075785		0.12246	0.0622807	0.100337	0.0346793	0.0291723
BCAP29	ENSG00000075790		0.269979	0.298131	0.128452	0.179839	0.322806
SEC31B	ENSG00000075826		-0.389727	0.00936634	0.0598029	0.0940004	0.441448
SART3	ENSG00000075856		0.0933822	-0.003324	-0.085108	-0.118063	0.109303
ARHGAP15	ENSG00000075884		0.0543538	-0.358484	0.0450592	0.00227671	-0.347455
TUBA3D	ENSG00000075886		-0.00539201	-0.13489	0.053217	0.0676349	-0.119034
PAX2	ENSG00000075891		-0.0320718	-0.149607	0.0945047	-0.171514	-0.412579
EXOSC7	ENSG00000075914		0.0868153	-0.0229707	-0.0233671	0.00509698	-0.115248
KIFAP3	ENSG00000075945		0.269458	0.778488	0.190617	0.374886	0.75797
MKRN2	ENSG00000075975		0.195012	0.381725	0.011815	0.213799	0.419838
MCM6	ENSG00000076003		0.26019	0.21092	-0.0515816	0.125378	0.231757
REXO2	ENSG00000076043		0.0678156	-0.0320709	0.00680119	-0.0314652	-0.0523738
RBM7	ENSG00000076053		0.224858	0.147168	0.0257841	0.0870889	0.178804
RBMS2	ENSG00000076067		-0.0903859	-0.193093	0.00880144	-0.143794	0.0481015
BAZ2A	ENSG00000076108		-0.350819	-0.371872	0.11443	-0.219037	-0.325063
PTPN23	ENSG00000076201		-0.0313769	-0.207539	0.0234942	-0.0082848	-0.135893
MLH1	ENSG00000076242		0.190993	0.212464	0.0396456	0.136963	0.163196
UNG	ENSG00000076248		-0.0452249	-0.483761	-0.160957	-0.291638	-0.501781
FMO4	ENSG00000076258		-0.165695	0.256339	0.0742692	0.146686	0.301425
KLHL20	ENSG00000076321		0.355152	0.65699	0.0371131	0.341053	0.680899
RGS11	ENSG00000076344		-0.338775	-0.385336	0.0388359	-0.322228	-0.573069
SLC46A1	ENSG00000076351		0.558393	0.154829	-0.388765	-0.0994654	-0.126447
PLXNA2	ENSG00000076356		0.0438394	-0.821344	0.000615212	-0.31362	-0.92916
SPAG5	ENSG00000076382		0.0917359	0.307418	0.0469154	0.158551	0.338587
ANKRD13A	ENSG00000076513		0.0268221	0.255653	-0.027085	0.152984	0.3152
TPD52	ENSG00000076554		-0.232211	-0.636214	-0.0226245	-0.219457	-0.703334
ACACB	ENSG00000076555		-0.580165	-1.43481	-0.0865062	-0.612967	-1.3792
TRAF4	ENSG00000076604		-0.729873	-1.20744	0.0914379	-0.57024	-1.17855
PAG1	ENSG00000076641		0.146533	0.604644	-0.145965	0.0983738	0.638384
GPATCH1	ENSG00000076650		-0.116836	0.310373	0.0589334	0.0990465	0.291375
ICAM3	ENSG00000076662		0.0616648	-0.359516	0.0351731	-0.071121	-0.440346
NT5C2	ENSG00000076685		-0.0986492	-0.354202	0.0551271	-0.273619	-0.246245
MCAM	ENSG00000076706		0.0558712	-0.357593	0.245755	-0.150489	-0.374751
GPC4	ENSG00000076716		-0.274322	-0.336928	0.155244	-0.285028	-0.379889
MBNL3	ENSG00000076770		0.0405824	-0.432144	-0.0284237	-0.0851978	-0.258798
CAMSAP3	ENSG00000076826		-0.940147	-1.10715	0.11051	-0.460172	-0.893292
RAP1GAP	ENSG00000076864		-0.714357	-1.18044	0.361985	-0.44226	-1.05876
XAB2	ENSG00000076924		0.00091763	0.119837	0.0687405	0.0628555	0.135142
ARHGEF1	ENSG00000076928		-0.229307	-0.16504	-0.145438	-0.0354486	-0.134454
STXBP2	ENSG00000076944		-0.344809	-0.24826	0.0785169	-0.0745907	-0.170788
MAP2K7	ENSG00000076984		-0.133936	-0.294938	0.0346897	-0.0350905	-0.20137
DGKD	ENSG00000077044		-0.425979	-0.387252	0.03399	-0.34195	-0.323826
CTTNBP2	ENSG00000077063		-0.0126347	-0.0102517	-0.00444091	0.00325978	-0.0133834
ACTL6B	ENSG00000077080		-0.00268152	-0.0617211	0.0192863	-0.0161596	-0.0136137
RARB	ENSG00000077092		0.0182107	-0.257511	0.0219652	-0.0261978	-0.179535
TOP2B	ENSG00000077097		-0.074039	-0.276657	0.0866303	-0.0866285	-0.215861
TM9SF3	ENSG00000077147		0.0913628	0.0380672	0.00511288	-0.0297158	0.0211626
NFKB2	ENSG00000077150		-0.129848	0.0735682	-0.011365	0.0531198	0.231618
UBE2T	ENSG00000077152		0.168085	0.436056	-0.0302402	0.170104	0.467606
PPP1R12B	ENSG00000077157		0.0128549	-0.0881548	0.0665797	-0.0507655	-0.121668
DNAJC10	ENSG00000077232		0.113847	0.0897413	-0.0572099	-0.0133339	0.125479
GTF3C1	ENSG00000077235		0.104607	0.206365	0.0231988	-0.00460167	0.311765
IL4R	ENSG00000077238		-0.156389	-0.877875	-0.00252421	-0.208752	-0.973927
USP33	ENSG00000077254		0.0435511	0.273267	0.0915171	0.0444388	0.229504
PAK3	ENSG00000077264		-0.141154	-0.251081	0.00468093	0.165856	-0.313568
DCX	ENSG00000077279		0.00276634	-0.0851521	0.00723116	0.00285487	0.00840266
SNRPA	ENSG00000077312		-0.0426288	-0.232291	-0.0413388	-0.0855953	-0.341449
SPAG6	ENSG00000077327		0.0154104	0.174262	0.0258792	-0.0250552	-0.148196
EXOSC5	ENSG00000077348		0.0685328	-0.203915	-0.0649954	-0.0841881	-0.295629
DYNC1I2	ENSG00000077380		0.0634796	0.107783	0.0281091	0.0614647	0.0562077
APBB1IP	ENSG00000077420		-0.0521656	-0.256204	0.0740778	0.0196061	-0.263032
LRCH4	ENSG00000077454		-0.294994	-0.0269213	0.167056	0.0609786	0.0319049
FAM76B	ENSG00000077458		0.189097	0.492328	-0.163996	0.142471	0.315438
SIRT6	ENSG00000077463		-0.182263	0.268185	0.108693	0.20296	0.332755
POLD3	ENSG00000077514		0.112605	0.159332	-0.0831595	0.050809	0.193487
ACTN2	ENSG00000077522		0.0756652	0.0784165	0.0320522	0.0487746	-0.00834666
CAPZB	ENSG00000077549		0.00875278	-0.134661	0.0645632	0.00460248	-0.100545
GPR137B	ENSG00000077585		0.033466	0.173097	-0.042905	0.0758687	0.297626
NAALAD2	ENSG00000077616		-0.0551792	0.20407	-0.0145245	-0.107506	0.0543898
JADE1	ENSG00000077684		0.234974	0.36414	-0.0913494	0.0206623	0.214607
SLC25A43	ENSG00000077713		-0.231609	-0.867233	0.0639632	-0.268854	-0.907571
UBE2A	ENSG00000077721		0.079491	0.153204	0.0736008	0.106763	0.179149
FGFR1	ENSG00000077782		-0.476232	-0.661479	0.0817135	-0.41629	-0.612884
FKBP6	ENSG00000077800		0.0639232	-0.0853309	0.00345148	-0.0106417	-0.116789
SMC1B	ENSG00000077935		0.220837	0.55964	-0.0884481	0.215875	0.587841
FBLN1	ENSG00000077942		0.0476577	-0.166139	0.0168985	-0.192816	-0.23096
ITGA8	ENSG00000077943		0.00346596	-0.0326007	-0.00464827	0.00411393	0.0699736
CST7	ENSG00000077984		0.0440098	0.128156	-0.0337729	0.000404501	-0.157448
MAP2	ENSG00000078018		-0.150025	0.576918	0.140884	-0.0832162	0.667897
PIAS2	ENSG00000078043		0.0681716	0.0530013	0.0276672	0.0934091	0.0889133
AMPH	ENSG00000078053		-0.0162927	0.369485	-0.00138103	-0.0287159	-0.0585272
ARAF	ENSG00000078061		0.0291367	0.0193733	-0.0118196	0.107525	0.13683
MCCC1	ENSG00000078070		-0.0107652	-0.116873	0.112872	-0.00324934	-0.0707396
LAMP3	ENSG00000078081		-0.00301904	-0.049279	0.0275546	0.158324	0.0406359
FAP	ENSG00000078098		-0.0934036	-0.315611	0.0390826	-0.0977359	-0.307626
NEBL	ENSG00000078114		-0.534416	-1.02999	0.18731	-0.379329	-0.878029
ACER3	ENSG00000078124		0.277312	0.354287	-0.117295	-0.0964202	0.137763
UBE2K	ENSG00000078140		0.181441	0.0836244	-0.0666557	0.0613897	-0.00667445
PIK3C3	ENSG00000078142		0.130141	0.19935	0.0214554	0.205039	0.246273
N4BP2	ENSG00000078177		0.152088	-0.29403	0.0938328	0.0184245	-0.238898
TIGAR	ENSG00000078237		0.343976	0.469396	-0.0471622	0.223069	0.430736
TULP3	ENSG00000078246		0.146018	0.485588	0.0326035	0.229096	0.694958
SYNJ2	ENSG00000078269		-0.341998	-0.758733	0.126921	-0.318008	-0.803332
ADCY2	ENSG00000078295		-0.122162	-0.108448	-0.0100941	0.0182234	-0.567271
PPP2R5C	ENSG00000078304		0.0283099	-0.0660062	0.0991859	0.0493933	-0.0114858
PMS2P1	ENSG00000078319		0.070438	-0.0309553	0.0823184	0.0272708	-0.151094
RBFOX1	ENSG00000078328		-0.0216996	-0.155151	0.0323571	0.0178991	-0.000762241
GNB1	ENSG00000078369		0.0412893	-0.0872096	0.110704	0.00973732	-0.136227
HOXA9	ENSG00000078399		0.0255094	-0.425379	0.0385651	-0.0985506	-0.120837
EDN1	ENSG00000078401		-0.117261	-2.81408	0.317239	0.219697	-3.19383
MLLT10	ENSG00000078403		-0.0300228	-0.260488	-0.0551094	-0.177715	-0.200827
ZCWPW1	ENSG00000078487		0.0296771	-0.322745	0.197673	0.0687773	-0.250124
NRDC	ENSG00000078618		-0.0609306	-0.125864	0.0496323	-0.0644862	-0.0843939
VDAC3	ENSG00000078668		0.183137	0.151052	0.0328707	0.101865	0.133457
PCM1	ENSG00000078674		0.0259716	0.0041954	-0.0693886	-0.06462	-0.0618242
TNRC6C	ENSG00000078687		0.00773954	0.376548	0.0531755	0.111945	0.390398
CBFA2T2	ENSG00000078699		-0.376787	-0.0800217	-0.107447	-0.248085	0.327205
ITCH	ENSG00000078747		0.0929372	0.437823	0.0160774	0.064949	0.331723
PKD2L2	ENSG00000078795		-0.156494	-0.222888	0.0592656	-0.132667	0.328759
TP53INP2	ENSG00000078804		-0.32773	-0.867098	0.142988	-0.431017	-0.715457
SDF4	ENSG00000078808		-0.133403	-0.243452	-0.0640911	-0.10542	-0.243843
MYH7B	ENSG00000078814		-0.00195343	-0.432442	-0.00815313	0.0372874	0.282142
BPIFB2	ENSG00000078898		-0.0777957	-0.175198	0.0416328	-0.0307963	-0.0130967
TP73	ENSG00000078900		-0.0476143	-0.0202874	-0.122093	0.0518168	0.103484
TOLLIP	ENSG00000078902		0.0554181	0.367783	0.089354	0.17898	0.146005
UBE2D4	ENSG00000078967		0.120691	0.159008	-0.00248235	0.20263	0.176446
CLUL1	ENSG00000079101		0.0901024	0.0323846	-0.0278722	-0.0151315	-0.324741
RUNX1T1	ENSG00000079102		-0.122623	-0.483095	0.114995	0.049397	-0.452753
CDH17	ENSG00000079112		-0.0180086	0.0772638	-0.00119088	0.0226247	0.0358772
THOC1	ENSG00000079134		0.0691694	0.33445	-0.261931	0.0945994	0.316429
FKBP7	ENSG00000079150		0.243322	0.294614	-0.11186	0.0385417	0.0794799
OSBPL6	ENSG00000079156		-0.392254	0.00272383	-0.136133	0.0367126	0.0432789
SLC1A3	ENSG00000079215		-0.0873306	0.230142	-0.027053	0.0223624	-0.245863
XRCC5	ENSG00000079246		0.101735	0.0618606	-0.0188774	0.0457802	0.0186911
LXN	ENSG00000079257		-0.283741	-1.4589	0.214465	-0.135404	-1.4334
SP140	ENSG00000079263		0.0443914	-0.104293	0.0316675	0.019006	-0.15392
MKNK1	ENSG00000079277		0.0319144	0.169519	0.220201	0.0718793	0.308312
TNS1	ENSG00000079308		-0.777591	-1.75329	0.228059	-0.597431	-1.84931
REXO1	ENSG00000079313		0.0940852	-0.0459572	-0.0255466	-0.00461096	-0.0545541
SAR1A	ENSG00000079332		0.16243	0.176976	0.00809307	0.0649134	0.207349
CDC14A	ENSG00000079335		-0.470482	-0.229236	-0.0344304	-0.224799	-0.318408
RAPGEF3	ENSG00000079337		-0.352631	-0.882657	0.382389	-0.393058	-1.14089
CEACAM1	ENSG00000079385		-0.123114	-0.126668	0.0228247	0.08386	-0.529645
SENP1	ENSG00000079387		0.328914	0.43043	-0.00429575	0.170929	0.425832
DUSP13	ENSG00000079393		-0.108136	-0.52396	0.0651769	0.0828747	-0.386797
CIC	ENSG00000079432		-0.238137	-0.138878	0.165307	0.034283	-0.0951585
LIPE	ENSG00000079435		-0.297922	-0.409572	-0.0282157	-0.172764	-0.564405
FDFT1	ENSG00000079459		-0.205006	-0.729803	0.0636444	-0.257158	-0.589082
PAFAH1B3	ENSG00000079462		-0.103652	-0.317675	0.0257338	-0.126891	-0.345126
OPHN1	ENSG00000079482		-0.388503	-0.916342	-0.13784	-0.537069	-0.660573
KIF22	ENSG00000079616		-0.0760512	-0.0640047	0.0301177	0.0283784	-0.103358
CARMIL1	ENSG00000079691		0.0439576	-0.0326101	0.137889	0.040987	-0.0692123
PGM1	ENSG00000079739		0.130159	0.0675971	-0.00584225	-0.0477103	0.137579
DDX1	ENSG00000079785		0.145821	0.145185	0.0231403	0.0627596	0.118248
DNM2	ENSG00000079805		-0.17055	-0.0674324	0.0313031	0.00682413	-0.00443676
EPB41L2	ENSG00000079819		-0.204691	-0.663557	0.229375	-0.375535	-0.625029
STX7	ENSG00000079950		0.152933	0.581277	-0.0691214	0.218893	0.364212
RABL2B	ENSG00000079974		-0.131303	0.289738	-0.129171	0.0816056	0.113667
KEAP1	ENSG00000079999		0.0269049	-0.239202	0.201951	0.135429	-0.248916
DDX43	ENSG00000080007		-0.0532421	-0.113796	-0.10233	0.0321403	-0.264127
PTPRH	ENSG00000080031		-0.599186	-1.15988	0.232427	-0.399207	-1.31777
SLC35C2	ENSG00000080189		-0.144503	-0.283984	0.141142	-0.0228898	-0.235677
CRYBG3	ENSG00000080200		0.241336	0.282085	0.127976	0.14933	0.582461
EPHA6	ENSG00000080224		0.0974502	-0.315917	0.0937909	-0.143693	-1.00898
RFX3	ENSG00000080298		-0.0901601	-0.0183838	0.0834853	-0.162343	-0.0967775
RIF1	ENSG00000080345		0.0529209	0.0598332	-0.122701	-0.121083	0.0427556
RAB21	ENSG00000080371		0.206485	0.310136	0.0357432	0.11504	0.306462
SMARCA2	ENSG00000080503		-0.149909	-0.337625	0.0467585	-0.24868	-0.43003
RDH8	ENSG00000080511		-0.0340667	-0.0812154	0.00257941	0.0153281	-0.0163512
SESN1	ENSG00000080546		0.0942645	-0.0498135	0.0819301	0.24034	0.0519393
MID2	ENSG00000080561		-0.714974	-1.26828	0.119876	-0.759262	-1.06892
COL5A3	ENSG00000080573		-0.289139	0.195606	-0.00241362	-0.118622	-0.0812972
SRCAP	ENSG00000080603		0.144305	0.233498	0.00698597	0.185698	0.211064
PUM3	ENSG00000080608		0.0874759	-0.323501	-0.404973	-0.404768	-0.526567
CPB2	ENSG00000080618		-0.0873423	-0.231394	-0.0300614	0.160744	0.0806367
CHRNA3	ENSG00000080644		0.115406	0.526049	-0.185425	-0.0213903	0.403572
KCNN2	ENSG00000080709		0.231066	0.981364	-0.165821	0.253452	0.751358
CNOT4	ENSG00000080802		0.105635	0.264978	0.0601322	0.154318	0.409682
PSEN1	ENSG00000080815		0.218223	0.366959	0.112434	0.234675	0.391304
CPOX	ENSG00000080819		0.377037	0.57256	-0.0323163	0.244103	0.686791
CLDND1	ENSG00000080822		0.15371	0.576461	0.165795	0.339988	0.777526
MOK	ENSG00000080823		0.118304	0.340399	-0.118428	-0.0083811	0.491661
HSP90AA1	ENSG00000080824		0.118142	0.305653	-0.0160945	-0.0203729	0.167883
RBL1	ENSG00000080839		0.089673	0.13901	-0.042683	0.222715	0.198265
DLGAP4	ENSG00000080845		-0.322014	-0.511243	-0.0179868	-0.230516	-0.350738
IGSF9B	ENSG00000080854		0.131374	0.603098	-0.0534758	0.105602	0.519262
CROCCP3	ENSG00000080947		0.191876	-0.752915	0.151899	-0.0427484	-0.299318
NDC80	ENSG00000080986		0.194502	0.519135	0.0990572	0.315707	0.461783
AP4E1	ENSG00000081014		0.25245	0.373323	-0.0407366	0.169418	0.430075
RSBN1	ENSG00000081019		0.25985	0.360162	0.0610441	0.184064	0.416304
MAGI3	ENSG00000081026		-0.220787	-0.461555	0.0749209	-0.373829	-0.35159
COL4A4	ENSG00000081052		-0.222118	0.218528	0.1062	0.143379	-0.563581
TCF7	ENSG00000081059		-0.162746	-0.673894	-0.170591	-0.288925	-0.289285
OSTM1	ENSG00000081087		0.21172	0.369365	-0.232169	0.0997426	0.526888
CDH7	ENSG00000081138		0.00125496	-0.50513	-0.00825685	-0.0752356	-0.155345
IMPG2	ENSG00000081148		0.00460484	0.0552608	-0.0252187	0.0282428	0.0251967
PCNP	ENSG00000081154		0.0992075	0.155861	-0.0094296	0.0462091	0.0701636
EXD2	ENSG00000081177		0.157659	0.155556	-0.0349738	0.132847	0.0933963
ARG2	ENSG00000081181		0.775113	1.5339	-0.13389	0.616508	1.55458
MEF2C	ENSG00000081189		0.261199	-0.375971	-0.0198645	0.173074	-0.433105
PTPRC	ENSG00000081237		0.0249264	-0.0965116	0.00303575	-0.0110658	0.0879516
PKP1	ENSG00000081277		-0.919348	-1.86753	0.504941	-0.609763	-1.64044
UBA5	ENSG00000081307		0.189811	0.136504	0.0893491	0.121622	-0.0136026
STK17B	ENSG00000081320		0.063478	0.428515	0.202408	-0.0111627	0.275439
CDC14B	ENSG00000081377		0.476855	1.21774	0.0205695	0.589826	1.18251
ZNF510	ENSG00000081386		0.293646	0.624274	0.0898052	0.409037	0.683985
LRP2	ENSG00000081479		-0.440091	-1.45909	0.479032	-0.363505	-1.23022
ZNF506	ENSG00000081665		0.0954051	0.0463774	0.147974	-0.0172001	0.444682
JMJD4	ENSG00000081692		0.168815	-0.256947	-0.0390342	-0.122305	-0.328048
DUSP12	ENSG00000081721		0.108081	0.0964546	-0.0506754	0.184909	0.128368
AACS	ENSG00000081760		-0.0238493	0.131534	0.0711584	0.0808624	0.0220147
DELE1	ENSG00000081791		-0.122055	-0.103158	-0.0225831	-0.00830768	-0.0703328
CADPS2	ENSG00000081803		-0.253804	-0.812172	0.111642	-0.179747	-0.592938
PCDHB4	ENSG00000081818		-0.747629	-0.344692	0.337022	-0.517751	-0.360705
PCDHA6	ENSG00000081842		0.152306	0.377157	0.0322573	0.117806	0.323612
PCDHGA2	ENSG00000081853		0.192607	0.459653	-0.0170261	0.222987	0.431311
HSPB11	ENSG00000081870		-0.237328	0.0776784	0.0324052	-0.203049	-0.0991088
PHLPP1	ENSG00000081913		-0.0995897	-0.447994	0.114304	-0.110081	-0.365001
ATP8B1	ENSG00000081923		-0.688837	-1.56258	0.0803315	-0.713724	-1.65171
IL12RB2	ENSG00000081985		-0.0913255	-0.202401	0.133563	-0.181671	-0.460418
SMARCD3	ENSG00000082014		-0.416347	-0.240925	-0.0223253	-0.152236	-0.0698072
WDR70	ENSG00000082068		0.246127	0.302961	-0.144637	0.221845	-0.0189441
FYB1	ENSG00000082074		0.0308816	0.0139115	-0.00215582	-0.0133951	-0.0503131
MPP4	ENSG00000082126		-0.0742643	-0.0330534	0.0328238	-0.128305	0.437435
STRADB	ENSG00000082146		-0.257902	-0.446694	0.15519	-0.045882	-0.261753
BZW1	ENSG00000082153		-0.161132	-0.392171	0.0641381	-0.224687	-0.484462
PGR	ENSG00000082175		0.517809	-0.436154	-0.18196	-0.506614	-1.193
C1QTNF3	ENSG00000082196		-0.138442	-0.532468	0.13633	0.24337	-0.568386
ME2	ENSG00000082212		0.0254948	0.0963301	-0.107802	-0.13468	0.0764846
C5orf22	ENSG00000082213		0.230232	0.397458	-0.0311261	0.201767	0.445706
CCNT2	ENSG00000082258		-0.000608802	0.0183022	-0.133856	-0.169924	0.174199
FAM135A	ENSG00000082269		-0.157796	0.903729	-0.0544245	0.0428136	0.463266
COL19A1	ENSG00000082293		-0.0931024	0.0954928	-0.000798977	0.0727177	-0.1721
EPB41L3	ENSG00000082397		-0.040219	-0.0155864	-0.0376714	-0.0693183	0.072546
COBLL1	ENSG00000082438		-0.224576	-0.775197	0.223758	-0.133682	-0.606672
DLG3	ENSG00000082458		-0.440811	-0.757621	0.165621	-0.261008	-0.728905
KCNK2	ENSG00000082482		-0.0941574	-1.99241	0.0141043	-0.222538	-2.17841
SERTAD4	ENSG00000082497		-0.430841	-2.07517	0.156543	-0.607605	-1.57082
TRAF5	ENSG00000082512		-0.879808	-2.57827	0.15825	-0.667078	-2.35207
MRPL22	ENSG00000082515		0.222434	0.384807	0.0695366	0.247199	0.270305
GEMIN5	ENSG00000082516		0.152813	-0.240149	-0.528664	-0.356345	-0.354142
OPRK1	ENSG00000082556		0.0276944	-0.028785	-0.00357859	-0.0109495	0.0249136
NFE2L1	ENSG00000082641		0.122803	0.2236	0.10591	0.155278	0.14804
SEMA5B	ENSG00000082684		-0.0540377	0.0666133	-0.0114128	-0.0546628	-0.108608
GSK3B	ENSG00000082701		0.017262	0.075144	0.0687238	0.0464284	0.0737837
ITGB5	ENSG00000082781		-0.276176	-0.847415	-0.0466198	-0.539007	-0.892917
ERC1	ENSG00000082805		-0.0952931	0.102985	0.0560802	0.157018	-0.0806766
XPO1	ENSG00000082898		0.0658421	0.0338026	0.017556	0.0287608	0.0302777
LINC01587	ENSG00000082929		0.0198185	-0.0746667	-0.00956689	0.060764	0.0562962
RNF13	ENSG00000082996		0.0884987	-0.0210095	0.0675258	0.0899207	0.0943226
TRPM3	ENSG00000083067		0.0106271	-0.0259203	0.0198671	0.00600638	0.414129
PALB2	ENSG00000083093		0.252802	0.0528391	-0.171766	-0.0750037	-0.0952293
DOP1A	ENSG00000083097		-0.0789331	0.518934	-0.0885071	-0.108587	0.336752
LYRM2	ENSG00000083099		0.307659	0.31196	0.171877	0.162258	0.197551
BCKDHB	ENSG00000083123		-0.206852	-0.0416662	0.102037	-0.0478934	-0.198662
KAT6A	ENSG00000083168		0.149947	0.350702	0.0889769	0.154607	0.365521
TUT7	ENSG00000083223		-0.0935912	0.00760358	-0.0504136	-0.0621121	-0.0393731
ULK2	ENSG00000083290		0.0179953	0.282364	-0.00175053	0.281716	0.251145
GRHL2	ENSG00000083307		-0.584419	-1.44508	0.270581	-0.459985	-1.52588
TNPO1	ENSG00000083312		0.13348	0.0854755	-0.0989229	0.00819961	0.034282
PLOD1	ENSG00000083444		0.0213182	-0.0472278	-0.0714226	0.0550333	-0.0840152
P2RX5	ENSG00000083454		0.286814	-0.492817	-0.218208	-0.228659	-0.489101
ITGAE	ENSG00000083457		0.106125	-0.074713	0.006425	0.0206751	0.0444631
DIS3	ENSG00000083520		0.211482	0.209897	-0.00498848	0.0662809	0.186045
PIBF1	ENSG00000083535		-0.0409554	0.272986	0.00857717	-0.0462135	0.183119
TDRD3	ENSG00000083544		0.174666	0.122347	-0.0231458	0.143979	0.201752
NUFIP1	ENSG00000083635		0.358485	0.148877	-0.222527	0.0433264	-0.0775716
PDS5B	ENSG00000083642		0.0142664	-0.477984	0.0533008	-0.0447018	-0.310038
OXCT1	ENSG00000083720		0.0635306	0.0501477	0.0127273	0.0552347	0.0985902
RRAGB	ENSG00000083750		0.12275	0.350348	0.198265	0.000573128	0.264119
CYLD	ENSG00000083799		0.425113	1.27327	0.0104312	0.534825	1.26035
SLC27A5	ENSG00000083807		-0.00370919	-0.319206	0.0450812	-0.0650166	-0.326222
ZNF324	ENSG00000083812		0.138408	0.443093	-0.0973132	0.0825233	0.451397
ZNF671	ENSG00000083814		0.0610857	-0.233294	0.0247578	-0.00848963	-0.350727
ZNF416	ENSG00000083817		0.242514	0.453383	-0.0269599	0.226769	0.353729
ZNF586	ENSG00000083828		0.0415019	0.135284	0.0833064	0.140023	-0.0888647
ZNF446	ENSG00000083838		-0.0417058	0.365668	0.203482	0.32448	0.328673
ZNF264	ENSG00000083844		-0.0360958	0.0958774	0.04809	0.204335	0.513866
RPS5	ENSG00000083845		0.0561702	-0.0196398	0.094113	0.0790001	-0.120128
FAT1	ENSG00000083857		-0.436786	-0.936871	0.0575036	-0.455651	-0.902678
YTHDC1	ENSG00000083896		0.0209068	0.11361	0.0417003	0.0598985	0.121398
CHMP2B	ENSG00000083937		0.0561901	-0.0299129	-0.00594525	-0.0615223	0.0316526
SMAP2	ENSG00000084070		0.107342	0.232187	0.0711455	0.121001	0.339024
PPIE	ENSG00000084072		0.152937	0.293448	0.0512484	0.128633	0.172162
ZMPSTE24	ENSG00000084073		0.147832	0.00424182	-0.108472	-0.056893	-0.0444866
STARD7	ENSG00000084090		0.289898	0.24092	-0.0789586	0.091928	0.170224
NOA1	ENSG00000084092		0.00931366	-0.0337164	-0.0263586	-0.0182568	-0.0637185
REST	ENSG00000084093		0.0774627	-0.0350307	0.111707	0.182399	0.219395
HAL	ENSG00000084110		-0.00297599	-0.37162	0.0483202	-0.0035274	0.619667
SSH1	ENSG00000084112		0.0512035	0.173913	0.00577778	0.100399	0.224148
GSTP1	ENSG00000084207		-0.0844688	-0.233008	0.0507365	-0.0768606	0.0129674
APLP2	ENSG00000084234		0.018253	0.0420185	0.139264	-0.00555811	0.0189222
FAM234B	ENSG00000084444		-0.798425	-1.15859	-0.041288	-0.973238	-1.18821
SLCO1A2	ENSG00000084453		0.0208739	-0.199247	0.00463421	-0.044754	0.192818
WBP11	ENSG00000084463		0.174492	0.230441	-0.0190799	0.129595	0.242658
EIF3I	ENSG00000084623		0.0476236	-0.0624318	-0.0100005	0.0319067	-0.135386
NKAIN1	ENSG00000084628		0.110933	-0.491948	-0.0284476	-0.229994	-0.392646
COL16A1	ENSG00000084636		-0.0928822	-0.578001	-0.00989002	-0.25099	-0.757642
TXLNA	ENSG00000084652		0.143976	0.175468	-0.0437492	0.11014	0.199904
NCOA1	ENSG00000084676		0.109603	0.385999	0.0773008	0.170724	0.358635
AGBL5	ENSG00000084693		0.111649	0.208395	0.0762509	0.233023	0.276062
EFR3B	ENSG00000084710		-0.915024	-0.835159	0.411283	-0.667398	-0.670396
KIF3C	ENSG00000084731		-0.351382	0.0977811	0.0688707	-0.190001	-0.0335083
RAB10	ENSG00000084733		0.0504633	-0.0614582	0.0580685	0.0174049	-0.0954778
GCKR	ENSG00000084734		-0.0450345	0.104885	0.00198733	0.03185	-0.0102792
HADHA	ENSG00000084754		0.056761	0.0120541	0.0653594	0.0332229	0.0250448
MAPRE3	ENSG00000084764		-0.0209707	0.375371	0.0809524	0.199516	0.449859
CAD	ENSG00000084774		0.00614022	-0.260094	-0.257712	-0.178887	-0.299875
CD59	ENSG00000085063		-0.119862	-0.212739	0.102947	-0.0214636	-0.254446
CD82	ENSG00000085117		-0.0445612	0.20563	0.0223648	-0.0386304	-0.540986
BCORL1	ENSG00000085185		0.336844	0.772146	0.14886	0.213387	0.786309
ATRX	ENSG00000085224		0.0547666	0.184878	0.0514682	0.0361408	0.0241502
AK6	ENSG00000085231		0.163095	0.263351	-0.138441	0.0970132	0.182822
FCN1	ENSG00000085265		-0.00633437	-0.0634007	0.0102516	0.0457036	-0.183775
MYNN	ENSG00000085274		0.208285	0.483808	-0.00790056	0.139704	0.451106
MECOM	ENSG00000085276		-0.163452	-1.30674	0.111182	-0.190423	-0.8073
SCAMP1	ENSG00000085365		0.0164722	-0.351508	-0.0889922	-0.164871	-0.324504
PREP	ENSG00000085377		0.209738	0.0832377	-0.0760997	0.0326841	0.112236
HACE1	ENSG00000085382		0.0515508	0.363893	0.105208	0.139269	0.532121
SEH1L	ENSG00000085415		0.284724	-0.246714	-0.215515	-0.110993	-0.237999
WDR47	ENSG00000085433		0.41517	1.24562	0.0738793	0.483197	1.24153
WDFY1	ENSG00000085449		-0.03668	0.215021	0.0526588	0.0104264	0.165467
OVGP1	ENSG00000085465		-0.0595977	-0.143348	0.0725664	-0.185643	-0.175676
SLC25A24	ENSG00000085491		0.164529	0.0360273	-0.224091	-0.214735	-0.119367
MAP3K4	ENSG00000085511		-0.0717237	0.428082	0.160669	-0.111164	0.0441342
PILRA	ENSG00000085514		-0.113612	-0.209642	0.0969219	-0.139314	-0.0361625
IGSF9	ENSG00000085552		-0.828844	-2.36549	0.095136	-0.835881	-2.47083
ABCB1	ENSG00000085563		-0.0531532	0.649966	-0.0788479	-0.0694939	0.731963
ZNF213	ENSG00000085644		0.136717	0.185296	0.0036978	0.228498	0.22808
AKR1B1	ENSG00000085662		-0.0502708	-0.575399	0.0906841	0.000465355	-0.487076
CPNE3	ENSG00000085719		0.116353	0.162966	-0.0396379	0.107905	0.203183
RRN3	ENSG00000085721		0.204994	0.117189	-0.168646	0.0519283	0.0538942
CTTN	ENSG00000085733		-0.249691	-0.397477	-0.0553556	-0.216125	-0.321939
WNT11	ENSG00000085741		0.0865749	0.407951	0.00770044	0.0464191	0.209333
MTIF2	ENSG00000085760		0.271684	0.194331	-0.0131329	0.163633	0.136485
DDHD2	ENSG00000085788		0.0050844	-0.0763902	0.070923	-0.0829391	-0.185692
TTC39A	ENSG00000085831		-0.238416	-1.27541	0.0700293	-0.22574	-1.24878
EPS15	ENSG00000085832		-0.214598	-0.743832	0.0144179	-0.290961	-0.830879
ORC1	ENSG00000085840		0.278627	0.358078	-0.0280913	0.166365	0.322348
MGST2	ENSG00000085871		-0.0339767	-0.10839	0.157967	0.0278885	-0.155864
CHERP	ENSG00000085872		-0.0401849	-0.0834488	-0.168384	-0.117904	-0.128717
ATG16L1	ENSG00000085978		-0.187836	-0.090348	0.0670878	0.0665025	0.0497845
USP40	ENSG00000085982		-0.106931	-0.0358867	-0.0353675	0.254419	0.150651
POMGNT1	ENSG00000085998		-0.113669	-0.165211	0.0397781	-0.092872	-0.194852
RAD54L	ENSG00000085999		0.0562858	0.265111	-0.0657415	-0.0602583	0.347549
MAST2	ENSG00000086015		-0.294632	-0.288315	-0.107551	-0.0674067	-0.235676
DNAJA1	ENSG00000086061		0.131672	0.11213	-0.063357	-0.0502245	-0.072401
B4GALT1	ENSG00000086062		-0.637942	-1.77998	-0.126261	-0.927181	-1.72631
CHMP5	ENSG00000086065		0.0284917	0.162449	0.126434	0.0238763	0.106273
NFX1	ENSG00000086102		-0.0146294	-0.168749	0.00514541	-0.069224	-0.221264
AQP6	ENSG00000086159		-0.0856048	0.325443	0.0572498	0.027617	-0.45515
DIMT1	ENSG00000086189		0.286723	-0.171129	-0.255416	-0.104417	-0.401333
IPO11	ENSG00000086200		0.180389	0.020285	0.0224328	0.118021	0.0129268
FOLH1	ENSG00000086205		-0.110454	0.151349	0.0126968	-0.110357	-0.0267013
EIF2AK1	ENSG00000086232		0.00514609	-0.0381259	0.036318	0.0448471	-0.085649
EPDR1	ENSG00000086289		0.248319	1.06876	-0.155829	0.277234	0.793339
SNX10	ENSG00000086300		0.210627	0.480204	0.0147334	0.149503	0.595115
SEPHS1	ENSG00000086475		0.122	0.061433	-0.0140594	0.122938	0.0084212
MRPL28	ENSG00000086504		0.138092	0.188801	0.129646	0.134147	0.132399
HBQ1	ENSG00000086506		0.0325639	-0.51139	-0.0120121	0.125097	-0.449335
ITPKC	ENSG00000086544		-0.263161	-0.672401	0.0364336	-0.368465	-0.835593
CEACAM6	ENSG00000086548		-0.0706821	-0.602638	0.151072	-0.0257081	-0.458716
FAT2	ENSG00000086570		0.00303625	-0.00593715	-0.00293189	0.0856064	-0.19283
RBM22	ENSG00000086589		0.316513	0.668571	0.0643723	0.437207	0.778903
TMED2	ENSG00000086598		0.179592	0.134175	0.0590641	0.123733	0.0824503
ERO1B	ENSG00000086619		0.0435386	1.44643	-0.0935392	0.36372	1.41543
ZFAND6	ENSG00000086666		0.00985094	0.0525058	0.127748	0.118884	0.00167291
HSD17B2	ENSG00000086696		-0.101417	-0.188542	0.0265097	-0.125448	-0.267824
TXLNG	ENSG00000086712		0.174985	-0.0272633	-0.193614	-0.235149	-0.0942811
PPEF1	ENSG00000086717		-0.0464824	-0.587754	0.0106677	-0.00500598	-0.223822
LAT2	ENSG00000086730		-0.174658	0.238413	0.0601477	0.0684047	0.292066
HUWE1	ENSG00000086758		-0.194586	-0.126963	0.0140967	-0.137596	-0.401673
ZW10	ENSG00000086827		0.170006	0.280705	-0.0152854	0.161853	0.29313
ALG9	ENSG00000086848		0.127283	0.300347	0.00630631	0.184046	0.370045
MYBPC2	ENSG00000086967		-0.00149625	-0.0652955	-0.00648237	0.0157243	0.00268066
NOX4	ENSG00000086991		-0.05751	-0.0135954	0.0182558	-0.0101105	-0.0961396
ACOX3	ENSG00000087008		-0.408237	-0.595102	0.0121174	-0.366181	-0.606775
MTMR2	ENSG00000087053		0.172903	0.26289	-0.0217945	0.182485	0.313083
PPP1R15A	ENSG00000087074		-0.0275556	0.306921	0.186679	0.166326	0.31492
HSD17B14	ENSG00000087076		-0.0481382	0.214289	0.0041415	0.0895207	-0.1649
TRIP6	ENSG00000087077		-0.190407	-0.908219	0.0294729	-0.217172	-0.981506
ACHE	ENSG00000087085		-0.0216817	-0.172215	0.131968	-0.144479	-0.136313
FTL	ENSG00000087086		0.0402546	0.0625904	0.0369175	0.0538422	0.0950146
SRRT	ENSG00000087087		-0.166327	-0.0642631	0.00105266	-0.138837	0.0281811
BAX	ENSG00000087088		0.189483	0.166171	0.00969271	0.191459	-0.0352253
NLK	ENSG00000087095		0.0483852	0.407092	0.0521863	0.172391	0.376199
PIGS	ENSG00000087111		0.0590731	0.23113	0.00639547	0.111226	0.176335
ADAMTS2	ENSG00000087116		-0.00993512	-0.0648259	0.00116082	0.000935823	0.0232413
TMPRSS11E	ENSG00000087128		0.140688	-0.205671	0.00106646	0.0947701	-0.359298
ATXN7L3	ENSG00000087152		-0.0160718	-0.289533	0.0480699	0.0381394	-0.201062
PGS1	ENSG00000087157		-0.373194	-0.246198	0.0086382	-0.292433	-0.353994
PSMC5	ENSG00000087191		0.101337	0.0705083	0.0667613	0.0899752	0.0614277
UIMC1	ENSG00000087206		0.0526973	-0.207184	-0.0178087	-0.0521125	-0.149009
CETP	ENSG00000087237		-0.019377	0.016303	-0.00542372	-0.0340008	-0.0204646
MMP2	ENSG00000087245		0.0609021	-0.231695	0.0484435	-0.129608	-0.389035
LPCAT2	ENSG00000087253		0.160647	0.321307	0.0225138	0.0681822	0.448043
GNAO1	ENSG00000087258		-0.516704	-2.22272	0.228048	-0.507455	-2.06029
OGFOD1	ENSG00000087263		-0.0683856	-0.30649	-0.289933	-0.282447	-0.310063
SH3BP2	ENSG00000087266		-0.490426	-0.640054	0.0414852	-0.491526	-0.672802
NOP14	ENSG00000087269		0.142791	-0.280243	-0.258727	-0.181233	-0.324899
ADD1	ENSG00000087274		0.0209297	0.116319	0.14193	0.151489	0.123715
L2HGDH	ENSG00000087299		0.248058	0.281287	-0.028557	0.0868913	0.213027
TXNDC16	ENSG00000087301		0.100422	0.39006	0.048831	0.152805	0.411742
RTRAF	ENSG00000087302		0.275968	0.217873	0.0272158	0.118041	0.0765383
NID2	ENSG00000087303		-0.235533	0.346314	-0.0947017	-0.116864	-0.770699
GMCL1	ENSG00000087338		0.375199	0.663463	-0.0308269	0.300594	0.647568
SF3B2	ENSG00000087365		0.12049	0.151728	0.00993139	0.125045	0.143784
KLHL42	ENSG00000087448		-0.0412395	0.104232	-0.219144	-0.106654	0.0857069
GNAS	ENSG00000087460		-0.028035	-0.240836	0.0648253	-0.00646221	-0.18791
DNM1L	ENSG00000087470		-0.0624861	0.038459	-0.0243962	-0.0981654	0.0814752
PTHLH	ENSG00000087494		-0.276638	-1.29289	0.201826	0.0380425	-1.41254
PHACTR3	ENSG00000087495		-0.0677829	0.0381116	0.000212832	-0.00617657	-0.014333
ERGIC2	ENSG00000087502		0.204339	0.174465	-0.036174	0.00290564	0.0203562
TFAP2C	ENSG00000087510		-0.685884	-0.954458	0.0598712	-0.576997	-0.885366
AURKA	ENSG00000087586		0.227133	0.35029	0.0995692	0.281774	0.332684
CASS4	ENSG00000087589		-0.134574	0.176423	-0.0151788	-0.0528727	-0.190093
PIR	ENSG00000087842		0.0635711	0.341933	0.115207	0.193526	0.198842
AAMDC	ENSG00000087884		0.0239823	0.176582	0.0686489	0.111211	0.102527
RFX2	ENSG00000087903		-0.146502	0.0697219	-0.052166	-0.0814166	-0.128908
METTL2A	ENSG00000087995		0.175666	0.0758534	-0.1969	-0.0699697	-0.0108448
SULT2B1	ENSG00000088002		-0.572575	-1.40615	0.127428	-0.563659	-1.19
ALG6	ENSG00000088035		0.212282	0.531871	-0.022512	0.167664	0.530209
CNOT3	ENSG00000088038		0.221975	0.474519	-0.0649136	0.284528	0.420507
GP6	ENSG00000088053		0.133978	0.0314666	-0.014986	-0.0480818	-0.0485011
PTPN4	ENSG00000088179		-0.445582	-0.345373	-0.0229178	-0.241414	-0.357077
DDX18	ENSG00000088205		0.28447	0.144727	-0.115473	0.0180762	0.100803
KHSRP	ENSG00000088247		0.0870681	0.0603388	-0.0343229	0.0106	0.102484
GNA11	ENSG00000088256		0.162159	0.238081	0.096753	0.163802	0.366652
ASAP3	ENSG00000088280		-0.624026	-0.909502	0.229496	-0.413648	-0.629498
EDEM2	ENSG00000088298		0.12672	0.294008	0.0124948	0.0790711	0.245083
DNMT3B	ENSG00000088305		-0.288903	-0.322073	0.172988	-0.194775	-0.299274
TPX2	ENSG00000088325		0.133112	0.212663	0.0509085	0.130945	0.212522
FER1L4	ENSG00000088340		-0.656182	-0.931231	0.25209	-0.335627	-0.966184
PDRG1	ENSG00000088356		0.317716	0.494218	0.00502705	0.225315	0.417299
EPB41L1	ENSG00000088367		-0.376115	-1.14715	-0.132279	-0.416658	-1.25129
SLC15A1	ENSG00000088386		-0.114606	-0.38711	-0.0274955	-0.0167035	0.284393
DOCK9	ENSG00000088387		0.226878	-0.00477475	0.039497	-0.137059	-0.152217
ANKRD10	ENSG00000088448		-0.333023	-0.228743	0.00171299	-0.278267	-0.417146
TGDS	ENSG00000088451		0.418253	0.37149	-0.136921	0.0566285	0.211258
DOCK3	ENSG00000088538		-0.0224333	0.179017	-0.0799352	-0.0734318	0.0707743
C3orf18	ENSG00000088543		-0.213776	-0.128057	0.0627077	0.164533	0.0973124
COQ9	ENSG00000088682		0.0947698	0.137858	0.0322026	0.110595	0.120793
TMEM40	ENSG00000088726		-0.158605	-0.0845349	0.100172	-0.176673	0.127596
KIF9	ENSG00000088727		0.0722301	-0.13214	0.0829792	0.0423308	-0.172729
ARHGAP28	ENSG00000088756		-0.0846527	-0.0945926	-0.0104344	0.0211295	-0.214001
CRLS1	ENSG00000088766		0.280256	0.23953	-0.124342	0.130119	0.0965389
PPP1R13B	ENSG00000088808		-0.211441	-0.0253154	0.0358451	-0.0743472	0.157305
ATRN	ENSG00000088812		0.053786	-0.022442	0.0487342	-0.0219916	0.00188852
SMOX	ENSG00000088826		-0.28963	-0.56401	-0.0737544	-0.423276	-0.557891
SIGLEC1	ENSG00000088827		-0.0423536	-0.133435	0.00408608	-0.00649797	0.180929
FKBP1A	ENSG00000088832		0.035093	-0.116489	0.0623587	-0.0214195	-0.0462324
NSFL1C	ENSG00000088833		0.13344	0.139593	0.0721999	0.174649	0.085942
SLC4A11	ENSG00000088836		-0.355715	-0.246919	5.47418e-05	-0.200137	-0.219139
C20orf194	ENSG00000088854		-0.00374662	0.055694	0.0722119	0.1227	0.0980373
ZNF343	ENSG00000088876		0.0876571	0.0437607	-0.0990741	-0.0248413	-0.122746
EBF4	ENSG00000088881		-0.487068	-1.30525	0.109781	-0.0728358	-0.870453
CPXM1	ENSG00000088882		-0.0119036	0.058034	-0.0124545	0.0102716	-0.0361071
MAVS	ENSG00000088888		-0.0106597	-0.0205495	0.0271229	-0.0250261	-0.059343
LZTS3	ENSG00000088899		0.307684	0.74976	-0.142489	0.19931	0.738772
XRN2	ENSG00000088930		0.0865351	0.0458686	0.0204022	-0.0151393	0.0291902
KIZ	ENSG00000088970		0.175403	0.600492	0.0622104	0.362705	0.965975
DYNLL1	ENSG00000088986		0.0554405	0.296099	-0.000573174	-0.00943313	0.214735
TESC	ENSG00000088992		0.141882	0.0291646	-0.0698195	0.0699376	-0.100949
SNX5	ENSG00000089006		0.183646	0.0775478	-0.169067	-0.0179991	0.0548677
RPL6	ENSG00000089009		0.0713707	0.0368305	0.0829229	0.0333067	-0.0248148
MAPKAPK5	ENSG00000089022		0.108257	-0.0338457	0.00212439	-0.0494129	-0.056628
P2RX7	ENSG00000089041		-0.0416084	-0.330681	0.025968	-0.0368854	-0.108139
ESF1	ENSG00000089048		0.324012	0.214397	-0.307731	-0.0513599	0.149661
RBBP9	ENSG00000089050		0.312335	0.27936	-0.140587	0.0261937	0.38532
ANAPC5	ENSG00000089053		0.00706353	0.0265369	-0.0935931	-0.00271332	0.00511847
SLC23A2	ENSG00000089057		0.383307	0.651839	-0.0913487	0.138196	0.580149
SLC8B1	ENSG00000089060		0.17103	0.662859	0.0674237	0.314969	0.686252
TMEM230	ENSG00000089063		0.135939	0.0577453	0.0625366	0.0559428	-0.0103245
DZANK1	ENSG00000089091		-0.0913087	0.558329	-0.0656225	0.282688	0.629522
KDM2B	ENSG00000089094		-0.0673766	-0.156065	-0.0794499	-0.0522696	-0.1907
CFAP61	ENSG00000089101		-0.119177	-0.695152	0.0858854	-0.281441	-0.361909
TASP1	ENSG00000089123		0.154175	-0.00503596	-0.0588241	-0.074708	-0.0546887
OAS1	ENSG00000089127		-0.0399651	-0.256011	0.0275288	0.063199	0.352814
GCN1	ENSG00000089154		-0.272788	-0.444593	-0.139619	-0.315236	-0.484595
RPLP0	ENSG00000089157		0.0292295	-0.00997839	0.0822807	0.0734532	-0.0822821
PXN	ENSG00000089159		-0.334795	-0.702141	0.188128	-0.133861	-0.629462
SIRT4	ENSG00000089163		0.167086	0.691083	-0.0238972	0.453387	0.581134
RPH3A	ENSG00000089169		-0.0759928	0.120797	0.00212514	0.033473	0.264798
KIF16B	ENSG00000089177		-0.0915055	0.0193664	0.0991186	-0.0391251	0.010786
TRMT6	ENSG00000089195		0.302474	0.30945	-0.16803	0.12001	0.151092
CHGB	ENSG00000089199		-0.0164033	-0.292141	0.033625	0.0151095	-0.0240176
PEBP1	ENSG00000089220		0.00401976	-0.184208	0.0579304	-0.0588093	-0.14978
TBX5	ENSG00000089225		0.156245	0.301869	-0.0473568	0.24897	0.702539
BRAP	ENSG00000089234		0.180862	0.230255	0.0315821	0.186448	0.298568
ERP29	ENSG00000089248		-0.0506045	-0.0951856	0.0677751	0.0173152	-0.173285
NOS1	ENSG00000089250		-0.0908069	-0.269698	0.149735	-0.135663	-0.214897
FUS	ENSG00000089280		0.0640716	-0.0154943	0.0126043	0.0509973	0.00614789
IGBP1	ENSG00000089289		0.126003	0.140459	0.142468	0.208615	0.123038
FXYD5	ENSG00000089327		-0.0157151	-0.257806	0.00569624	-0.0432376	-0.387548
ZNF302	ENSG00000089335		-0.175574	0.134073	0.0160374	0.121205	0.108507
GRAMD1A	ENSG00000089351		-1.15572	-1.85055	0.426115	-0.611771	-1.6204
FXYD3	ENSG00000089356		-0.22276	-0.686638	0.14036	-0.248953	-0.740356
CDIP1	ENSG00000089486		0.23918	-0.216106	-0.0540655	0.128703	-0.0454258
CMTM1	ENSG00000089505		-0.00241641	0.185877	0.0412691	-0.023474	0.0456612
KCNH4	ENSG00000089558		-0.0359542	-0.0333494	0.0119291	-0.0141731	0.0297418
GANAB	ENSG00000089597		-0.0184529	-0.0230446	0.0339661	-0.012159	0.0309516
GMIP	ENSG00000089639		0.0603409	0.0443086	0.136762	0.220822	0.127266
RBM41	ENSG00000089682		0.197198	0.257307	0.0351397	0.167163	0.246437
BIRC5	ENSG00000089685		0.163163	0.214022	0.0636336	0.108249	0.168165
LAG3	ENSG00000089692		-0.211594	-0.956565	0.107749	-0.127884	-0.541128
MLF2	ENSG00000089693		-0.122149	-0.202854	0.0497886	-0.0789501	-0.173362
OTUB2	ENSG00000089723		0.261344	0.590716	-0.120798	0.245275	0.70668
DDX24	ENSG00000089737		0.189678	0.161869	-0.142932	-0.0310684	0.0969164
ZBTB25	ENSG00000089775		-0.0424496	-0.1544	-0.00235705	-0.0162417	0.030377
NECAP1	ENSG00000089818		0.184385	0.296174	-0.0615388	0.0966443	0.278552
ARHGAP4	ENSG00000089820		-0.119949	-0.456189	0.02492	-0.149922	-0.69254
ANKRD24	ENSG00000089847		-0.1113	0.319362	-0.00215595	-0.0176345	0.416883
DHX32	ENSG00000089876		-0.260205	-0.48029	-0.120945	-0.254744	-0.399679
RCOR1	ENSG00000089902		0.157353	0.283456	0.0381501	0.0983025	0.357717
GPATCH2L	ENSG00000089916		-0.104805	0.268072	-0.0136299	0.1289	0.144366
LTBP4	ENSG00000090006		-0.476842	-0.747027	0.108692	-0.327782	-0.51317
BLVRB	ENSG00000090013		-0.193303	-0.448433	0.132506	-0.0949151	-0.505034
SLC9A1	ENSG00000090020		-0.786089	-0.727616	0.180637	-0.588539	-0.711706
SPTLC1	ENSG00000090054		0.208149	0.380997	0.0773312	0.184866	0.386849
PAPOLA	ENSG00000090060		0.0993777	0.207757	0.0239012	0.039975	0.113002
CCNK	ENSG00000090061		0.165692	0.189861	0.0468289	0.125731	0.303787
PCBP4	ENSG00000090097		-0.115006	-0.16795	-0.0354271	0.0358378	-0.185483
YPEL3	ENSG00000090238		-0.930427	-1.78587	0.341402	-0.477732	-1.57921
MRPS33	ENSG00000090263		0.230235	0.213045	0.0387004	0.157458	0.0431876
NDUFB2	ENSG00000090266		0.0812443	0.055526	0.108827	0.130886	-0.066794
NUDC	ENSG00000090273		0.155848	0.000276447	-0.0585596	-0.0194137	-0.0687921
MAEA	ENSG00000090316		-0.0205747	0.060246	0.00205383	-0.0149939	-0.0156339
ICAM1	ENSG00000090339		0.128937	-0.0150267	-0.110788	0.187004	-0.115474
STRN4	ENSG00000090372		0.047925	0.234107	0.0429857	0.098651	0.320304
IRAK3	ENSG00000090376		0.0134838	0.0668858	-0.00900043	0.0321198	0.0619892
LYZ	ENSG00000090382		0.000373815	-0.0183506	0.0299846	0.0103938	-0.110031
MUL1	ENSG00000090432		0.175466	0.311004	-0.088425	0.212957	0.311836
TFAP4	ENSG00000090447		0.00355431	-1.79014	-0.170662	-0.59982	-2.00766
PDCD7	ENSG00000090470		0.357043	0.47488	0.0231134	0.310259	0.558078
SPG21	ENSG00000090487		0.148353	-0.0382258	0.0116836	0.0812084	0.0131366
DNAJB11	ENSG00000090520		0.220863	0.338923	0.044005	0.130614	0.228405
P3H2	ENSG00000090530		0.120415	-0.497746	-0.0182469	-0.0872992	-0.574129
THPO	ENSG00000090534		-0.00820416	-0.0706597	0.0179408	-0.00876516	-0.0734521
CHRD	ENSG00000090539		-0.853383	-0.839332	0.36275	-0.147065	-1.29463
FLT3LG	ENSG00000090554		-0.291478	0.0142361	0.0371436	0.0648088	-0.123658
RAB11FIP3	ENSG00000090565		-0.440174	-0.266766	-0.250487	-0.337758	-0.33208
GNPTG	ENSG00000090581		-0.173759	-0.022661	0.0176109	-0.0208771	-0.0279555
ZNF268	ENSG00000090612		0.23098	0.596317	0.0347395	0.351873	0.461294
GOLGA3	ENSG00000090615		-0.144326	0.0463041	-0.114402	-0.241564	0.195424
PABPC4	ENSG00000090621		0.0781789	-0.128631	-0.0910268	-0.0882503	-0.0648506
CD209	ENSG00000090659		-0.041857	0.081851	0.00338643	-0.0166438	-0.0482102
CERS4	ENSG00000090661		-0.527427	-1.07836	0.202938	-0.321098	-1.08136
MCOLN1	ENSG00000090674		-0.0189174	0.188796	0.101774	0.0717619	0.212354
USP48	ENSG00000090686		0.0463903	-0.0260284	-0.0425451	-0.107931	-0.231578
EFNB1	ENSG00000090776		0.285731	0.734425	0.0312377	0.376004	0.742889
PDPR	ENSG00000090857		0.124729	0.336411	-0.00651757	0.139037	0.278509
AARS	ENSG00000090861		0.0160591	-0.113427	-0.0679054	-0.0222103	-0.135343
GLG1	ENSG00000090863		0.0552514	0.149489	0.0991431	0.0524703	0.146328
KIF4A	ENSG00000090889		0.16784	0.384051	0.0975133	0.175923	0.366745
TNRC6A	ENSG00000090905		0.116955	0.32954	-0.000560628	0.273205	0.290163
PLEKHG2	ENSG00000090924		-0.247234	-1.06738	0.0176321	-0.166042	-0.86049
DLL3	ENSG00000090932		-0.0165694	-0.0140413	-0.0101265	-0.00553843	0.0268374
NAT14	ENSG00000090971		0.113171	0.319894	0.0683016	0.225896	0.276487
PITPNM2	ENSG00000090975		-0.506533	-1.24199	0.0255698	-0.600893	-1.35206
EXOC1	ENSG00000090989		0.0657342	0.366984	-0.00834608	0.170771	0.35089
RBM27	ENSG00000091009		0.149108	0.226305	-0.0567029	0.0607228	0.273963
POU4F3	ENSG00000091010		0.0576177	0.605074	-0.084896	0.110222	0.807015
OSBPL8	ENSG00000091039		0.166776	0.450683	0.0525029	0.160281	0.406319
DTX2	ENSG00000091073		0.2256	0.59203	0.0988551	0.278815	0.58018
NLRC4	ENSG00000091106		-0.117486	-0.0837904	-0.0519071	0.102648	0.125095
PUS7	ENSG00000091127		0.0270527	-0.685425	-0.451413	-0.370569	-0.626671
LAMB4	ENSG00000091128		-0.032381	0.0684943	-0.00744336	0.072443	-0.123514
NRCAM	ENSG00000091129		-0.220548	-1.65646	-0.085068	-0.487379	-1.45442
LAMB1	ENSG00000091136		-0.394149	-0.837354	0.210045	-0.416463	-0.539768
SLC26A4	ENSG00000091137		0.115245	0.0185559	0.0391464	-0.147674	0.166446
SLC26A3	ENSG00000091138		-0.00405009	0.208219	-0.00600215	-0.0280678	0.105956
DLD	ENSG00000091140		0.101651	0.263526	0.146828	0.185818	0.279911
WDR7	ENSG00000091157		0.0556628	0.598963	-0.138912	0.144107	0.422136
TXNL1	ENSG00000091164		0.106915	-0.05536	-0.00924532	-0.0250907	-0.0642547
IL5RA	ENSG00000091181		0.169114	-0.0447828	-0.0319207	-0.033865	0.420913
ABCC6	ENSG00000091262		-0.0426816	0.652814	0.118781	0.0253399	0.604442
CMTM6	ENSG00000091317		0.192713	0.493324	0.0478555	0.156583	0.487295
ITGA6	ENSG00000091409		0.183251	-0.0790737	-0.0327787	-0.308822	-0.127899
RAPGEF4	ENSG00000091428		-0.0802263	0.0212354	0.0210565	0.145304	0.195836
MAP3K20	ENSG00000091436		0.0328375	-0.185248	0.0507117	-0.0633791	-0.177492
FH	ENSG00000091483		0.150076	0.147214	-0.0296987	0.0696602	0.0693385
SEL1L3	ENSG00000091490		-0.131748	-0.394015	0.00303801	0.220008	0.00320525
TF	ENSG00000091513		-0.277397	0.0554529	0.0152535	-0.143748	0.00286206
CDV3	ENSG00000091527		-0.197556	-0.730762	-0.11435	-0.506342	-0.7885
MYO15A	ENSG00000091536		-0.00756953	0.0242832	0.0585638	0.105423	0.325958
ALKBH5	ENSG00000091542		0.161912	0.225413	-0.00470384	0.129912	0.289855
APOH	ENSG00000091583		0.00571862	0.285698	-0.00513314	0.0054951	-0.0691227
NLRP1	ENSG00000091592		-0.153352	0.176514	0.0672301	0.00528612	0.122941
PITPNM3	ENSG00000091622		-0.441445	-0.694576	-0.0317647	0.0285332	-0.173244
SPAG7	ENSG00000091640		-0.0126609	0.0611709	0.0621494	0.155105	0.00493149
ORC6	ENSG00000091651		0.186554	0.507115	-0.121673	0.111223	0.52657
ZFHX4	ENSG00000091656		-0.0186714	0.0176673	0.00627433	-0.0673018	0.117323
ZC3HC1	ENSG00000091732		0.414715	0.881812	-0.0202081	0.477329	0.76011
ESR1	ENSG00000091831		-0.114623	-2.00828	-0.00250527	-0.214676	-2.12857
RGS17	ENSG00000091844		-0.180139	-0.470363	-0.0670481	-0.137921	-0.625389
ANGPT2	ENSG00000091879		-0.0808959	-0.423272	-0.0287909	0.0338053	0.0163682
TMEM101	ENSG00000091947		0.182819	0.443386	0.128541	0.330929	0.346985
CCDC80	ENSG00000091986		0.0987891	0.12914	0.142313	-0.104928	0.232036
PSME1	ENSG00000092010		-0.0247143	-0.195428	0.064221	-0.0333065	-0.162561
PPP2R3C	ENSG00000092020		0.0284485	-0.0365562	-0.00765238	0.150778	-0.0642885
HAUS4	ENSG00000092036		0.0641608	0.11731	0.00877324	0.155949	0.11691
JPH4	ENSG00000092051		-0.0615389	0.00194086	0.0198896	0.0183763	-0.0249536
SLC7A8	ENSG00000092068		-0.337972	-1.04725	0.209959	-0.296251	-0.552447
OSGEP	ENSG00000092094		-0.0397412	-0.0589056	-0.0494317	0.0963889	0.0327973
SLC22A17	ENSG00000092096		-0.0316808	0.684123	0.0799687	0.506376	0.807687
RNF31	ENSG00000092098		-0.251736	-0.19715	-0.147821	-0.149923	0.00554827
SCFD1	ENSG00000092108		0.186439	0.350663	-0.0322628	0.0416437	0.269006
G2E3	ENSG00000092140		0.186171	0.115698	-0.0614165	0.0217877	0.18797
HECTD1	ENSG00000092148		0.165797	0.184047	0.0098482	0.178776	0.174602
HNRNPC	ENSG00000092199		0.092186	0.0797568	0.0458633	0.0205889	0.0122832
RPGRIP1	ENSG00000092200		-0.0365498	-0.470997	0.095156	-0.131745	0.167067
SUPT16H	ENSG00000092201		0.0839985	0.0596329	-0.0835618	-0.013035	0.0424076
TOX4	ENSG00000092203		0.0980128	0.299395	0.164636	0.264987	0.219583
GEMIN2	ENSG00000092208		0.357233	0.531084	-0.0895264	0.306701	0.501282
TGM1	ENSG00000092295		0.0812617	0.472626	-0.0256071	0.100196	0.96005
TINF2	ENSG00000092330		0.0265681	0.10873	0.163201	0.133673	0.0529088
SEMA6A	ENSG00000092421		-0.430231	-0.581751	0.0863845	-0.230934	-0.122936
TRPM7	ENSG00000092439		-0.0101349	-0.0964818	-0.0992278	-0.141732	-0.120634
TYRO3	ENSG00000092445		-0.133763	-0.588716	-0.0283596	-0.139564	-0.642169
WDR76	ENSG00000092470		0.207584	0.291703	-0.0248171	0.0770754	0.37586
CAPN3	ENSG00000092529		-0.0179404	0.220323	0.0153007	0.019558	-0.162656
SNAP23	ENSG00000092531		0.115765	0.259962	0.0625594	0.0619081	0.195361
TBX15	ENSG00000092607		-0.0393804	0.143787	-0.0148365	-0.0125663	0.185541
PHGDH	ENSG00000092621		0.144384	0.105944	0.176523	0.200184	0.128653
COL9A3	ENSG00000092758		-0.19029	-0.366076	0.166439	-0.274573	-0.919633
EZR	ENSG00000092820		-0.257096	-0.473142	0.0162471	-0.296343	-0.481809
MYL6	ENSG00000092841		0.0706561	0.12847	0.161275	0.182415	0.0310926
AGO1	ENSG00000092847		0.289914	0.569221	-0.0124501	0.246745	0.480897
TEKT2	ENSG00000092850		-0.00833267	0.197969	0.012203	0.108753	0.48186
CLSPN	ENSG00000092853		0.438102	0.888739	0.0966889	0.263507	0.955916
RFFL	ENSG00000092871		-0.158561	-0.0870025	0.134756	-0.0118025	0.00646149
UNC13D	ENSG00000092929		-0.455222	-1.26598	0.0639737	-0.358244	-1.2081
MFSD11	ENSG00000092931		-0.0525953	0.121506	0.0977316	0.116566	0.215578
DPYSL2	ENSG00000092964		0.420364	0.733748	0.150431	0.341752	0.892229
TGFB2	ENSG00000092969		0.154088	-2.46606	0.0819072	0.00184524	-2.17824
GPATCH2	ENSG00000092978		-0.133944	-0.0105887	0.213881	-0.0260599	-0.00338258
NUP50	ENSG00000093000		0.282073	0.461096	0.0929008	0.309917	0.407045
CDC45	ENSG00000093009		0.0529523	0.16417	-0.0236537	0.091761	0.22572
COMT	ENSG00000093010		-0.476638	-1.03656	0.217678	-0.327937	-1.07458
ADA2	ENSG00000093072		-0.054363	-0.0147027	0.0442222	0.123134	-0.503267
AC016026.1	ENSG00000093100		0.235171	0.543339	-0.145694	-0.0519782	-0.13205
VNN3	ENSG00000093134		-0.0332943	-0.206982	-0.0121029	-0.00178564	0.327253
ECHDC1	ENSG00000093144		0.308418	0.190493	0.10174	0.178306	0.0909015
LRRFIP2	ENSG00000093167		0.0708499	0.199465	0.118963	0.10923	0.269692
SEC22C	ENSG00000093183		0.0264371	0.192105	0.0537448	0.10641	0.225032
XYLB	ENSG00000093217		0.0708726	-0.109385	-0.10639	-0.0726337	-0.0866224
HDAC6	ENSG00000094631		-0.162087	-0.141067	0.0236913	-0.0945268	-0.145039
OR1I1	ENSG00000094661		-0.0921234	-0.17965	0.0197952	-0.0251055	-0.747605
GABRP	ENSG00000094755		-0.139499	-0.35937	0.0182434	0.070592	-1.23094
CDC6	ENSG00000094804		0.275788	0.549071	-0.0652323	0.125682	0.607394
UPRT	ENSG00000094841		0.363156	0.430479	0.0689183	0.358955	0.565477
CDC23	ENSG00000094880		0.197515	0.444183	-0.0237466	0.175735	0.452489
AAAS	ENSG00000094914		0.0152318	0.0130735	0.000232953	0.102337	0.123257
CBX5	ENSG00000094916		0.2192	0.173976	0.0659056	0.0938647	0.186892
SUCO	ENSG00000094975		-0.00749969	0.0166881	-0.0505064	-0.164111	0.0430069
MSH2	ENSG00000095002		0.223661	0.299289	0.0508538	0.0586439	0.179113
MAP3K1	ENSG00000095015		-0.517308	-0.395645	-0.0395665	-0.517257	-0.32756
DHPS	ENSG00000095059		-0.171798	-0.242697	0.00790827	-0.132795	-0.327156
HOOK2	ENSG00000095066		-0.358301	-0.655882	-0.0275567	-0.161208	-0.580255
ARCN1	ENSG00000095139		0.2968	0.469041	0.0345517	0.237781	0.47371
EPB41L4B	ENSG00000095203		-0.261175	-0.372555	0.0909412	-0.351243	-0.471008
TMEM38B	ENSG00000095209		0.199702	0.320645	-0.0598062	0.0432388	0.234218
PSMD5	ENSG00000095261		0.0755267	-0.0846503	0.0348922	-0.00451878	-0.141928
PTGS1	ENSG00000095303		-0.110267	-0.557557	0.123397	-0.300528	-0.857074
NUP188	ENSG00000095319		0.069965	0.249959	-0.0441455	0.0678306	0.154353
CRAT	ENSG00000095321		-0.412888	-0.778554	0.0865722	-0.562352	-0.866663
SH2D3C	ENSG00000095370		-0.0763231	0.142845	0.000346243	-0.0341982	-0.10514
NANS	ENSG00000095380		-0.090566	-0.104526	0.0430096	-0.114181	-0.145748
TBC1D2	ENSG00000095383		0.041789	0.511565	0.153732	0.344214	0.591281
WHRN	ENSG00000095397		-0.305419	-0.321965	-0.133045	-0.505377	-0.518503
PDE6C	ENSG00000095464		-0.137292	-0.548325	0.132769	-0.109459	-0.369581
CWF19L1	ENSG00000095485		0.165412	0.232925	0.01749	0.101292	0.232417
SEMA4G	ENSG00000095539		-0.135362	0.272324	-0.0270808	0.114838	-0.246789
BTAF1	ENSG00000095564		-0.0554673	0.128933	-0.0933441	-0.0453619	0.0522153
IKZF5	ENSG00000095574		0.154804	0.515188	0.0607595	0.200228	0.470534
BLNK	ENSG00000095585		-0.516423	-1.2731	0.171562	-0.278988	-1.30916
TLL2	ENSG00000095587		0.029229	0.427544	-0.107247	0.0990218	0.81489
CYP26A1	ENSG00000095596		-0.372852	-1.28152	0.205393	-0.493403	-1.58614
TDRD1	ENSG00000095627		0.101396	-0.289556	-0.242338	-0.220131	-0.333109
SORBS1	ENSG00000095637		0.0975365	1.25486	-0.130167	-0.0717854	1.28107
BAMBI	ENSG00000095739		-0.85959	-3.79059	0.262222	-0.543893	-3.66587
IL11	ENSG00000095752		-0.164436	-0.315667	0.0116007	-0.0332667	-0.432296
WAC	ENSG00000095787		0.188177	0.446317	0.0726889	0.197763	0.425905
CREM	ENSG00000095794		0.102023	0.0393712	0.14974	0.188215	0.00439354
NUBP2	ENSG00000095906		-0.0338787	-0.0840598	-0.0814562	-0.0265733	-0.160835
HIVEP1	ENSG00000095951		-0.407457	-1.57815	0.160282	-0.383411	-1.83659
CRISP3	ENSG00000096006		-0.0117514	-0.343923	-0.0358941	-0.122192	-0.410873
FKBP5	ENSG00000096060		0.129966	-0.0684353	-0.186393	-0.186935	-0.12146
SRPK1	ENSG00000096063		0.096138	-0.169106	-0.208958	-0.206284	-0.238507
BRPF3	ENSG00000096070		0.190329	0.266727	0.245722	0.316188	0.348977
MRPS18A	ENSG00000096080		0.141154	0.182976	0.102735	0.14068	0.135851
TMEM14A	ENSG00000096092		0.175378	0.380063	0.111668	0.217112	0.342657
EFHC1	ENSG00000096093		-0.149011	-0.110666	-0.124315	-0.0963539	-0.202157
HSP90AB1	ENSG00000096384		0.0509122	-0.089491	-0.0560803	-0.0677644	-0.097072
CDC5L	ENSG00000096401		0.344155	0.600486	0.0953145	0.322114	0.590714
ITPR3	ENSG00000096433		-0.181499	-0.437827	-0.0385365	-0.221454	-0.489365
ZNF184	ENSG00000096654		0.319881	0.468954	-0.119842	0.215417	0.546077
DSP	ENSG00000096696		-0.646287	-1.22184	0.112766	-0.557608	-1.18301
SIRT1	ENSG00000096717		0.249682	0.449694	0.0393729	0.232553	0.534963
HNRNPH3	ENSG00000096746		0.045582	-0.184034	0.00857436	-0.130051	-0.227446
IFT74	ENSG00000096872		0.145785	0.360926	-0.0855816	0.198441	0.330768
JAK2	ENSG00000096968		-0.0991623	0.0818247	-0.294959	-0.183912	0.0339104
IL12RB1	ENSG00000096996		-0.0440386	-0.183824	0.0272119	-0.00349498	0.0153155
ABL1	ENSG00000097007		0.0301102	0.148536	0.0449128	0.111553	0.233885
ACOT7	ENSG00000097021		-0.0175982	-0.0461578	0.0132358	-0.0252012	-0.0350438
SH3GLB1	ENSG00000097033		0.15583	0.1903	-0.0418416	0.00819109	0.0278894
CDC7	ENSG00000097046		0.336736	0.560504	0.0524744	0.319863	0.486165
SYDE2	ENSG00000097096		-0.221988	-0.61817	0.240887	0.0181636	-0.417286
PCSK5	ENSG00000099139		-0.0429283	-0.229215	-0.0640603	0.0142035	0.189639
SCD	ENSG00000099194		-0.404405	-1.09448	0.043525	-0.478601	-1.05516
TMED1	ENSG00000099203		0.124552	0.0643093	0.156442	0.20514	-0.0239209
ABLIM1	ENSG00000099204		0.0589199	0.153203	-0.0685311	-0.0805667	0.271636
ERMP1	ENSG00000099219		-0.137913	-0.780872	0.142151	-0.0426657	-0.782383
RAB18	ENSG00000099246		0.269569	0.318093	-0.016497	0.120382	0.226172
NRP1	ENSG00000099250		-0.178038	-1.30257	-0.0516954	-0.173864	-1.22482
HSD17B7P2	ENSG00000099251		-0.072777	-0.0372825	0.0525907	0.215812	0.0868385
PRTFDC1	ENSG00000099256		-0.136257	-0.056274	0.113615	0.11523	-0.0697717
PALMD	ENSG00000099260		-0.0483477	-0.231571	0.0233792	-0.074712	-0.478379
TSPAN15	ENSG00000099282		-0.576239	-1.19694	0.106424	-0.526534	-1.15078
H2AFY2	ENSG00000099284		0.229611	0.140226	0.0137205	0.160965	0.0500818
WASHC2A	ENSG00000099290		0.055542	0.249842	0.0770013	0.0841112	0.32391
MAST3	ENSG00000099308		-0.224299	-0.33658	-0.0606982	-0.230236	-0.286893
MZF1	ENSG00000099326		-0.227817	-0.417372	0.0587522	0.0451985	-0.178862
OCEL1	ENSG00000099330		-0.0996739	-0.0795112	-0.0725503	-0.0369398	-0.122964
MYO9B	ENSG00000099331		-0.320447	-0.111031	-0.0414103	0.00123453	-0.106127
KCNK6	ENSG00000099337		-0.18268	-0.656762	-0.244017	-0.846346	-0.899184
CATSPERG	ENSG00000099338		-0.231055	-0.370505	0.144111	0.11019	-0.433292
PSMD8	ENSG00000099341		0.067242	0.0662675	0.0686986	0.0557208	0.0344559
FBXL19	ENSG00000099364		-0.0228398	-0.134272	0.0952586	0.00592265	-0.298948
STX1B	ENSG00000099365		-0.211961	0.235134	0.0168166	0.105511	0.625189
HSD3B7	ENSG00000099377		0.118429	-0.00310864	-0.0308255	0.0667974	-0.0226853
SETD1A	ENSG00000099381		0.123293	0.289164	0.0166488	0.1302	0.300346
BCL7C	ENSG00000099385		-0.014229	-0.0343814	0.0505283	-0.0388671	-0.121432
EFNA2	ENSG00000099617		0.0520523	0.168425	-0.0243924	0.290415	0.111562
CIRBP	ENSG00000099622		0.0324155	0.113291	0.170307	0.215482	0.136203
ATP5F1D	ENSG00000099624		-0.163166	-0.404472	-0.163884	-0.122852	-0.247769
CBARP	ENSG00000099625		-0.170093	-0.244098	-0.194916	-0.230282	-0.604617
PCDH11Y	ENSG00000099715		0.000142914	0.0438802	-0.039841	-0.00311542	0.0223866
PRKY	ENSG00000099725		0.0132118	-0.372514	0.00198245	-0.112431	0.412378
IGFALS	ENSG00000099769		0.0557412	-0.0764578	-0.0156891	0.208331	0.262376
HNRNPM	ENSG00000099783		0.0625017	0.00963723	0.0407918	-0.0048114	-0.010362
43526	ENSG00000099785		-0.0198125	0.226641	0.0297364	0.113134	0.22075
NDUFB7	ENSG00000099795		0.0586862	0.0888698	0.115072	0.156533	-0.0932645
TECR	ENSG00000099797		-0.0799163	-0.252209	0.0447663	-0.0799883	-0.138701
TIMM13	ENSG00000099800		0.0301586	-0.186604	-0.0597556	-0.00273459	-0.226641
CDC34	ENSG00000099804		-0.240321	-0.146825	0.0535285	-0.120816	-0.095787
MTAP	ENSG00000099810		-0.0764244	-0.390272	-0.0354663	0.125104	-0.0624378
MISP	ENSG00000099812		-0.832663	-2.8408	0.357917	-0.404475	-2.62113
CEP170B	ENSG00000099814		-0.22176	-0.315245	-0.0191296	-0.191005	-0.299673
POLR2E	ENSG00000099817		-0.00284588	-0.108003	-0.0109613	-0.0707683	-0.176603
POLRMT	ENSG00000099821		-0.00377206	-0.186782	-0.169198	-0.154466	-0.267812
HCN2	ENSG00000099822		-0.275316	-0.60247	0.0725544	-0.184367	-0.621232
CDHR5	ENSG00000099834		-0.0139953	-0.45955	0.0877943	0.24291	-0.35572
IZUMO4	ENSG00000099840		-0.0475985	0.13708	0.00509098	0.060542	0.851331
RASSF7	ENSG00000099849		-0.319915	-0.351587	0.00821106	-0.157002	-0.492445
GADD45B	ENSG00000099860		-0.409159	-0.952561	-0.131648	-0.828428	-1.44472
PALM	ENSG00000099864		-0.272906	-0.516418	0.157341	-0.0628977	-0.557675
MADCAM1	ENSG00000099866		-0.025199	-0.280247	0.122086	-0.077322	0.543678
MKNK2	ENSG00000099875		-0.41404	-0.319757	0.293818	-0.139798	-0.308268
ARVCF	ENSG00000099889		-0.331819	-0.411536	0.119409	-0.350549	-0.602245
TRMT2A	ENSG00000099899		0.00318445	0.110343	-0.130444	-0.0380052	-0.0643386
RANBP1	ENSG00000099901		0.0858635	-0.0822264	-0.125875	-0.0736741	-0.109176
ZDHHC8	ENSG00000099904		-0.294273	-0.0659727	-0.22746	-0.138595	-0.00725777
KLHL22	ENSG00000099910		-0.11655	-0.183258	-0.00884246	0.0909939	-0.134463
MED15	ENSG00000099917		-0.124417	0.15073	0.0826179	0.054603	0.210386
SERPIND1	ENSG00000099937		0.00618882	-0.0351534	0.0156496	0.0045063	0.0159787
SNAP29	ENSG00000099940		0.159507	0.492603	0.215615	0.186902	0.232716
CRKL	ENSG00000099942		-0.167075	-0.0264081	-0.166449	-0.242437	-0.0206082
LZTR1	ENSG00000099949		-0.0887858	-0.143305	-0.0593579	-0.149147	-0.123803
MMP11	ENSG00000099953		-0.0860295	-0.747121	0.0985223	-0.185585	0.0191229
CECR2	ENSG00000099954		-0.785825	-1.32652	0.238192	-0.905379	-1.77703
SMARCB1	ENSG00000099956		0.188197	0.277735	0.109051	0.227137	0.102992
P2RX6	ENSG00000099957		-0.0444059	-0.226901	-0.0277774	-0.0896963	-0.121122
DERL3	ENSG00000099958		-0.00904461	-0.0347813	0.00156389	0.0282739	-0.0347196
BCL2L13	ENSG00000099968		-0.0601269	0.0253283	0.0608106	-0.0210582	-0.0194116
[truncated: 25,960 more rows]

## Sheet: T47D
rowname	geneID		CPI-1612 5nM	CPI-1612 50 nM	fulvestrant	CPI-1612 5nM+ful	CPI-1612 50nM+ful
TSPAN6	ENSG00000000003		0.0715841	0.204072	-0.0908527	0.0556884	0.184719
DPM1	ENSG00000000419		0.0875379	0.166564	-0.0634131	0.00329092	0.135844
SCYL3	ENSG00000000457		-0.025518	0.0671559	0.21244	0.0589939	0.153574
C1orf112	ENSG00000000460		0.211656	0.35614	0.0823508	0.112901	0.38057
FGR	ENSG00000000938		-0.0339722	0.0561663	0.00737891	-0.0232283	-0.02042
CFH	ENSG00000000971		0.00234786	-0.0149186	-0.0202698	0.125417	0.0972062
FUCA2	ENSG00000001036		0.00318022	-0.151972	-0.0480572	-0.0144318	-0.0971549
GCLC	ENSG00000001084		-0.121364	-0.0349003	0.0921393	-0.0871463	-0.0230927
NFYA	ENSG00000001167		0.171967	0.329753	0.0338401	0.216164	0.451084
STPG1	ENSG00000001460		-0.0311374	0.292527	0.152206	0.0466934	0.259228
NIPAL3	ENSG00000001461		-0.17367	-0.706574	0.125126	-0.106228	-0.663805
LAS1L	ENSG00000001497		0.0108292	0.0115359	-0.0442773	0.00640125	0.00119247
ENPP4	ENSG00000001561		0.377449	1.06124	0.00521509	0.369206	1.06191
SEMA3F	ENSG00000001617		-0.190665	-0.894692	0.0428553	-0.377641	-1.10795
CFTR	ENSG00000001626		-0.0233919	0.0468699	0.00252433	-0.00557917	-0.121666
ANKIB1	ENSG00000001629		0.0576813	0.15268	0.109273	0.111277	0.204502
CYP51A1	ENSG00000001630		0.0103226	-0.010119	0.0599305	0.0478773	-0.00731225
KRIT1	ENSG00000001631		0.0213521	0.113213	-0.0752435	0.0194584	0.222756
RAD52	ENSG00000002016		0.0944696	0.287393	0.129605	0.216544	0.453569
MYH16	ENSG00000002079		-0.0494083	-0.28888	-0.0253193	0.0360862	0.0656742
BAD	ENSG00000002330		-0.125329	-0.285518	-0.0812463	-0.165767	-0.298383
LAP3	ENSG00000002549		0.00898575	0.103812	-0.021567	-0.0191593	0.0898448
CD99	ENSG00000002586		-0.142512	-0.268938	-0.0100592	-0.0876871	-0.29706
HS3ST1	ENSG00000002587		0.0258765	-0.527946	0.040761	-0.0167056	-0.28248
AOC1	ENSG00000002726		1.38886e-06	0.21527	0.0185729	-0.177373	-0.533157
HECW1	ENSG00000002746		0.00191273	-0.00861685	-0.00300275	-0.00648108	-0.0127142
MAD1L1	ENSG00000002822		0.141842	0.337903	-0.060191	0.131331	0.400775
LASP1	ENSG00000002834		-0.305011	-0.820652	0.053861	-0.215956	-0.829629
SNX11	ENSG00000002919		0.116499	0.351787	0.0445982	0.173238	0.413034
TMEM176A	ENSG00000002933		-0.0122311	0.0960174	0.00657124	0.00326806	-0.0414546
M6PR	ENSG00000003056		0.0723961	0.119587	-0.021357	0.175754	0.290793
KLHL13	ENSG00000003096		-0.166203	-1.11514	0.01441	-0.256226	-1.1177
CYP26B1	ENSG00000003137		-0.00254032	0.121542	-0.0378561	-0.0442332	0.379055
ICA1	ENSG00000003147		-0.0694726	-0.427358	-0.0316398	-0.0177142	-0.178912
DBNDD1	ENSG00000003249		-0.232939	-0.747629	-0.135582	-0.318532	-0.749826
ALS2	ENSG00000003393		0.193872	0.598738	-0.0843562	0.295312	0.675967
CASP10	ENSG00000003400		-0.0412296	-0.501005	0.071999	-0.0706151	0.0696995
CFLAR	ENSG00000003402		-0.120825	-0.311987	-0.0080116	0.0142941	-0.328221
TFPI	ENSG00000003436		0.0244331	0.0719061	0.0687237	-0.00257274	-0.26578
NDUFAF7	ENSG00000003509		0.0818092	0.273773	-0.0309785	0.0301197	0.0519758
RBM5	ENSG00000003756		0.111748	0.253495	0.0403086	0.153822	0.434679
MTMR7	ENSG00000003987		-0.039277	0.359193	-0.0222305	0.115911	-0.0607508
SLC7A2	ENSG00000003989		-0.0770929	-0.385913	0.0297654	-0.150106	-0.45096
ARF5	ENSG00000004059		-0.064986	-0.131697	-0.113856	-0.0886203	-0.161315
SARM1	ENSG00000004139		0.0536189	-0.397406	-0.0338693	-0.00974329	0.256126
POLDIP2	ENSG00000004142		0.0808348	0.0649821	-0.0751002	-0.00381796	0.0244718
PLXND1	ENSG00000004399		-0.239442	-0.695322	0.102212	-0.305786	-0.974956
AK2	ENSG00000004455		-0.0214487	-0.214549	-0.099481	-0.156581	-0.210163
CD38	ENSG00000004468		0.054032	0.181307	0.0186577	-0.0398409	-0.235378
FKBP4	ENSG00000004478		-0.0854987	-0.395593	-0.410971	-0.441488	-0.530574
KDM1A	ENSG00000004487		-0.0190219	8.58206e-05	-0.0933875	-0.0363472	-0.0900923
RBM6	ENSG00000004534		0.0953174	0.206059	-0.0181274	0.0726766	0.198764
CAMKK1	ENSG00000004660		-0.283982	-1.6283	-0.0232663	-0.446228	-1.51698
RECQL	ENSG00000004700		0.241599	0.520995	0.0337858	0.262831	0.566092
VPS50	ENSG00000004766		-0.046664	0.0266228	-0.0339257	0.116903	0.209373
HSPB6	ENSG00000004776		-0.10106	-0.0792818	0.0174565	0.0523276	-0.151371
ARHGAP33	ENSG00000004777		0.094117	-0.414833	0.136075	-0.0512814	0.119555
NDUFAB1	ENSG00000004779		0.0566804	-0.0189849	-0.0931973	-0.0270318	-0.0239093
PDK4	ENSG00000004799		-0.472952	0.535057	0.042953	-0.120304	0.776785
SLC22A16	ENSG00000004809		0.0916027	0.692136	-0.101964	0.175418	0.609464
ZMYND10	ENSG00000004838		-0.0437229	-0.146446	-0.12655	0.0556843	0.0187855
ABCB5	ENSG00000004846		0.028247	-0.0789347	0.00934492	-0.0173388	0.0476065
ARX	ENSG00000004848		-0.142732	0.216712	-0.0163535	-0.142277	0.139575
SLC25A13	ENSG00000004864		-0.0606637	-0.370589	0.0594446	-0.119675	-0.386553
ST7	ENSG00000004866		0.0350605	0.123005	-0.0107815	0.0124985	0.180177
CDC27	ENSG00000004897		0.115919	0.318322	0.0103701	0.0761186	0.349628
SLC4A1	ENSG00000004939		0.00518572	0.158143	-0.0242428	0.0798927	-0.175012
CALCR	ENSG00000004948		0.0544626	-0.492004	-0.245731	-0.486071	-0.737511
HCCS	ENSG00000004961		0.132968	0.327132	-0.0487401	0.114601	0.270058
DVL2	ENSG00000004975		0.00621919	0.427898	0.0349056	0.0319101	0.442609
PRSS22	ENSG00000005001		-0.683627	-2.06238	0.121374	-0.670557	-2.03751
UPF1	ENSG00000005007		0.0975129	0.122082	-0.0912936	0.011718	0.0869193
SKAP2	ENSG00000005020		-0.05119	-0.29109	0.13678	-0.0296016	-0.36324
SLC25A5	ENSG00000005022		-0.0553123	-0.151328	-0.105068	-0.0970057	-0.210207
MCUB	ENSG00000005059		0.197192	0.165875	0.0226438	-0.086774	-0.324989
HOXA11	ENSG00000005073		0.29543	0.598677	-0.153816	0.0650217	0.372917
POLR2J	ENSG00000005075		-0.0617132	0.0261782	-0.0742181	-0.086827	-0.0592477
DHX33	ENSG00000005100		0.324786	0.455742	-0.0576853	0.287709	0.481746
THSD7A	ENSG00000005108		-0.0492928	-0.40243	0.0194445	0.15082	-0.14399
LIG3	ENSG00000005156		0.143371	0.354425	0.10702	0.0607874	0.120005
RPAP3	ENSG00000005175		0.140652	0.41814	0.00255813	0.131385	0.456397
ACSM3	ENSG00000005187		0.0231605	0.0310923	-0.112685	0.0534368	-0.311667
REXO5	ENSG00000005189		0.190446	0.0149816	0.0799064	0.13127	0.0279935
CIAPIN1	ENSG00000005194		0.103267	0.119155	0.0482231	0.026002	0.163007
SPPL2B	ENSG00000005206		0.153339	-0.0408385	0.105026	0.00640948	0.133833
FAM214B	ENSG00000005238		-0.251752	0.109635	0.0664062	-0.0669435	0.166577
COPZ2	ENSG00000005243		0.00470284	-0.100626	-0.0832852	-0.00819977	-0.00176788
PRKAR2B	ENSG00000005249		-0.340011	-0.202609	0.1225	-0.137505	-0.24971
MSL3	ENSG00000005302		-0.0670186	-0.0644594	0.000240079	0.0759518	-0.0559345
CREBBP	ENSG00000005339		0.0476188	0.502867	0.0812397	0.313483	0.589153
TSPOAP1	ENSG00000005379		0.111935	-0.11419	-0.018968	-0.00736053	-0.188747
PON1	ENSG00000005421		-0.0451892	0.0444723	0.0112121	-0.0665805	0.183466
GCFC2	ENSG00000005436		0.122808	0.338366	-0.0569682	0.0467892	0.347748
WDR54	ENSG00000005448		-0.150292	-0.36785	-0.109659	-0.250175	-0.350235
CROT	ENSG00000005469		0.176585	0.617788	-0.00540453	0.234361	0.637649
ABCB4	ENSG00000005471		-0.14942	-0.580733	0.0449442	-0.0508343	-0.425577
KMT2E	ENSG00000005483		-0.116245	0.18264	0.156231	0.149351	0.250051
RHBDD2	ENSG00000005486		-0.0621049	0.111931	-0.0207757	-0.0114585	0.04903
IBTK	ENSG00000005700		0.0506745	0.0979281	-0.0846497	-0.03363	0.101296
ZNF195	ENSG00000005801		0.291618	0.267017	-0.173554	0.100166	0.365318
MYCBP2	ENSG00000005810		-0.0967028	-0.133398	0.060563	-0.177553	0.047406
FBXL3	ENSG00000005812		0.426121	0.851628	0.174937	0.457228	0.795775
ITGAL	ENSG00000005844		-0.115312	-0.599778	-0.0104586	-0.165257	-0.800436
PDK2	ENSG00000005882		-0.207251	-0.215221	0.0429433	-0.0221117	-0.393708
ITGA3	ENSG00000005884		-0.317987	-0.400967	0.248207	-0.0896814	-0.523816
ZFX	ENSG00000005889		0.164421	0.335107	0.0198524	0.345767	0.36238
LAMP2	ENSG00000005893		-0.0327954	-0.178614	0.0560082	-0.00626378	-0.15679
ITGA2B	ENSG00000005961		0.0104237	-0.562051	0.0236035	-0.163905	-0.272587
ASB4	ENSG00000005981		0.0471812	0.476408	-0.0260816	-0.0123373	0.0466387
GDE1	ENSG00000006007		0.0273395	0.143657	0.0366601	0.0373235	0.00763826
REX1BD	ENSG00000006015		-0.101718	-0.3236	-0.0793778	-0.109471	-0.275998
CRLF1	ENSG00000006016		-0.129202	-0.274774	0.0465053	-0.111034	-0.407007
OSBPL7	ENSG00000006025		-0.044284	-0.437071	0.124886	0.0416546	-0.259033
TMEM98	ENSG00000006042		0.113746	0.452672	-0.00562071	0.0685931	0.469879
YBX2	ENSG00000006047		-0.38901	-0.620265	-0.0281462	-0.339803	-0.715088
KRT33A	ENSG00000006059		-0.0561442	-0.069605	-0.0335379	-0.124802	-0.553661
MAP3K14	ENSG00000006062		-0.206721	-0.510888	0.130669	-0.260024	-0.81919
ABCC8	ENSG00000006071		-0.0255554	-0.20466	-0.00801219	-0.0962739	-0.334496
TMEM132A	ENSG00000006118		0.0215548	-0.513656	0.057923	-0.0635632	-0.635154
AP2B1	ENSG00000006125		-0.0105029	-0.171881	0.10044	0.0269071	-0.117668
ZNF263	ENSG00000006194		0.207043	0.0737777	-0.0237644	0.121673	0.135285
CX3CL1	ENSG00000006210		-0.0108258	-0.158199	0.00938627	-0.0268349	0.0103559
SPATA20	ENSG00000006282		-0.0840593	-0.228346	0.0346708	-0.0734945	-0.151376
CACNA1G	ENSG00000006283		-0.0219537	0.271328	0.0158627	-0.0699574	-0.116544
TNFRSF12A	ENSG00000006327		-0.541024	-1.84733	-0.0620241	-0.644762	-1.77829
DLX6	ENSG00000006377		-0.0253592	0.151637	-0.000285118	0.00966064	-0.00375115
MAP3K9	ENSG00000006432		0.039889	-0.030329	0.0256257	-0.00103088	0.0954441
RALA	ENSG00000006451		0.00851836	0.0502662	-0.0375434	0.0109275	0.107956
BAIAP2L1	ENSG00000006453		-0.274461	-0.805974	0.155341	-0.265561	-0.936564
KDM7A	ENSG00000006459		-0.105417	-0.813737	-0.0150283	-0.141739	-0.451195
ETV1	ENSG00000006468		-0.100966	0.263415	-0.0269888	-0.0240883	-0.0667135
AGK	ENSG00000006530		0.191233	0.51207	0.0418717	0.155183	0.564721
ALDH3B1	ENSG00000006534		-0.343036	-0.944119	0.0717945	-0.319184	-0.912118
TTC22	ENSG00000006555		-0.00116393	-0.254871	0.0229352	-0.0356071	0.171617
PHTF2	ENSG00000006576		0.115711	0.351458	0.103887	0.146906	0.381697
FARP2	ENSG00000006607		0.150213	0.488251	0.187305	0.200311	0.525801
USH1C	ENSG00000006611		-0.0586447	0.69703	0.0219665	0.0370963	-0.322513
GGCT	ENSG00000006625		-0.105878	-0.309884	-0.0852691	-0.158771	-0.370156
DBF4	ENSG00000006634		0.221298	0.373723	0.0300682	0.152386	0.237207
TBXA2R	ENSG00000006638		-0.420965	-0.929444	0.0360246	0.0172472	-1.02624
IFRD1	ENSG00000006652		-0.00717924	0.141247	-0.112412	-0.0209924	0.0577228
LGALS14	ENSG00000006659		0.0390777	-0.0694761	0.00690487	-0.0343207	-0.0155757
COX10	ENSG00000006695		0.187167	0.272423	0.0925504	0.150742	0.276536
GTF2IRD1	ENSG00000006704		-0.35983	-0.621882	0.046095	-0.185658	-0.56297
PAF1	ENSG00000006712		0.105371	0.328636	0.0195018	0.155897	0.274124
VPS41	ENSG00000006715		0.221664	0.410471	0.0235874	0.161979	0.358534
ARHGAP44	ENSG00000006740		-0.0694391	0.446257	-0.0406248	0.0868294	0.579349
ELAC2	ENSG00000006744		0.168048	0.194485	-0.0352912	0.0895797	0.168219
SCIN	ENSG00000006747		-0.356136	-0.58413	-0.145193	-0.29102	-0.537247
ARSD	ENSG00000006756		-0.110544	-0.114033	0.0734172	-0.0409973	-0.0933213
PNPLA4	ENSG00000006757		-0.044662	0.0269184	-0.158962	-0.0578268	-0.118921
ADIPOR2	ENSG00000006831		0.213589	0.491786	0.050146	0.216114	0.537493
CDKL3	ENSG00000006837		-0.130572	0.450676	-0.0393666	-0.00516056	0.545261
PRSS21	ENSG00000007038		-0.00801463	0.0209857	0.00431281	0.0429073	-0.0236777
MARK4	ENSG00000007047		-0.351413	-0.236819	0.00730524	-0.106306	-0.211427
PROM1	ENSG00000007062		-0.0498816	-0.193252	0.0600626	0.0416581	-0.495568
CCDC124	ENSG00000007080		-0.0509946	-0.110098	-0.0944621	-0.11707	-0.168769
CEACAM21	ENSG00000007129		0.0331292	-0.0469449	-0.0129358	0.03341	-0.125947
PAFAH1B1	ENSG00000007168		0.0525307	0.177745	0.0435506	0.109626	0.207085
NOS2	ENSG00000007171		0.0252012	-0.0902888	0.0243735	-0.0264115	-0.112305
KIAA0100	ENSG00000007202		0.109289	0.0247029	0.0691059	0.0978557	0.0527029
GAS7	ENSG00000007237		-0.149138	-0.312025	0.0970577	-0.0548421	-0.502583
TRAPPC6A	ENSG00000007255		-0.051095	-0.254558	-0.0673217	-0.195832	-0.281889
MATK	ENSG00000007264		0.063398	0.112354	-0.00133446	0.0350833	-0.142273
CEACAM7	ENSG00000007306		0.00145371	0.0380835	0.00192688	0.0146854	-0.0561225
SCN4A	ENSG00000007314		0.00384013	0.328639	-0.0664814	0.0634547	0.774587
ST7L	ENSG00000007341		-0.0182701	-0.0684777	0.0916926	-0.0489868	-0.116457
TKTL1	ENSG00000007350		-0.00250038	-0.0410641	-0.00144897	0.000395857	-0.0429127
PAX6	ENSG00000007372		-0.144129	0.618041	-0.0296904	0.0448435	0.630834
RPUSD1	ENSG00000007376		0.0264808	-0.0255641	-0.114319	-0.103692	-0.0456287
RHBDF1	ENSG00000007384		-0.257468	-1.22575	0.0802283	-0.216983	-1.24015
LUC7L	ENSG00000007392		-0.0287674	0.0832047	-0.236406	-0.103929	0.13362
CACNA2D2	ENSG00000007402		-0.340809	-0.0586842	0.203457	-0.15148	-0.263473
BAIAP3	ENSG00000007516		-0.127083	-0.194298	0.0199304	-0.288854	-0.136661
TSR3	ENSG00000007520		0.0570178	0.0345953	-0.155563	-0.0973202	-0.103807
PIGQ	ENSG00000007541		-0.0307114	-0.0801759	0.0446066	-0.044293	-0.0850934
CRAMP1	ENSG00000007545		0.0644398	0.477519	0.0794806	0.0261593	0.477723
TEAD3	ENSG00000007866		-0.345254	-1.18606	0.138307	-0.233667	-1.01577
DNAJC11	ENSG00000007923		0.0726751	0.0897949	0.0355888	0.0820408	0.110569
FMO3	ENSG00000007933		0.0380942	0.124636	-0.0209828	-0.0183816	0.263186
MYLIP	ENSG00000007944		-0.316053	0.0179781	0.184355	-0.202644	0.0664741
NOX1	ENSG00000007952		0.00735463	-0.213534	-0.035872	0.0741848	0.296035
E2F2	ENSG00000007968		-0.0827852	-0.530875	-0.0305226	-0.198282	-0.465414
PSMB1	ENSG00000008018		-0.0129988	-0.128746	-0.0867159	-0.076889	-0.1514
SYN1	ENSG00000008056		0.10106	-0.0328339	-0.0359941	-0.163428	0.049318
JARID2	ENSG00000008083		-0.553695	-0.63324	0.254286	-0.358981	-0.518576
CDKL5	ENSG00000008086		0.166239	0.951865	0.0641204	0.0140131	0.853314
CDK11A	ENSG00000008128		0.0083809	0.135608	-0.00515276	0.0318192	0.293705
NADK	ENSG00000008130		0.0418604	-0.129877	-0.00652292	-0.0669733	-0.0752955
TFAP2B	ENSG00000008196		0.0329643	-0.107098	-0.0447414	0.256476	-0.919835
DLEC1	ENSG00000008226		0.151109	0.162797	-0.016336	-0.0764566	0.166367
CYTH3	ENSG00000008256		-0.016586	0.47377	0.0452824	0.121813	0.410198
ADAM22	ENSG00000008277		0.0127066	-0.0117745	-0.0135544	0.238287	0.306221
SYPL1	ENSG00000008282		0.0848045	-0.188941	0.0163279	0.0221808	-0.215995
CYB561	ENSG00000008283		-0.220656	-0.66371	-0.0603024	-0.200018	-0.613488
SPAG9	ENSG00000008294		-0.000718703	0.160583	0.0389723	0.0274902	0.135484
CELSR3	ENSG00000008300		0.00721393	0.00911844	-0.0173174	0.117849	0.070411
AASS	ENSG00000008311		0.0478332	0.9427	-0.0760522	0.103925	0.878402
PLEKHG6	ENSG00000008323		-0.436217	-1.09492	0.194544	-0.368476	-1.1976
SS18L2	ENSG00000008324		0.0887165	0.260429	-0.037132	0.0750712	0.295048
MPND	ENSG00000008382		0.00999412	-0.186336	0.0696277	0.0148917	-0.0939553
MGST1	ENSG00000008394		-0.168326	-0.54632	-0.0538378	-0.153317	-0.592455
CRY1	ENSG00000008405		-0.0215693	0.194257	0.0621742	-0.0740211	0.223416
PGLYRP1	ENSG00000008438		0.0223996	-0.111366	0.0278037	-0.0336748	-0.119995
NFIX	ENSG00000008441		-0.169874	-0.618067	0.126231	-0.077059	-0.71462
ST3GAL1	ENSG00000008513		-0.721157	-1.64354	0.326072	-0.528499	-2.01292
MMP25	ENSG00000008516		-0.0230331	-0.454746	0.0179783	-0.0202398	-0.0570513
IL32	ENSG00000008517		0.0918295	-0.170235	0.10216	-0.139025	-0.500234
PKD1	ENSG00000008710		-0.1155	-0.401482	0.0652516	-0.336864	-0.398933
MAPK8IP2	ENSG00000008735		-0.232789	-0.297679	0.106539	-0.0372752	-0.376421
MED24	ENSG00000008838		0.0591387	0.326238	0.0390693	0.108565	0.369814
RHOBTB2	ENSG00000008853		0.220657	0.322993	0.084243	0.215987	0.431721
HEATR5B	ENSG00000008869		0.324398	0.495843	-0.0474022	0.187293	0.525302
SEC62	ENSG00000008952		0.0457178	0.199429	0.0266234	0.144756	0.196502
RPS20	ENSG00000008988		-0.0204415	-0.118228	-0.126424	-0.0915266	-0.185767
CSDE1	ENSG00000009307		0.133426	0.0655887	0.16917	0.230468	0.23113
UBE3C	ENSG00000009335		0.217897	0.318865	0.0390554	0.123055	0.348831
REV3L	ENSG00000009413		0.0541318	0.198491	-0.111998	0.024141	0.0921121
TENM1	ENSG00000009694		0.158541	-0.0171065	-0.0909	-0.0792136	-0.331553
PAX7	ENSG00000009709		-0.00166811	-0.0257864	0.00864222	-0.00216841	-0.0265233
MASP2	ENSG00000009724		0.0860568	-0.445799	0.0216144	-0.110928	-0.175547
IYD	ENSG00000009765		0.154969	0.407045	0.00934838	-0.00047979	-0.072549
FAM76A	ENSG00000009780		0.16848	0.432836	0.182091	0.154087	0.55276
TRAF3IP3	ENSG00000009790		-0.0321998	0.20192	-0.0204773	-0.00723541	0.125922
POMT2	ENSG00000009830		-0.109969	-0.0963771	0.117882	-0.0725396	-0.147931
VTA1	ENSG00000009844		0.155226	0.314648	-0.012414	0.0871217	0.311775
MLXIPL	ENSG00000009950		0.101332	-0.0113798	0.0398179	-0.0853824	0.100172
BAZ1B	ENSG00000009954		0.0682801	0.0871188	0.0784425	0.15521	0.15115
RANBP9	ENSG00000010017		0.0459587	0.105955	-0.0443405	0.0933284	0.11384
ETV7	ENSG00000010030		0.185696	0.27807	-0.0118365	-0.0455058	0.0596254
SPRTN	ENSG00000010072		0.438487	0.954091	0.0378186	0.440511	1.03355
METTL13	ENSG00000010165		0.179089	0.282662	-0.0619031	0.108349	0.205294
DYRK4	ENSG00000010219		-0.0570596	0.179553	-0.0120676	-0.0186647	0.253607
ZNF207	ENSG00000010244		0.220469	0.418185	-0.0283744	0.165745	0.408309
UQCRC1	ENSG00000010256		-0.034271	-0.0281305	-0.0258628	-0.0941932	-0.0936216
STARD3NL	ENSG00000010270		0.0640951	0.264367	-0.0201682	0.0799355	0.263775
CD9	ENSG00000010278		-0.368465	-0.572503	-0.0132681	-0.296409	-0.571372
NCAPD2	ENSG00000010292		0.0930356	0.124789	0.148319	0.136803	0.20926
IFFO1	ENSG00000010295		0.0416142	-0.0775382	0.0165079	-0.055705	0.159911
GIPR	ENSG00000010310		-0.235613	-0.878818	0.0902847	-0.395166	-0.857388
PHF7	ENSG00000010318		-0.0216393	-0.147407	0.0453383	-0.0442393	-0.228069
SEMA3G	ENSG00000010319		-0.234722	-0.350581	-0.0965049	0.0739253	-0.343523
NISCH	ENSG00000010322		0.0443113	0.0228397	0.0580741	-0.0712747	0.048164
STAB1	ENSG00000010327		-0.145871	-0.0177744	0.0361362	0.00811954	0.30358
FUZ	ENSG00000010361		-0.00269815	0.126401	0.00988598	-0.213326	0.0812764
SLC6A13	ENSG00000010379		0.00158653	0.118586	-0.00183041	-0.0153113	-0.0326911
IDS	ENSG00000010404		0.078944	0.241613	-0.0378389	0.155257	0.208643
PRSS3	ENSG00000010438		-0.00956236	-0.0912474	0.0212911	-0.000609528	-0.0929837
ZNF200	ENSG00000010539		0.211006	0.383587	-0.0538011	0.192898	0.318029
CD4	ENSG00000010610		-0.0534415	0.121359	-0.00798838	0.0330383	0.340611
LRRC23	ENSG00000010626		-0.196571	0.11477	0.0700893	-0.0846186	-0.173851
BTK	ENSG00000010671		-0.011075	0.0816713	-0.00767304	0.0144235	0.0699591
HFE	ENSG00000010704		-0.0438761	-0.437738	0.162661	0.0265549	-0.401481
SCMH1	ENSG00000010803		-0.238379	-0.648433	0.163367	-0.303283	-0.494588
FYN	ENSG00000010810		0.111715	0.764969	0.103103	-0.0816663	0.93801
HIVEP2	ENSG00000010818		-0.0764106	-0.922918	0.114092	-0.275087	-0.797654
FMO1	ENSG00000010932		0.0124396	0.0360703	-0.0166351	0.0593075	0.0339181
ELOA	ENSG00000011007		0.181393	0.368072	-0.0536757	0.11505	0.356007
LYPLA2	ENSG00000011009		-0.103601	-0.0854228	-0.0388844	-0.0677689	-0.18483
CLCN6	ENSG00000011021		-0.0124056	-0.39595	0.106457	-0.124288	-0.314334
MRC2	ENSG00000011028		-0.285152	-0.331432	-0.0546906	-0.0268809	-0.090736
NME1-NME2	ENSG00000011052		-0.025603	-0.0251374	-0.148934	-0.163692	-0.106255
TSPAN9	ENSG00000011105		-0.517942	-1.32232	0.150974	-0.421404	-1.43439
BTBD7	ENSG00000011114		0.0132496	0.31313	-0.0706612	0.220996	0.341345
APBA3	ENSG00000011132		0.253098	0.516948	0.0184536	0.0842494	0.420398
MKS1	ENSG00000011143		0.228143	0.569848	-0.0202145	0.143426	0.646512
ABHD5	ENSG00000011198		0.26649	0.472222	0.0531149	0.259971	0.461083
ANOS1	ENSG00000011201		0.0110049	0.106536	0.0109039	0.0348429	-0.0124298
AKAP8L	ENSG00000011243		-0.106849	-0.362316	0.109794	-0.0888544	-0.173008
MBTD1	ENSG00000011258		-0.043559	0.0325194	0.0502382	0.014452	0.0891574
UTP18	ENSG00000011260		0.0317185	-0.227945	-0.123932	-0.0725178	-0.274652
RNF216	ENSG00000011275		0.207874	0.357799	0.0310531	0.222692	0.378115
TTC19	ENSG00000011295		0.126164	0.213841	0.000659183	0.0777257	0.11286
PTBP1	ENSG00000011304		-0.041945	-0.0427841	0.115777	0.0554945	-0.021185
DPF1	ENSG00000011332		0.0114853	0.532162	-0.274937	0.216082	0.569621
SYT7	ENSG00000011347		-0.162519	-0.508614	0.150603	-0.0546378	-0.543983
LARS2	ENSG00000011376		0.20669	0.432773	-0.0476653	0.219398	0.442949
PIK3C2A	ENSG00000011405		0.125292	0.371284	0.0983907	0.199685	0.466503
PLAUR	ENSG00000011422		-0.0299402	0.501195	-0.0328575	0.172715	0.647121
ANLN	ENSG00000011426		0.15214	0.296986	0.0996151	0.206827	0.330717
WIZ	ENSG00000011451		-0.0650834	-0.0657213	-0.0600225	-0.0513733	-0.111098
RABGAP1	ENSG00000011454		0.177692	0.268936	0.115274	0.245688	0.288273
DCN	ENSG00000011465		0.0319744	-0.223218	0.0230049	-0.00554149	-0.0155036
QPCTL	ENSG00000011478		-0.0905642	-0.513293	-0.00186812	-0.170519	-0.308807
PPP5C	ENSG00000011485		0.0479891	0.12176	-0.00724745	-0.0230361	0.13439
CEP68	ENSG00000011523		-0.0712294	0.0646342	0.0126068	0.103672	0.251098
MAP4K3	ENSG00000011566		0.00295138	0.133525	0.0695931	0.0697104	0.176998
ZBTB32	ENSG00000011590		-0.0393383	-0.544361	-0.042534	0.0322564	-0.73051
TMEM159	ENSG00000011638		-0.340089	-0.835444	0.102851	-0.198198	-0.761617
GABRA3	ENSG00000011677		-0.192485	-0.508927	0.0639126	0.0247065	-0.291266
BRCA1	ENSG00000012048		0.230097	0.325481	0.0837626	0.164947	0.288852
ERCC1	ENSG00000012061		-0.174738	-0.548263	0.0136206	-0.169344	-0.474699
CD22	ENSG00000012124		0.0242731	-0.927427	0.073361	0.0104899	-0.690099
SEMA3B	ENSG00000012171		0.137589	-0.0941461	-0.0268626	-0.123386	-0.0458748
MBTPS2	ENSG00000012174		0.231755	0.427727	0.0407238	0.226745	0.473897
PRICKLE3	ENSG00000012211		-0.299595	-1.20297	0.01495	-0.451441	-1.26076
LTF	ENSG00000012223		-0.010137	-0.0920043	0.00576432	-0.0112492	-0.0961248
EXTL3	ENSG00000012232		-0.0109637	0.345572	0.217329	0.141796	0.325958
ELOVL5	ENSG00000012660		-0.119323	-0.209191	0.0204717	-0.0874791	-0.273003
ALOX5	ENSG00000012779		-0.062657	-0.312705	-0.01499	-0.0898493	-0.0358515
KDM5D	ENSG00000012817		0.016625	0.0557984	-0.00573462	-0.0221838	-0.0637152
CALCOCO1	ENSG00000012822		0.0625883	-0.0549244	-0.0255739	-0.10282	0.0172926
UBR7	ENSG00000012963		0.159101	0.341295	-0.00534463	0.114341	0.350789
MAP4K5	ENSG00000012983		0.366416	0.670374	0.00063402	0.23872	0.723777
EHD3	ENSG00000013016		0.174068	1.10532	0.0157795	0.342539	1.12181
PSMC4	ENSG00000013275		-0.0440575	-0.0421117	-0.105015	-0.0786773	-0.115768
MAN2B2	ENSG00000013288		-0.0408812	-0.132971	-0.0014304	0.0450678	-0.0853878
SLC7A14	ENSG00000013293		-0.0436609	0.133352	0.029419	-0.0227597	-0.215855
CLDN11	ENSG00000013297		0.008888	-0.175344	-0.0599773	0.0363727	0.115069
SLC25A39	ENSG00000013306		-0.0973299	-0.255397	-0.137423	-0.192466	-0.300143
MVP	ENSG00000013364		0.0268251	-0.161405	0.102986	0.0042225	-0.0103285
NUB1	ENSG00000013374		0.0707356	0.171511	0.0120874	0.141426	0.145466
PGM3	ENSG00000013375		0.00410282	0.0887702	-0.0265734	0.0362334	0.326244
RWDD2A	ENSG00000013392		0.0119589	0.334602	0.0520717	0.207739	0.375995
CLK1	ENSG00000013441		0.127124	0.192008	-0.113265	0.0468855	0.216577
POLR3B	ENSG00000013503		0.274671	0.383167	0.0413537	0.337558	0.416268
ANGEL1	ENSG00000013523		0.0582418	-0.0929416	-0.0246928	-0.0629473	-0.106935
RNF14	ENSG00000013561		0.218235	0.45694	0.0672914	0.23475	0.465007
DNASE1L1	ENSG00000013563		-0.0609703	-0.322047	0.00489097	-0.138059	-0.350845
DDX11	ENSG00000013573		0.192721	0.0608669	-0.0391822	0.0250505	0.100528
HEBP1	ENSG00000013583		-0.101024	-0.188273	-0.0904014	-0.0735808	-0.170393
GPRC5A	ENSG00000013588		-0.421875	-1.5209	0.224125	-0.189337	-1.52817
MAMLD1	ENSG00000013619		-0.00403622	-0.0899934	0.0331372	-0.00109928	-0.0611105
CD6	ENSG00000013725		0.00191501	-0.442989	-0.0257852	0.0508208	0.195758
TACC3	ENSG00000013810		0.0114223	-0.0158338	-0.0431189	-0.012882	-0.0854197
UFL1	ENSG00000014123		0.128376	-0.0486905	0.206966	0.302205	0.0564093
POLA2	ENSG00000014138		0.0701405	0.367213	-0.0507977	0.173427	0.212543
ZC3H3	ENSG00000014164		0.124799	0.314238	0.0508619	0.257718	0.341568
CAPN1	ENSG00000014216		-0.153393	-0.447137	0.0641126	-0.150561	-0.472588
ACPP	ENSG00000014257		-0.280751	0.0525504	0.0767448	-0.00295181	-0.477132
MDH1	ENSG00000014641		0.0282649	-0.0497958	-0.0749485	-0.0893379	-0.155514
SLC30A9	ENSG00000014824		0.0622984	0.314381	-0.0690467	0.0744281	0.309745
MTMR11	ENSG00000014914		-0.143192	-0.328561	0.157097	-0.185554	-0.213983
COX15	ENSG00000014919		0.0966893	0.185454	0.0858535	0.122118	0.19312
CCDC88C	ENSG00000015133		0.0162193	-0.315466	-0.181892	-0.21665	-0.354369
YAF2	ENSG00000015153		0.120995	0.195102	-0.00851081	0.150042	0.244935
ZMYND11	ENSG00000015171		0.0749656	0.000486363	0.0388416	0.0656292	0.000593863
WAS	ENSG00000015285		-0.0235308	-0.252721	0.0317979	-0.0224313	-0.462844
BID	ENSG00000015475		-0.153251	-0.432076	-0.097054	-0.223197	-0.577611
MATR3	ENSG00000015479		0.086482	-0.0277692	0.0707345	0.093884	-0.0601375
NPC1L1	ENSG00000015520		0.0130779	-0.0950324	0.0123497	0.0399621	0.0895204
XYLT2	ENSG00000015532		-0.239043	-0.454215	0.117359	-0.151896	-0.467342
RGPD5	ENSG00000015568		0.0754127	0.56648	-0.0835373	-0.0669325	0.359049
STMN4	ENSG00000015592		-0.0178989	-0.00365781	0.0372505	-0.0132254	-0.357733
NUDCD3	ENSG00000015676		0.197509	0.395718	0.0683087	0.221682	0.501517
CHDH	ENSG00000016391		0.0197279	-0.582521	-0.0145331	-0.098174	-0.412427
IL20RA	ENSG00000016402		0.055253	-0.721966	-0.0218464	-0.123156	-1.05815
GLT8D1	ENSG00000016864		0.0288641	-0.145281	0.0315424	0.0167478	-0.0858547
ATP2C1	ENSG00000017260		-0.0136697	0.0315304	0.0115539	0.102493	0.00312962
SLC38A5	ENSG00000017483		0.0401128	0.138085	0.0346584	-0.102399	-0.0209676
RALBP1	ENSG00000017797		0.0275044	0.203396	-0.0720508	0.035248	0.135289
RUFY3	ENSG00000018189		-0.138229	-0.366325	0.132698	-0.25842	-0.495222
CNTN1	ENSG00000018236		0.121662	0.307725	-0.0180874	-0.0113665	-0.0628393
SLC11A1	ENSG00000018280		0.0256949	-0.197147	-0.038341	0.1138	-0.380258
WWTR1	ENSG00000018408		-0.293727	-0.479605	0.31252	-0.004138	-0.433354
AGPS	ENSG00000018510		0.0184147	0.00281814	-0.0289809	-0.10296	-0.0929029
CXorf56	ENSG00000018610		0.102505	0.319147	0.0361839	0.170909	0.38937
ATP1A2	ENSG00000018625		-0.0244234	0.00239574	-0.00568095	-0.0204981	-0.125971
TTC27	ENSG00000018699		0.210964	0.332352	0.0233419	0.162825	0.279287
ZNF582	ENSG00000018869		0.0862742	0.441132	0.0148515	0.122449	0.409739
VSIG2	ENSG00000019102		-0.00179672	0.137989	0.00220778	0.0292599	0.233582
PHLDB1	ENSG00000019144		-0.608803	-1.46275	0.180207	-0.39747	-1.41051
CYP24A1	ENSG00000019186		0.00280824	-0.0696509	-0.0069599	0.0275325	0.0281868
PRDM11	ENSG00000019485		0.0193066	-0.875779	0.0351062	-0.224134	-0.934388
SYT13	ENSG00000019505		0.029703	0.493065	0.0127632	-0.0648768	0.0516021
SNAI2	ENSG00000019549		0.00394574	-0.0571004	-0.00176529	-0.00568284	-0.0597929
CD74	ENSG00000019582		-0.125279	-0.101226	-0.0745519	-0.0598533	-0.191579
ZRANB1	ENSG00000019995		0.256647	0.813129	0.07479	0.40847	0.825383
NCDN	ENSG00000020129		0.296857	0.490672	-0.0968599	0.223182	0.556685
ADGRA2	ENSG00000020181		0.0188884	0.35195	-0.00721996	0.17423	0.221796
ZFP64	ENSG00000020256		0.211505	0.507421	0.11864	0.308441	0.569219
MNAT1	ENSG00000020426		0.0198439	0.327996	-0.0593816	0.0191784	0.262963
SAMD4A	ENSG00000020577		-0.0818761	-1.05241	0.276697	0.0830853	-0.764607
RUNX3	ENSG00000020633		-0.0589712	0.319662	0.00660478	-0.01083	0.0195643
MRE11	ENSG00000020922		0.128573	0.202297	0.0542767	0.150972	0.24237
PLEKHB1	ENSG00000021300		-0.0878435	-0.191641	0.0717916	-0.0617995	-0.341186
SERPINB1	ENSG00000021355		-0.107076	-0.280212	0.184674	0.00198974	-0.262746
CYP3A43	ENSG00000021461		-0.0356265	0.137017	0.0158736	0.0275209	-0.233909
SLC7A9	ENSG00000021488		-0.0590614	0.262061	-0.0175178	0.00591103	0.0377941
SPAST	ENSG00000021574		0.071749	0.406497	0.114171	0.195609	0.446312
NRXN3	ENSG00000021645		-0.0458688	0.6429	0.00837779	-0.0737712	-0.105572
OSBPL5	ENSG00000021762		-0.137273	-0.666127	0.103902	0.0762621	-0.628463
AQR	ENSG00000021776		0.189975	0.429312	-0.0679747	0.101516	0.317125
CPS1	ENSG00000021826		0.303148	-0.159656	0.0196969	-0.118404	-0.241896
RTF2	ENSG00000022277		0.0525753	0.160531	-0.0746737	0.00365806	0.12187
GABRA1	ENSG00000022355		-0.0841415	-0.00742662	0.0464369	0.0220735	-0.412009
NLRP2	ENSG00000022556		0.0998065	0.239445	-0.052521	0.191517	0.228717
SLC45A4	ENSG00000022567		0.191191	0.652816	0.0267517	0.281147	0.638645
RNF10	ENSG00000022840		-0.0388295	0.0287751	0.010027	0.0283809	0.101533
ZNF839	ENSG00000022976		0.0699636	0.464712	-0.00321898	0.171459	0.414017
ZDHHC6	ENSG00000023041		0.220612	0.364935	-0.0567031	0.0636619	0.429377
GRAMD1B	ENSG00000023171		-0.196075	-0.171386	0.0846953	0.135349	-0.0216871
RNH1	ENSG00000023191		-0.0263451	-0.271422	-0.0719527	-0.117015	-0.305515
NDUFS1	ENSG00000023228		0.117753	0.0850247	0.0524107	0.118747	0.117931
RB1CC1	ENSG00000023287		0.177517	0.644289	0.131072	0.414241	0.639183
ERP44	ENSG00000023318		-0.0056574	0.0319474	0.0397583	0.0851285	0.0409669
ALAS1	ENSG00000023330		-0.0161544	0.145003	0.0699349	0.0469229	0.121412
BIRC3	ENSG00000023445		-0.126239	0.751989	-0.133662	0.112652	0.448213
AKAP11	ENSG00000023516		0.203974	0.555339	0.0602022	0.257945	0.596788
GLRX2	ENSG00000023572		0.173352	0.309707	-0.032371	0.00704175	0.329829
SNAPC1	ENSG00000023608		0.381694	1.27782	-0.116062	0.389245	1.35773
DERA	ENSG00000023697		-0.0199616	-0.449719	-0.0359705	-0.0153442	-0.50327
STRAP	ENSG00000023734		0.0327417	-0.118431	-0.0452395	-0.0287897	-0.158265
ABCC2	ENSG00000023839		0.0303553	0.471311	-0.203506	-0.0588693	0.280594
DEF6	ENSG00000023892		-0.0767045	-0.730081	0.0208445	-0.240602	-0.628986
PLEKHO1	ENSG00000023902		0.171624	0.264605	-0.152043	0.169193	0.357253
GCLM	ENSG00000023909		0.117386	-0.146173	-0.0225737	-0.044207	-0.0300009
UBR2	ENSG00000024048		0.0298673	0.105821	0.209629	0.16505	0.166993
EHD2	ENSG00000024422		-0.155879	-0.381674	0.0523376	-0.0206013	-0.417097
DEPDC1	ENSG00000024526		0.224472	0.632418	0.089134	0.218892	0.653675
CCDC28A	ENSG00000024862		0.0515846	0.697485	-0.00635509	0.266509	0.681876
RRAGD	ENSG00000025039		-0.0612039	0.730094	0.0361638	0.0579253	0.630644
HSF2	ENSG00000025156		0.404684	0.914335	0.0378971	0.138912	0.944861
PHF20	ENSG00000025293		-0.248761	-0.61977	0.145704	-0.160433	-0.686716
HSD17B6	ENSG00000025423		-0.12459	0.210707	-0.0136046	-0.0154051	0.379209
NR1H3	ENSG00000025434		0.0149613	0.0939493	0.020134	0.026961	0.0985558
TYMP	ENSG00000025708		-0.127302	-0.652421	-0.021243	-0.380489	-0.706091
NCAPH2	ENSG00000025770		0.0676091	-0.0203565	0.0404467	-0.120676	-0.0739473
TOMM34	ENSG00000025772		-0.108121	-0.212834	0.015409	-0.123245	-0.252981
SEC63	ENSG00000025796		0.00475847	0.0640214	0.0473697	0.000499846	0.00898965
KPNA6	ENSG00000025800		0.0862091	0.301922	0.0387688	0.167189	0.314591
VIM	ENSG00000026025		-0.123585	-0.146344	0.0961202	-0.105118	0.217302
RTEL1-TNFRSF6B	ENSG00000026036		0.158916	0.0201175	0.0166237	-0.030487	0.216344
FAS	ENSG00000026103		0.00470622	-1.24708	-0.036804	-0.0933422	-1.15519
RNASET2	ENSG00000026297		-0.121901	-0.151478	-0.149527	-0.192879	-0.128655
CD44	ENSG00000026508		-0.0105602	-0.335882	0.0951479	0.0910839	-0.385721
KCNG1	ENSG00000026559		-0.00421541	0.0666163	-0.0893084	-0.121467	0.0635599
AGPAT4	ENSG00000026652		0.0273046	-0.513999	0.0301032	-0.125233	0.207689
SLAMF7	ENSG00000026751		-0.00703579	-0.291358	0.0675667	-0.0345029	-0.0987898
BTN3A1	ENSG00000026950		0.130396	0.449253	0.0560065	0.165063	0.369373
MIPEP	ENSG00000027001		0.00266412	-0.154822	-0.0405288	-0.123849	-0.0954732
PRKCH	ENSG00000027075		-0.408016	-0.608965	0.145029	-0.333168	-0.508014
INSRR	ENSG00000027644		0.00810373	-0.0181917	-0.00407355	0.00490007	-0.0173046
IFNGR1	ENSG00000027697		0.0987416	0.590737	0.0784697	0.227334	0.676058
B4GALT7	ENSG00000027847		-0.0203089	0.124049	-0.133721	-0.116045	0.0283779
SH2D2A	ENSG00000027869		0.0624535	0.0566114	-0.0577214	0.0124672	0.255488
VRK2	ENSG00000028116		0.164491	0.176874	0.0743167	0.195691	0.0967663
TNFRSF1B	ENSG00000028137		-0.0467961	-0.0198121	-0.0251934	-0.0187812	-0.0624409
VEZT	ENSG00000028203		0.113637	0.183724	0.085358	0.103682	0.304554
POU2F2	ENSG00000028277		-0.0402919	0.372818	-0.0461833	0.14531	-0.503965
BRD9	ENSG00000028310		0.209939	0.240427	0.0570813	0.128017	0.271843
SNX1	ENSG00000028528		0.00968335	0.155767	0.0192571	0.00867865	0.172624
TBPL1	ENSG00000028839		0.340306	0.938937	-0.0862731	0.214912	0.918363
ARNTL2	ENSG00000029153		0.0947349	0.733293	-0.0460386	0.274322	0.696514
BCLAF1	ENSG00000029363		0.308907	0.626729	0.0566662	0.416533	0.556544
SLC39A9	ENSG00000029364		0.204797	0.483939	0.0900056	0.280748	0.514436
ANK1	ENSG00000029534		-0.0579882	-0.955107	0.043531	-0.0614558	-0.345496
TFB1M	ENSG00000029639		0.00499518	0.259449	-0.00390015	0.158543	0.0751515
RABEP1	ENSG00000029725		-0.1297	-0.972499	-0.0115749	-0.078433	-1.06431
HMGB3	ENSG00000029993		0.0101149	-0.134394	0.00730269	-0.00638987	-0.156232
NUP160	ENSG00000030066		0.14281	0.396731	-0.0468265	0.211995	0.516742
BAK1	ENSG00000030110		0.160816	0.428909	0.00477478	0.15927	0.428125
MUSK	ENSG00000030304		-0.0169733	-0.0866851	0.00413964	0.0292156	0.0315391
IKZF2	ENSG00000030419		-0.0821459	-0.874864	0.0598	-0.0188675	-0.609258
GRN	ENSG00000030582		-0.0898179	-0.0892384	0.0608445	-0.0597597	-0.13671
FAM13B	ENSG00000031003		0.145492	0.309649	0.0997849	0.243342	0.251716
ARHGAP31	ENSG00000031081		0.292854	0.53409	0.00927037	0.156155	0.556619
CENPQ	ENSG00000031691		0.299438	0.692399	-0.0659725	0.182156	0.784635
SARS	ENSG00000031698		0.0201792	-0.112497	-0.00949911	-0.0497584	-0.0769539
RANBP3	ENSG00000031823		0.114564	0.167716	-0.035705	0.130178	0.303275
ARID4A	ENSG00000032219		0.118674	0.427527	0.00683331	0.359592	0.590421
EIPR1	ENSG00000032389		-0.0388895	-0.0666431	-0.0190977	-0.0845423	0.011462
PNPLA6	ENSG00000032444		0.105482	0.186437	0.0730564	-0.1714	0.218611
IFT88	ENSG00000032742		0.0339848	-0.273197	0.0497876	-0.0847521	-0.292633
ALG1	ENSG00000033011		0.131064	0.312571	-0.00767862	0.164046	0.26123
ZCCHC8	ENSG00000033030		0.0570623	0.121859	0.00983583	0.0211508	0.155207
ABCF2	ENSG00000033050		0.260675	0.271187	-0.204792	0.0523453	0.389893
CHPF2	ENSG00000033100		0.0356453	0.0597075	0.0652798	0.085073	0.0835589
LRRC7	ENSG00000033122		-0.0452784	0.129198	-0.0175837	0.0397472	-0.107141
FUT8	ENSG00000033170		-0.158162	0.273983	0.171026	-0.00150887	0.301469
UBA6	ENSG00000033178		-0.0216021	-0.0865111	-0.000624849	-0.181165	-0.0301637
GAB2	ENSG00000033327		-0.252091	-0.581941	-0.0897753	-0.296388	-0.478987
ATP6V0A1	ENSG00000033627		-0.0665188	0.0317545	0.000398464	-0.0299343	-0.102087
PIAS1	ENSG00000033800		0.0527341	0.397112	0.0768268	0.0915286	0.463172
SLC4A7	ENSG00000033867		-0.113867	-0.190427	-0.0738067	-0.329432	-0.339317
APBA2	ENSG00000034053		-0.0208901	-0.0337991	0.00237591	0.0171775	0.0382014
MAP2K3	ENSG00000034152		-0.283763	-0.255237	0.050865	-0.240784	-0.36218
EFCAB1	ENSG00000034239		0.00571145	-0.0113434	0.0013762	0.011869	-0.0383182
TMSB10	ENSG00000034510		-0.187401	-0.389085	-0.0847739	-0.239222	-0.444695
ASTE1	ENSG00000034533		0.365805	0.708411	-0.0433645	0.366422	0.821045
RNF19A	ENSG00000034677		-0.190356	-0.0712995	0.136851	0.0014628	0.0428754
PEX3	ENSG00000034693		0.0675859	0.191897	-0.0292262	0.0514088	0.224358
GABARAPL2	ENSG00000034713		-0.0257654	0.0536532	-0.0735561	-0.0290006	0.052565
SH3YL1	ENSG00000035115		-0.056266	-0.102105	0.00334201	-0.0506436	-0.132228
FAM136A	ENSG00000035141		0.142251	-0.0277971	-0.177515	0.0404502	0.00533982
VCL	ENSG00000035403		-0.104066	-0.204927	0.0662999	-0.0225777	-0.163113
DEPDC1B	ENSG00000035499		0.126464	0.417943	0.0917867	0.171622	0.444716
DAPK2	ENSG00000035664		-0.109988	-0.860073	0.125092	-0.152423	-1.17695
NSMAF	ENSG00000035681		0.138525	0.561181	0.0108174	0.20923	0.511334
ADSS	ENSG00000035687		-0.154162	-0.426483	-0.00991149	-0.207295	-0.439935
TIMP2	ENSG00000035862		-0.261064	-0.460004	0.0629598	-0.128004	-0.447481
RFC1	ENSG00000035928		0.0729833	0.276582	-0.0393761	0.0363826	0.266271
TBC1D23	ENSG00000036054		0.115641	0.459776	0.108513	0.251705	0.47317
CUL3	ENSG00000036257		0.00676342	-0.0570267	-0.109798	0.016435	-0.0724169
CYP46A1	ENSG00000036530		0.124089	0.382205	-0.00174532	0.246663	0.456697
AC118549.1	ENSG00000036549		0.417308	0.581656	0.0475161	0.237778	0.6838
USP2	ENSG00000036672		-0.507319	-1.10457	0.277878	-0.628306	-0.967775
CASR	ENSG00000036828		-0.124422	-0.307254	-0.022011	0.199165	-0.663148
TUBG2	ENSG00000037042		-0.153317	-0.148299	0.0130421	-0.196558	-0.168394
RPL26L1	ENSG00000037241		0.127212	0.248314	-0.0707168	0.0690322	0.205366
FLT4	ENSG00000037280		-0.0694393	-0.361736	-0.267134	-0.440675	-0.467332
NSUN2	ENSG00000037474		0.0709602	0.0368478	-0.170651	-0.0696903	0.064531
FBXO42	ENSG00000037637		0.178216	0.249196	-0.00297218	0.136375	0.330689
MFAP3	ENSG00000037749		0.262551	0.722034	0.0698545	0.277766	0.664417
MRI1	ENSG00000037757		0.117131	0.142959	-0.00246489	0.0743732	0.197148
METTL1	ENSG00000037897		0.0482405	-0.177857	-0.238206	-0.112847	-0.152808
HOXC8	ENSG00000037965		-0.0987451	-0.381163	0.00613706	-0.193423	-0.498618
AGA	ENSG00000038002		-0.0680268	-0.0631385	-0.0351404	0.0489942	0.0862403
PI4K2B	ENSG00000038210		0.04002	-0.0709778	0.0559436	0.0654052	0.032811
BOD1L1	ENSG00000038219		0.254811	0.662406	0.0698152	0.25791	0.674041
MAT2B	ENSG00000038274		0.0603271	0.372426	0.0367045	0.0996055	0.374651
TLL1	ENSG00000038295		-0.036671	-0.273899	0.00412097	-0.0119217	0.606931
EDC4	ENSG00000038358		0.0702535	0.165052	0.0604552	0.0137163	0.259537
TRIO	ENSG00000038382		-0.0244675	0.232775	0.0738608	0.161763	-0.0164896
VCAN	ENSG00000038427		0.073921	-0.716878	0.0589449	-0.0741416	-0.998676
CLEC16A	ENSG00000038532		0.118035	0.377925	0.106819	0.129801	0.332377
MSR1	ENSG00000038945		-0.053222	-0.0617301	-0.0367284	-0.059417	-0.0167019
CDH1	ENSG00000039068		-0.21106	-0.497874	0.155196	-0.120589	-0.519361
MTREX	ENSG00000039123		0.145927	0.252252	0.0645793	0.098811	0.259427
DNAH5	ENSG00000039139		-0.13533	-0.447884	0.137797	-0.359499	-0.344245
ZFYVE16	ENSG00000039319		-0.0462469	-0.1582	0.14407	-0.0211113	0.209367
RIPOR1	ENSG00000039523		-0.265811	-1.25226	0.0639589	-0.19241	-0.917826
RAI14	ENSG00000039560		-0.0919251	-0.219027	-0.156313	-0.206956	-0.0199399
SOX30	ENSG00000039600		-0.0281223	0.257531	-0.0429699	0.0387321	0.457019
PNKP	ENSG00000039650		-0.0826636	-0.273771	0.0940375	-0.172501	0.0887024
BEST2	ENSG00000039987		0.018757	-0.164599	-0.0277807	0.00340485	0.0264177
PHLPP2	ENSG00000040199		0.021524	0.153217	0.00770411	0.122184	0.255819
SPDL1	ENSG00000040275		0.390813	0.789916	-0.0360069	0.362865	0.740076
STAU2	ENSG00000040341		0.0906276	0.00141781	0.106688	0.138294	0.0782823
PQLC2	ENSG00000040487		-0.0146603	-0.102204	-0.038916	-0.0596126	-0.162158
CTNS	ENSG00000040531		-0.0115292	0.122882	-0.0114149	-0.000883989	0.13517
RTN4R	ENSG00000040608		-0.194557	-0.252935	0.142531	-0.122369	-0.19985
PHF23	ENSG00000040633		-0.246436	-1.18192	-0.0460885	-0.296178	-1.02833
CDH10	ENSG00000040731		0.0443727	-1.13747	0.0285152	0.361768	-0.714662
INPP4A	ENSG00000040933		0.159866	0.392919	0.00472103	-0.0192849	0.607022
RAB27B	ENSG00000041353		-0.34502	-1.19341	0.281298	-0.0948021	-1.383
PSMA4	ENSG00000041357		0.0293259	0.00197332	-0.0613452	-0.00643572	-0.00336782
MYO16	ENSG00000041515		-0.109956	-0.548351	-0.00917796	0.176907	-0.280632
LSG1	ENSG00000041802		0.186918	0.10757	0.013772	0.111829	0.137548
PARP3	ENSG00000041880		-0.0250241	-0.180064	-0.0742502	0.00530722	-0.249221
TNC	ENSG00000041982		-0.0636131	-0.350714	0.103295	-0.0632957	-0.510055
THAP3	ENSG00000041988		0.0151598	0.374797	-0.00417316	0.0118063	0.317234
RIPOR3	ENSG00000042062		-0.166175	-1.01401	-0.152216	-0.413339	-1.13896
TDP1	ENSG00000042088		0.139245	0.157771	0.108357	0.102636	0.187719
AIFM2	ENSG00000042286		-0.0637245	0.150601	0.0496638	0.075393	-0.00775111
C2orf83	ENSG00000042304		0.0239222	-0.0524325	-0.00534708	-0.0190684	0.07972
SPATA7	ENSG00000042317		0.169264	0.477521	-0.03677	0.273315	0.546451
MED17	ENSG00000042429		0.25299	0.385603	0.0067479	0.232792	0.450133
RETSAT	ENSG00000042445		-0.0726232	0.0172126	0.0710147	0.000307605	0.0400561
CAPG	ENSG00000042493		-0.166456	-0.409545	-0.0748377	-0.192959	-0.486566
AP2S1	ENSG00000042753		-0.136924	-0.354508	-0.0818096	-0.170097	-0.378058
USH2A	ENSG00000042781		-0.0393507	-0.297842	0.0333827	-0.0301995	-0.376601
TG	ENSG00000042832		-0.00524416	-0.0273828	-0.00267555	-0.00610012	-0.0282687
ADAM28	ENSG00000042980		-0.11653	-0.369989	-0.038119	-0.0607974	-0.293877
BARX2	ENSG00000043039		-0.0473742	0.490294	0.103636	-0.0517491	0.4677
DCUN1D1	ENSG00000043093		0.0910674	0.487948	0.0745206	0.226342	0.37336
JADE2	ENSG00000043143		-0.00862417	-1.00059	-0.0496628	-0.0324024	-0.870125
ZIC2	ENSG00000043355		-0.195783	-0.334493	-0.000453738	-0.272474	-0.240866
TRIT1	ENSG00000043514		0.0737157	0.176066	-0.0185239	0.0369003	0.193348
ADRB1	ENSG00000043591		-0.0395479	0.0503286	-0.0674136	0.0132721	0.121592
CUL7	ENSG00000044090		0.211489	0.169709	0.159527	0.0954481	0.263876
CTNNA1	ENSG00000044115		-0.146	-0.371001	0.0318589	-0.0298431	-0.383255
PHKA2	ENSG00000044446		-0.0430962	-0.245492	0.0704708	-0.0658111	-0.328426
CNTLN	ENSG00000044459		0.0979225	0.405464	-0.0394355	0.234736	0.415651
EPHA3	ENSG00000044524		0.00366667	0.114917	0.00763695	-0.0408353	0.0919503
HSPA5	ENSG00000044574		0.0933664	0.255292	0.0368054	0.131918	0.256244
DSG2	ENSG00000046604		0.0507911	-0.050887	0.114215	0.0478255	-0.00941954
GEMIN8	ENSG00000046647		0.185029	0.413784	-0.0605445	0.176995	0.342272
OFD1	ENSG00000046651		0.0644403	0.133465	0.0613275	0.124752	0.0485383
GPM6B	ENSG00000046653		-0.136123	-0.0517626	-0.0494033	0.0667878	-0.130305
MAGEC2	ENSG00000046774		-0.0262501	-0.115686	0.0187032	0.00299749	-0.355908
PREX2	ENSG00000046889		0.0106248	-0.19785	-0.00715994	0.00310462	0.0849869
WDR37	ENSG00000047056		0.105312	0.285571	0.0725707	0.168934	0.2931
YTHDC2	ENSG00000047188		0.178813	0.17293	0.0621307	0.140102	0.131258
CTPS2	ENSG00000047230		-0.0572783	-0.284516	-0.103675	-0.0666797	-0.299055
ATP6V1H	ENSG00000047249		0.0962602	0.235014	0.00316457	0.0799491	0.185625
POLR2B	ENSG00000047315		0.12766	0.219026	-0.0184575	0.117393	0.251645
FAM214A	ENSG00000047346		-0.174542	-0.472415	0.147992	0.0304886	-0.40081
ARAP2	ENSG00000047365		0.154575	0.169268	0.0527081	0.0821881	0.24494
TPR	ENSG00000047410		0.0174126	0.169219	-0.0956962	-0.00562472	0.146753
CP	ENSG00000047457		0.0488315	-0.0933442	0.00800844	0.0387505	-0.126839
KIAA0556	ENSG00000047578		0.0632947	-0.0183161	0.15937	0.128839	0.154823
DTNBP1	ENSG00000047579		0.118477	0.187192	-0.0518682	0.0845545	0.191773
XK	ENSG00000047597		0.312391	0.946587	-0.0730295	0.245889	0.960525
ANO2	ENSG00000047617		-0.0152672	0.161834	0.106168	0.0580779	-0.804026
C12orf4	ENSG00000047621		0.0695362	0.0845032	-0.0906851	0.0458061	0.114586
SCML1	ENSG00000047634		0.0666379	0.248757	-0.0411165	-0.0275244	0.232889
WWC3	ENSG00000047644		0.0494167	-0.526944	0.0476717	0.0723512	-0.553961
FAM184B	ENSG00000047662		-0.02405	-0.533318	-0.0772812	-0.205804	-0.925031
MAP4	ENSG00000047849		-0.198192	-0.350965	0.10823	-0.0247938	-0.258634
GOPC	ENSG00000047932		0.0880323	0.554784	-0.05601	0.10531	0.573927
USP28	ENSG00000048028		0.213048	0.298298	0.0259536	0.0314543	0.326862
HDAC9	ENSG00000048052		-0.316028	-0.673203	0.197916	-0.0610414	-1.08951
TSPAN17	ENSG00000048140		-0.164383	-0.460456	0.0210847	-0.206555	-0.515345
NOP16	ENSG00000048162		0.157836	-0.419101	-0.553078	-0.336729	-0.450772
CC2D2A	ENSG00000048342		-0.0110407	0.123272	0.20575	-0.020694	0.084783
RRM2B	ENSG00000048392		0.195139	0.175459	0.075203	0.19468	0.243149
ZNF800	ENSG00000048405		0.322354	0.497226	-0.0266907	0.316268	0.576445
SNX29	ENSG00000048471		0.125989	0.322113	0.0405091	-0.152088	0.472947
LMO3	ENSG00000048540		-0.107895	-0.156206	0.066352	-0.0279549	0.41783
MRPS10	ENSG00000048544		0.046559	0.0789059	-0.044315	0.0361201	0.029527
RSF1	ENSG00000048649		0.0121709	0.299878	0.0483936	0.192866	0.361425
VPS13D	ENSG00000048707		-0.0128672	-0.380635	0.0538692	-0.0541093	-0.372904
FAM120A	ENSG00000048828		0.0136296	-0.16444	0.0136863	-0.024114	-0.17715
R3HDM1	ENSG00000048991		0.025481	0.103314	0.0972654	0.0406509	0.0470274
COL9A2	ENSG00000049089		-0.226987	-0.439499	0.123988	-0.243806	-0.48491
KITLG	ENSG00000049130		-0.474946	-1.43816	0.0690271	-0.624079	-1.59745
ERCC8	ENSG00000049167		0.183299	0.286658	-0.0885933	0.0281688	0.284265
ADAMTS6	ENSG00000049192		-0.155037	0.113378	0.0670741	-0.0187972	0.0881765
H6PD	ENSG00000049239		0.116675	0.311735	0.128244	0.257984	0.350566
VAMP3	ENSG00000049245		0.0625962	0.244437	-0.00519803	0.103777	0.235727
PER3	ENSG00000049246		-0.0191959	-0.581308	0.172407	0.0361845	-0.24986
TNFRSF9	ENSG00000049249		-0.0621428	0.0928011	-0.013486	-0.0133788	0.870481
EPN3	ENSG00000049283		-0.596303	-2.99489	0.260052	-0.535732	-2.70236
LTBP1	ENSG00000049323		-0.012957	-0.251331	0.0527297	-0.0415627	-0.228453
RCN1	ENSG00000049449		0.0570796	-0.140204	-0.0690056	-0.00179313	-0.158272
ELN	ENSG00000049540		0.025171	0.00599991	-0.0328762	-0.00956108	0.00834816
RFC2	ENSG00000049541		0.0515434	0.115695	-0.11242	0.0415212	0.108106
ARID1B	ENSG00000049618		-0.0288459	-0.37931	0.0829495	-0.0932534	-0.413206
CLPTM1L	ENSG00000049656		-0.102809	-0.213113	-0.0229681	-0.151672	-0.232242
NEDD4L	ENSG00000049759		-0.206891	-1.02063	0.226951	0.252116	-0.837327
FOXP3	ENSG00000049768		-0.0453182	-0.291413	0.0815651	-0.125322	-0.09228
PPP1R3F	ENSG00000049769		0.321468	0.173932	-0.142818	0.187363	0.201271
HEXB	ENSG00000049860		-0.0548764	-0.144129	-0.0635901	-0.0361114	-0.157299
PTCD2	ENSG00000049883		0.268606	0.347464	-0.0718726	0.09383	0.291234
NEXMIF	ENSG00000050030		0.108102	0.97356	0.056185	0.215642	1.13686
JKAMP	ENSG00000050130		0.068579	0.208536	-0.0676394	-0.0372099	0.161936
ARHGEF5	ENSG00000050327		0.219276	0.462526	0.048512	0.375759	0.393193
NFE2L3	ENSG00000050344		-0.144519	-0.371202	0.143987	-0.0236947	-0.399648
MCUR1	ENSG00000050393		0.0417632	0.203083	-0.0258557	-0.00283336	0.104319
LIMA1	ENSG00000050405		-0.39194	-0.260427	0.194516	-0.166304	-0.263906
LETMD1	ENSG00000050426		-0.0264326	-0.18364	-0.0101692	-0.0493086	-0.0893117
SLC4A8	ENSG00000050438		-0.240381	-0.408663	-0.0606939	-0.186075	-0.470601
LAMC3	ENSG00000050555		-0.0743209	0.00527722	-0.0330681	-0.0310949	0.647491
PTGER3	ENSG00000050628		-0.475224	-1.27476	-0.218126	-0.873461	-1.36346
TNIP3	ENSG00000050730		0.0681587	-0.162305	0.0192776	0.00679139	-0.104769
MAPK9	ENSG00000050748		0.0312491	-0.0776118	-0.0915055	-0.130471	-0.171056
COL23A1	ENSG00000050767		0.000765785	-0.0409193	0.0158907	-0.00405323	-0.042612
BCAR1	ENSG00000050820		-0.183903	-0.329058	0.125129	-0.126735	-0.332711
FAM160A2	ENSG00000051009		0.104609	0.43074	-0.0403761	0.0285197	0.450571
HERPUD1	ENSG00000051108		-0.0787155	-0.023759	0.00109588	0.11246	-0.106117
HOMER3	ENSG00000051128		-0.0114346	-0.231474	-0.103996	-0.123389	-0.208515
RAD51	ENSG00000051180		0.0177694	-0.154855	-0.156	-0.0513603	-0.106576
POLQ	ENSG00000051341		0.182199	0.220887	-0.00363577	0.100281	0.374872
PIK3CB	ENSG00000051382		0.0597445	0.0769989	0.0784955	0.0589197	0.189821
CYBA	ENSG00000051523		-0.0810827	-0.352746	0.149374	-0.108212	0.322592
THOC3	ENSG00000051596		0.0845825	0.129685	-0.0167365	0.0839718	0.179162
HEBP2	ENSG00000051620		-0.119642	-0.363336	-0.127094	-0.401198	-0.800662
MPHOSPH9	ENSG00000051825		0.140458	0.446362	-0.0147521	0.259112	0.624595
PLEKHA5	ENSG00000052126		0.0792747	0.17623	0.164834	0.0792975	0.111883
PRSS8	ENSG00000052344		-0.76075	-1.39446	0.208803	-0.567924	-1.35908
SIKE1	ENSG00000052723		0.0837388	0.612607	0.0562569	0.189231	0.762212
RRP12	ENSG00000052749		0.0825272	0.0187032	-0.129853	-0.036397	-0.106374
FNIP2	ENSG00000052795		0.166909	0.607925	0.120671	0.0869212	0.654463
MSMO1	ENSG00000052802		0.187603	0.347112	-0.0445585	0.0765563	0.408411
TTC17	ENSG00000052841		0.194794	0.281762	0.0893745	0.217618	0.335159
ALX4	ENSG00000052850		0.0026826	0.132008	0.0265581	0.0275802	0.123584
FSTL4	ENSG00000053108		-0.108419	-0.360288	0.126594	-0.0932587	-0.347049
FOXN3	ENSG00000053254		-0.202559	-0.215521	0.1704	-0.0568272	-0.39577
AKR7A2	ENSG00000053371		-0.0570256	-0.00577458	-0.166692	-0.164898	-0.171228
MRTO4	ENSG00000053372		0.126861	-0.0937353	-0.212119	-0.124442	-0.140495
NNAT	ENSG00000053438		0.169118	-0.278794	0.0505869	0.014584	-0.00211988
USE1	ENSG00000053501		0.105133	0.151361	-0.0720447	0.0492515	0.0343568
MCF2L2	ENSG00000053524		-0.0470666	0.0461912	-0.0421617	0.100423	0.302624
NRIP2	ENSG00000053702		0.129697	0.223883	-0.0622693	0.0258218	0.358973
LAMA3	ENSG00000053747		-0.059332	0.0730671	0.00491461	0.00101823	-0.155637
AP5M1	ENSG00000053770		0.188424	0.386427	0.100939	0.267545	0.394042
ANAPC4	ENSG00000053900		0.0235242	0.389337	-0.0232191	0.222381	0.420697
KCNQ1	ENSG00000053918		-0.0889047	-0.0647263	0.0100297	0.0336306	-0.620396
TRAPPC3	ENSG00000054116		0.102035	0.159863	-0.00356806	-0.019761	0.170103
THRAP3	ENSG00000054118		-0.0258606	0.0329567	0.149995	0.0781566	0.0918697
PHPT1	ENSG00000054148		-0.0657141	-0.357896	-0.0609325	-0.158605	-0.37874
ENTPD2	ENSG00000054179		-0.243897	-0.524051	0.0246181	-0.207594	-0.529314
LY75	ENSG00000054219		0.00310338	0.0419679	0.00814286	0.00514714	0.041024
ARID4B	ENSG00000054267		0.0131843	0.115944	0.0781897	0.139087	0.203384
OPN3	ENSG00000054277		-0.109271	0.209474	-0.0268578	-0.0926885	-0.0917973
SDCCAG8	ENSG00000054282		0.0206405	0.304614	-0.00144864	0.199571	0.27534
HHAT	ENSG00000054392		0.021119	-0.00959868	0.0450009	-0.020898	0.00863049
KIF1B	ENSG00000054523		-0.0175546	0.155042	0.11468	0.0349531	0.242318
FOXC1	ENSG00000054598		0.0666539	0.447188	-0.147538	-0.072658	0.53504
TBC1D22A	ENSG00000054611		-0.0556557	0.0906671	-0.0445002	-0.0104638	-0.0783282
SYNE2	ENSG00000054654		-0.181788	-0.0775431	-0.0263697	-0.0877341	-0.159606
PLEKHH1	ENSG00000054690		-0.00785723	-0.355259	-0.187015	-0.178933	-0.384929
ATP9A	ENSG00000054793		0.0969656	0.299145	0.055902	0.162809	0.371817
CHRDL2	ENSG00000054938		-0.00528734	0.119602	0.00891048	-0.0184368	-0.0628371
FAM168A	ENSG00000054965		0.0511791	0.154769	0.111882	0.161711	0.164422
RELT	ENSG00000054967		0.305488	0.855795	-0.212043	0.115687	0.977584
GALC	ENSG00000054983		0.0569718	0.288202	0.108769	0.10107	0.349355
NOP58	ENSG00000055044		0.00435306	-0.0573841	-0.108341	-0.00207086	0.0175976
SZRD1	ENSG00000055070		0.0892521	-0.00105731	0.0789682	0.1058	0.0299228
KCNH2	ENSG00000055118		-0.0880248	-0.308924	0.0625216	-0.113408	-0.0752968
CUL1	ENSG00000055130		0.0788486	-0.00283191	0.0281676	0.0563769	-0.0467887
FAM114A2	ENSG00000055147		0.288249	0.27883	0.092931	0.153858	0.305994
CYFIP2	ENSG00000055163		-0.307859	-0.37625	0.172743	-0.203552	-0.307304
TAB2	ENSG00000055208		-0.067783	-0.553008	0.119454	0.137882	-0.52948
GINM1	ENSG00000055211		-0.0674893	-0.0737037	-0.0286641	0.0486977	-0.0539095
EIF2AK2	ENSG00000055332		0.20172	0.492211	0.106122	0.299921	0.59018
USP36	ENSG00000055483		0.219741	0.035934	-0.116423	0.133243	0.204686
KMT2C	ENSG00000055609		-0.109943	-0.177642	0.259557	0.0905381	-0.150831
MCOLN3	ENSG00000055732		0.0306794	0.0587388	0.149398	0.0611875	0.0754695
CCDC85A	ENSG00000055813		0.136732	-1.37093	-0.0887808	-0.236661	-1.02432
PUM2	ENSG00000055917		0.0727998	0.272406	0.104346	0.184942	0.246469
MRPL43	ENSG00000055950		0.0263583	0.0724111	-0.122124	-0.06583	-0.00585371
ITIH4	ENSG00000055955		0.0774196	0.422621	-0.0314018	-0.104505	0.19809
ITIH1	ENSG00000055957		-0.0189719	0.0024173	0.00154028	0.0104891	0.0137834
HPF1	ENSG00000056050		0.159321	0.326835	0.0315531	0.162111	0.311305
ZFR	ENSG00000056097		0.110194	0.106866	0.0562115	0.0683582	0.231086
ZNF280C	ENSG00000056277		0.155234	0.664282	0.0282632	0.290364	0.760551
TRAF1	ENSG00000056558		0.0151273	0.244617	-0.0441691	0.00630737	0.18209
RC3H2	ENSG00000056586		0.38016	0.821573	-0.0172238	0.240944	0.885014
IL17RB	ENSG00000056736		0.00484394	-0.118444	-0.0822007	-0.108034	-0.248872
TRAF3IP2	ENSG00000056972		-0.140117	-0.591828	0.072435	-0.253281	-0.526967
GYG2	ENSG00000056998		0.229198	0.0569918	0.0913909	0.291168	0.0105709
DCBLD2	ENSG00000057019		0.0808789	0.243374	0.142875	0.195282	0.241459
SOAT1	ENSG00000057252		0.0876022	0.282012	0.0208762	0.0709245	0.353272
PKP2	ENSG00000057294		-0.402317	-0.73135	0.283548	-0.2889	-0.748359
F7	ENSG00000057593		-0.18404	-0.590091	0.115139	-0.19024	-0.971466
GDI2	ENSG00000057608		0.0242068	-0.061696	-0.0211393	0.00275708	-0.0880063
PRDM1	ENSG00000057657		-0.148136	-0.31202	0.00714915	-0.172151	0.0696151
ATG5	ENSG00000057663		-0.164295	-0.0362331	0.0464875	-0.0649089	-0.125151
TMCC3	ENSG00000057704		-0.0782725	0.745537	0.00951789	-0.0728307	0.193622
PITHD1	ENSG00000057757		0.0905479	0.316691	-0.143276	0.0823093	0.293783
MTA3	ENSG00000057935		-0.285056	-0.787836	0.0814756	-0.168466	-0.731429
USP13	ENSG00000058056		0.128178	0.11099	0.0907023	0.235145	0.220284
ATP11B	ENSG00000058063		-0.0259706	-0.105237	-0.130489	-0.257396	-0.124024
LAMC2	ENSG00000058085		-0.0652518	-0.0746004	-0.0385188	0.0356505	-0.0634505
CDK14	ENSG00000058091		0.11992	0.0136629	0.218043	0.076354	0.063441
SEC61A1	ENSG00000058262		0.105584	0.226806	0.0184348	0.142122	0.214465
PPP1R12A	ENSG00000058272		0.185795	0.540852	0.126348	0.25968	0.562081
RASGRF1	ENSG00000058335		-0.0227058	-0.490566	-0.0238552	0.0531194	-0.442593
CAMK2B	ENSG00000058404		0.0317812	-0.0954415	0.00869449	-0.0940821	0.298193
CROCC	ENSG00000058453		0.0993683	0.0368948	-0.00465751	0.157191	0.345638
POLR3E	ENSG00000058600		-0.0167611	-0.414916	-0.118131	-0.13356	-0.470954
ATP2B4	ENSG00000058668		-0.3321	-0.49426	0.183193	-0.198013	-0.437374
ZC3H11A	ENSG00000058673		0.18667	0.363989	0.0812007	0.286613	0.396365
RIOK2	ENSG00000058729		0.192596	0.402453	-0.11033	0.202491	0.454535
YIPF1	ENSG00000058799		-0.106422	-0.450259	0.123917	-0.0458788	-0.479069
NDC1	ENSG00000058804		-0.0199973	-0.178695	0.201744	-0.00616278	-0.129814
DGKG	ENSG00000058866		-0.0802563	-0.528681	0.120535	-0.0405506	-0.0834689
FLYWCH1	ENSG00000059122		-0.0829742	-0.0817464	-0.0238205	0.0182594	0.0570509
UNKL	ENSG00000059145		0.0911556	-0.441242	0.111959	-0.0325522	-0.465433
TBXAS1	ENSG00000059377		-0.130779	-0.222122	-0.108687	-0.0504856	-0.253246
PARP12	ENSG00000059378		0.0576891	-0.356812	-0.0497707	-0.146918	-0.35788
ALDH18A1	ENSG00000059573		0.168994	0.369743	-0.0289088	0.0769665	0.346983
TARBP1	ENSG00000059588		0.241331	0.434169	0.07571	-0.0489584	0.13418
GATB	ENSG00000059691		0.0810201	0.18372	0.056829	0.112591	0.120778
MXD1	ENSG00000059728		0.268384	1.45447	-0.127648	0.497932	1.52053
CDK17	ENSG00000059758		0.116609	0.266535	0.0172536	0.0563465	0.310561
DNAJC25	ENSG00000059769		0.0977141	0.163651	-0.0714087	-0.020883	0.176294
SLC2A3	ENSG00000059804		-0.0409496	-0.00422194	-0.0204552	0.00550474	0.223536
PSD	ENSG00000059915		-0.010978	-0.00991234	0.0173741	0.0757111	-0.00216135
CTDP1	ENSG00000060069		-0.0054495	0.180728	0.0138239	0.100176	0.18927
YBX3	ENSG00000060138		-0.0803171	-0.360748	-0.0940501	-0.242099	-0.48819
STYK1	ENSG00000060140		-0.134301	-0.129547	0.0696772	-0.248998	0.0978254
WNK1	ENSG00000060237		-0.0392961	-0.0831077	-0.00985363	-0.0060914	-0.0499695
CCAR1	ENSG00000060339		0.0688556	0.324122	0.0752478	0.200885	0.27792
OGFR	ENSG00000060491		-0.096094	-0.477335	-0.00666584	-0.0970984	-0.406602
GNA15	ENSG00000060558		-0.00438331	0.0226697	-0.00213692	0.0208259	0.0248628
PIGV	ENSG00000060642		-0.155119	0.024601	-0.0843103	0.055324	0.0251161
PTPRU	ENSG00000060656		-0.311634	-0.611247	0.145178	-0.148063	-0.450878
SNRNP40	ENSG00000060688		0.16949	0.410208	-0.0607648	0.166778	0.424962
COL11A1	ENSG00000060718		-0.00562959	-0.0289158	-0.000537836	0.0325382	-0.0293176
QSER1	ENSG00000060749		0.0743867	0.131331	0.043192	0.127629	0.138718
MPC1	ENSG00000060762		0.0640949	-0.0256067	-0.0313961	-0.0679616	-0.053343
ACAA1	ENSG00000060971		0.00570963	-0.0367292	-0.0754988	-0.062529	-0.085704
BCAT1	ENSG00000060982		-0.0496996	-0.312269	-0.013661	0.030047	-0.0497251
HDAC7	ENSG00000061273		-0.289893	-1.34682	0.199985	-0.138443	-1.17785
LZTS1	ENSG00000061337		-0.0150433	0.743277	0.00103776	0.0113719	0.340989
PRDM6	ENSG00000061455		0.113421	0.1695	0.0158612	-0.0325099	0.490768
SPAG4	ENSG00000061656		-0.163246	-0.311239	0.0876734	-0.179341	-0.571364
NCKAP1	ENSG00000061676		0.0807611	0.0784991	0.0377033	0.149332	0.153101
MRPS35	ENSG00000061794		0.0907149	0.0542851	0.00688814	0.0242403	0.0515671
SFSWAP	ENSG00000061936		0.279957	0.392203	0.0304067	0.253095	0.457261
TNK2	ENSG00000061938		-0.304974	-1.1881	0.0741427	-0.340585	-1.24087
MON2	ENSG00000061987		0.119001	0.313762	0.0995197	0.177937	0.301182
CDH3	ENSG00000062038		-0.32812	-0.658818	0.0705498	-0.281085	-0.666632
GPBP1	ENSG00000062194		0.102592	0.263643	0.0560805	0.174756	0.258773
DGAT2	ENSG00000062282		0.0633446	0.162416	0.00679558	-0.0939226	0.211254
ZNF112	ENSG00000062370		0.231224	0.525612	-0.089857	0.343162	0.550762
CS	ENSG00000062485		-0.0271209	-0.114087	-0.00378552	0.0242865	-0.119128
LTK	ENSG00000062524		-0.0447765	0.234272	-0.0187982	0.0706941	0.335164
MRPS24	ENSG00000062582		-0.00293606	0.0522678	-0.164216	-0.072238	-0.0421514
ELMO2	ENSG00000062598		-0.0577983	0.0373381	0.077972	-0.0272953	0.0118943
WAPL	ENSG00000062650		0.0925249	0.388652	0.110627	0.283507	0.369418
VMP1	ENSG00000062716		0.0473817	-0.142319	0.0947559	0.0747931	-0.05948
APPBP2	ENSG00000062725		0.12735	0.431377	0.25318	0.329517	0.745435
POLD1	ENSG00000062822		0.102851	-0.0464662	-0.0393378	-0.0294058	0.061001
SEZ6	ENSG00000063015		-0.0532623	0.396394	0.0154725	-0.0221217	-0.0298181
EIF4B	ENSG00000063046		0.0596072	-0.170206	0.103126	0.116218	-0.139748
SLC6A16	ENSG00000063127		-0.173287	0.158856	-0.0314385	0.0167902	-0.538031
BICRA	ENSG00000063169		-0.237973	0.363978	0.0289257	0.191076	0.331013
SPHK2	ENSG00000063176		-0.0609093	-0.0571626	0.076336	0.0450533	0.187345
RPL18	ENSG00000063177		-0.111119	-0.216771	-0.0959646	-0.155289	-0.343802
CA11	ENSG00000063180		-0.0783259	-0.583936	0.0326482	-0.227944	-0.234126
ISOC2	ENSG00000063241		-0.0325722	-0.235589	-0.0935263	-0.150683	-0.361184
U2AF2	ENSG00000063244		0.0466922	-0.046494	-0.0647641	0.0127577	-0.0752991
EPN1	ENSG00000063245		-0.118641	-0.140374	-0.102056	-0.0927917	-0.232402
MED29	ENSG00000063322		0.0552264	0.219653	-0.0262166	0.122311	0.193701
AHRR	ENSG00000063438		0.0483355	0.489944	0.0682069	0.0188527	0.454758
ZNF275	ENSG00000063587		0.221347	0.495774	0.147802	0.343831	0.537326
MTMR1	ENSG00000063601		-0.147044	-0.419935	0.0930137	0.0134235	-0.370416
GPC1	ENSG00000063660		-0.15832	-0.731979	0.212436	-0.165807	-0.568214
ADCK1	ENSG00000063761		-0.035821	0.178855	0.0263656	0.0426339	0.19383
HAGH	ENSG00000063854		0.0185193	0.220188	-0.134991	-0.0161856	0.138505
RNF4	ENSG00000063978		0.128571	0.144137	-0.0406119	0.079118	0.182653
CASP8	ENSG00000064012		-0.16609	-0.146361	-0.0345435	-0.0642506	-0.140467
LIMCH1	ENSG00000064042		-0.163302	-0.300247	0.158163	-0.0726719	-0.019605
INTS13	ENSG00000064102		0.0937452	0.194236	0.0726052	-0.0100502	0.148534
TM7SF3	ENSG00000064115		0.00157156	-0.0139938	0.0511175	0.0090248	0.0514576
DLX3	ENSG00000064195		-0.455766	-1.67782	-0.0383478	-0.577348	-1.50736
SPA17	ENSG00000064199		-0.00249245	-0.176526	0.00368828	-0.105267	-0.187915
TSPAN32	ENSG00000064201		-0.00203643	-0.00985608	0.00179507	-0.00809171	0.0338787
WISP2	ENSG00000064205		0.0684721	-0.349371	-0.0768012	-0.277482	-0.569484
ST3GAL6	ENSG00000064225		-0.0654851	0.243086	-0.00921479	0.133675	0.0531771
ATP2C2	ENSG00000064270		-0.160506	-0.260981	0.121366	-0.0856393	-0.288751
NGFR	ENSG00000064300		-0.120402	-0.213569	0.107854	0.0427239	-0.163374
CDON	ENSG00000064309		-0.134268	0.626121	0.0409981	-0.0194415	0.638513
TAF2	ENSG00000064313		0.2631	0.700242	0.0511659	0.255513	0.68829
HIPK2	ENSG00000064393		-0.0795348	-0.18895	0.16155	0.0528344	-0.148588
TNPO3	ENSG00000064419		0.0810715	0.199418	0.109908	0.202299	0.212618
BORCS8-MEF2B	ENSG00000064489		0.0290077	0.420171	-0.0785339	-0.045152	0.264983
RFXANK	ENSG00000064490		0.00244554	-0.0441415	-0.0632055	0.0115367	-0.0571029
TMEM161A	ENSG00000064545		-0.00595637	0.173144	-0.0758946	-0.0882367	0.067034
LPAR2	ENSG00000064547		-0.0483516	-0.389482	-0.0715143	0.134292	-0.377278
CTSA	ENSG00000064601		-0.0545328	-0.107878	0.0232609	-0.0351887	-0.137397
SUGP2	ENSG00000064607		0.0818733	-0.121298	-0.0349698	0.153172	-0.12036
SLC12A2	ENSG00000064651		0.201126	0.423588	0.230109	0.276916	0.445832
SNX24	ENSG00000064652		0.0580725	-0.304997	-0.17741	-0.063694	-0.537263
EYA2	ENSG00000064655		-0.176185	-0.244728	0.0408077	-0.0858265	-0.657174
CNN2	ENSG00000064666		-0.291934	-0.820053	0.0723927	-0.0841518	-0.871636
ABCA7	ENSG00000064687		-0.100072	-0.350993	0.00359366	-0.191178	-0.0350585
SNCAIP	ENSG00000064692		-0.0362046	-0.223416	-0.0347952	-0.111964	-0.0629861
DDX20	ENSG00000064703		0.371475	0.421355	-0.0127537	0.267074	0.379847
BTBD1	ENSG00000064726		0.0836869	-0.0361941	-0.0295434	0.000275331	-0.0898443
FAR2	ENSG00000064763		-0.110912	0.0388674	0.0147777	0.0948348	0.00578812
BCAS1	ENSG00000064787		-0.197255	-0.94087	0.102711	-0.0582546	-0.83201
CHI3L2	ENSG00000064886		-0.0252382	-0.0951151	0.0226294	0.00861113	0.00198973
SBNO2	ENSG00000064932		0.129886	-0.626803	0.00556633	-0.224023	-0.938149
PMS1	ENSG00000064933		0.13668	0.0974266	0.0666552	0.0363815	0.291014
HMG20B	ENSG00000064961		-0.192366	-0.665503	-0.0716344	-0.247862	-0.637332
CALCRL	ENSG00000064989		-0.00582137	-0.0763478	-0.0137909	-0.00565053	0.0706627
TAF11	ENSG00000064995		0.132554	0.333835	-0.028727	0.113824	0.346176
ANKS1A	ENSG00000064999		0.118686	0.48555	0.0364383	0.172534	0.48245
AP3D1	ENSG00000065000		-0.0563014	-0.101395	-0.089836	-0.0566344	-0.139662
ZNF76	ENSG00000065029		-0.0448756	-0.213287	0.0421411	0.0257436	-0.0439516
SLC9A3R2	ENSG00000065054		-0.324251	-0.981534	-0.0164651	-0.294553	-1.05993
NTHL1	ENSG00000065057		-0.129087	-0.431041	-0.086399	-0.207973	-0.50462
UHRF1BP1	ENSG00000065060		0.214645	0.305558	0.0429049	0.211099	0.323404
GNAI3	ENSG00000065135		0.0135057	0.0336671	0.00970964	0.0390621	-0.0019274
IPO5	ENSG00000065150		0.119623	0.0499734	-0.0210411	0.0344874	0.0478538
OAT	ENSG00000065154		-0.11779	-0.185461	-0.00293733	-0.172404	-0.164169
WDR3	ENSG00000065183		0.245892	0.315273	-0.0777097	-0.113656	0.368886
PKN2	ENSG00000065243		0.175278	0.572239	0.170711	0.282943	0.588371
WDR18	ENSG00000065268		-0.0868785	-0.177855	-0.161282	-0.163583	-0.200959
TRAM2	ENSG00000065308		-0.390251	-0.660344	0.227752	-0.148376	-0.611773
NTN1	ENSG00000065320		-0.0310532	-0.338063	-0.0893688	-0.10497	-0.28784
GLP2R	ENSG00000065325		-0.0111006	-0.0923073	-0.00487046	0.0276812	0.0105929
MCM10	ENSG00000065328		0.399334	0.862015	-0.113743	0.300206	0.844102
DGKA	ENSG00000065357		-0.250535	3.91916e-05	-0.0181819	-0.220314	-0.0744713
ERBB3	ENSG00000065361		-0.33488	-1.19093	0.161664	-0.0708411	-1.02808
ANKRD44	ENSG00000065413		0.00545956	-0.33609	0.0901091	0.165828	-0.318847
KARS	ENSG00000065427		0.0726764	-0.0447464	-0.0938064	-0.066492	-0.0874075
ADAT1	ENSG00000065457		0.244238	0.695393	-0.067837	0.309937	0.670155
PDIA5	ENSG00000065485		-0.150999	-0.234268	-0.0241517	-0.182303	-0.38712
TBC1D22B	ENSG00000065491		0.198132	0.59219	0.116414	0.264049	0.599666
NDUFB4	ENSG00000065518		-0.0759851	-0.0736659	-0.0885343	-0.0668484	-0.0885235
SPEN	ENSG00000065526		-0.0125456	-0.251073	0.0175473	-0.13139	-0.283706
MYLK	ENSG00000065534		0.303887	0.0487817	-0.0788235	-0.0293929	-0.03924
ZC3H15	ENSG00000065548		0.0662417	0.146709	-0.0717144	0.0215264	0.127758
MAP2K4	ENSG00000065559		0.216636	0.625738	-0.0411319	0.180682	0.489727
TMEM206	ENSG00000065600		0.305886	0.537806	-0.207141	0.183713	0.584364
SLK	ENSG00000065613		0.257262	0.522019	0.0724359	0.280518	0.559545
CYB5R4	ENSG00000065615		0.265627	0.624006	-0.019881	0.241642	0.466098
COL17A1	ENSG00000065618		0.0314064	0.450365	0.0177732	-0.0466727	-0.160413
GSTO2	ENSG00000065621		-0.0242629	-0.109361	-0.0929148	-0.0736869	-0.193186
SEC61A2	ENSG00000065665		0.137593	0.0777431	-0.0658932	-0.0013122	0.0250703
TLE2	ENSG00000065717		-0.20617	-0.461838	-0.0226641	-0.212557	-0.625878
ASB1	ENSG00000065802		0.0949437	0.0593607	-0.0985305	-0.0692862	0.101756
FAM107B	ENSG00000065809		-0.155005	-0.0796862	0.334594	0.0467146	-0.142466
ME1	ENSG00000065833		0.0252694	0.0404379	0.0110667	0.016119	-0.227062
TBC1D1	ENSG00000065882		-0.193856	-0.429693	0.0281598	-0.197309	-0.280247
CDK13	ENSG00000065883		0.028359	0.187071	0.12787	0.308332	0.253644
MTHFD2	ENSG00000065911		-0.155704	-0.177682	-0.00795114	-0.18772	-0.139061
SLC9A7	ENSG00000065923		-0.1487	-0.458569	0.0143229	-0.142246	-0.577489
FOXJ2	ENSG00000065970		0.137148	0.446541	-0.050349	0.136816	0.464984
YBX1	ENSG00000065978		-0.0805815	-0.178617	-0.109618	-0.113598	-0.275078
PDE4A	ENSG00000065989		-0.203978	-1.33585	0.155145	-0.225114	-0.433899
PPP2R5A	ENSG00000066027		0.000381992	-0.226581	0.0817511	-0.0351278	-0.283881
CTNNA2	ENSG00000066032		-0.01571	0.00945052	0.000799444	0.000148925	-0.0419201
ELAVL1	ENSG00000066044		0.0101462	0.131309	0.0066877	0.0255644	0.0656555
TIE1	ENSG00000066056		-0.0137953	-0.0704701	0.0135812	0.000475708	0.0336036
DIP2B	ENSG00000066084		-0.0944654	0.0420754	0.224717	0.203381	0.151242
SMARCD1	ENSG00000066117		0.173923	0.333153	0.150492	0.244988	0.450997
KDM4A	ENSG00000066135		0.153508	0.552942	0.169329	0.346841	0.710051
NFYC	ENSG00000066136		0.0297916	0.193805	0.075191	0.0725579	0.187915
ZMYND12	ENSG00000066185		0.0274609	0.0426497	-0.00750518	0.0845078	-0.152725
SLC9A3	ENSG00000066230		0.388734	0.40927	-0.116943	0.308695	0.564681
NGEF	ENSG00000066248		0.080429	-0.0993561	0.0765778	-0.0856304	-0.260269
ASPM	ENSG00000066279		0.116998	0.283736	0.0557891	0.178385	0.261535
CD84	ENSG00000066294		0.0433721	-0.416791	-0.017027	0.00544829	0.0615014
ELOVL1	ENSG00000066322		-0.365642	-1.05112	-0.0689946	-0.375981	-1.08873
SPI1	ENSG00000066336		0.00781696	-0.0700596	0.0220561	-0.00566389	-0.0711811
ZNRD1	ENSG00000066379		0.0949482	0.165793	-0.161138	-0.0672775	0.151167
MPPED2	ENSG00000066382		-0.0419145	-0.606738	-0.0772864	-0.14674	-0.955283
CLDN18	ENSG00000066405		0.0158543	-0.343791	-0.00862202	-0.0234599	-0.269419
ZBTB11	ENSG00000066422		0.338953	0.624389	-0.0354319	0.326113	0.624855
ATXN3	ENSG00000066427		0.0164687	-0.0279867	0.0995809	-0.0154686	0.0971877
GOLGA5	ENSG00000066455		0.166612	0.423456	0.0552902	0.262236	0.454672
FGFR2	ENSG00000066468		-0.249449	-1.34866	0.218249	-0.0838145	-1.23434
LRRC40	ENSG00000066557		0.184726	0.247287	-0.0258671	0.130364	0.347702
ISOC1	ENSG00000066583		0.075827	0.415575	-0.140404	-0.00881933	0.396199
EML1	ENSG00000066629		-0.0906155	0.0226361	0.0300208	-0.125966	0.126484
TRMT11	ENSG00000066651		0.237649	0.776203	-0.0823342	0.182667	0.708171
THUMPD1	ENSG00000066654		0.356601	0.741862	0.130512	0.431094	0.789843
MSANTD3	ENSG00000066697		0.18063	0.515109	-0.0656527	0.170157	0.503164
KIF26A	ENSG00000066735		0.0206104	0.0548946	0.0297941	0.143899	0.0144863
ATG2B	ENSG00000066739		0.0755848	0.627762	0.124214	0.0822995	0.453168
ARFGEF1	ENSG00000066777		-0.0852705	-0.459	-0.0402676	-0.216705	-0.451754
ACSM2B	ENSG00000066813		0.269886	0.0894935	-0.0479358	0.121878	-0.0146318
ZFAT	ENSG00000066827		-0.0622186	0.719383	-0.0212621	0.256842	0.479281
MTFR1	ENSG00000066855		-0.125865	-0.0747317	0.0575816	-0.0986888	-0.136029
STAG3	ENSG00000066923		-0.0401743	-0.27878	0.0696009	-0.0909822	0.281017
FECH	ENSG00000066926		0.103337	0.34921	0.0689312	0.0622192	0.270893
MYO9A	ENSG00000066933		-0.284648	-0.568522	0.157742	-0.125315	-0.412587
PFKP	ENSG00000067057		-0.011554	-0.132628	-0.0910678	-0.107704	-0.132761
IDI1	ENSG00000067064		0.0635392	0.150072	-0.0340011	0.0264057	0.205932
SP100	ENSG00000067066		0.0959843	0.0444911	0.0892369	0.0243041	0.171487
KLF6	ENSG00000067082		-0.454197	-0.928445	0.131553	-0.45255	-0.945172
PLPP1	ENSG00000067113		-0.202329	-0.139923	-0.0442251	-0.154737	-0.0928528
NEO1	ENSG00000067141		0.109976	0.121108	0.0991163	0.0805445	0.101728
TRAM1	ENSG00000067167		0.117565	0.124438	0.0635711	0.10955	0.130464
PHKA1	ENSG00000067177		0.157063	0.295518	0.0532947	0.070066	0.196674
TNFRSF1A	ENSG00000067182		-0.390962	-1.12729	0.0916674	-0.259946	-1.24691
CACNB1	ENSG00000067191		-0.213683	-1.04702	0.0444993	-0.294833	-0.934691
EVI5	ENSG00000067208		-0.0630569	0.257538	0.184072	0.312416	0.382109
STOML1	ENSG00000067221		0.0846456	0.321759	-0.114564	0.0807465	0.207753
PKM	ENSG00000067225		-0.138911	-0.334293	-0.000827765	-0.114546	-0.381665
DHX29	ENSG00000067248		0.102231	0.323678	0.0822214	0.134526	0.368676
DNTTIP2	ENSG00000067334		0.176061	0.343329	-0.13248	0.207627	0.390706
METTL22	ENSG00000067365		-0.117099	0.218555	0.0191783	0.0167274	0.372023
TP53BP1	ENSG00000067369		0.180642	0.360602	0.0542123	0.213519	0.362649
TRO	ENSG00000067445		-0.00972383	0.0223931	0.0136838	0.0136444	-0.0327083
RRP15	ENSG00000067533		0.169938	0.455814	-0.117424	0.0683196	0.480303
RHOA	ENSG00000067560		-0.0689094	-0.142711	-0.0140891	-0.00879987	-0.210395
DHX8	ENSG00000067596		0.0188661	0.219676	0.0521125	0.114758	0.260991
PMS2P4	ENSG00000067601		-0.039234	0.00993358	-0.030431	0.116335	-0.0176611
PRKCZ	ENSG00000067606		-0.0465433	-0.291221	-0.0416061	-0.0820202	-0.310182
IARS2	ENSG00000067704		0.100607	0.0719713	0.0126976	0.0783405	0.0699489
SYT1	ENSG00000067715		0.0793031	0.288408	0.0887154	-0.0448118	0.312026
NAV3	ENSG00000067798		-0.018032	-0.0646848	0.0286301	0.061213	-0.123908
IDH3G	ENSG00000067829		-0.0430025	-0.23179	-0.036371	-0.0756708	-0.165571
ROGDI	ENSG00000067836		-0.0722373	-0.448466	0.0208325	-0.136507	-0.464972
PDZD4	ENSG00000067840		0.153088	0.0933324	0.0273797	-0.0345834	0.0679848
ROCK1	ENSG00000067900		0.0727228	0.0743352	-0.015849	0.0520499	0.00171612
CBFB	ENSG00000067955		0.20426	0.423078	-0.0224207	0.183439	0.413296
PDK3	ENSG00000067992		-0.0448622	0.0609099	0.0546687	0.0191103	-0.0360393
HYAL2	ENSG00000068001		-0.18957	-0.437552	-0.132604	-0.176243	-0.36681
HDAC4	ENSG00000068024		0.00328253	0.177131	0.000173936	-0.0910889	0.214465
RASSF1	ENSG00000068028		-0.0309262	-0.266807	-0.126807	-0.114734	-0.234158
FGFR3	ENSG00000068078		-0.498005	-0.800876	0.0441809	-0.434424	-0.553147
IFI35	ENSG00000068079		-0.108722	-0.360625	0.0954676	-0.168521	-0.308689
HEATR6	ENSG00000068097		0.245608	0.636684	-0.0990955	0.345744	0.709957
COASY	ENSG00000068120		-0.100885	-0.268218	-0.00879504	-0.129125	-0.307945
PLEKHH3	ENSG00000068137		-0.454305	-1.70495	0.0805872	-0.39818	-1.60862
MEF2A	ENSG00000068305		0.170876	0.246947	0.10859	0.18726	0.348028
OTUD5	ENSG00000068308		-0.0222659	-0.265585	0.0816756	0.00255626	-0.253619
TFE3	ENSG00000068323		-0.0635616	-0.391976	0.0890403	-0.072649	-0.501056
TBC1D25	ENSG00000068354		0.0663925	0.072086	-0.0561661	-0.0120393	0.0499355
ACSL4	ENSG00000068366		-0.0932259	0.772666	0.0468944	-0.077517	0.946876
INPP5A	ENSG00000068383		-0.116554	-0.324993	0.0454714	-0.194008	-0.370923
GPKOW	ENSG00000068394		0.103821	0.316974	0.0185564	0.140759	0.310735
GRIPAP1	ENSG00000068400		0.122958	0.324051	0.0333369	0.127265	0.344485
FTSJ1	ENSG00000068438		0.0485767	0.082622	-0.0480696	0.00609035	0.0469492
PRR11	ENSG00000068489		0.0608277	0.230065	0.15492	0.156965	0.189886
REEP1	ENSG00000068615		-0.153322	0.133386	-0.000589235	-0.0364455	-0.0181992
ATP11A	ENSG00000068650		0.0593437	0.0997831	0.00901287	-0.03069	0.237635
POLR1A	ENSG00000068654		0.217134	0.149986	-0.0367875	0.0874512	0.157142
LAPTM4A	ENSG00000068697		-0.0833075	-0.198922	-0.0582059	-0.145372	-0.226064
TTC7A	ENSG00000068724		-0.0325738	-0.0684934	0.00305311	0.0191397	-0.0290107
IP6K2	ENSG00000068745		0.098287	0.36435	0.155919	0.1284	0.405488
SRBD1	ENSG00000068784		-0.0752294	-0.0353128	-0.0176739	-0.0093606	-0.0359296
KIF2A	ENSG00000068796		-0.00150243	0.139884	0.0336579	0.126185	0.194304
RASGRP2	ENSG00000068831		0.0800498	-0.501261	0.0598185	-0.0656281	-0.00131264
PSME4	ENSG00000068878		-0.0504155	-0.0964263	-0.00183048	-0.0783544	-0.299497
IFT80	ENSG00000068885		0.120456	0.275623	0.074584	0.0763343	0.312516
SIRT2	ENSG00000068903		-0.028867	-0.0896316	-0.0607466	-0.00172402	-0.10337
ERLEC1	ENSG00000068912		0.211954	0.364516	0.0776829	0.124353	0.351641
PPP2R5B	ENSG00000068971		-0.00271416	0.370035	-0.0990259	0.157034	0.433535
PYGM	ENSG00000068976		-0.15851	-0.25767	0.000146661	-0.00733915	-0.650868
PAGE1	ENSG00000068985		0.031092	-0.0281588	0.00756247	-0.0302833	0.156699
PITX1	ENSG00000069011		-0.519317	-1.61457	0.151405	-0.424347	-1.63173
MAST4	ENSG00000069020		0.0552656	0.0376386	0.0386944	0.229913	-0.409165
ADGRF5	ENSG00000069122		0.0289836	-0.367248	-0.0176415	-0.0397242	-0.221101
SDK2	ENSG00000069188		-0.10083	-0.57179	-0.0461338	-0.0408598	-0.561357
NUP133	ENSG00000069248		0.203039	0.537217	0.0758945	0.240945	0.691913
NUCKS1	ENSG00000069275		0.110137	0.153046	0.104151	0.23479	0.24033
VPS35	ENSG00000069329		0.0790915	0.0406578	0.0520294	0.0182609	0.0662398
DNAJA2	ENSG00000069345		-0.0837538	-0.1924	-0.0470305	-0.115951	-0.210628
BCL3	ENSG00000069399		-0.131688	-2.54562	0.0717093	-0.198411	-2.63869
KCNAB2	ENSG00000069424		0.162107	0.310767	-0.0230386	0.117687	0.00459563
ABCC9	ENSG00000069431		-0.164738	-0.284172	0.015363	0.0805857	-0.399454
GAL	ENSG00000069482		-0.0130063	0.277289	-0.0510585	-0.0801439	-0.246529
CLEC2D	ENSG00000069493		-0.195655	0.0886665	-0.0133268	-0.00765503	-0.54364
FUNDC1	ENSG00000069509		-0.154057	0.16721	-0.0572446	-0.158321	0.0801652
MAOB	ENSG00000069535		0.0886735	-0.0376148	-0.0108135	-0.0273193	-0.303401
RORA	ENSG00000069667		0.0144175	0.1881	0.00568239	-0.221518	-0.0920618
DRD4	ENSG00000069696		-0.00107377	-0.105913	0.00815286	-0.0588783	-0.300215
TGFBR3	ENSG00000069702		-0.163644	-0.128549	0.0276862	-0.21643	-0.231771
PLA2G10	ENSG00000069764		-0.0243712	-0.191044	-0.00446461	-0.14085	0.228626
HES2	ENSG00000069812		-0.229825	-1.04877	0.0382342	-0.322143	-0.894425
ATP1B3	ENSG00000069849		-0.110778	-0.260815	-0.0477478	-0.138556	-0.34835
NEDD4	ENSG00000069869		0.0620721	0.0945639	0.0869711	0.174669	0.0633291
PIGB	ENSG00000069943		0.127707	0.260754	0.18356	0.156395	0.359926
MAPK6	ENSG00000069956		0.169807	0.258224	0.0930375	0.128435	0.359744
GNB5	ENSG00000069966		0.126983	0.230819	0.01633	0.0636757	0.267161
RAB27A	ENSG00000069974		0.112768	0.61001	0.126906	0.215337	0.430131
HDHD5	ENSG00000069998		-0.0515119	-0.0529684	-0.153919	-0.160199	-0.0974957
UFD1	ENSG00000070010		0.0119687	-0.109603	-0.0669156	-0.0847273	-0.117074
LRP6	ENSG00000070018		0.125849	0.421522	0.143068	0.225569	0.673315
GUCY2C	ENSG00000070019		-0.0387665	-0.15191	-0.00369576	-0.00169134	0.062455
SCT	ENSG00000070031		0.0187219	-0.0397381	0.00447496	-0.0120403	0.0710555
PHRF1	ENSG00000070047		-0.0665296	-0.140745	-0.057887	-0.0337037	-0.164023
ELP1	ENSG00000070061		0.0292039	0.232497	-0.225685	-0.0838321	0.250985
NUCB2	ENSG00000070081		-0.0825332	-0.313846	0.0528267	-0.131454	-0.362165
PFN2	ENSG00000070087		-0.194578	-0.460078	-0.0206037	-0.185861	-0.405396
PTPN3	ENSG00000070159		0.0840796	0.0936338	0.178682	0.16133	0.0357573
SPTB	ENSG00000070182		0.0681645	-0.0123186	0.095874	0.00175685	-0.483047
DAPP1	ENSG00000070190		-0.20197	-0.177849	0.170184	-0.17788	-0.069323
SLC44A1	ENSG00000070214		0.045194	0.0747519	0.15735	0.119552	0.076844
TMEM260	ENSG00000070269		0.179083	0.390472	-0.0101395	0.216274	0.363573
SMG6	ENSG00000070366		-0.120361	-0.127455	0.16053	-0.184465	-0.320047
EXOC5	ENSG00000070367		0.144689	0.378017	0.0970603	0.273222	0.346002
CLTCL1	ENSG00000070371		-0.0866175	-0.297265	-0.0748223	-0.0252566	-0.287895
FGF22	ENSG00000070388		0.0483266	0.0973491	-0.0823349	0.132266	0.359386
FSTL3	ENSG00000070404		-0.252598	-0.844509	0.0196067	-0.347536	-0.820672
DGCR2	ENSG00000070413		0.0992463	0.245325	0.0515181	0.167612	0.219662
RNF126	ENSG00000070423		0.0136072	-0.019851	-0.265971	-0.161435	-0.0550512
MNT	ENSG00000070444		-0.464231	-0.928648	0.185711	-0.232341	-0.39681
ZXDC	ENSG00000070476		0.0997862	0.357776	-0.0194592	0.160868	0.369898
JMJD6	ENSG00000070495		0.0281852	0.208261	-0.196145	-0.0498862	0.210868
POLB	ENSG00000070501		0.284675	0.6125	-0.0420572	0.252478	0.606637
ST6GALNAC1	ENSG00000070526		-0.0303493	-0.0385371	-0.0154332	0.0382467	0.068649
WIPI1	ENSG00000070540		-0.362797	-0.73122	-0.0703251	-0.328174	-0.720931
FRMPD1	ENSG00000070601		0.114099	0.3389	0.019598	-0.121604	0.0377854
GBA2	ENSG00000070610		0.0187313	0.122061	-0.00494179	0.0239088	0.0726063
NDST1	ENSG00000070614		-0.0673753	-0.844676	0.140668	-0.148808	-0.847436
ASNS	ENSG00000070669		0.0325107	0.122919	-0.00462767	0.016284	0.109121
AP3M2	ENSG00000070718		0.350424	0.532606	-0.119736	0.133371	0.516928
CNGB1	ENSG00000070729		-0.0329105	-0.0975374	0.0426795	-0.0600154	-0.0551113
ST6GALNAC2	ENSG00000070731		-0.213871	-0.8392	0.119521	-0.0912564	-0.92348
PABPC1	ENSG00000070756		-0.0352919	-0.0636573	0.0331768	0.00336723	-0.0908338
TESK2	ENSG00000070759		-0.421737	-0.991377	0.436926	-0.111163	-0.822827
CFAP20	ENSG00000070761		0.243338	0.738602	-0.214532	0.141716	0.773857
CSNK2A2	ENSG00000070770		0.216419	0.543511	0.0409541	0.323722	0.500859
PTPN21	ENSG00000070778		0.123891	0.196004	0.136374	0.125116	0.286226
EIF2B3	ENSG00000070785		0.0593147	0.278502	-0.0622929	-0.0346957	0.175105
CAMK2A	ENSG00000070808		0.0787211	-0.264041	-0.00622844	-0.0364727	-0.268813
TCOF1	ENSG00000070814		0.129937	0.222185	-0.0121936	0.10311	0.194391
CDC42	ENSG00000070831		0.0120557	-0.0779826	0.13833	0.0716455	-0.0701545
OSBPL3	ENSG00000070882		-0.0238088	-0.0699934	-0.0458768	-0.151403	-0.129091
EPHA8	ENSG00000070886		0.228314	-0.251637	-0.148874	-0.13074	-0.337514
SLC12A3	ENSG00000070915		-0.0169101	-0.0911067	0.0418599	-0.00164934	-0.147612
RAD18	ENSG00000070950		0.339858	0.417908	-0.0507822	0.255682	0.500889
ATP2B1	ENSG00000070961		-0.116971	0.104614	0.126712	-0.018815	0.08235
NCK2	ENSG00000071051		-0.0946114	-0.299096	-0.0625395	-0.189381	-0.255698
MAP4K4	ENSG00000071054		0.0516936	0.100233	0.115809	0.113185	0.181413
MGAT4A	ENSG00000071073		-0.240557	-0.0483664	0.036651	0.358576	0.0706231
RPL31	ENSG00000071082		-0.0240854	-0.24131	-0.16953	-0.170903	-0.199004
WDR1	ENSG00000071127		-0.0259818	-0.210378	0.0518815	0.00678291	-0.171852
SNX13	ENSG00000071189		0.141703	0.318652	-0.00259439	0.119239	0.497658
ARHGAP10	ENSG00000071205		-0.134328	-0.268142	0.0218804	-0.0777597	-0.365802
RPS6KA2	ENSG00000071242		-0.165924	0.277639	-0.0121654	0.183966	0.779322
ING3	ENSG00000071243		0.142164	0.578704	-0.0314283	0.311651	0.712863
VASH1	ENSG00000071246		0.135864	0.17602	0.0958052	0.136117	0.14961
LMCD1	ENSG00000071282		-0.509749	-1.3897	0.195938	-0.221056	-1.37216
BUD23	ENSG00000071462		-0.0203198	-0.0489339	-0.0509259	-0.0611582	-0.0727335
SEL1L	ENSG00000071537		0.0727767	0.205453	0.141558	0.224491	0.281301
TRIP13	ENSG00000071539		0.223136	0.274756	-0.103802	0.106328	0.243538
ATP6AP1	ENSG00000071553		-0.0933359	-0.146934	-0.0189481	-0.0505986	-0.16955
TCF3	ENSG00000071564		-0.187576	-0.401011	-0.0090342	-0.0943215	-0.41356
TRIB2	ENSG00000071575		0.0141415	0.0311295	-0.0404398	-0.00585278	0.678186
DAZAP1	ENSG00000071626		-0.130883	-0.427974	-0.064461	-0.13075	-0.416155
MBD3	ENSG00000071655		0.13747	0.1263	-0.0444068	0.0765233	0.0833101
PRLH	ENSG00000071677		-0.0292736	-0.311738	0.0330557	-0.0176715	-0.0367666
HLTF	ENSG00000071794		0.0408255	0.0837705	0.0778681	0.0881398	0.0564034
FAM50A	ENSG00000071859		-0.0342779	-0.259687	-0.140332	-0.171794	-0.269266
FAM3A	ENSG00000071889		-0.0491321	-0.252392	-0.0566945	-0.146724	-0.255477
CPSF1	ENSG00000071894		0.0554883	-0.114365	-0.0585357	-0.125305	-0.0244701
MYO3B	ENSG00000071909		-0.0225829	0.16955	-0.0254948	-0.0407344	0.107206
CYBRD1	ENSG00000071967		-0.319285	-0.791252	0.150859	-0.251344	-0.888117
CDH19	ENSG00000071991		0.166694	0.727662	-0.0243145	0.161676	0.749045
PDCD2	ENSG00000071994		-0.0485438	-0.202638	-0.141153	-0.16487	-0.400013
RDH11	ENSG00000072042		0.0081853	0.13511	0.0046068	0.063623	0.173538
PRKACA	ENSG00000072062		-0.0844751	0.0384256	0.0703908	0.0390477	-0.0210583
ADGRL1	ENSG00000072071		-0.00688486	-0.406029	0.00215915	-0.0255107	-0.3954
ACTN1	ENSG00000072110		-0.181899	-0.523157	0.037141	-0.122677	-0.490799
ZFYVE26	ENSG00000072121		-0.0550717	0.193638	0.0662757	0.0787855	0.134101
RPS6KA6	ENSG00000072133		0.0314457	0.637235	0.0844554	0.20825	0.384264
EPN2	ENSG00000072134		-0.0855152	0.251694	0.146672	0.0860435	0.514734
PTPN18	ENSG00000072135		0.164766	0.0911711	0.0435269	0.178332	0.055095
LIMS2	ENSG00000072163		-0.0849896	-0.0967143	0.0701089	-0.116544	0.148781
ASIC4	ENSG00000072182		-0.000112981	-0.0205461	0.0265568	0.0512148	-0.0378451
SPEG	ENSG00000072195		-0.387868	-0.542291	-0.022839	-0.216749	-0.154156
LNX1	ENSG00000072201		-0.455868	-0.709963	0.261714	-0.216953	-0.675443
ALDH3A2	ENSG00000072210		-0.0124287	-0.281056	0.0466335	-0.0569157	-0.162849
TFRC	ENSG00000072274		0.0975801	-0.297871	-0.17119	-0.132299	-0.299691
SREBF1	ENSG00000072310		-0.594667	-1.50746	0.133207	-0.380436	-1.49712
AFF4	ENSG00000072364		0.221412	0.557612	0.0857965	0.231881	0.636178
UBE2D1	ENSG00000072401		0.166717	0.694689	-0.0225857	0.222092	0.703532
MPP5	ENSG00000072415		-0.201077	-0.351436	0.137363	0.0062955	-0.298158
RHOBTB1	ENSG00000072422		-0.574439	-0.904893	0.251139	-0.606514	-0.586728
SMC1A	ENSG00000072501		0.193157	0.281639	0.102119	0.225007	0.398971
HSD17B10	ENSG00000072506		-0.0733605	-0.173749	-0.108791	-0.138384	-0.253011
MARK2	ENSG00000072518		-0.140952	-0.00676743	0.149256	-0.073751	0.0438735
HMMR	ENSG00000072571		0.266431	0.326891	0.0222659	0.1619	0.347599
CHFR	ENSG00000072609		0.133279	0.141587	-0.0564131	0.0587639	0.272498
TRHDE	ENSG00000072657		-0.0584475	-0.167964	-0.0183473	-0.0549294	-0.177188
P4HA2	ENSG00000072682		-0.160203	-0.35851	-0.0412907	-0.136789	-0.267745
FCGR2B	ENSG00000072694		-0.00768403	-0.0364778	0.0028276	0.0227299	-0.0939443
NFATC3	ENSG00000072736		0.165105	0.510414	0.0703444	0.154252	0.661748
TRNT1	ENSG00000072756		0.276822	0.288862	-0.170346	0.115784	0.282962
ACADVL	ENSG00000072778		-0.120125	-0.529975	0.0112096	-0.257124	-0.487138
STK10	ENSG00000072786		-0.0466342	-0.292925	-0.167438	-0.0346448	0.00807562
FBXW11	ENSG00000072803		-0.00900504	0.224661	0.087046	0.0251745	0.189486
ACAP1	ENSG00000072818		-0.0133485	-0.546158	0.0322767	-0.253273	-0.410462
CRMP1	ENSG00000072832		-0.0038635	0.131746	0.0210788	0.00297149	0.105534
EVC	ENSG00000072840		0.11873	0.830971	0.00166288	-0.0140211	0.67362
DERL2	ENSG00000072849		0.0746111	0.223523	-0.0467272	0.0517179	0.121771
SIDT1	ENSG00000072858		-0.533814	-1.22518	0.371953	-0.200715	-1.2804
NDE1	ENSG00000072864		-0.161157	-0.0675043	0.177602	0.052924	-0.0929168
MRVI1	ENSG00000072952		-0.069712	-0.236579	0.00616814	-0.0112623	0.527291
TMEM38A	ENSG00000072954		0.00878029	-0.122432	0.0331494	-0.138974	-0.0121871
AP1M1	ENSG00000072958		0.0570983	0.218664	-0.0653	0.0761745	0.243343
PVR	ENSG00000073008		0.0522394	-0.00576148	-0.161506	-0.0817878	0.0149212
XRCC1	ENSG00000073050		0.125634	0.163672	-0.0312321	0.0991471	0.233862
SCARB1	ENSG00000073060		-0.190379	-0.489488	-0.0123062	-0.0772822	-0.38417
CYP2W1	ENSG00000073067		-0.0232368	-0.0956594	0.0937383	-0.125239	-0.332459
MCM2	ENSG00000073111		0.153424	0.240773	-0.0717998	0.0820912	0.2099
MOV10L1	ENSG00000073146		0.014856	-0.112012	-0.0122903	-0.0232829	0.376443
PANX2	ENSG00000073150		-0.293196	-0.621695	0.145545	0.0748484	-0.787339
SELENOO	ENSG00000073169		0.0331527	0.0515246	-0.121113	-0.0577166	-0.0655932
TP63	ENSG00000073282		-0.232249	-1.13828	0.161275	0.125732	-1.00376
ALPK1	ENSG00000073331		-0.134773	-0.262655	0.129884	-0.048938	-0.361139
LLGL2	ENSG00000073350		-0.269111	-0.542685	-0.039829	-0.175897	-0.510263
PDE8A	ENSG00000073417		-0.036666	0.0929809	0.0474117	0.0919365	-0.0772091
CLCN4	ENSG00000073464		0.104113	0.362268	-0.0291354	-0.122028	-0.223721
NLE1	ENSG00000073536		0.269016	0.074476	-0.329295	-0.011465	-0.0552199
SDHA	ENSG00000073578		-0.0108317	-0.0254726	4.71309e-05	0.0110908	-0.0349311
SMARCE1	ENSG00000073584		0.0626767	0.175309	0.0503296	0.12983	0.188755
FNDC8	ENSG00000073598		-0.0162206	0.0870185	-0.0165646	0.06008	-0.0815311
GSDMB	ENSG00000073605		-0.215162	-0.41188	0.060715	0.0257177	-0.535324
KDM5A	ENSG00000073614		0.167422	0.352108	-0.0729972	0.188968	0.407093
ADAM11	ENSG00000073670		0.0414106	-0.0521378	-0.00647067	0.157999	-0.0638046
PPP2R3A	ENSG00000073711		-0.241343	-0.493601	0.205754	0.112471	-0.436693
FERMT2	ENSG00000073712		0.0476511	0.278324	0.065027	0.0928077	0.207084
ABCB11	ENSG00000073734		0.00299437	0.0160047	-0.000311999	-0.00263971	-0.00838592
DHRS9	ENSG00000073737		-0.00121713	-0.0524003	0.000325168	-0.00130946	0.0049868
PTGS2	ENSG00000073756		-0.00444576	0.187224	-0.0125646	-0.0284638	0.176124
IGF2BP2	ENSG00000073792		-0.0517793	-0.391339	0.10876	-0.0130971	-0.490372
MAP3K13	ENSG00000073803		-0.0393163	-0.00864514	0.0197602	0.0101595	0.0316265
ST6GAL1	ENSG00000073849		-0.526462	-0.75768	0.311139	-0.162942	-0.765413
FRY	ENSG00000073910		-0.125162	0.0196618	0.0404425	-0.0762325	-0.434147
PICALM	ENSG00000073921		-0.0311317	0.1392	0.0238855	0.0142577	0.144665
NSF	ENSG00000073969		0.0693634	0.187375	0.0932902	0.0948734	0.178612
GLI2	ENSG00000074047		0.0270497	-0.0909523	0.00187924	-0.0131804	-0.0136394
CLASP1	ENSG00000074054		0.155198	0.309233	0.0218247	0.26298	0.403861
MRPS34	ENSG00000074071		-0.114652	-0.286687	-0.19711	-0.190648	-0.308306
NOTCH3	ENSG00000074181		-0.310038	-1.06157	0.242728	-0.0824226	-0.962206
CLNS1A	ENSG00000074201		-0.00470453	-0.0417004	-0.105715	-0.0588893	-0.0349051
PPP2R2C	ENSG00000074211		-0.0218663	-0.47401	-0.0911102	-0.255574	-0.566641
TEAD2	ENSG00000074219		-0.411366	-0.909273	0.0221699	-0.448216	-0.923559
EED	ENSG00000074266		0.0728719	0.257601	0.0519476	0.204794	0.389644
CDHR2	ENSG00000074276		0.103683	-0.154485	0.0351531	0.012649	0.00342301
SNCB	ENSG00000074317		-0.151434	-0.185541	-0.0249253	-0.108941	-0.312362
TSG101	ENSG00000074319		0.103023	0.243981	-0.0619224	0.0168051	0.268448
NCBP3	ENSG00000074356		0.0506762	0.454824	0.0302716	0.138056	0.386115
ATP2A3	ENSG00000074370		-0.178795	-0.273148	0.0645452	-0.195165	-0.276375
CA12	ENSG00000074410		0.17516	-0.402387	-0.249381	-0.361056	-0.756175
MGLL	ENSG00000074416		-0.101516	-0.616907	0.0383636	-0.262871	-0.570058
NTN4	ENSG00000074527		-0.47635	-1.4311	0.401862	-0.136951	-0.809945
BCS1L	ENSG00000074582		0.180504	0.0621705	-0.16295	-0.0151307	0.0118483
NUAK1	ENSG00000074590		0.0968056	0.544537	0.0221443	0.132041	0.45803
DPP8	ENSG00000074603		0.256952	0.440684	0.16649	0.33262	0.58259
SLC24A1	ENSG00000074621		0.135174	0.442435	0.010275	0.353357	0.259678
ZNF532	ENSG00000074657		-0.345744	-0.768983	0.237253	-0.0634219	-0.688875
SCARF1	ENSG00000074660		-0.0808254	-0.469269	0.061361	-0.108423	-0.360073
LMAN1	ENSG00000074695		0.0937889	0.141938	0.0718772	0.125398	0.176916
HACD3	ENSG00000074696		0.0915776	0.0414648	0.00283159	0.0477306	0.0190056
ZZEF1	ENSG00000074755		0.0151522	0.0302741	0.0402831	0.0203737	0.0376267
ENO1	ENSG00000074800		-0.189621	-0.49637	0.00111459	-0.170727	-0.595653
SLC12A1	ENSG00000074803		-0.012875	-0.0747018	-0.00697447	-0.017863	0.121183
MYDGF	ENSG00000074842		0.0247572	0.0325726	-0.10095	-0.0400038	0.0214122
ANO8	ENSG00000074855		0.0312973	-0.0918908	0.0145266	-0.0722	-0.0173697
TUBE1	ENSG00000074935		0.140185	0.735757	-0.0992642	0.16326	0.571168
ARHGEF10L	ENSG00000074964		-0.160067	-0.96724	0.00295261	-0.433222	-0.978844
TXK	ENSG00000074966		-0.0280129	0.243683	-0.00561904	-0.0879251	0.0721134
WSCD2	ENSG00000075035		-0.00532948	0.0872399	0.00441904	-0.00696432	-0.024641
KCNQ2	ENSG00000075043		0.0735895	-0.392495	-0.0389207	0.107404	0.116839
TACR2	ENSG00000075073		0.0463104	-0.255793	0.0155418	-0.149159	-0.405187
ACTR6	ENSG00000075089		0.142574	0.523073	0.0377507	0.103314	0.486116
TIPIN	ENSG00000075131		0.337332	0.678597	-0.272377	0.316275	0.727101
SRI	ENSG00000075142		-0.347617	-0.249643	-0.0139631	-0.26107	-0.242938
EIF4G3	ENSG00000075151		0.0456593	0.360308	0.0190537	0.0406049	0.2948
NUP37	ENSG00000075188		0.174257	0.533217	-0.0318252	0.232182	0.503262
SEMA3A	ENSG00000075213		0.0270667	0.154008	-0.030965	0.0325702	0.0466869
GTSE1	ENSG00000075218		0.163828	0.334991	0.0525299	0.227273	0.264531
SEMA3C	ENSG00000075223		0.290744	-0.6005	0.0200013	0.271207	-0.650389
TTC38	ENSG00000075234		0.152206	0.187934	0.174082	0.11981	0.236007
ACAT1	ENSG00000075239		-0.00466815	-0.121314	-0.0596919	-0.0610272	-0.146427
GRAMD4	ENSG00000075240		0.0526663	-0.558151	0.193638	-0.459585	-0.348516
CELSR1	ENSG00000075275		-0.0323063	-0.389232	-0.0519075	-0.218155	-0.439323
WNT8B	ENSG00000075290		-0.013816	0.235388	-0.116789	-0.102494	-0.12331
ZNF638	ENSG00000075292		-0.0168998	0.108546	0.119533	-0.0319255	0.0843907
SLC25A40	ENSG00000075303		0.112603	0.269086	-0.0685312	0.0986547	0.413191
TIMM21	ENSG00000075336		0.115707	0.264978	-0.0799747	-0.0323335	0.204569
ADD2	ENSG00000075340		0.128725	-0.0111468	0.005382	0.056722	-0.469119
RASAL2	ENSG00000075391		-0.17247	-0.244413	0.189352	-0.0338748	-0.293358
VPS9D1	ENSG00000075399		-0.0630456	0.104544	0.0260056	-0.121501	-0.192571
ZNF37A	ENSG00000075407		0.192012	0.23154	-0.0267512	0.0971632	0.30615
MARK3	ENSG00000075413		0.0804979	0.338092	0.00590602	0.178773	0.379844
SLC25A3	ENSG00000075415		-0.0359948	-0.0447356	-0.087068	-0.0419492	-0.119172
FNDC3B	ENSG00000075420		-0.026426	-0.0239095	0.107144	-0.0125229	0.0184417
FOSL2	ENSG00000075426		-0.288391	-1.06596	0.0359581	-0.614961	-0.781612
CACNG4	ENSG00000075461		-0.248117	-1.09663	-0.170107	-0.338284	-1.18898
FRYL	ENSG00000075539		0.0743244	0.153847	0.106687	0.0980023	-0.00378025
TMEM131	ENSG00000075568		-0.00559517	0.15333	0.0947833	0.156013	0.21617
FSCN1	ENSG00000075618		-0.188531	0.497992	0.0532602	0.0284314	0.563705
ACTB	ENSG00000075624		-0.25203	-0.440048	0.0724034	-0.0467125	-0.526648
MOCOS	ENSG00000075643		0.105938	0.327056	-0.143958	0.141585	0.360005
PLD1	ENSG00000075651		-0.187472	-0.343299	0.189326	-0.142627	-0.347903
ATP12A	ENSG00000075673		-0.00850965	-0.0516658	0.00350831	0.00946235	0.0754744
WDR62	ENSG00000075702		0.166086	-0.130903	-0.00864538	0.0619319	-0.0740293
DLG1	ENSG00000075711		0.0920506	0.000447833	0.0633538	0.0681293	-0.00169279
RAB7A	ENSG00000075785		-0.0619444	-0.0900757	-0.0727648	-0.0694712	-0.0969024
BCAP29	ENSG00000075790		0.0355924	0.26913	0.023515	0.0344237	0.326499
SEC31B	ENSG00000075826		0.143884	-0.081541	-0.150928	0.0327087	0.109347
SART3	ENSG00000075856		0.213937	0.371886	0.017931	0.22449	0.44509
ARHGAP15	ENSG00000075884		-0.0768687	-0.395264	-0.0496036	-0.0777815	-0.262478
TUBA3D	ENSG00000075886		-0.047467	-0.360864	0.0494016	0.0266703	-0.23339
PAX2	ENSG00000075891		-0.10526	0.0386593	-0.0273925	0.00133384	0.310544
EXOSC7	ENSG00000075914		0.0464867	0.172799	-0.157529	-0.0272592	0.190957
KIFAP3	ENSG00000075945		0.144185	0.497636	-0.0114437	0.231933	0.409359
MKRN2	ENSG00000075975		0.230934	0.45124	-0.0401261	0.198054	0.461982
MCM6	ENSG00000076003		0.204954	0.284546	-0.0309119	0.163911	0.302371
REXO2	ENSG00000076043		-0.174645	-0.428201	-0.110685	-0.250327	-0.494916
RBM7	ENSG00000076053		0.11556	0.531675	0.0860893	0.201488	0.547367
RBMS2	ENSG00000076067		-0.0793655	-0.443511	-0.0468909	0.0951836	-0.58253
BAZ2A	ENSG00000076108		-0.22689	-0.563451	0.0913093	-0.103229	-0.377202
PTPN23	ENSG00000076201		-0.046196	-0.208378	0.146762	0.0245487	-0.251414
MLH1	ENSG00000076242		0.030122	0.0237765	-0.00247667	0.0041967	0.0341255
UNG	ENSG00000076248		0.15876	0.311005	-0.0956383	0.108614	0.259044
FMO4	ENSG00000076258		-0.121675	-0.446682	0.140071	-0.0057918	-0.469937
KLHL20	ENSG00000076321		0.381289	0.939273	-0.0211656	0.390655	0.898661
RGS11	ENSG00000076344		-0.024458	-0.447768	-0.0647373	-0.151746	0.262458
SLC46A1	ENSG00000076351		0.318267	0.431174	-0.199946	0.0817683	0.414942
PLXNA2	ENSG00000076356		0.176927	-0.724361	-0.0164331	-0.11886	-0.387171
SPAG5	ENSG00000076382		0.14178	0.325366	-0.00749337	0.129541	0.311859
ANKRD13A	ENSG00000076513		-0.0902872	-0.135901	0.0913636	0.00415065	-0.131277
TPD52	ENSG00000076554		-0.0999237	-0.221235	0.0376729	-0.0391112	-0.248519
ACACB	ENSG00000076555		-0.0505434	0.138697	-0.0706151	0.0547222	0.260753
TRAF4	ENSG00000076604		-0.375397	-2.10323	0.171581	-0.327877	-1.95831
PAG1	ENSG00000076641		-0.300861	0.44358	0.322367	0.0478365	0.375443
GPATCH1	ENSG00000076650		0.109275	0.500127	0.0112142	0.18192	0.463979
ICAM3	ENSG00000076662		-0.10443	-0.528209	-0.13392	-0.0308323	-0.694917
NT5C2	ENSG00000076685		-0.141383	-0.327535	-0.0015216	-0.154265	-0.337636
MCAM	ENSG00000076706		0.268412	-0.100586	0.0582104	-0.18576	-0.607033
GPC4	ENSG00000076716		-0.0379116	-0.075101	0.0885252	0.0138102	-0.0498689
MBNL3	ENSG00000076770		0.189089	0.245058	0.0689706	0.30497	-0.0368392
CAMSAP3	ENSG00000076826		-0.440914	-1.20562	-0.0827862	-0.499769	-1.09423
RAP1GAP	ENSG00000076864		-0.138201	-0.213336	-0.0254715	-0.151732	-0.305876
XAB2	ENSG00000076924		-0.0383367	0.0416286	-0.0187604	-0.00459379	0.0479445
ARHGEF1	ENSG00000076928		0.234034	0.3777	0.0674278	0.120147	0.402319
STXBP2	ENSG00000076944		-0.0821231	-0.306427	-0.00605791	-0.141639	-0.29387
MAP2K7	ENSG00000076984		0.140484	-0.297166	-0.083585	-0.0972511	0.0727737
DGKD	ENSG00000077044		0.0309003	0.0972953	-0.0628025	-0.106568	0.211341
RARB	ENSG00000077092		-0.0936154	0.186244	0.206196	-0.128337	-0.537984
TOP2B	ENSG00000077097		-0.12512	-0.228828	0.0424892	-0.0303933	-0.186144
TM9SF3	ENSG00000077147		0.14167	0.115911	0.0914611	0.156469	0.190184
NFKB2	ENSG00000077150		-0.0265071	-0.266506	-0.00717245	-0.137704	-0.0191246
UBE2T	ENSG00000077152		0.155117	0.404605	-0.144451	0.0223732	0.329008
PPP1R12B	ENSG00000077157		-0.0448851	0.27861	0.0566869	-0.0551893	0.415488
DNAJC10	ENSG00000077232		0.0862408	0.01741	0.0845117	0.0746136	0.0642315
GTF3C1	ENSG00000077235		0.0390528	0.114625	-0.0231351	-0.0363519	0.186885
IL4R	ENSG00000077238		-0.141819	-0.206965	0.108895	-0.0666737	-0.364597
USP33	ENSG00000077254		0.189038	0.364656	0.0240306	0.0915815	0.265013
PAK3	ENSG00000077264		-0.125195	-0.266646	0.158057	-0.0531225	-0.117221
CAPN6	ENSG00000077274		-0.0773749	0.594146	-0.0185913	-0.043282	-0.0262463
SNRPA	ENSG00000077312		-0.212824	-0.441516	-0.180529	-0.226898	-0.396562
EXOSC5	ENSG00000077348		0.0399871	-0.179132	-0.170164	-0.116839	-0.247262
DYNC1I2	ENSG00000077380		0.0276678	0.0172337	0.0326376	0.0111224	-0.0224121
LRCH4	ENSG00000077454		-0.223911	-0.285623	-0.0144412	-0.140467	-0.273601
FAM76B	ENSG00000077458		0.269608	0.599373	-0.0163398	0.264709	0.707384
SIRT6	ENSG00000077463		0.050902	0.162182	-0.0108347	0.0437276	0.335457
POLD3	ENSG00000077514		0.125374	0.248725	0.0454777	0.222889	0.250986
ACTN2	ENSG00000077522		-0.0468697	0.262152	-0.0347319	0.0440373	0.280211
CAPZB	ENSG00000077549		-0.115544	-0.291348	-0.0153079	-0.13535	-0.310245
GPR137B	ENSG00000077585		0.0139159	0.170764	0.124496	0.00107815	0.0300699
NAALAD2	ENSG00000077616		0.0182946	0.315233	-0.0628548	0.0459409	0.250533
JADE1	ENSG00000077684		0.180987	-0.0832932	0.0618574	0.0536499	-0.00720289
SLC25A43	ENSG00000077713		-0.0659959	-0.36481	-0.0641854	-0.187948	-0.354081
UBE2A	ENSG00000077721		-0.059761	-0.080438	-0.0266167	-0.0288582	-0.0847864
FGFR1	ENSG00000077782		-0.110607	-0.0994013	0.00591418	-0.0951103	0.0499107
FKBP6	ENSG00000077800		-0.0224408	-0.0532613	-0.005064	0.0406359	0.0953906
SMC1B	ENSG00000077935		0.168061	0.352337	-0.0431285	-0.0256642	0.214209
FBLN1	ENSG00000077942		-0.117628	-0.0853698	0.164961	-0.0490811	-0.0115671
ITGA8	ENSG00000077943		-0.00827165	-0.0426959	-0.00148107	0.00600213	-0.0440954
CST7	ENSG00000077984		-0.00770065	-0.273109	-0.0192804	0.0422523	-0.0225131
MAP2	ENSG00000078018		-0.10544	-0.26448	0.124294	-0.0663737	-0.0969383
PIAS2	ENSG00000078043		0.0994096	0.264817	0.099188	0.0170349	0.293994
AMPH	ENSG00000078053		-0.117756	0.833291	0.0596618	-0.0892178	0.393559
ARAF	ENSG00000078061		0.062448	0.205552	-0.00058488	0.0817961	0.121416
MCCC1	ENSG00000078070		-0.0587793	-0.222796	-0.00469506	-0.076496	-0.214929
LAMP3	ENSG00000078081		-0.0260211	-0.345375	0.0839846	-0.0125693	-0.311588
NEBL	ENSG00000078114		-0.0815623	-0.381426	0.234166	0.0064587	-0.51441
ACER3	ENSG00000078124		-0.0646965	-0.123213	0.121822	0.0251463	-0.132641
UBE2K	ENSG00000078140		-0.0146658	0.00347761	-0.0701084	-0.0670038	0.0834953
PIK3C3	ENSG00000078142		0.0894716	0.0631574	-0.115621	0.0189939	0.161561
N4BP2	ENSG00000078177		0.163938	-0.507993	0.201148	0.384764	-0.452371
TIGAR	ENSG00000078237		0.257395	0.477924	-0.126277	0.203498	0.518865
TULP3	ENSG00000078246		0.140579	0.618751	0.0693786	0.346325	0.7318
SYNJ2	ENSG00000078269		-0.207733	-0.635566	0.152827	-0.110826	-0.665144
ADCY2	ENSG00000078295		0.316243	0.0195349	-0.035229	-0.103653	-0.296349
PPP2R5C	ENSG00000078304		0.133507	0.0151296	0.0240019	0.0244481	0.00959462
PMS2P1	ENSG00000078319		-0.0058519	-0.207085	-0.0435255	-0.00877576	-0.0574659
RBFOX1	ENSG00000078328		-0.0142775	0.110679	-0.00660546	0.0217277	-0.00273817
GNB1	ENSG00000078369		-0.0352993	-0.0989471	0.00491421	-0.0409242	-0.081451
EDN1	ENSG00000078401		-0.128963	-1.08095	0.0964893	0.116269	-0.794323
MLLT10	ENSG00000078403		0.133076	0.114234	0.0121461	0.18523	0.328371
ZCWPW1	ENSG00000078487		0.093798	-0.306795	-0.0377914	0.144378	-0.170376
P2RY10	ENSG00000078589		0.00570668	-0.695488	0.0518841	-0.138324	-0.543256
ITM2A	ENSG00000078596		-0.040269	-0.534495	0.0508997	-0.00378532	-0.47022
NRDC	ENSG00000078618		-0.0243226	-0.104284	-0.00298446	-0.0623207	-0.118156
VDAC3	ENSG00000078668		0.0702503	0.0562304	-0.0432384	0.0212057	-0.00632105
PCM1	ENSG00000078674		-0.0285572	-0.163331	0.0650999	-0.019196	-0.143746
TNRC6C	ENSG00000078687		-0.0786742	0.414388	0.216316	0.11324	0.561841
CBFA2T2	ENSG00000078699		0.241475	0.39576	0.127845	0.0323497	0.193258
BRINP1	ENSG00000078725		-0.0746107	-0.189997	-0.0194925	-0.116977	0.0298702
ITCH	ENSG00000078747		0.177685	0.470574	0.114223	0.245528	0.579304
PKD2L2	ENSG00000078795		-0.0321499	0.369565	0.00257161	-0.0430631	0.19541
TP53INP2	ENSG00000078804		-0.361938	-0.678856	0.267975	-0.110602	-0.599981
SDF4	ENSG00000078808		-0.0346153	-0.222977	-0.0635829	-0.161147	-0.326995
MYH7B	ENSG00000078814		-0.0339212	-0.12288	0.025072	-0.0750517	-0.21285
BPIFB2	ENSG00000078898		-0.0138088	0.122078	0.0082788	-0.0242716	-0.247432
TP73	ENSG00000078900		-0.336073	-0.520936	0.177937	-0.15644	-0.480461
TOLLIP	ENSG00000078902		-0.0968254	-0.128132	-0.0989543	0.0302455	-0.0129679
UBE2D4	ENSG00000078967		0.0109272	0.214177	0.00154496	0.14768	0.221384
CLUL1	ENSG00000079101		0.0242351	0.475165	-0.0664761	-0.151464	0.705807
RUNX1T1	ENSG00000079102		-0.100336	-1.12349	0.0950969	0.101397	-0.672038
CDH17	ENSG00000079112		-0.0585519	0.197965	-0.0294888	-0.0542947	-0.22079
THOC1	ENSG00000079134		0.149352	0.365609	-0.0688778	0.0540236	0.451871
FKBP7	ENSG00000079150		0.0514851	0.40249	-0.00168763	-0.0293604	0.0687576
OSBPL6	ENSG00000079156		-0.267374	0.0311059	0.114708	-0.116003	0.398628
SLC1A3	ENSG00000079215		-0.00401224	-0.119792	-0.00681489	-0.0234425	-0.0989291
XRCC5	ENSG00000079246		0.116605	0.0977179	0.031676	0.0825034	0.100716
LXN	ENSG00000079257		0.0283896	0.0803197	0.0623895	-0.120156	-0.156393
SP140	ENSG00000079263		0.00201926	-0.087843	0.0392469	-0.0313832	-0.146124
MKNK1	ENSG00000079277		-0.150279	0.0596711	0.0504217	0.143973	-0.0957138
TNS1	ENSG00000079308		-0.661001	-0.951464	0.207191	-0.0669144	-0.870472
REXO1	ENSG00000079313		0.0183424	0.134874	-0.0513794	-0.00883884	0.211539
SAR1A	ENSG00000079332		0.0388183	0.228203	-0.00163397	0.13041	0.158683
CDC14A	ENSG00000079335		-0.182763	-0.0938562	0.12285	-0.139811	-0.20702
RAPGEF3	ENSG00000079337		-0.312356	-1.61731	0.295213	-0.353329	-1.51646
CEACAM1	ENSG00000079385		-0.109521	-0.535764	0.0925694	-0.0251265	0.230126
SENP1	ENSG00000079387		0.228112	0.512331	0.221277	0.330639	0.512525
DUSP13	ENSG00000079393		0.0862321	-0.431663	0.0819628	-0.186827	0.0868329
CIC	ENSG00000079432		-0.237544	-0.57018	0.126751	-0.0569529	-0.420117
LIPE	ENSG00000079435		-0.175033	0.0629352	0.0143277	0.16848	-0.20815
FDFT1	ENSG00000079459		-0.206076	-0.592358	-0.168326	-0.314748	-0.735995
PAFAH1B3	ENSG00000079462		-0.304019	-0.539099	-0.0431825	-0.174013	-0.66033
OPHN1	ENSG00000079482		-0.142944	-0.36269	-0.0309149	-0.0905463	-0.0477432
KIF22	ENSG00000079616		0.0455294	-0.0316212	0.0158987	0.00638582	-0.0540002
CARMIL1	ENSG00000079691		-0.0908759	-0.0116526	0.14928	0.00880897	-0.0328115
PGM1	ENSG00000079739		-0.0920036	-0.157903	-0.0175469	-0.0764706	-0.276342
DDX1	ENSG00000079785		0.0484879	-0.00976089	-0.0418572	0.0349852	-0.0195494
DNM2	ENSG00000079805		0.0665896	0.0402469	0.0228678	0.0233062	0.0422674
EPB41L2	ENSG00000079819		-0.286423	-0.420819	0.199754	-0.184551	-0.383554
RIMS1	ENSG00000079841		-0.300732	-1.40121	0.259639	0.175376	-1.66382
STX7	ENSG00000079950		0.0667503	0.281571	-0.0108534	0.0229899	0.295915
RABL2B	ENSG00000079974		-0.0618793	-0.0613124	0.0402791	-0.100777	0.155872
KEAP1	ENSG00000079999		-0.141784	-0.800886	0.159327	-0.148918	-0.895894
PTPRH	ENSG00000080031		-0.0602427	-0.529619	0.100444	-0.0596566	-0.315335
SLC35C2	ENSG00000080189		0.149824	0.156714	0.0338309	0.115299	0.123242
CRYBG3	ENSG00000080200		0.0116072	0.140265	0.0698008	0.055562	0.432384
EPHA6	ENSG00000080224		0.0253232	-0.0462477	-0.0452823	-0.0778412	0.372528
RFX3	ENSG00000080298		0.062111	0.180068	0.0203747	0.206237	0.441987
RIF1	ENSG00000080345		0.322992	0.46728	0.020464	0.262069	0.548785
RAB21	ENSG00000080371		0.362403	0.718509	0.039458	0.379221	0.811378
SLC4A4	ENSG00000080493		0.00406412	-0.0520263	0.0130263	0.00901657	-0.106869
SMARCA2	ENSG00000080503		-0.0627545	-0.254362	0.0902771	-0.0310284	-0.225836
RDH8	ENSG00000080511		-0.0218267	0.158276	0.0118436	-0.0119988	0.0898874
SESN1	ENSG00000080546		0.177144	0.238226	0.082136	0.0945492	0.35182
MID2	ENSG00000080561		0.100834	0.199101	0.100827	0.0380728	0.334891
COL5A3	ENSG00000080573		-0.00719952	-0.0758146	0.00131014	-0.00800244	-0.0380939
SRCAP	ENSG00000080603		0.14922	0.271588	0.0578063	0.158994	0.358393
PUM3	ENSG00000080608		0.150692	0.400694	-0.318038	-0.0447728	0.424945
CPB2	ENSG00000080618		-0.0182422	-0.154702	0.0284216	0.0373581	0.121342
CHRNA3	ENSG00000080644		-0.00731724	0.176929	0.047587	0.050535	-0.652488
KCNN2	ENSG00000080709		-0.191015	0.67962	-0.0389552	0.124353	0.606668
CNOT4	ENSG00000080802		0.180239	0.515988	0.0898997	0.31867	0.46032
PSEN1	ENSG00000080815		0.0771073	0.202309	0.0882713	0.141829	0.206112
CPOX	ENSG00000080819		0.22488	0.438791	0.0220244	0.179397	0.407437
CLDND1	ENSG00000080822		0.204439	0.62058	-0.0163221	0.116584	0.764052
MOK	ENSG00000080823		0.00800622	0.147492	-0.0583861	0.0914978	0.160889
HSP90AA1	ENSG00000080824		0.0300384	0.201251	-0.0282964	0.0327139	0.182748
RBL1	ENSG00000080839		0.23129	0.333252	0.0196484	0.210631	0.403912
DLGAP4	ENSG00000080845		-0.190596	-0.446817	0.115724	-0.0819567	-0.513104
IGSF9B	ENSG00000080854		0.0734605	0.612248	-0.0284835	-0.0607859	0.760211
CROCCP3	ENSG00000080947		0.0284494	-0.696927	-0.0518119	-0.156451	0.0973515
NDC80	ENSG00000080986		0.182979	0.31932	-0.0592597	0.18514	0.367158
AP4E1	ENSG00000081014		0.278212	0.610451	0.0205512	0.263414	0.622516
RSBN1	ENSG00000081019		0.236864	0.506965	0.0146675	0.100949	0.431656
MAGI3	ENSG00000081026		-0.251454	-0.757195	0.212965	-0.0989248	-0.711227
CXCL2	ENSG00000081041		5.77345e-05	0.0240401	-0.0107912	0.0116132	-0.174665
COL4A4	ENSG00000081052		0.0498425	-0.148723	-0.013524	0.123546	-0.245445
TCF7	ENSG00000081059		0.210188	-0.194688	-0.0279909	0.104609	-0.00663778
OSTM1	ENSG00000081087		0.265991	0.665072	-0.0765913	0.424393	0.746992
CDH7	ENSG00000081138		-0.279501	-0.148237	0.150983	-0.239825	-0.131894
IMPG2	ENSG00000081148		-0.0669207	-0.0826769	0.0876917	-0.0833774	-0.18228
PCNP	ENSG00000081154		0.0984538	0.0341765	0.074347	0.0767133	0.105698
EXD2	ENSG00000081177		0.105001	0.159777	0.0318774	0.113441	0.16066
ARG2	ENSG00000081181		0.262192	0.639806	0.0680906	0.290383	0.635204
MEF2C	ENSG00000081189		-0.080982	-0.237707	-0.0179424	-0.00929645	0.245346
PTPRC	ENSG00000081237		-0.00203228	-0.0669078	0.00287953	-0.0102946	0.024865
PKP1	ENSG00000081277		0.0381073	-0.389757	0.0495574	-0.158095	-0.624126
UBA5	ENSG00000081307		0.0841531	0.318809	0.00736931	0.102639	0.248919
STK17B	ENSG00000081320		0.275737	0.507469	0.181971	0.22755	0.416494
CDC14B	ENSG00000081377		0.301123	0.882997	-0.0753023	0.275341	1.02889
ZNF510	ENSG00000081386		0.37187	0.479524	0.0835518	0.346895	0.525243
LRP2	ENSG00000081479		-0.0915862	-0.459788	0.005399	0.019703	-0.362665
ZNF506	ENSG00000081665		0.193444	0.469549	0.0303382	0.248173	0.432141
JMJD4	ENSG00000081692		0.127302	0.113402	-0.209286	0.00839234	0.0207973
DUSP12	ENSG00000081721		0.174951	0.151596	-0.111911	0.109069	0.196573
AACS	ENSG00000081760		-0.05401	-0.0687776	0.00556071	-0.0416774	-0.128881
DELE1	ENSG00000081791		0.0293806	-0.122922	-0.00560585	-0.02939	-0.108632
CADPS2	ENSG00000081803		-0.115428	-0.354109	-0.0881848	-0.0534679	-0.381794
PCDHB4	ENSG00000081818		0.0317335	1.10239	-0.15217	0.0974148	0.91226
PCDHA6	ENSG00000081842		-0.111615	0.233628	0.0814093	0.0418283	0.103279
PCDHGA2	ENSG00000081853		-0.0509162	0.539847	-0.0480504	0.25282	0.932539
HSPB11	ENSG00000081870		-0.447126	-0.87509	0.0658865	-0.395898	-0.839427
PHLPP1	ENSG00000081913		-0.064226	-0.0680188	0.0141342	0.245127	-0.00129524
ATP8B1	ENSG00000081923		-0.253977	-0.779815	0.226658	-0.275365	-0.638214
IL12RB2	ENSG00000081985		-0.0119335	-0.0583894	0.00371805	-0.0198014	-0.327826
SMARCD3	ENSG00000082014		-0.102633	-0.18161	0.0557021	-0.0126809	-0.124591
WDR70	ENSG00000082068		0.168408	0.481039	-0.0499439	0.121935	0.364311
FYB1	ENSG00000082074		-0.00567037	-0.0294638	-0.00092986	0.0153097	0.0403901
MPP4	ENSG00000082126		-0.000172211	-0.0675574	0.00376557	0.0214298	-0.142894
STRADB	ENSG00000082146		0.0154646	0.196604	0.146547	0.221112	0.241496
BZW1	ENSG00000082153		0.11573	0.150954	0.0993609	0.13433	0.13324
PGR	ENSG00000082175		-0.0549263	-1.62383	-0.423516	-0.738711	-1.93612
C1QTNF3	ENSG00000082196		-0.0825294	0.252481	-0.0122738	-0.0848644	-0.397517
ME2	ENSG00000082212		0.0173407	0.0421703	0.00399551	-0.0276055	0.0899414
C5orf22	ENSG00000082213		0.241411	0.630938	-0.0365256	0.288227	0.61297
CCNT2	ENSG00000082258		0.205989	0.382441	0.0599791	0.195792	0.508449
FAM135A	ENSG00000082269		0.21514	0.135533	-0.00257008	0.0969922	0.139828
COL19A1	ENSG00000082293		-0.0171979	-0.079421	0.0294359	0.00609012	-0.125531
EPB41L3	ENSG00000082397		-0.207384	-0.526806	0.0221775	-0.356843	0.0289765
COBLL1	ENSG00000082438		0.0187898	-0.0107404	0.0355592	0.100927	-0.00303355
DLG3	ENSG00000082458		-0.192959	-1.0225	0.100922	-0.191405	-0.673348
KCNK2	ENSG00000082482		-0.282067	-1.44005	0.26472	-0.111486	-1.29225
SERTAD4	ENSG00000082497		-0.210264	-1.56945	0.0341998	-0.355277	-1.5987
TRAF5	ENSG00000082512		-0.125074	-0.446804	0.0754038	-0.29261	-0.250865
MRPL22	ENSG00000082515		-0.0116072	0.116677	-0.16626	-0.049061	0.0742632
GEMIN5	ENSG00000082516		0.338616	0.371888	-0.213367	0.0983587	0.369693
OPRK1	ENSG00000082556		-0.000605391	-0.0648134	0.00285415	-0.0217539	0.0928301
NFE2L1	ENSG00000082641		0.0395701	-0.0115523	0.0831364	0.0520535	0.0609518
SEMA5B	ENSG00000082684		-0.0214173	0.0366887	0.0236841	0.0042327	-0.0411452
GSK3B	ENSG00000082701		0.0407629	0.0855454	0.0981269	0.190063	0.0383956
ITGB5	ENSG00000082781		-0.160607	-0.434125	-0.0758932	-0.134475	-0.436438
ERC1	ENSG00000082805		0.0859764	0.0404053	0.0279076	0.238504	-0.0120155
XPO1	ENSG00000082898		0.0715324	-0.0551012	0.142971	0.118089	-0.00834486
RNF13	ENSG00000082996		-0.0326226	0.0904755	0.0481364	0.11288	0.154194
TRPM3	ENSG00000083067		-0.0627306	0.197165	0.0420939	0.0216854	0.23712
PALB2	ENSG00000083093		0.301143	0.541532	-0.139923	0.316889	0.532575
DOP1A	ENSG00000083097		0.110994	0.798923	-0.00931979	0.226963	0.743573
LYRM2	ENSG00000083099		0.0420522	0.25794	0.0139408	0.117931	0.415453
BCKDHB	ENSG00000083123		-0.0157144	-0.157938	0.110209	0.0286386	-0.0806006
KAT6A	ENSG00000083168		0.209575	0.498373	0.0918123	0.275247	0.612871
TUT7	ENSG00000083223		-0.0362451	0.262501	0.0998566	0.120754	0.142525
ULK2	ENSG00000083290		0.340881	0.533064	-0.0975179	0.262131	0.587804
GRHL2	ENSG00000083307		0.203511	-0.771668	-0.168653	-0.0911767	-1.08801
TNPO1	ENSG00000083312		0.17841	0.159474	0.129558	0.195046	0.254195
PLOD1	ENSG00000083444		-0.0348703	-0.0496165	-0.0318864	0.00728474	-0.0956296
P2RX5	ENSG00000083454		0.0627271	0.195073	-0.0674121	0.0289548	0.101231
ITGAE	ENSG00000083457		0.00807166	-0.0806348	-0.0393727	-0.0785092	-0.0281824
DIS3	ENSG00000083520		0.26565	0.370307	0.0347791	0.193922	0.448247
PIBF1	ENSG00000083535		-0.00224156	0.0763184	0.0939091	-0.0762409	0.232105
TDRD3	ENSG00000083544		0.132386	0.329745	-0.0832189	0.121616	0.300753
NUFIP1	ENSG00000083635		0.247867	0.412359	-0.178353	0.109874	0.342915
PDS5B	ENSG00000083642		-0.0277282	-0.440762	0.0937713	0.215447	-0.32837
OXCT1	ENSG00000083720		0.0146236	-0.104935	-0.0609352	0.142485	0.191125
RRAGB	ENSG00000083750		0.108992	0.195051	-0.0401685	0.0876448	0.26424
CYLD	ENSG00000083799		0.0423166	0.275244	-0.150264	-0.0039814	0.504538
SLC27A5	ENSG00000083807		-0.131811	-0.346481	-0.141401	-0.178084	-0.593442
ZNF324	ENSG00000083812		0.177909	0.356605	-0.0305321	0.0510726	0.293389
ZNF671	ENSG00000083814		0.181636	0.544147	0.0674756	0.192237	0.641331
ZNF416	ENSG00000083817		0.170598	0.187434	0.0201549	0.136123	0.212121
ZNF586	ENSG00000083828		0.0680254	0.155003	0.0136359	-0.176721	-0.170468
ZNF446	ENSG00000083838		-0.017535	0.126871	0.0563518	0.131867	0.253479
ZNF264	ENSG00000083844		0.227396	0.135134	-0.0467657	0.0954165	0.391396
RPS5	ENSG00000083845		-0.0656849	-0.206972	-0.0911243	-0.14921	-0.254796
FAT1	ENSG00000083857		-0.0671095	-0.243241	-0.023947	0.126128	-0.252124
YTHDC1	ENSG00000083896		0.0204495	-0.053574	0.0351791	-0.0125924	-0.055423
CHMP2B	ENSG00000083937		0.162674	0.41172	-0.00339414	0.154655	0.422676
SMAP2	ENSG00000084070		-0.152559	0.0105713	0.0210238	-0.104772	-0.000106432
PPIE	ENSG00000084072		0.0568628	0.184391	-0.04614	0.03162	0.147188
ZMPSTE24	ENSG00000084073		0.148747	0.227555	-0.00276601	0.0942876	0.237889
STARD7	ENSG00000084090		0.175843	0.349754	-0.0210736	0.167684	0.381056
NOA1	ENSG00000084092		0.0298587	-0.0463612	-0.0459373	0.0304293	-0.0590851
REST	ENSG00000084093		0.0303522	-0.0216954	0.177991	0.215828	0.00849915
HAL	ENSG00000084110		0.224194	-0.259342	-0.0135793	-0.0996891	-0.0316883
SSH1	ENSG00000084112		0.168587	0.480558	-0.0160862	0.123859	0.551962
GSTP1	ENSG00000084207		-0.0292576	-0.308533	-0.0173315	0.00451411	-0.0397718
APLP2	ENSG00000084234		-0.0428789	-0.170379	0.0490881	-0.0267239	-0.178592
FAM234B	ENSG00000084444		0.0834298	0.614749	0.00754113	0.045095	0.557323
SLCO1A2	ENSG00000084453		0.0449334	-0.205575	0.0154299	-0.00737674	0.172222
WBP11	ENSG00000084463		0.0340967	0.0658725	-0.0950608	-0.00963409	0.0936498
EIF3I	ENSG00000084623		0.000520347	-0.110787	-0.100989	-0.0786497	-0.146658
NKAIN1	ENSG00000084628		0.113396	-0.337803	-0.0534152	-0.181324	-0.558281
COL16A1	ENSG00000084636		-0.127152	0.22916	0.0320725	-0.0767283	-0.502357
TXLNA	ENSG00000084652		0.125464	0.216437	-0.00480918	0.156512	0.257563
NCOA1	ENSG00000084676		0.189006	0.367179	0.133417	0.223299	0.35957
AGBL5	ENSG00000084693		0.106199	0.275529	0.0123404	0.0968455	0.172437
EFR3B	ENSG00000084710		-0.303162	0.0555505	0.153511	-0.0305757	0.0917519
KIF3C	ENSG00000084731		-0.0318039	0.588677	-0.000443487	-0.0540337	1.18983
RAB10	ENSG00000084733		0.0896029	0.047995	0.0340848	0.0444474	0.0409055
GCKR	ENSG00000084734		-0.0400377	-0.0443449	0.0129493	0.00312564	-0.118634
HADHA	ENSG00000084754		0.00922746	-0.00916858	0.0136096	0.0358291	-0.0625405
MAPRE3	ENSG00000084764		-0.0402702	0.327129	0.0583557	-0.00417812	0.343657
CAD	ENSG00000084774		0.215169	0.186923	0.0147247	0.144537	0.226714
CD59	ENSG00000085063		-0.0645941	-0.234833	-0.0323236	-0.0938802	-0.238104
CD82	ENSG00000085117		-0.166144	-0.648666	-0.00874647	-0.0773673	-0.652705
BCORL1	ENSG00000085185		-0.146013	-0.241354	0.204731	-0.0857094	-0.118943
ATRX	ENSG00000085224		0.149329	0.580087	0.0587701	0.285349	0.518446
AK6	ENSG00000085231		0.100045	0.268798	-0.0894318	0.0825713	0.177765
FCN1	ENSG00000085265		-0.0132179	0.0290921	0.0100725	-0.0144506	-0.0107248
MYNN	ENSG00000085274		0.322378	0.573511	-0.0129206	0.284283	0.60258
MECOM	ENSG00000085276		-0.171064	-0.884118	0.192366	0.101967	-0.843132
SCAMP1	ENSG00000085365		0.0514426	-0.0071688	0.0523177	0.111028	0.0115373
PREP	ENSG00000085377		-0.0900653	0.104919	-0.0261148	-0.0242246	0.0223897
HACE1	ENSG00000085382		0.234613	0.654078	-0.118248	0.318881	0.71968
SEH1L	ENSG00000085415		0.140681	0.227037	-0.0516524	0.0266526	0.235819
WDR47	ENSG00000085433		0.185903	1.13566	0.0279249	0.261823	1.13751
WDFY1	ENSG00000085449		0.0636952	0.167347	0.0165603	0.082794	0.188197
OVGP1	ENSG00000085465		-0.151711	-0.513707	0.0436501	-0.146033	-0.61351
SLC25A24	ENSG00000085491		0.118462	0.193547	-0.129448	0.00994016	0.190941
MAP3K4	ENSG00000085511		-0.00688473	0.249445	-0.123268	0.219384	0.120167
PILRA	ENSG00000085514		0.0382581	-0.208899	0.0145816	-0.00369842	-0.146351
IGSF9	ENSG00000085552		-0.425401	-1.54912	0.248533	-0.436934	-1.40997
ABCB1	ENSG00000085563		0.0149087	0.109322	-0.00218845	-0.0242394	0.30688
ZNF213	ENSG00000085644		0.13719	0.291699	0.0987737	0.249635	0.345542
AKR1B1	ENSG00000085662		-0.00671786	-0.145433	0.011373	0.00442272	-0.156239
CPNE3	ENSG00000085719		0.171166	0.164307	0.0398139	0.151211	0.289854
RRN3	ENSG00000085721		0.292428	0.427629	-0.0743629	0.231696	0.489263
CTTN	ENSG00000085733		-0.0115366	-0.197434	0.00961064	-0.0397676	-0.154727
WNT11	ENSG00000085741		-0.0145289	0.0882015	-0.0123065	0.0833496	-0.244123
MTIF2	ENSG00000085760		0.263447	0.436249	-0.0287098	0.261979	0.412852
DDHD2	ENSG00000085788		0.133849	0.17314	-0.041016	0.235799	0.296552
TTC39A	ENSG00000085831		-0.0834321	-0.753994	-0.041121	-0.198708	-0.818274
EPS15	ENSG00000085832		-0.217024	-0.616865	0.0706403	-0.239803	-0.655924
ORC1	ENSG00000085840		0.315852	0.340691	-0.012297	0.281651	0.3413
MGST2	ENSG00000085871		-0.283094	-0.54681	-0.00530774	-0.276742	-0.731129
CHERP	ENSG00000085872		0.115569	0.11002	-0.127406	0.19279	0.18437
ATG16L1	ENSG00000085978		0.198815	0.44058	0.0879861	0.102312	0.519657
USP40	ENSG00000085982		0.187168	0.267688	0.146793	0.165278	0.152656
POMGNT1	ENSG00000085998		-0.034394	0.0576494	-0.0346421	-0.00693971	-0.0872492
RAD54L	ENSG00000085999		0.0490817	0.266432	-0.215619	-0.0158477	0.25719
MAST2	ENSG00000086015		0.11552	-0.125558	0.0749811	0.0568606	-0.0994593
DNAJA1	ENSG00000086061		0.0698678	0.10583	-0.21726	-0.0913648	0.0574182
B4GALT1	ENSG00000086062		0.0188763	-0.500054	-0.425645	-0.503729	-0.758619
CHMP5	ENSG00000086065		0.060607	0.223221	-0.154031	0.0270215	0.233465
NFX1	ENSG00000086102		0.0611225	0.0587214	-0.0344923	-0.00479571	0.047776
AQP6	ENSG00000086159		0.113026	0.283764	-0.0398146	0.0176192	0.0536793
DIMT1	ENSG00000086189		0.0770538	0.068553	-0.129574	-0.0423758	0.041664
IPO11	ENSG00000086200		0.202419	-0.0368947	-0.0515252	-0.0091117	-0.0265222
FOLH1	ENSG00000086205		-0.099286	0.257624	-0.00810062	0.0519735	-0.0179135
EIF2AK1	ENSG00000086232		0.00107574	0.00325091	0.0494472	0.0762257	-0.0627328
EPDR1	ENSG00000086289		-0.0510093	0.490922	-0.0783965	-0.105486	0.801207
SNX10	ENSG00000086300		0.0967458	0.540264	0.0230074	0.0314353	0.407131
SEPHS1	ENSG00000086475		0.123077	0.114091	-0.0477726	0.125705	0.126756
MRPL28	ENSG00000086504		-0.0452554	0.0369742	-0.0586018	0.0149529	0.0108426
ITPKC	ENSG00000086544		-0.412916	-1.18631	-0.380584	-0.862174	-1.19577
CEACAM6	ENSG00000086548		0.0638039	-0.47181	0.0544735	0.0876442	-0.337247
FAT2	ENSG00000086570		-0.177343	-0.62467	0.248716	0.0690981	-0.596337
RBM22	ENSG00000086589		0.228989	0.581425	0.0239125	0.299395	0.607178
TMED2	ENSG00000086598		0.0380645	0.03344	-0.0253107	0.0299934	0.0445429
ERO1B	ENSG00000086619		0.00319737	0.26521	0.167749	0.0137609	0.374397
ZFAND6	ENSG00000086666		-0.135974	-0.252971	0.0788247	-0.153512	-0.23566
HSD17B2	ENSG00000086696		-0.0406483	-0.631415	0.0496484	0.140902	-0.243736
TXLNG	ENSG00000086712		0.160341	0.0633759	-0.153745	0.000542428	0.0468178
PPEF1	ENSG00000086717		-0.0131444	0.0868415	0.00407745	-0.00474995	-0.0143226
LAT2	ENSG00000086730		0.0512087	-0.101985	-0.0848997	0.0457242	-0.0126432
HUWE1	ENSG00000086758		-0.0801091	-0.0678846	0.0245786	-0.0260396	-0.0998238
ZW10	ENSG00000086827		0.158307	0.379952	0.0190383	0.145993	0.347136
ALG9	ENSG00000086848		0.189417	0.315343	0.0549681	0.148628	0.241313
MYBPC2	ENSG00000086967		-0.00570034	0.00185539	0.00408063	0.000587122	0.00691755
NOX4	ENSG00000086991		0.0169872	-0.519069	-0.00387969	-0.043473	-0.426782
ACOX3	ENSG00000087008		-0.262298	-0.325994	0.0207874	-0.122697	-0.307379
MTMR2	ENSG00000087053		0.190483	0.607115	0.0427728	0.272666	0.578459
PPP1R15A	ENSG00000087074		-0.219148	-0.161107	0.100436	-0.248267	-0.108933
HSD17B14	ENSG00000087076		-0.0557457	0.18577	0.00203578	-0.10089	0.00313802
TRIP6	ENSG00000087077		-0.044203	-0.444699	0.0251572	-0.0916161	-0.502615
ACHE	ENSG00000087085		0.0173883	-0.235892	0.0989601	-0.110968	-0.260787
FTL	ENSG00000087086		-0.0504979	-0.172643	-0.0531188	-0.0782092	-0.206147
SRRT	ENSG00000087087		0.0146824	0.0264686	-0.0278282	0.0389966	0.126666
BAX	ENSG00000087088		0.0144095	0.20345	-0.0442483	0.116205	0.266132
NLK	ENSG00000087095		0.124655	0.339973	-0.0152038	0.131518	0.324709
PIGS	ENSG00000087111		0.0613713	0.119953	0.0475278	0.0886776	0.0907051
ADAMTS2	ENSG00000087116		0.0435225	-0.301081	-0.0540206	-0.0380159	0.36837
TMPRSS11E	ENSG00000087128		0.00963318	0.0593715	0.0122303	-0.0700148	0.0305927
ATXN7L3	ENSG00000087152		-0.0344634	-0.413372	0.130951	-0.0786126	-0.335377
PGS1	ENSG00000087157		-0.000390554	0.12683	-0.0420843	-0.117544	0.0537056
PSMC5	ENSG00000087191		0.0251321	-0.0274621	-0.0722985	-0.0338792	-0.0818487
UIMC1	ENSG00000087206		-0.0169866	-0.0298652	0.0122951	-0.00588787	0.14893
CETP	ENSG00000087237		0.00615467	0.0730622	0.0029426	0.0106851	-0.080562
LPCAT2	ENSG00000087253		0.027988	0.668581	-0.0617704	-0.040771	0.624579
GNAO1	ENSG00000087258		-0.16749	0.033562	-0.050925	0.0134069	0.145415
OGFOD1	ENSG00000087263		0.0729079	0.0190982	-0.0526519	-0.0354649	0.0222479
SH3BP2	ENSG00000087266		-0.0486495	-0.411893	-0.0573266	-0.258251	-0.367493
NOP14	ENSG00000087269		0.12165	0.0385772	-0.080528	-0.00276201	0.0180519
ADD1	ENSG00000087274		-0.0908404	-0.0647704	0.0333315	-0.00595662	-0.0267618
L2HGDH	ENSG00000087299		0.0990318	0.445545	0.00786781	0.155302	0.342876
TXNDC16	ENSG00000087301		0.0737084	0.00781184	0.0185356	-0.0392724	-0.0104977
RTRAF	ENSG00000087302		-0.024725	0.126876	-0.0877304	0.0574298	0.141317
NID2	ENSG00000087303		-0.041019	0.0550304	0.00735618	0.0690402	-0.0256991
GMCL1	ENSG00000087338		0.253314	0.605333	-0.0486151	0.174549	0.649629
SF3B2	ENSG00000087365		-0.00111203	0.169773	-0.0220134	0.0880477	0.138668
KLHL42	ENSG00000087448		0.364133	0.656456	0.0414169	0.291205	0.612173
GNAS	ENSG00000087460		-0.12104	-0.338883	-0.0392113	-0.127069	-0.402555
DNM1L	ENSG00000087470		0.153427	0.156437	0.104759	0.0946758	0.179065
PTHLH	ENSG00000087494		-0.0991946	-0.117234	-0.008841	-0.0781951	0.408193
PHACTR3	ENSG00000087495		-0.0783506	-0.329628	0.16788	-0.136336	-0.638825
ERGIC2	ENSG00000087502		0.0306749	0.118079	-0.0456672	0.0429889	0.0174181
TFAP2C	ENSG00000087510		-0.627545	-1.33784	-0.105572	-0.789871	-1.14205
AURKA	ENSG00000087586		0.199782	0.245038	0.00141611	0.165589	0.230129
CASS4	ENSG00000087589		-0.0843326	-0.00236927	0.00228102	0.10063	-0.21839
PIR	ENSG00000087842		-0.11288	-0.138435	0.00759105	-0.122849	-0.184438
AAMDC	ENSG00000087884		-0.120306	-0.118269	-0.0673201	-0.158243	-0.231967
RFX2	ENSG00000087903		-0.241761	0.0137427	0.0341405	0.131819	0.00557393
METTL2A	ENSG00000087995		0.0755071	0.206597	-0.118681	0.0995008	0.210111
SULT2B1	ENSG00000088002		-0.501846	-1.16587	0.108672	-0.393502	-1.2864
ALG6	ENSG00000088035		0.147155	0.367068	0.00293482	0.0481705	0.285744
CNOT3	ENSG00000088038		0.0538914	0.493343	0.0333407	0.122504	0.605607
GP6	ENSG00000088053		0.073381	-0.297002	-0.0507948	0.158126	0.158832
PTPN4	ENSG00000088179		-0.160663	0.0429647	0.0820503	-0.0553981	0.392909
DDX18	ENSG00000088205		0.240951	0.416392	-0.0828168	0.183601	0.405785
KHSRP	ENSG00000088247		0.0432549	0.12814	0.037174	0.114045	0.157407
GNA11	ENSG00000088256		-0.0819902	0.236888	-0.0075556	0.101276	0.226876
ASAP3	ENSG00000088280		-0.301951	-1.25412	0.0615363	-0.292902	-1.27412
EDEM2	ENSG00000088298		0.0331566	0.329139	-0.0294214	0.107041	0.230202
DNMT3B	ENSG00000088305		-0.144706	0.0989958	0.257042	0.031976	0.100566
TPX2	ENSG00000088325		0.0807396	0.0772686	0.0589106	0.0863828	0.0136044
FER1L4	ENSG00000088340		0.0171867	-0.584783	-0.00965544	0.00313156	-0.348159
PDRG1	ENSG00000088356		0.149387	0.312405	-0.149637	0.0980622	0.278955
EPB41L1	ENSG00000088367		-0.320162	-0.778191	0.0375398	-0.239264	-0.760907
SLC15A1	ENSG00000088386		-0.0369476	-0.064242	-0.000220021	-0.0331337	0.253826
DOCK9	ENSG00000088387		-0.113796	-0.250994	-0.0690523	-0.105289	-0.019896
ANKRD10	ENSG00000088448		-0.29805	-0.448179	0.00863083	-0.153736	-0.29355
TGDS	ENSG00000088451		0.383509	0.995473	-0.2164	0.298969	0.939687
DOCK3	ENSG00000088538		-0.0120915	-0.189702	0.0203034	0.00600494	-0.23118
C3orf18	ENSG00000088543		-0.0104855	-0.322439	-0.256592	-0.201888	-0.196854
COQ9	ENSG00000088682		0.0920849	0.119981	-0.0621551	-0.00544962	0.18175
TMEM40	ENSG00000088726		-0.177394	-0.653968	0.0891525	-0.30344	-1.00265
KIF9	ENSG00000088727		0.0198835	-0.451652	-0.122955	0.109324	-0.0259859
ARHGAP28	ENSG00000088756		-0.0980989	0.0210645	-0.00608436	0.166674	1.33687
CRLS1	ENSG00000088766		0.0652562	0.346841	-0.224641	0.00347958	0.314647
PPP1R13B	ENSG00000088808		-0.193661	-0.485537	0.130171	-0.0945856	-0.423318
ATRN	ENSG00000088812		0.0605648	0.0831104	0.0660644	0.0836914	0.0889805
SMOX	ENSG00000088826		-0.171597	0.322041	0.176958	-0.118203	0.168479
SIGLEC1	ENSG00000088827		0.000856659	0.106797	-0.00417024	-0.0109639	-0.104584
FKBP1A	ENSG00000088832		-0.0273781	-0.102679	0.0346309	-0.0487024	-0.181635
NSFL1C	ENSG00000088833		-0.0147266	0.0228316	-0.0249493	0.0206235	0.0198448
SLC4A11	ENSG00000088836		0.0439367	0.008405	-0.0259851	0.047285	0.144346
C20orf194	ENSG00000088854		-0.17675	-0.386529	0.100573	-0.0981287	-0.269465
ZNF343	ENSG00000088876		0.309535	0.486021	-0.0984559	0.253308	0.373811
EBF4	ENSG00000088881		-0.274193	-0.697803	0.158025	-0.188888	-1.11561
MAVS	ENSG00000088888		0.103631	0.255703	0.0609423	0.234426	0.250637
LZTS3	ENSG00000088899		-0.0722919	-0.277484	0.142859	0.041624	-0.200578
XRN2	ENSG00000088930		0.0722222	0.0537061	0.0146519	0.0322142	0.0737937
KIZ	ENSG00000088970		0.196852	0.536686	-0.140205	0.0345553	0.319463
DYNLL1	ENSG00000088986		-0.00964287	0.0592987	-0.149621	-0.094321	-0.00709607
TESC	ENSG00000088992		0.00293589	0.0427342	0.0154857	-0.00982431	0.132673
SNX5	ENSG00000089006		0.09847	0.215142	-0.190261	0.00660052	0.166812
RPL6	ENSG00000089009		0.000263318	-0.132665	-0.119846	-0.120276	-0.174428
MAPKAPK5	ENSG00000089022		0.173018	0.211269	-0.0581456	0.137034	0.244919
P2RX7	ENSG00000089041		-0.149226	-0.429245	-0.0111754	-0.0852643	-0.0264153
ESF1	ENSG00000089048		0.349309	0.813781	-0.191294	0.246026	0.787977
RBBP9	ENSG00000089050		0.174476	0.528796	0.0825374	0.255171	0.442133
ANAPC5	ENSG00000089053		0.113794	0.018617	-0.0852339	-0.0335959	0.0440985
SLC23A2	ENSG00000089057		0.294913	0.762225	-0.0184675	0.358785	0.818162
SLC8B1	ENSG00000089060		0.155859	0.549946	0.015416	0.227975	0.538978
TMEM230	ENSG00000089063		-0.0493759	-0.0436591	-0.0568052	-0.0664897	-0.103528
DZANK1	ENSG00000089091		0.22177	0.747207	-0.00218783	0.216448	0.710487
KDM2B	ENSG00000089094		0.100371	-0.00930174	-0.0437183	-0.0493873	0.14814
CFAP61	ENSG00000089101		-0.0509919	-0.263393	0.00720327	-0.070685	0.230069
LHX5	ENSG00000089116		0.00192512	0.0232599	-0.0130471	0.00268252	-0.0187605
TASP1	ENSG00000089123		0.174468	0.343635	-0.0779694	0.0793807	0.359541
OAS1	ENSG00000089127		0.0966828	0.131326	0.0660829	-0.0531173	-0.170984
GCN1	ENSG00000089154		0.23885	-0.131208	-0.0662378	0.0284745	0.0509186
RPLP0	ENSG00000089157		0.00907732	-0.157216	-0.118845	-0.14653	-0.204129
PXN	ENSG00000089159		-0.312078	-0.857465	0.159453	-0.160316	-0.733438
SIRT4	ENSG00000089163		-0.117391	-0.159451	0.140501	-0.0200332	-0.0550741
RPH3A	ENSG00000089169		0.13014	-0.120696	0.00360529	-0.0657003	0.0415644
KIF16B	ENSG00000089177		-0.20689	-0.149295	0.0462372	-0.163409	-0.251327
TRMT6	ENSG00000089195		0.289472	0.582807	-0.164458	0.113586	0.563766
CHGB	ENSG00000089199		-0.0103255	-0.101454	0.000649342	-0.0817844	0.418677
PEBP1	ENSG00000089220		-0.0953042	-0.239366	-0.117878	-0.162235	-0.265272
BRAP	ENSG00000089234		0.24999	0.506466	0.0631633	0.348806	0.555605
ERP29	ENSG00000089248		-0.108108	-0.19605	-0.0539755	-0.0787402	-0.195524
NOS1	ENSG00000089250		-0.0845171	-0.331303	0.0454825	-0.00158946	-0.105894
FUS	ENSG00000089280		-0.0958452	-0.144098	-0.0585	-0.0464503	-0.202833
IGBP1	ENSG00000089289		-0.0290194	-0.0948422	0.015732	-0.0105987	0.0390641
FXYD5	ENSG00000089327		-0.23647	-0.490561	0.0110168	-0.214768	-0.63004
ZNF302	ENSG00000089335		0.0227138	0.0532469	0.0157127	0.066411	0.0239154
GRAMD1A	ENSG00000089351		-0.132209	-0.716115	0.121072	-0.219434	-0.771129
FXYD3	ENSG00000089356		-0.201513	-0.39817	-0.0178793	-0.246444	-0.555191
HEPH	ENSG00000089472		-0.0837032	-0.361157	-0.0125444	0.126776	0.368117
CDIP1	ENSG00000089486		-0.100754	-0.129291	0.039874	-0.143354	-0.174852
CMTM1	ENSG00000089505		-0.0653142	0.172748	-0.0238001	-0.136807	0.115969
KCNH4	ENSG00000089558		-0.0150111	-0.195533	0.03207	-0.0268975	-0.361425
GANAB	ENSG00000089597		0.0523883	0.0292342	0.0590878	0.0689093	0.0775967
GMIP	ENSG00000089639		0.0379244	-0.0473828	0.0541429	-0.040964	-0.119035
RBM41	ENSG00000089682		0.167729	0.240367	0.000359303	0.101012	0.302414
BIRC5	ENSG00000089685		0.0178808	0.0260515	-0.041023	-0.000472386	-0.0338044
LAG3	ENSG00000089692		-0.0677557	-0.0931194	0.0130319	-0.0977475	-0.194707
MLF2	ENSG00000089693		-0.141006	-0.224642	-0.0362642	-0.138045	-0.280629
OTUB2	ENSG00000089723		0.21566	0.625954	0.0022972	0.248196	0.612866
DDX24	ENSG00000089737		0.0148862	0.0750198	-0.151643	-0.0251112	0.0721861
ZBTB25	ENSG00000089775		0.0792891	0.0111799	-0.0940808	-0.029975	-0.0267188
NECAP1	ENSG00000089818		0.209423	0.456385	-0.125751	0.0826984	0.312412
ARHGAP4	ENSG00000089820		-0.113068	-0.407063	-0.249983	-0.149967	-0.432506
ANKRD24	ENSG00000089847		-0.0406161	-0.316381	0.0999875	-0.022784	-0.312029
DHX32	ENSG00000089876		0.072033	0.183197	0.0414328	-0.0799108	-0.0211145
RCOR1	ENSG00000089902		-0.0374479	-0.0419884	0.0648264	0.00043986	0.0253904
GPATCH2L	ENSG00000089916		0.258571	0.420675	-0.0312832	0.203363	0.419591
LTBP4	ENSG00000090006		-0.100319	-0.651573	0.0804071	-0.118702	-0.316623
BLVRB	ENSG00000090013		-0.234185	-0.596829	-0.0830856	-0.308372	-0.643582
SLC9A1	ENSG00000090020		-0.812763	-0.706217	0.211189	-0.359439	-0.68146
SPTLC1	ENSG00000090054		0.210644	0.512054	0.0629708	0.207247	0.432974
PAPOLA	ENSG00000090060		0.0823124	0.226082	0.0515564	0.143938	0.179554
CCNK	ENSG00000090061		0.0456156	0.324013	0.132064	0.192745	0.373365
PCBP4	ENSG00000090097		-0.0596959	-0.556421	0.0130916	-0.122086	-0.528113
YPEL3	ENSG00000090238		-0.392957	-0.797086	0.0566353	-0.213134	-0.986357
MRPS33	ENSG00000090263		-0.0207821	0.0187534	-0.120144	-0.11077	0.017455
NDUFB2	ENSG00000090266		-0.0275355	-0.153847	-0.0869393	-0.164429	-0.198874
NUDC	ENSG00000090273		-0.0410809	0.0530455	-0.103617	-0.039082	-0.0377621
MAEA	ENSG00000090316		-4.3119e-05	-0.00429239	-0.00754083	0.00955656	-0.00806216
ICAM1	ENSG00000090339		0.066868	-0.195985	-0.0202579	-0.0957968	0.0524513
STRN4	ENSG00000090372		-0.0150527	0.141231	-0.114403	-0.0282796	0.200313
IRAK3	ENSG00000090376		0.0782337	0.257323	0.0347804	0.104167	0.053348
MUL1	ENSG00000090432		0.179676	0.361702	-0.00137649	0.220694	0.449896
TFAP4	ENSG00000090447		-0.0564068	-1.14799	-0.0902308	-0.221257	-0.842676
PDCD7	ENSG00000090470		0.217799	0.645916	-0.10186	0.264955	0.779071
SPG21	ENSG00000090487		-0.106513	-0.169878	0.0131178	-0.0282152	-0.237671
DNAJB11	ENSG00000090520		0.126696	0.327424	-0.0245164	0.0859608	0.305264
P3H2	ENSG00000090530		0.0835751	-0.325626	0.0956354	-0.0922417	-0.417925
THPO	ENSG00000090534		-0.0359474	-0.342457	0.0450559	0.0240005	-0.279735
CHRD	ENSG00000090539		-0.22874	-0.581962	0.0908013	-0.0598913	-0.481262
FLT3LG	ENSG00000090554		-0.0843131	0.155923	0.0417045	0.0542654	0.259034
RAB11FIP3	ENSG00000090565		-0.0175918	0.320261	0.087949	0.0715684	0.191909
GNPTG	ENSG00000090581		-0.0621037	-0.175788	-0.124381	-0.23078	-0.178944
ZNF268	ENSG00000090612		0.252468	0.502593	-0.0205766	0.309839	0.610021
GOLGA3	ENSG00000090615		0.183107	0.196042	0.0802214	0.149986	0.329487
PABPC4	ENSG00000090621		-0.00247118	-0.136054	-0.0690465	-0.0464303	-0.205508
CD209	ENSG00000090659		0.00329806	-0.0549343	0.00460284	0.00206919	0.0184548
CERS4	ENSG00000090661		-0.127205	-0.475862	0.0380216	-0.0583829	-0.514455
MCOLN1	ENSG00000090674		0.051582	0.321038	-0.0242032	-0.01808	0.251845
USP48	ENSG00000090686		-0.0229572	-0.105376	-0.0639517	-0.0582944	0.00684312
EFNB1	ENSG00000090776		0.140856	0.712577	-0.0837293	0.273661	0.792885
PDPR	ENSG00000090857		-0.023136	-0.0322843	-0.0277395	-0.0165202	0.0303166
AARS	ENSG00000090861		-0.0360597	-0.141795	0.0319562	-0.0128702	-0.151695
GLG1	ENSG00000090863		0.0657238	0.201844	0.129363	0.161517	0.20029
KIF4A	ENSG00000090889		0.164053	0.225186	0.0649039	0.168114	0.226748
TNRC6A	ENSG00000090905		0.0650057	0.349977	0.0985452	0.125544	0.447749
PLEKHG2	ENSG00000090924		-0.112744	-0.990854	0.243845	-0.227681	-0.576762
NAT14	ENSG00000090971		-0.181166	-0.184931	-0.0644555	-0.104969	-0.0407462
PITPNM2	ENSG00000090975		0.178314	0.52379	-0.0652697	0.0385414	0.327664
EXOC1	ENSG00000090989		0.167444	0.390869	0.0598808	0.0895381	0.381641
RBM27	ENSG00000091009		0.10181	0.36818	0.078495	0.212968	0.419643
POU4F3	ENSG00000091010		0.198286	0.617389	-0.0566465	-0.00348097	0.778568
OSBPL8	ENSG00000091039		0.192355	0.649214	0.0919226	0.288496	0.627783
DTX2	ENSG00000091073		-0.110981	-0.0592001	0.100168	-0.0773506	-0.0336861
NLRC4	ENSG00000091106		-0.0230865	0.426635	-0.016844	-0.0589418	0.10618
PUS7	ENSG00000091127		0.222752	-0.103806	-0.158621	-0.135826	-0.173823
LAMB4	ENSG00000091128		0.0338198	0.0591618	-0.00700337	-0.0165452	-0.0268983
NRCAM	ENSG00000091129		0.0696634	0.238268	-0.0258948	-0.0100498	0.15288
LAMB1	ENSG00000091136		-0.109449	-0.516563	0.13038	-0.0606419	-0.346723
SLC26A4	ENSG00000091137		0.0319225	-0.123629	0.00144557	-0.0177431	-0.00316298
SLC26A3	ENSG00000091138		-0.0234152	-0.187722	0.00452239	-0.0465185	-0.268348
DLD	ENSG00000091140		0.058808	0.114469	0.00663535	-0.0378202	0.157649
WDR7	ENSG00000091157		0.224469	0.545818	0.0693826	0.25182	0.693321
TXNL1	ENSG00000091164		0.0807635	0.00685948	-0.03903	0.0798922	-0.0320453
IL5RA	ENSG00000091181		-0.0256292	0.0670781	0.0156165	-0.0298298	-0.0337424
ABCC6	ENSG00000091262		0.0427236	-0.372209	0.0682093	-0.0656345	-0.402202
CMTM6	ENSG00000091317		0.0672961	0.320647	0.0614214	0.111312	0.312401
ITGA6	ENSG00000091409		-0.0970942	-0.0937794	0.0725221	-0.0205244	-0.0854501
RAPGEF4	ENSG00000091428		0.165488	-0.445444	0.0106125	-0.0836827	-0.0345257
MAP3K20	ENSG00000091436		-0.0681194	0.0257631	0.158518	0.172318	-0.0104271
FH	ENSG00000091483		0.0374315	0.0757973	-0.052652	0.0294971	0.0349305
SEL1L3	ENSG00000091490		-0.139826	-0.0533927	-0.033989	-0.123209	-0.258971
TF	ENSG00000091513		0.0328197	0.0243579	0.0220467	0.170224	-0.0132752
CDV3	ENSG00000091527		-0.376238	-1.86958	-0.0659729	-0.584452	-1.9046
MYO15A	ENSG00000091536		0.142667	-0.598088	0.0764506	0.0710721	-0.753699
ALKBH5	ENSG00000091542		0.0639939	0.181013	0.0294237	0.136836	0.218999
APOH	ENSG00000091583		-0.0241427	0.0503881	0.00123091	0.0093164	-0.0657998
NLRP1	ENSG00000091592		0.0732146	-0.26848	0.0297175	-0.315173	0.0941006
PITPNM3	ENSG00000091622		-0.20923	-0.42126	0.17221	-0.0156819	-0.068923
SPAG7	ENSG00000091640		-0.0494075	-0.0280718	-0.0852775	-0.0596732	-0.0627619
ORC6	ENSG00000091651		0.295831	0.655895	-0.156227	0.1511	0.544876
ZFHX4	ENSG00000091656		0.22402	0.625925	-0.254788	0.203011	0.824353
ZC3HC1	ENSG00000091732		0.251733	0.678976	-0.0140337	0.270437	0.691008
ESR1	ENSG00000091831		-0.131011	-1.31489	0.067375	-0.213981	-1.62725
RGS17	ENSG00000091844		0.13176	0.173673	-0.0238172	-0.0404223	-0.0542658
ANGPT2	ENSG00000091879		0.0313826	-0.538694	-0.00975615	0.00875653	-0.157435
TMEM101	ENSG00000091947		0.141073	0.501223	-0.0617663	0.180491	0.526773
CCDC80	ENSG00000091986		-0.170935	-0.649187	0.25944	-0.0450059	-0.287494
PSME1	ENSG00000092010		-0.183914	-0.39479	-0.108613	-0.176826	-0.429428
PPP2R3C	ENSG00000092020		0.0803263	-0.0617779	0.0497942	0.262974	-0.0827069
HAUS4	ENSG00000092036		-0.0445602	-0.0240869	0.123017	0.0192111	-0.0850602
JPH4	ENSG00000092051		0.0140945	0.0453152	0.000361068	-0.00966878	-0.0850703
SLC7A8	ENSG00000092068		-0.467149	-0.762255	0.282587	-0.131566	-0.732638
OSGEP	ENSG00000092094		-0.1047	0.00311549	-0.0266347	-0.137432	-0.109251
SLC22A17	ENSG00000092096		-0.15247	0.0358383	0.0339925	0.0910535	0.0542867
RNF31	ENSG00000092098		-0.0868116	-0.0945923	-0.00729736	-0.0033274	-0.101134
SCFD1	ENSG00000092108		0.159207	0.295679	-0.0247873	0.170596	0.297947
G2E3	ENSG00000092140		0.224291	0.142471	-0.0796672	0.139513	0.183297
HECTD1	ENSG00000092148		0.0936949	0.313263	-0.070511	0.144172	0.271202
HNRNPC	ENSG00000092199		0.00219496	-0.017196	-0.0361314	-0.038401	-0.036803
RPGRIP1	ENSG00000092200		0.0300963	-0.116025	0.0827795	-0.12523	-0.157819
SUPT16H	ENSG00000092201		0.0866157	0.218664	-0.0685896	0.00562499	0.204721
TOX4	ENSG00000092203		-0.00274995	0.153703	0.0587206	0.0119949	0.185419
GEMIN2	ENSG00000092208		0.283638	0.592638	-0.0622813	0.222401	0.564322
TGM1	ENSG00000092295		-0.251783	-0.912489	0.111228	-0.0836037	-0.0984049
TINF2	ENSG00000092330		-0.209527	-0.245211	-0.0588365	-0.0366012	-0.224843
SEMA6A	ENSG00000092421		-0.0215547	-1.22103	-0.274961	-0.869611	-1.28459
TRPM7	ENSG00000092439		0.159398	0.20806	0.0817102	0.052653	0.194679
TYRO3	ENSG00000092445		0.00128153	-0.411165	0.0122414	0.0220877	-0.302425
WDR76	ENSG00000092470		0.20517	0.423743	-0.0135124	0.156884	0.415701
CAPN3	ENSG00000092529		-0.0233997	0.0511919	0.0106801	-0.0135004	0.114636
SNAP23	ENSG00000092531		0.0350734	0.214727	-0.000579878	0.0726959	0.0223486
TBX15	ENSG00000092607		-0.0241727	0.000800608	-0.0121607	0.00867411	0.333712
PHGDH	ENSG00000092621		-0.0940117	-0.214161	0.0200328	-0.0792878	-0.18263
COL9A3	ENSG00000092758		-0.230376	-0.217811	-0.058562	-0.104979	-0.123879
EZR	ENSG00000092820		-0.25013	-0.625526	-0.00172291	-0.196239	-0.620673
MYL6	ENSG00000092841		-0.101812	-0.269801	-0.115326	-0.19051	-0.255864
AGO1	ENSG00000092847		0.303411	0.501472	0.181451	0.359082	0.604369
TEKT2	ENSG00000092850		-0.0251493	0.210011	-0.00241761	0.0407064	-0.0455467
CLSPN	ENSG00000092853		0.268413	0.934561	0.00465877	0.359288	0.952675
RFFL	ENSG00000092871		-0.222352	-0.144944	0.16896	-0.0125313	-0.109134
UNC13D	ENSG00000092929		-0.265882	-0.944995	0.145247	-0.204203	-1.01477
MFSD11	ENSG00000092931		-0.0457242	0.0464255	0.110668	0.022938	-0.0066384
DPYSL2	ENSG00000092964		-0.0903672	0.579422	0.0862246	0.0954969	0.516683
TGFB2	ENSG00000092969		-0.349729	-0.986461	0.412951	-0.00110031	-0.9632
GPATCH2	ENSG00000092978		0.146719	0.556809	0.0238555	0.148292	0.641633
NUP50	ENSG00000093000		0.307433	0.512032	0.0329944	0.312533	0.603822
CDC45	ENSG00000093009		0.103408	0.315877	-0.123028	0.0743057	0.358825
COMT	ENSG00000093010		-0.376688	-0.906433	-0.0454435	-0.356826	-1.01673
ADA2	ENSG00000093072		0.00302262	0.495765	-0.0321388	-0.0271175	0.168644
AC016026.1	ENSG00000093100		-0.0237602	-0.0098344	-0.0878441	-0.159733	-0.319948
VNN3	ENSG00000093134		0.0269232	0.00668358	-0.0307243	-0.0458169	0.206939
ECHDC1	ENSG00000093144		0.00571499	-0.314572	0.0697573	0.077601	-0.496177
LRRFIP2	ENSG00000093167		-0.043331	0.140687	-0.106064	-0.109413	0.0610517
SEC22C	ENSG00000093183		0.0448303	0.177934	0.0665764	0.0793709	0.182672
XYLB	ENSG00000093217		0.142791	0.247864	-0.10536	0.040704	0.147402
HDAC6	ENSG00000094631		-0.136844	-0.210982	-0.0216557	0.0117323	-0.382172
OR1I1	ENSG00000094661		-0.0523768	0.261638	-0.0372583	0.0500548	0.327169
GABRP	ENSG00000094755		0.0183332	-0.246814	0.00765427	0.10408	-0.196866
CDC6	ENSG00000094804		0.244957	0.493798	-0.169067	0.136692	0.516197
UPRT	ENSG00000094841		0.00267371	0.47343	-0.0472789	0.0471684	0.427755
CDC23	ENSG00000094880		0.175843	0.590772	-0.0179742	0.211377	0.63575
AAAS	ENSG00000094914		-0.0120639	-0.0294178	0.0469613	-0.00316899	0.00032158
CBX5	ENSG00000094916		-0.0173924	0.0357196	0.107215	0.13065	0.0262918
SUCO	ENSG00000094975		0.162653	0.263716	0.0911356	0.10659	0.353472
MSH2	ENSG00000095002		0.23602	0.39835	-0.00428488	0.208149	0.438026
MAP3K1	ENSG00000095015		-0.808004	-1.28655	0.201166	-0.613791	-1.20265
DHPS	ENSG00000095059		-0.0974048	-0.302989	-0.111449	-0.22442	-0.275339
HOOK2	ENSG00000095066		-0.104478	-0.608606	0.0881864	-0.169721	-0.525396
ARCN1	ENSG00000095139		0.171235	0.496893	0.0266335	0.25536	0.509209
EPB41L4B	ENSG00000095203		-0.193747	0.0016178	0.0738733	-0.153485	-0.0410699
TMEM38B	ENSG00000095209		0.163742	0.185485	-0.00872195	0.00914511	0.135304
PSMD5	ENSG00000095261		0.00253856	0.0661564	0.113078	0.10017	0.136334
PTGS1	ENSG00000095303		-0.000512905	0.0101825	0.0127953	-0.0302768	-0.0359985
NUP188	ENSG00000095319		0.259925	0.44553	0.0968747	0.21111	0.452377
CRAT	ENSG00000095321		-0.256285	-0.559533	-0.0117356	-0.251278	-0.578494
SH2D3C	ENSG00000095370		0.0784501	-0.362356	-0.0245424	-0.190112	-0.0867007
NANS	ENSG00000095380		-0.113851	-0.523642	-0.0874499	-0.199338	-0.535182
TBC1D2	ENSG00000095383		-0.34201	-0.50275	0.148562	-0.0759623	-0.508251
WHRN	ENSG00000095397		0.257061	0.0847331	0.0460217	0.0725835	0.107525
PDE6C	ENSG00000095464		0.075937	-0.230515	0.0729545	-0.0337406	-0.0704831
CWF19L1	ENSG00000095485		0.190019	0.451837	0.0800182	0.179059	0.431332
SEMA4G	ENSG00000095539		-0.0602021	-0.0457312	-0.100348	-0.0266157	-0.194872
BTAF1	ENSG00000095564		0.338692	0.774204	0.079005	0.36863	0.777678
IKZF5	ENSG00000095574		0.114122	0.735618	0.0917828	0.249941	0.738666
BLNK	ENSG00000095585		-0.701395	-2.06279	0.355621	-0.51729	-2.10551
TLL2	ENSG00000095587		-0.106248	0.441681	0.0979905	-0.124443	0.65355
CYP26A1	ENSG00000095596		-0.0161052	-0.144217	0.0526064	-0.0788372	-0.171496
TDRD1	ENSG00000095627		-0.114418	0.13526	0.0930683	-0.0476022	-0.371781
SORBS1	ENSG00000095637		-0.0478078	0.61656	0.0940444	-0.136674	0.751505
CRTAC1	ENSG00000095713		0.00174229	-0.097002	-0.0096575	0.00120399	-0.0377559
BAMBI	ENSG00000095739		-1.61617	-3.53762	0.730694	-1.14499	-3.50332
IL11	ENSG00000095752		-0.0116069	-0.113022	0.0259257	-0.0778674	-0.120835
WAC	ENSG00000095787		0.20597	0.39758	0.0267052	0.184323	0.456413
CREM	ENSG00000095794		-0.0128988	-0.177459	0.0662093	-0.0421859	-0.152156
NUBP2	ENSG00000095906		-0.022622	-0.188774	-0.151739	-0.17449	-0.247701
HIVEP1	ENSG00000095951		-0.289409	-1.84165	0.273794	-0.0939162	-1.48527
CRISP3	ENSG00000096006		-0.155346	-0.411644	0.135835	-0.0850766	-0.3352
FKBP5	ENSG00000096060		-0.214767	-0.69333	0.0902021	-0.222944	-0.727202
SRPK1	ENSG00000096063		0.0300166	-0.153299	-0.0592277	-0.152115	-0.179786
BRPF3	ENSG00000096070		0.236565	0.394246	0.0762946	0.242159	0.38629
MRPS18A	ENSG00000096080		0.0731683	0.161342	-0.0558268	-0.0124992	0.119128
TMEM14A	ENSG00000096092		-0.0205365	0.190602	0.0168019	0.0678772	0.130542
EFHC1	ENSG00000096093		0.121532	-0.286924	-0.0991351	-0.0716556	-0.369104
HSP90AB1	ENSG00000096384		-0.00137684	-0.0380967	-0.0721859	-0.066492	-0.0764344
CDC5L	ENSG00000096401		0.305869	0.718626	-0.00965263	0.363183	0.71507
ITPR3	ENSG00000096433		0.0401897	-0.100051	0.0956058	-0.0104348	-0.118281
ZNF184	ENSG00000096654		0.0647492	0.311467	0.0602527	-0.0374433	0.326413
DSP	ENSG00000096696		-0.33919	-0.789525	0.212319	-0.137436	-0.756191
SIRT1	ENSG00000096717		0.37007	0.915556	0.0370324	0.465624	0.962653
HNRNPH3	ENSG00000096746		-0.122496	-0.26702	-0.0698344	-0.0903571	-0.269857
IFT74	ENSG00000096872		0.182627	0.432492	0.0722806	0.083848	0.362656
JAK2	ENSG00000096968		0.125738	0.200393	0.158509	0.00490334	-0.0187994
IL12RB1	ENSG00000096996		0.0601908	-0.189471	-0.00708032	0.119181	0.0728909
ABL1	ENSG00000097007		0.127143	0.379718	0.162972	0.284588	0.337238
ACOT7	ENSG00000097021		-0.173849	-0.263347	-0.108313	-0.183129	-0.39512
SH3GLB1	ENSG00000097033		-0.188588	-0.212031	-0.0453097	-0.143285	-0.235672
CDC7	ENSG00000097046		0.185452	0.473914	0.07255	0.198081	0.443368
SYDE2	ENSG00000097096		-0.167462	-0.433917	0.277688	0.12028	-0.485622
PCSK5	ENSG00000099139		-0.0753802	-0.165021	0.0316621	-0.0796585	-0.260674
SCD	ENSG00000099194		-0.212748	-0.666906	0.0419326	-0.149703	-0.595349
TMED1	ENSG00000099203		0.0590745	0.0981157	-0.117583	-0.00329558	0.0276761
ABLIM1	ENSG00000099204		0.0351395	-0.189425	0.107923	-0.0117309	-0.18711
ERMP1	ENSG00000099219		0.0803237	-0.315236	0.0663909	0.132201	-0.30643
RAB18	ENSG00000099246		-0.178816	-0.658812	0.0616532	-0.0336611	-0.649585
NRP1	ENSG00000099250		-0.111102	-0.339638	-0.0212867	0.00823124	-0.440843
HSD17B7P2	ENSG00000099251		0.016174	0.370179	0.0176225	0.144506	0.0565581
PRTFDC1	ENSG00000099256		-0.107068	0.0016852	0.061575	0.109133	-0.102774
PALMD	ENSG00000099260		-0.594689	-2.38854	0.385326	-0.44876	-2.49367
TSPAN15	ENSG00000099282		-0.238653	-0.785742	0.0162023	-0.161597	-0.776493
H2AFY2	ENSG00000099284		0.087676	0.0793152	-0.00320741	0.126194	0.061938
WASHC2A	ENSG00000099290		0.295384	0.515596	0.136621	0.373882	0.608153
MAST3	ENSG00000099308		-0.154969	-0.504423	0.00514629	-0.0898091	-0.294888
MZF1	ENSG00000099326		-0.034022	-0.268967	0.0594138	-0.0618643	0.00300923
OCEL1	ENSG00000099330		-0.193986	-0.452086	-0.015893	-0.0808491	-0.520518
MYO9B	ENSG00000099331		-0.202194	-0.465904	-0.00230835	-0.154622	-0.322991
KCNK6	ENSG00000099337		-0.166617	-1.02453	-0.163617	-0.412876	-1.10447
CATSPERG	ENSG00000099338		-0.0344649	-0.370798	0.0408454	-0.0265237	-0.513987
PSMD8	ENSG00000099341		-0.0398557	-0.0822173	-0.0999886	-0.114883	-0.217728
FBXL19	ENSG00000099364		-0.106718	-0.168715	0.0428737	0.0598808	-0.248189
STX1B	ENSG00000099365		-0.159311	-0.220546	0.014433	0.00815551	-0.239601
HSD3B7	ENSG00000099377		0.033137	-0.260947	0.0530575	-0.0161075	-0.333769
SETD1A	ENSG00000099381		0.154817	0.160086	0.090439	0.271185	0.395408
BCL7C	ENSG00000099385		-0.151064	-0.24265	-0.0951227	-0.141914	-0.329838
EFNA2	ENSG00000099617		0.121718	0.0933376	-0.0217471	-0.0447193	0.248347
CIRBP	ENSG00000099622		-0.0337877	0.0274371	0.0251044	0.0375755	0.0312655
ATP5F1D	ENSG00000099624		-0.167469	-0.38468	-0.163982	-0.235284	-0.480871
CBARP	ENSG00000099625		-0.00102816	-0.504624	0.0340058	-0.243166	-0.65795
PCDH11Y	ENSG00000099715		0.000427069	-0.056306	0.0096889	0.0425672	-0.127716
PRKY	ENSG00000099725		-0.0833541	0.237453	0.169015	-0.0185099	-0.435047
IGFALS	ENSG00000099769		-0.194019	-0.788043	0.142063	0.0750308	-0.469116
HNRNPM	ENSG00000099783		-0.144628	-0.17185	0.0071667	-0.0561116	-0.200623
43526	ENSG00000099785		-0.0170339	0.191809	0.0152727	0.0399711	0.00605221
NDUFB7	ENSG00000099795		-0.119688	-0.20155	-0.0924386	-0.168893	-0.172377
TECR	ENSG00000099797		-0.187386	-0.316464	-0.0421305	-0.153023	-0.356306
TIMM13	ENSG00000099800		-0.138596	-0.250247	-0.173286	-0.188415	-0.294978
CDC34	ENSG00000099804		-0.168475	-0.0695223	-0.138328	-0.115832	-0.146728
MTAP	ENSG00000099810		-0.0155745	0.0995309	-0.129702	-0.0728182	-0.0187488
MISP	ENSG00000099812		-1.07927	-2.80677	0.321161	-0.742357	-2.76262
CEP170B	ENSG00000099814		-0.0555986	-0.344904	0.0768017	-0.059509	-0.292223
POLR2E	ENSG00000099817		-0.13727	-0.235741	-0.0776547	-0.157188	-0.286977
POLRMT	ENSG00000099821		0.121045	0.0456499	0.0120901	0.0261103	0.00537728
HCN2	ENSG00000099822		-0.193241	-0.402224	0.0741201	-0.146225	-0.486086
CDHR5	ENSG00000099834		-0.0936609	-0.119468	-0.0115454	-0.0953816	0.229207
IZUMO4	ENSG00000099840		0.107242	-0.210972	-0.0574736	0.0293825	-0.166164
RASSF7	ENSG00000099849		-0.327515	-1.31352	-0.00306884	-0.518873	-1.35389
GADD45B	ENSG00000099860		-0.000459292	-1.32271	-0.139374	-0.513309	-1.79646
PALM	ENSG00000099864		-0.265522	-0.244636	0.0237971	-0.0737685	-0.175927
MADCAM1	ENSG00000099866		-0.017728	-0.248352	0.035626	-0.128454	0.157659
MKNK2	ENSG00000099875		-0.496987	-0.898341	0.352893	-0.170238	-0.843648
ARVCF	ENSG00000099889		-0.140316	-0.613484	0.0955013	-0.0830564	-0.699328
TRMT2A	ENSG00000099899		0.156367	0.130921	0.0683617	0.147355	0.221734
RANBP1	ENSG00000099901		0.0243642	-0.0460851	-0.153537	-0.0459973	-0.0621971
ZDHHC8	ENSG00000099904		-0.100927	-0.408218	-0.033908	-0.101249	0.196656
KLHL22	ENSG00000099910		0.044835	-0.0676369	0.0671641	0.00881499	-0.00380722
MED15	ENSG00000099917		0.0543518	0.0488786	0.122268	0.0519042	0.0679995
SNAP29	ENSG00000099940		-0.167594	-0.0448936	-0.228207	-0.175795	-0.0360094
CRKL	ENSG00000099942		-0.29125	-0.121572	-0.207166	-0.299469	-0.07568
LZTR1	ENSG00000099949		0.0648491	-0.236244	0.0716579	-0.0992684	-0.0242836
MMP11	ENSG00000099953		-0.289095	-0.436126	0.1408	-0.193026	-0.596378
CECR2	ENSG00000099954		-0.202543	-0.79534	0.213845	-0.124931	-0.618246
SMARCB1	ENSG00000099956		0.0846148	0.306491	0.0212182	0.13008	0.25883
P2RX6	ENSG00000099957		-0.00770079	0.0409454	0.00110454	0.000810412	0.0378379
DERL3	ENSG00000099958		-0.03425	-0.0394912	0.0469784	-0.0861058	0.122173
BCL2L13	ENSG00000099968		0.111104	0.0209048	0.0719805	0.101129	0.061982
DDTL	ENSG00000099974		-0.0248199	-0.114685	-0.0712116	-0.0628555	-0.0399066
DDT	ENSG00000099977		-0.045353	-0.179652	-0.0543411	-0.103449	-0.285616
GSTT2	ENSG00000099984		-0.0961623	-0.153439	-0.0285055	0.018736	0.0451563
CABIN1	ENSG00000099991		-0.0892748	0.0493934	0.0665118	-0.0201347	0.0888866
TBC1D10A	ENSG00000099992		-0.287002	-0.410307	-0.0796445	-0.380205	-0.457049
SUSD2	ENSG00000099994		-0.193134	-0.480701	0.125913	-0.14768	-0.450486
SF3A1	ENSG00000099995		0.118699	0.348997	0.124758	0.181493	0.290266
[truncated: 25,310 more rows]

## Sheet: ZR751
rowname	geneID		CPI-1612 5nM	CPI-1612 50 nM	fulvestrant	CPI-1612 5nM+ful	CPI-1612 50nM+ful
TSPAN6	ENSG00000000003		0.178324	0.749226	-0.0310698	0.104674	0.536537
DPM1	ENSG00000000419		0.032844	0.172123	0.0433299	0.00410461	0.112345
SCYL3	ENSG00000000457		-0.37828	-0.408172	0.131247	-0.358949	-0.384931
C1orf112	ENSG00000000460		0.0286575	0.26142	0.0670511	0.044725	0.183715
FGR	ENSG00000000938		0.0270497	-0.0370447	0.000147466	-0.000546271	0.00754251
CFH	ENSG00000000971		0.0799626	0.183443	-0.0318944	0.0704956	-0.111255
FUCA2	ENSG00000001036		-0.0242269	-0.0520653	0.0606232	-0.0577145	-0.142459
GCLC	ENSG00000001084		-0.155844	-0.784351	0.0355069	-0.156026	-0.785447
NFYA	ENSG00000001167		0.191039	0.324245	-0.0262779	0.106661	0.242647
STPG1	ENSG00000001460		0.0906325	0.310338	-0.042058	-0.00804214	0.290156
NIPAL3	ENSG00000001461		-0.245013	-0.465285	0.0618704	-0.25181	-0.427836
LAS1L	ENSG00000001497		0.0367546	0.0645383	0.000621957	0.034862	0.0656157
ENPP4	ENSG00000001561		0.0738128	0.715788	-0.026396	0.147665	0.560081
SEMA3F	ENSG00000001617		-0.456467	-1.05935	0.0807104	-0.466665	-1.09778
CFTR	ENSG00000001626		-0.0293369	-0.20169	0.0126015	0.12315	-0.434228
ANKIB1	ENSG00000001629		0.0137403	0.0262754	0.0722861	0.0440865	-0.00175594
CYP51A1	ENSG00000001630		-0.131361	-0.154898	0.020998	-0.144826	-0.253546
KRIT1	ENSG00000001631		-0.00491007	-0.0351657	-0.0917633	-0.124402	-0.152908
RAD52	ENSG00000002016		-0.224518	0.288187	0.0299748	0.0175002	0.118482
MYH16	ENSG00000002079		0.0990106	-0.572932	-0.0266809	0.021385	-0.0571699
BAD	ENSG00000002330		-0.009171	-0.0915976	-0.0146671	0.072435	-0.150118
LAP3	ENSG00000002549		0.0499037	0.00702266	0.00547636	-0.0146045	-0.0811192
CD99	ENSG00000002586		-0.0713099	-0.224331	0.0251995	-0.128441	-0.244752
HS3ST1	ENSG00000002587		-0.116347	-0.0753929	-0.0322952	0.569315	-0.0720223
AOC1	ENSG00000002726		-0.0594622	-0.0338636	-0.0070604	-0.00746831	0.209645
WNT16	ENSG00000002745		0.00333981	0.04068	-0.000547275	-0.00994645	0.0583839
HECW1	ENSG00000002746		0.00154208	0.0187809	-0.00121347	-0.00675567	-0.0303502
MAD1L1	ENSG00000002822		0.3369	0.520563	-0.0630912	0.224878	0.578329
LASP1	ENSG00000002834		-0.385593	-0.899749	-0.012975	-0.408844	-0.901986
SNX11	ENSG00000002919		0.132551	0.430213	0.0357194	0.16766	0.303428
TMEM176A	ENSG00000002933		-0.0283822	-0.160694	0.00932922	0.0129217	-0.337224
M6PR	ENSG00000003056		0.114303	0.258332	0.0164985	0.0143844	0.132535
KLHL13	ENSG00000003096		-0.355992	-0.977581	0.000853152	-0.472488	-1.19637
CYP26B1	ENSG00000003137		-0.0629094	0.588662	0.00391584	-0.0298996	0.780436
ICA1	ENSG00000003147		-0.0482387	-0.406583	-0.0152976	-0.230644	-0.227796
DBNDD1	ENSG00000003249		-0.160448	-0.67211	-0.0187598	-0.146213	-0.495894
ALS2	ENSG00000003393		0.232996	0.571399	0.0507422	0.0228346	0.550377
CASP10	ENSG00000003400		-0.0814439	-0.19914	-0.00309143	-0.110828	-0.143642
CFLAR	ENSG00000003402		-0.0409834	-0.259923	0.0424139	-0.0573707	-0.318304
TFPI	ENSG00000003436		-0.0782559	-0.674027	0.133559	-0.133508	-0.453008
NDUFAF7	ENSG00000003509		0.0808528	0.294156	-0.0167149	0.0559707	0.369306
RBM5	ENSG00000003756		0.190175	0.41556	-0.0187263	0.133816	0.400215
MTMR7	ENSG00000003987		-0.104102	0.0720377	-0.0431218	-0.0164683	0.0933999
SLC7A2	ENSG00000003989		-0.169788	-1.07111	0.0124042	-0.236105	-1.05886
ARF5	ENSG00000004059		0.0996507	-0.0194841	0.0452897	0.0482106	0.0209273
SARM1	ENSG00000004139		0.0413682	0.242889	0.0669334	-0.092668	0.148927
POLDIP2	ENSG00000004142		0.0685088	0.0510342	0.0332892	0.0362561	0.0295827
PLXND1	ENSG00000004399		-0.371429	-0.881164	-0.00251616	-0.293984	-0.618573
AK2	ENSG00000004455		0.054228	-0.0740841	-0.00785826	-0.0545416	-0.102331
CD38	ENSG00000004468		0.0591579	-0.00943288	-0.0126886	-0.0346804	0.0402137
FKBP4	ENSG00000004478		-0.0531575	-0.261241	-0.117502	-0.233986	-0.333793
KDM1A	ENSG00000004487		0.0785132	0.0904726	-0.0010651	0.0591938	0.179192
RBM6	ENSG00000004534		0.00685661	0.224125	0.0169142	0.023869	0.222236
CAMKK1	ENSG00000004660		-0.163407	-1.14216	0.0399102	-0.24158	-1.11712
RECQL	ENSG00000004700		0.172062	0.598705	0.0580876	0.178153	0.481996
VPS50	ENSG00000004766		-0.055912	0.288884	-0.0116403	0.0176977	0.160181
HSPB6	ENSG00000004776		0.0268869	0.0269603	0.00494468	-0.0138554	0.4409
ARHGAP33	ENSG00000004777		0.183802	0.311401	0.0316209	0.125247	0.463959
NDUFAB1	ENSG00000004779		0.0498261	0.0218077	0.00268238	0.0119115	-0.0490907
PDK4	ENSG00000004799		-0.00843071	0.0587408	0.0148109	-0.021699	-0.0508501
SLC22A16	ENSG00000004809		0.138721	0.409326	-0.0734429	0.184813	0.607481
ZMYND10	ENSG00000004838		0.0625062	0.164916	-0.0936864	-0.0105818	0.338693
ARX	ENSG00000004848		0.0589514	-0.181089	-0.0058546	-0.00815319	-0.37322
SLC25A13	ENSG00000004864		-0.187186	-0.414413	0.0591137	-0.20704	-0.503696
ST7	ENSG00000004866		-0.00188714	-0.0901268	-0.0412859	0.0104895	0.0803714
CDC27	ENSG00000004897		0.115363	0.341442	-0.0965553	0.00539034	0.354796
SLC4A1	ENSG00000004939		-0.0565009	0.0715871	-0.0143913	-0.0478631	-0.221583
HCCS	ENSG00000004961		0.0559407	0.239582	0.0362969	0.0304442	0.138305
DVL2	ENSG00000004975		0.103861	0.478823	0.0121644	0.0619827	0.401699
PRSS22	ENSG00000005001		-0.463672	-1.30587	0.0884354	-0.401195	-1.31526
UPF1	ENSG00000005007		0.0619334	-0.00533772	0.0331644	0.0745449	0.0234321
SKAP2	ENSG00000005020		-0.0241767	0.261146	0.0104183	-0.0635119	0.186509
SLC25A5	ENSG00000005022		0.0281478	-0.0586077	0.0234412	-0.0481098	-0.0634604
MCUB	ENSG00000005059		-0.152091	-0.0700691	0.0529961	-0.0962833	0.160419
HOXA11	ENSG00000005073		0.0160243	0.165899	-0.00578553	0.0499025	0.0569097
POLR2J	ENSG00000005075		0.0909327	0.113472	-0.0147709	0.0826088	0.134804
DHX33	ENSG00000005100		0.0866327	0.256873	-0.0295937	0.0809355	0.218478
THSD7A	ENSG00000005108		-0.00206331	0.405889	-0.00300326	-0.0931254	-0.595196
LIG3	ENSG00000005156		0.00932382	-0.00620207	0.0553593	-0.0614174	0.0132953
RPAP3	ENSG00000005175		0.0807564	0.329122	0.0238129	0.0580184	0.353801
ACSM3	ENSG00000005187		0.146943	0.24173	-0.00405341	0.000531233	0.467296
REXO5	ENSG00000005189		0.015452	-0.0181359	0.0503546	0.025084	0.083355
CIAPIN1	ENSG00000005194		0.0951979	0.18963	-0.0125843	0.0923553	0.0968751
SPPL2B	ENSG00000005206		0.144732	0.186664	-0.0361851	0.0501724	0.201642
FAM214B	ENSG00000005238		-0.00992972	0.306934	0.0435447	0.116823	0.406217
COPZ2	ENSG00000005243		0.160608	0.0348673	-0.0211277	0.0454846	0.538544
PRKAR2B	ENSG00000005249		-0.354269	-0.372377	0.110838	-0.398283	-0.453522
MSL3	ENSG00000005302		0.0763966	-0.0887224	0.049024	0.0128963	-0.150804
CREBBP	ENSG00000005339		0.0557637	0.378232	-0.031934	0.116337	0.300123
TSPOAP1	ENSG00000005379		0.101037	0.53181	-0.0135054	-0.0795236	0.482342
PON1	ENSG00000005421		0.00178636	-0.029097	-0.00125753	-0.00547666	0.0303129
GCFC2	ENSG00000005436		0.156581	0.289719	0.0798917	0.224925	0.325527
WDR54	ENSG00000005448		0.0248574	0.0276011	0.0690219	0.0549892	0.0792711
CROT	ENSG00000005469		0.071329	0.274578	0.0324811	0.0366939	0.0906827
ABCB4	ENSG00000005471		-0.11058	-0.699915	-0.00673872	0.139053	-0.45432
KMT2E	ENSG00000005483		-0.188092	0.173092	-0.0665227	0.0825763	0.239895
RHBDD2	ENSG00000005486		-0.0217161	0.202606	-0.0495782	0.0284442	0.230236
SOX8	ENSG00000005513		-0.0409038	0.11244	-0.00121252	-0.022011	-0.00233542
IBTK	ENSG00000005700		-0.00988378	0.0503235	-0.00373984	-0.0775348	-0.0201709
ZNF195	ENSG00000005801		0.0903281	-0.0560185	-0.00239832	-0.0344646	-0.153789
MYCBP2	ENSG00000005810		-0.304461	-0.131685	0.0112299	0.0690489	0.00521365
FBXL3	ENSG00000005812		0.197716	0.703433	0.0447844	0.339259	0.691703
ITGAL	ENSG00000005844		-0.132301	-0.337854	0.0187157	-0.435773	-0.799851
PDK2	ENSG00000005882		0.0882528	-0.0282511	0.0334469	-0.0397395	-0.0438145
ITGA3	ENSG00000005884		-0.232648	-0.530017	0.0726472	-0.0606854	-0.444494
ZFX	ENSG00000005889		0.016227	0.0759337	0.10111	0.057572	0.0809577
LAMP2	ENSG00000005893		-0.102808	-0.101576	0.0207008	-0.128585	-0.149878
ITGA2B	ENSG00000005961		0.0913888	0.203127	0.0571104	-0.0801025	0.303235
ASB4	ENSG00000005981		-0.099332	-0.316823	0.0568935	-0.120962	0.462742
GDE1	ENSG00000006007		-0.14979	-0.00666482	0.0610342	-0.0840802	-0.123495
REX1BD	ENSG00000006015		0.0615681	0.0348662	-0.0195933	-0.0458877	-0.116229
CRLF1	ENSG00000006016		0.0746174	0.0513621	-0.00678829	0.10177	-0.079366
OSBPL7	ENSG00000006025		-0.220998	-0.813436	0.0140714	-0.286356	-0.775826
TMEM98	ENSG00000006042		0.166571	1.26569	-0.0264381	-0.0320296	1.31127
YBX2	ENSG00000006047		-0.0969702	-0.514873	0.0291306	-0.159045	-0.517084
MAP3K14	ENSG00000006062		-0.188577	-0.853852	0.0235836	-0.193459	-0.791523
ABCC8	ENSG00000006071		0.0475964	-0.403489	0.0255209	0.0268445	-0.296873
CACNG3	ENSG00000006116		-0.0209748	0.058905	0.00486073	0.00260123	0.00997164
TMEM132A	ENSG00000006118		-0.150214	-0.666961	0.0776942	-0.220239	-0.591338
AP2B1	ENSG00000006125		-0.182605	-0.338188	0.0624477	-0.144962	-0.371741
ZNF263	ENSG00000006194		0.0798253	-0.0201077	0.0785263	0.21127	-0.0433578
CX3CL1	ENSG00000006210		-0.00072614	-0.185652	0.00450488	-0.111068	-0.204802
SPATA20	ENSG00000006282		-0.0391816	-0.152253	0.0355107	0.0233297	-0.153035
CACNA1G	ENSG00000006283		0.0438222	0.327076	-0.0128696	-0.011154	-0.344599
TNFRSF12A	ENSG00000006327		-0.125103	-0.711599	0.0532906	-0.163023	-0.69608
MAP3K9	ENSG00000006432		-0.15947	-0.178693	0.0818603	-0.170069	-0.227831
RALA	ENSG00000006451		-0.15664	-0.203849	-0.0209468	-0.211237	-0.291278
BAIAP2L1	ENSG00000006453		-0.34081	-0.726518	0.027467	-0.306406	-0.586154
KDM7A	ENSG00000006459		-0.0753017	-1.08083	0.0938622	-0.423121	-0.808534
ETV1	ENSG00000006468		-0.046835	0.811817	0.0256917	-0.0710462	0.500405
AGK	ENSG00000006530		0.1668	0.444056	0.0592251	0.139716	0.365444
ALDH3B1	ENSG00000006534		-0.292162	-0.740167	0.0422082	-0.288212	-0.628672
TTC22	ENSG00000006555		-0.175086	0.241629	0.127996	0.0535265	-0.0108195
PHTF2	ENSG00000006576		-0.00736818	0.214384	0.0742282	-0.164838	0.0469333
FARP2	ENSG00000006607		-0.130717	0.107057	0.0548294	0.00433966	0.0417976
GGCT	ENSG00000006625		-0.106764	-0.360437	0.0396166	-0.142144	-0.330993
DBF4	ENSG00000006634		0.106281	0.0238822	-0.0657231	0.021703	-0.0897678
TBXA2R	ENSG00000006638		-0.0860265	0.24127	0.0282698	0.0200349	0.0220898
IFRD1	ENSG00000006652		-0.10006	-0.178839	0.00105933	-0.147705	-0.0791136
COX10	ENSG00000006695		-0.0420802	0.0919443	-0.0429217	0.0198829	-0.0548948
GTF2IRD1	ENSG00000006704		-0.307455	-1.27079	0.129706	-0.258462	-0.992431
PAF1	ENSG00000006712		0.229274	0.449586	-0.0183859	0.198427	0.399896
VPS41	ENSG00000006715		0.00990448	0.372358	0.0829831	0.0220053	0.221032
ARHGAP44	ENSG00000006740		-0.109798	0.119423	-0.0198696	-0.0327347	0.0681734
ELAC2	ENSG00000006744		0.143869	0.0560817	0.0103583	0.0936041	0.035576
SCIN	ENSG00000006747		-0.294117	-0.941089	-0.0162302	-0.515836	-0.732925
ARSD	ENSG00000006756		0.0114757	-0.025354	0.00523624	0.0509575	0.0754842
PNPLA4	ENSG00000006757		0.100167	0.151144	-0.00886267	0.0257307	0.20749
ADIPOR2	ENSG00000006831		-0.171422	-0.0085739	-0.0400275	-0.160855	-0.0704243
CDKL3	ENSG00000006837		0.0153888	-0.0437595	-0.0511027	-0.107206	0.446481
MARK4	ENSG00000007047		-0.118482	-0.226165	-0.00667901	-0.0106924	-0.204059
PROM1	ENSG00000007062		-0.148016	-0.447077	-1.84608e-05	0.0196243	-0.267179
CCDC124	ENSG00000007080		0.0465206	-0.0699376	0.0433254	0.0116006	-0.00211969
CEACAM21	ENSG00000007129		0.00788085	-0.0173051	-0.00603996	0.00494177	-0.0593804
PAFAH1B1	ENSG00000007168		0.0322384	0.0411573	-0.0476265	-0.0609601	-0.0742171
DNAH9	ENSG00000007174		-0.144854	0.414682	0.00213475	-0.0349017	0.157931
KIAA0100	ENSG00000007202		-0.073582	-0.101329	0.0590181	-0.0355955	-0.12851
SLC13A2	ENSG00000007216		-0.00425398	-0.0290599	0.00276765	-0.0133235	-0.118597
GAS7	ENSG00000007237		0.0849119	0.58093	-0.00429066	0.0502774	-0.29795
TRAPPC6A	ENSG00000007255		0.0598064	-0.0553606	0.0179284	-0.00626752	-0.104798
MATK	ENSG00000007264		0.0581943	0.0616581	-0.00423236	0.037577	0.223423
CEACAM7	ENSG00000007306		0.0527236	-0.95839	0.0120586	-0.206954	-1.09458
SCN4A	ENSG00000007314		0.00214579	3.11265e-05	-0.00479494	-0.00800064	0.136793
ST7L	ENSG00000007341		-0.0117309	0.0249314	-0.0245398	0.0804263	-0.107276
PAX6	ENSG00000007372		0.0141168	-0.270148	-0.00993788	0.0684926	0.108591
RPUSD1	ENSG00000007376		0.0338055	-0.268321	-0.0035996	0.0233157	-0.24637
RHBDF1	ENSG00000007384		-0.181621	-0.904049	-0.00374447	-0.0908172	-0.859255
LUC7L	ENSG00000007392		0.33291	0.300508	-0.030741	0.272171	0.42907
CACNA2D2	ENSG00000007402		-0.165076	-0.171131	-0.0168289	0.0136373	0.1504
BAIAP3	ENSG00000007516		0.127601	0.618856	-0.0120807	0.132264	0.357434
TSR3	ENSG00000007520		0.150766	0.0814218	0.0787325	0.178748	0.156814
PIGQ	ENSG00000007541		0.0991711	0.101048	-0.00497792	0.0133924	0.0588754
CRAMP1	ENSG00000007545		-0.177002	-0.136967	0.0483306	-0.17586	-0.0600782
TEAD3	ENSG00000007866		-0.300411	-0.860106	0.0329435	-0.310716	-0.860864
DNAJC11	ENSG00000007923		0.00192163	-0.0887554	-0.0220878	-0.0159915	-0.0363373
FMO3	ENSG00000007933		-0.00830735	0.0204847	-0.00644995	0.0566025	-0.0539123
MYLIP	ENSG00000007944		-0.751779	-0.792192	0.0757147	-0.604054	-0.853521
NOX1	ENSG00000007952		0.0537954	0.189107	-0.0819444	0.151983	0.513764
E2F2	ENSG00000007968		-0.130151	-0.301247	-0.0187671	-0.177151	-0.202993
PSMB1	ENSG00000008018		0.0316761	-0.02648	0.00524147	0.0359177	-0.018148
SYN1	ENSG00000008056		0.0329398	0.583191	-0.00375606	-0.0348843	0.0665302
JARID2	ENSG00000008083		-0.262417	-1.30817	-0.0404368	-0.443496	-1.42115
CDKL5	ENSG00000008086		0.0796297	0.829903	0.04976	0.0355758	0.824288
CAMK1G	ENSG00000008118		-0.000296456	-0.0585181	0.000803216	-0.00718035	-0.143724
CDK11A	ENSG00000008128		0.137898	0.395605	-0.0898753	0.0907287	0.244033
NADK	ENSG00000008130		-0.0754236	-0.232839	-0.0195694	-0.171792	-0.211337
TFAP2B	ENSG00000008196		-0.28409	-2.47974	0.252587	0.135304	-2.4296
DLEC1	ENSG00000008226		-0.230703	-0.144279	0.035356	-0.16716	-0.0540258
CYTH3	ENSG00000008256		-0.198194	0.354722	0.0825138	-0.00226255	0.0805507
ADAM22	ENSG00000008277		-0.0356883	0.415723	0.0459204	0.0700699	0.265916
SYPL1	ENSG00000008282		-0.0618877	-0.250608	-0.0307	-0.22524	-0.382521
CYB561	ENSG00000008283		-0.170939	-0.641097	0.045772	-0.191569	-0.667329
SPAG9	ENSG00000008294		-0.0429829	-0.00445623	0.0303638	-0.10858	-0.0200069
CELSR3	ENSG00000008300		0.178029	0.11154	-0.00469294	0.0371348	0.0711671
AASS	ENSG00000008311		0.134041	1.81324	-0.0881652	0.242417	1.75927
PLEKHG6	ENSG00000008323		-0.443105	-0.984245	0.0952285	-0.475101	-1.12894
SS18L2	ENSG00000008324		0.0372531	0.269618	0.0185084	0.0853574	0.275269
MPND	ENSG00000008382		0.117326	0.0744147	-0.0136585	-0.106291	0.0784321
MGST1	ENSG00000008394		0.0413848	-0.21436	-0.00452757	-0.0195837	0.0877083
CRY1	ENSG00000008405		-0.0664838	0.401456	0.0950565	0.0293217	0.255829
PGLYRP1	ENSG00000008438		-0.0993384	-0.0908656	-0.00143054	0.0434899	-0.0273956
NFIX	ENSG00000008441		-0.157621	-0.416982	0.0197496	-0.0446525	-0.380422
ST3GAL1	ENSG00000008513		-1.04061	-2.23131	0.208625	-0.700855	-1.96528
MMP25	ENSG00000008516		-0.108401	-0.265296	0.0590097	-0.194415	-0.165661
IL32	ENSG00000008517		0.00252581	-0.493227	0.0478216	-0.193545	-0.118518
PKD1	ENSG00000008710		-0.0160985	-0.245521	0.0343792	-0.0287961	-0.20499
MAPK8IP2	ENSG00000008735		0.0516327	-0.00951592	0.0488846	0.136112	-0.0623198
MED24	ENSG00000008838		0.135654	0.333768	-0.103883	0.0734553	0.267821
RHOBTB2	ENSG00000008853		-0.294367	-0.536525	0.0793718	-0.131495	-0.476112
HEATR5B	ENSG00000008869		0.0886524	0.267158	0.0133414	0.0188753	0.1211
SEC62	ENSG00000008952		0.0329387	0.0154954	-0.0350278	0.109089	0.244752
RPS20	ENSG00000008988		0.0241865	-0.035287	-0.0213304	-0.0130563	-0.0208899
CSDE1	ENSG00000009307		0.0253256	0.084214	0.0802204	-0.0432943	-0.00947436
UBE3C	ENSG00000009335		0.0138738	0.0493755	-0.0236512	0.0358909	0.0317993
REV3L	ENSG00000009413		0.0736256	-0.309446	0.121719	0.0664035	-0.22531
TENM1	ENSG00000009694		0.00695264	0.0847331	-0.00232079	0.0995641	-0.296783
PAX7	ENSG00000009709		-0.182176	-0.406739	0.0494651	-0.0335054	-0.287245
MASP2	ENSG00000009724		0.0237277	0.0264868	-0.000714601	-0.0282306	-0.159935
IYD	ENSG00000009765		0.174344	-0.853493	0.0068673	0.069035	-0.708413
FAM76A	ENSG00000009780		0.213951	0.314373	-0.0362114	0.29353	0.456172
TRAF3IP3	ENSG00000009790		0.0856578	0.173641	-0.0257822	-0.0452553	0.192701
POMT2	ENSG00000009830		0.127073	0.107096	-0.00992826	-0.126097	-0.144304
VTA1	ENSG00000009844		0.0192304	0.31917	0.0179271	0.10298	0.303138
MLXIPL	ENSG00000009950		0.0701468	0.337125	0.0352677	-0.148981	0.393365
BAZ1B	ENSG00000009954		0.00115718	0.018959	-0.012541	0.054183	0.0249352
RANBP9	ENSG00000010017		-0.193806	-0.235961	0.0459397	-0.165284	-0.181695
ETV7	ENSG00000010030		-0.0635422	0.226357	0.0517278	0.213905	0.313136
SPRTN	ENSG00000010072		0.275102	0.720632	-0.0246382	0.207251	0.683302
METTL13	ENSG00000010165		-0.0307522	-0.0388745	0.0500431	0.00499804	-0.151692
DYRK4	ENSG00000010219		0.269167	0.473691	-0.0898249	0.231051	0.402411
ZNF207	ENSG00000010244		0.134556	0.295049	-0.0221918	0.108724	0.268717
UQCRC1	ENSG00000010256		0.0258358	-0.0426886	0.0819451	0.0117426	-0.0240795
STARD3NL	ENSG00000010270		0.199386	0.46493	0.0372324	0.0999834	0.394551
CD9	ENSG00000010278		-0.233667	-0.433645	0.030152	-0.201023	-0.432133
NCAPD2	ENSG00000010292		-0.138524	-0.0450266	0.0399946	-0.0295882	0.018242
IFFO1	ENSG00000010295		0.0517425	-0.3547	-0.0254968	0.10676	-0.269363
GIPR	ENSG00000010310		-0.384901	-1.26472	0.0557576	-0.235936	-0.188966
PHF7	ENSG00000010318		-0.140062	0.0671698	-0.0138788	-0.0578429	-0.0705787
SEMA3G	ENSG00000010319		-0.0340695	-0.0988614	-0.0710554	-0.295969	-0.0937062
NISCH	ENSG00000010322		0.0769788	0.0995941	-0.031683	0.132705	0.156718
STAB1	ENSG00000010327		0.0157879	-0.145711	-0.00663905	0.00553066	0.200406
FUZ	ENSG00000010361		0.0441645	0.167886	-0.0379182	0.0240438	0.00371946
SLC6A13	ENSG00000010379		-0.101343	0.557928	-0.0467719	-0.107327	1.16012
IDS	ENSG00000010404		-0.147574	-0.116891	0.0349889	-0.123327	-0.261447
ZNF200	ENSG00000010539		0.200253	0.39139	-0.128667	0.219157	0.359598
CD4	ENSG00000010610		-0.0127027	0.0522198	-0.0017043	0.0892427	-0.0708729
LRRC23	ENSG00000010626		0.00488808	-0.0123274	-0.0637679	0.0132304	0.000121136
BTK	ENSG00000010671		0.131847	-0.203586	-0.00597005	-0.0246955	-0.145429
HFE	ENSG00000010704		0.0690029	-0.356451	-0.0153877	-0.00920505	0.330885
SCMH1	ENSG00000010803		-0.132704	-0.13761	0.0598316	-0.114924	-0.249534
FYN	ENSG00000010810		-0.244995	0.448635	-0.0612131	-0.075726	0.33758
HIVEP2	ENSG00000010818		-0.633827	-1.47886	0.0931878	-0.446789	-1.4413
ELOA	ENSG00000011007		-0.0323054	0.00458277	0.0924044	0.00958334	-0.0923378
LYPLA2	ENSG00000011009		-0.0364382	-0.119242	0.0479076	-0.029651	-0.134963
CLCN6	ENSG00000011021		-0.186311	-0.299467	0.0145248	-0.181732	-0.15011
MRC2	ENSG00000011028		0.477802	-0.0340725	-0.0486191	0.395529	0.0439017
NME1-NME2	ENSG00000011052		0.0810678	-0.0706655	0.000465434	0.114168	0.0983348
SLC6A7	ENSG00000011083		-0.0036674	-0.0193378	-0.000708856	-0.0085802	0.0874136
TSPAN9	ENSG00000011105		-0.620342	-0.796367	0.15951	-0.451353	-1.11824
BTBD7	ENSG00000011114		0.0414219	0.360619	0.0783948	0.243425	0.307956
APBA3	ENSG00000011132		0.235072	0.580852	0.0435243	0.209864	0.479572
MKS1	ENSG00000011143		0.192431	0.740997	-0.145017	0.380725	0.70833
ABHD5	ENSG00000011198		0.182691	0.455967	0.025065	0.0410671	0.227691
ANOS1	ENSG00000011201		-0.203863	-0.306691	0.105885	-0.0899215	-0.310886
AKAP8L	ENSG00000011243		0.00857012	0.16624	-0.024298	0.0995195	0.0896593
MBTD1	ENSG00000011258		-0.0662351	-0.133143	0.0403543	-0.0419475	-0.177981
UTP18	ENSG00000011260		-0.0442125	-0.370857	0.0337848	-0.0578086	-0.413007
RNF216	ENSG00000011275		0.0756057	0.0915691	-0.037981	0.104271	0.245192
TTC19	ENSG00000011295		-0.0548923	0.0283893	0.023719	-0.0509878	-0.0428043
PTBP1	ENSG00000011304		0.00619151	0.0586141	0.0337647	0.010826	0.101004
DPF1	ENSG00000011332		0.211049	0.777889	-0.0546423	0.222691	0.694149
SYT7	ENSG00000011347		-0.227146	-0.555901	0.00502568	-0.1904	-0.608678
LARS2	ENSG00000011376		0.0210252	0.155317	-0.0397177	0.0542976	0.162757
PIK3C2A	ENSG00000011405		-0.174886	0.17319	0.0318074	-0.0817167	0.126583
PLAUR	ENSG00000011422		0.111701	0.320103	0.0230223	-0.0714351	0.3802
ANLN	ENSG00000011426		0.113107	0.231915	0.0100368	0.111947	0.12086
WIZ	ENSG00000011451		0.0801229	0.122413	-0.0254275	0.0683352	0.0436378
RABGAP1	ENSG00000011454		0.131777	0.305279	0.0209948	0.120006	0.171687
DCN	ENSG00000011465		-0.0211076	-0.106508	0.016273	-0.0478814	0.456918
QPCTL	ENSG00000011478		-0.11293	-0.432311	-0.0498475	-0.091961	-0.177949
PPP5C	ENSG00000011485		0.0244098	0.0434846	0.0502791	0.00690023	0.0138093
CEP68	ENSG00000011523		0.0199577	0.0923867	-0.00109551	-0.0223723	0.25242
MAP4K3	ENSG00000011566		-0.131784	-0.133664	0.0718128	-0.00442734	-0.226243
ZBTB32	ENSG00000011590		0.0286483	-0.313319	0.00664739	-0.0528947	-0.0236698
TMEM159	ENSG00000011638		-0.332016	-0.913066	0.156337	-0.303251	-1.05301
GABRA3	ENSG00000011677		0.114014	0.204149	-0.0197284	0.000158344	0.0731824
BRCA1	ENSG00000012048		-0.0273635	0.195429	-0.0810635	0.0339067	0.0182715
ERCC1	ENSG00000012061		-0.0310288	-0.132795	0.0137044	-0.0835685	-0.039016
CD22	ENSG00000012124		-0.0297202	-0.364734	-0.0289744	-0.0295166	-0.311969
SEMA3B	ENSG00000012171		-0.129963	-0.45795	-0.0779603	-0.271166	-0.56446
MBTPS2	ENSG00000012174		0.00903647	0.136296	-0.018055	-0.105386	-0.0278067
PRICKLE3	ENSG00000012211		-0.160756	-0.614725	-0.073496	-0.116984	-0.528984
LTF	ENSG00000012223		-0.0854949	-0.437323	0.00788801	0.235081	-0.338898
EXTL3	ENSG00000012232		0.167569	0.601309	0.00539486	0.372409	0.449092
NR1H4	ENSG00000012504		0.00821968	0.0989462	-0.0033363	0.000249254	-0.0665897
ELOVL5	ENSG00000012660		-0.175482	-0.351997	-0.0328796	-0.276461	-0.421266
ALOX5	ENSG00000012779		-0.117179	-0.469695	0.0099868	-0.3251	-0.626114
KDM5D	ENSG00000012817		-0.00982625	-0.228356	0.01066	-0.0107679	-0.0812846
CALCOCO1	ENSG00000012822		-0.025121	0.0928141	-0.0113656	0.0780405	0.161848
UBR7	ENSG00000012963		0.0116075	0.254614	0.0342513	-0.0129962	0.228556
MAP4K5	ENSG00000012983		0.0934525	0.242102	-0.0231116	0.208219	0.117446
EHD3	ENSG00000013016		0.249955	0.90225	-0.0334317	0.301953	0.869338
PSMC4	ENSG00000013275		0.0708816	0.0925631	-0.00584783	0.0381394	0.138854
MAN2B2	ENSG00000013288		0.00866402	0.0018892	0.0299106	0.0045641	-0.00428628
SLC7A14	ENSG00000013293		-0.0463405	0.11889	0.0183602	0.0526601	-0.463325
CLDN11	ENSG00000013297		0.00459084	-0.170043	-0.0135524	-0.00611849	-0.285645
SLC25A39	ENSG00000013306		-0.00351476	-0.178561	-0.0513925	-0.0609006	-0.118596
MVP	ENSG00000013364		-0.0591702	-0.366917	0.0036672	-0.325694	-0.299555
NUB1	ENSG00000013374		0.15616	0.346927	0.00762673	0.155716	0.410559
PGM3	ENSG00000013375		-0.0143562	0.184396	0.0434908	-0.0292325	0.378412
RWDD2A	ENSG00000013392		-0.0796693	-0.0367969	0.00898515	-0.0435106	-0.00405287
CLK1	ENSG00000013441		0.00890157	0.107238	-0.0138241	0.208682	0.106966
POLR3B	ENSG00000013503		0.191926	0.376902	-0.0433166	0.105471	0.321815
ANGEL1	ENSG00000013523		-0.0235855	0.0755625	0.0502545	0.024764	0.00823397
RNF14	ENSG00000013561		0.0949865	0.166492	-0.0237124	0.0331545	0.111798
DNASE1L1	ENSG00000013563		-0.017041	-0.0963516	-0.013565	0.00210254	-0.151565
DDX11	ENSG00000013573		0.22518	0.34647	-0.0592951	0.10661	0.361387
HEBP1	ENSG00000013583		-0.171828	-0.301265	0.0433181	-0.18691	-0.260315
GPRC5A	ENSG00000013588		-0.6143	-1.52591	0.157226	-0.433517	-1.28491
MAMLD1	ENSG00000013619		-0.0815527	0.304106	-0.00678713	-0.00457895	0.00832247
CD6	ENSG00000013725		0.0858537	-0.470818	-0.0262868	0.138545	0.250734
TACC3	ENSG00000013810		0.167426	0.0609817	-0.0505481	0.0892159	0.127955
UFL1	ENSG00000014123		0.0774504	0.453517	-0.027447	0.0959424	0.434546
POLA2	ENSG00000014138		0.341927	0.42779	-0.0496039	0.13652	0.436971
ZC3H3	ENSG00000014164		0.0834332	0.0853211	-0.0610122	0.221214	0.229148
CAPN1	ENSG00000014216		-0.122723	-0.516183	0.0472396	-0.119493	-0.456934
ACPP	ENSG00000014257		0.08541	-0.580915	-0.0274253	-0.0118149	-0.481983
MDH1	ENSG00000014641		0.0435388	0.117642	0.0198239	0.0687081	0.072085
SLC30A9	ENSG00000014824		-0.00151925	0.0716191	-0.0515552	-0.0614054	-0.00891931
MTMR11	ENSG00000014914		-0.237291	-0.566147	0.0538832	-0.138183	-0.302718
COX15	ENSG00000014919		0.0235403	0.0387881	0.00493407	0.00629789	-0.0434835
CCDC88C	ENSG00000015133		-0.0508364	-0.582091	-0.0895689	-0.189683	-0.630321
YAF2	ENSG00000015153		0.0307846	0.336263	-0.0218188	-0.114733	0.116985
ZMYND11	ENSG00000015171		-0.0251348	-0.0763173	0.0384497	-0.0345857	-0.120173
WAS	ENSG00000015285		-0.0743098	0.00551033	0.0425742	-0.0284588	-0.0582303
BID	ENSG00000015475		0.0579366	-0.207395	-0.00308817	-0.168455	-0.357859
MATR3	ENSG00000015479		-0.0450458	-0.0437706	0.0754754	-0.0921004	-0.123818
NPC1L1	ENSG00000015520		-0.128936	-0.0633718	0.0141509	-0.112941	0.267788
XYLT2	ENSG00000015532		0.0095857	-0.102483	0.0424951	-0.0270187	-0.139562
RGPD5	ENSG00000015568		0.107488	0.476282	0.020734	-0.0445328	0.0384093
STMN4	ENSG00000015592		0.017594	-0.105848	-0.00187259	-0.0455836	0.183539
NUDCD3	ENSG00000015676		0.122523	0.12586	0.0629042	0.0920402	0.0287725
CHDH	ENSG00000016391		-0.0631695	-0.468758	-0.030772	-0.0579648	-0.529008
IL20RA	ENSG00000016402		-0.0625417	-0.396569	0.0388731	-0.22488	-0.597828
GLT8D1	ENSG00000016864		-0.0197109	-0.182232	0.0261918	0.0188664	-0.220062
ATP2C1	ENSG00000017260		-0.0293363	0.0744186	-0.0301494	-0.0322564	-0.0861673
SLC38A5	ENSG00000017483		0.200808	-0.325036	-0.0112567	-0.120067	0.00402857
RALBP1	ENSG00000017797		-0.142294	-0.0821208	0.0678741	-0.0438143	-0.0769722
RUFY3	ENSG00000018189		-0.110667	-0.439946	0.158417	-0.0412728	-0.587331
CNTN1	ENSG00000018236		-0.0821588	0.0879931	-0.0746614	-0.122911	-0.121403
SLC11A1	ENSG00000018280		0.0142147	0.0971863	0.0252505	0.0469691	-0.496251
WWTR1	ENSG00000018408		-0.153611	-0.0716429	0.0804767	-0.0720715	0.14761
AGPS	ENSG00000018510		0.000961399	-0.0540287	-0.0191613	-0.185923	-0.109567
CXorf56	ENSG00000018610		0.246171	0.501797	-0.0444281	0.166991	0.454771
ATP1A2	ENSG00000018625		-0.0146854	-0.152492	0.0173702	-0.0309085	-0.192012
TTC27	ENSG00000018699		0.224239	0.19564	0.0830454	0.175106	0.189919
ZNF582	ENSG00000018869		0.267716	0.462329	-0.06109	-0.0383111	0.70544
VSIG2	ENSG00000019102		-0.0344528	-0.240046	0.0552334	-0.112865	0.0511161
PHLDB1	ENSG00000019144		-0.572124	-0.996555	0.11464	-0.456447	-0.823091
MARCO	ENSG00000019169		0.0890321	-0.523999	0.0434245	-0.108001	0.135787
CYP24A1	ENSG00000019186		0.0415588	-0.614058	-0.00447889	-0.0884316	-0.467946
PRDM11	ENSG00000019485		0.0591711	-0.208932	-0.117105	-0.261652	0.00871211
SYT13	ENSG00000019505		-0.161965	-0.243	-0.0683029	-0.303898	-0.390262
SNAI2	ENSG00000019549		-0.0270056	-0.161237	0.00184744	-0.0573951	0.238881
CD74	ENSG00000019582		-0.0481389	-0.25431	0.031152	-0.0167975	-0.262599
ZRANB1	ENSG00000019995		0.194494	0.702575	0.0667285	0.179634	0.618747
NCDN	ENSG00000020129		0.152228	0.303924	-0.074811	0.082903	0.323306
ADGRA2	ENSG00000020181		-0.0882409	0.321292	0.0407988	0.0295055	0.224907
ZFP64	ENSG00000020256		0.0113257	0.0138261	-0.0807653	0.0239375	-0.00952233
MNAT1	ENSG00000020426		0.0280997	0.348052	-0.01917	-0.0857364	0.274005
SAMD4A	ENSG00000020577		-0.207982	-0.657194	0.000377294	-0.102374	-0.49112
RUNX3	ENSG00000020633		0.370718	0.407592	-0.0446761	0.0852983	0.372759
MRE11	ENSG00000020922		-0.08809	0.244921	-0.00918039	0.0858416	0.18419
PLEKHB1	ENSG00000021300		-0.0353526	-0.623997	0.032297	0.0573862	0.33935
SERPINB1	ENSG00000021355		-0.102741	-0.222048	0.02154	-0.164993	-0.215642
CYP3A43	ENSG00000021461		-0.0177176	0.237256	0.00727274	0.0307629	0.244589
SLC7A9	ENSG00000021488		-0.107523	-0.261496	-0.0256847	-0.00310221	0.38856
SPAST	ENSG00000021574		0.0656994	0.22561	0.0788903	-0.0165118	0.157866
NRXN3	ENSG00000021645		-0.103118	-0.11483	0.00954391	-0.0189175	-0.113171
OSBPL5	ENSG00000021762		-0.12551	-0.810103	0.0744661	-0.160229	-0.570837
AQR	ENSG00000021776		0.203237	0.342549	-0.0509871	0.149372	0.381292
CPS1	ENSG00000021826		-0.212873	-0.419205	-0.0312348	0.0285322	-0.312689
FHL1	ENSG00000022267		0.036779	0.203136	-0.0155922	0.0198641	0.130434
RTF2	ENSG00000022277		0.147976	0.268617	0.0168083	0.0804137	0.240035
NLRP2	ENSG00000022556		0.172354	0.267678	0.00788037	0.0512701	-0.683304
SLC45A4	ENSG00000022567		0.131649	0.626115	0.0190551	0.284332	0.488173
RNF10	ENSG00000022840		-0.0414238	0.0527787	-0.0179264	-0.0478063	0.0528214
ZNF839	ENSG00000022976		0.197429	0.21466	0.0090459	0.222205	0.346396
ZDHHC6	ENSG00000023041		0.0125278	0.155466	-0.0660324	0.0226786	0.187541
GRAMD1B	ENSG00000023171		-0.0631403	-0.49957	0.0180401	-0.239598	-0.854098
RNH1	ENSG00000023191		-0.00955688	-0.160555	0.0101628	0.0969085	-0.186033
NDUFS1	ENSG00000023228		0.0146224	0.00588702	0.0082004	-0.0468459	-0.0353618
RB1CC1	ENSG00000023287		0.0575311	0.292739	0.105973	0.0875988	0.170926
ERP44	ENSG00000023318		0.0138105	0.112434	-0.0171393	0.0251581	0.140083
ALAS1	ENSG00000023330		0.0667959	0.135449	0.0287646	0.02654	0.3534
BIRC3	ENSG00000023445		-0.248391	-0.503619	0.0480232	-0.132048	-0.861155
AKAP11	ENSG00000023516		0.119949	0.449241	0.0408508	0.158453	0.400292
GLRX2	ENSG00000023572		0.0307738	0.0611049	-0.0713153	-0.00618077	0.147875
SNAPC1	ENSG00000023608		0.269407	0.782998	-0.0647252	0.261007	0.860899
DERA	ENSG00000023697		0.0930609	0.228224	0.0616845	0.0136079	0.177674
STRAP	ENSG00000023734		0.0346823	-0.0431427	-0.0337818	-0.0357896	-0.0890005
ABCC2	ENSG00000023839		-0.0524749	-0.898422	0.036866	-0.243665	-0.728375
DEF6	ENSG00000023892		-0.0632364	-0.407018	-0.0171687	-0.0488632	-0.270314
PLEKHO1	ENSG00000023902		0.652562	0.384257	-0.0654713	0.27272	0.226752
GCLM	ENSG00000023909		-0.107665	-0.35606	0.0384689	-0.103678	-0.358392
UBR2	ENSG00000024048		-0.101052	-0.119579	0.041241	-0.076608	-0.172784
EHD2	ENSG00000024422		-0.1314	-0.652069	-0.192694	-0.318333	-0.649729
DEPDC1	ENSG00000024526		0.222019	0.80813	-0.000247503	0.109947	0.643744
CCDC28A	ENSG00000024862		0.243049	0.848026	-0.0966835	0.228079	0.84255
RRAGD	ENSG00000025039		0.182881	0.467211	-0.0292158	-0.0608571	0.414312
HSF2	ENSG00000025156		0.178272	0.613873	-0.149234	-0.00275943	0.594225
PHF20	ENSG00000025293		-0.334397	-0.797963	0.0852015	-0.259348	-0.796846
HSD17B6	ENSG00000025423		-0.132762	0.104796	0.126705	0.0198104	0.265047
NR1H3	ENSG00000025434		-0.277811	-0.790007	0.0236658	-0.398035	-0.813054
TYMP	ENSG00000025708		-0.011454	-0.480956	0.06515	0.00566377	-0.433755
NCAPH2	ENSG00000025770		0.0824961	0.140791	-0.00692762	0.0748915	0.115597
TOMM34	ENSG00000025772		-0.0257317	-0.0523023	-0.0141525	0.00520836	-0.132014
SEC63	ENSG00000025796		0.131584	0.147886	-0.00676824	-0.0896219	-0.00714672
KPNA6	ENSG00000025800		-0.0757677	0.0405647	-0.0639449	-0.0497266	0.0609328
VIM	ENSG00000026025		0.0882139	-0.142688	0.0243463	0.126105	-0.45922
RTEL1-TNFRSF6B	ENSG00000026036		0.037486	0.272738	-0.0624699	0.0829373	0.258258
FAS	ENSG00000026103		-0.0103802	0.264541	0.0164334	0.180134	0.106775
RNASET2	ENSG00000026297		-0.0312941	-0.247203	0.0134249	-0.0589129	-0.267582
CD44	ENSG00000026508		-0.00694608	-0.56345	0.042814	-0.21771	-0.35389
KCNG1	ENSG00000026559		0.205182	0.394962	-0.0120198	0.0688479	0.394177
AGPAT4	ENSG00000026652		-0.0513282	-0.525593	0.0317697	-0.124245	-0.534032
SLAMF7	ENSG00000026751		-0.00244316	-0.273579	0.00810346	-0.0705773	0.277489
BTN3A1	ENSG00000026950		0.22643	0.739675	-0.0741993	0.0122103	0.840314
MIPEP	ENSG00000027001		-0.0180712	-0.085469	-0.00954091	0.0117431	-0.0140464
PRKCH	ENSG00000027075		-0.348399	-0.575124	0.0658737	-0.408671	-0.49818
INSRR	ENSG00000027644		0.00483208	-0.0981132	0.00957951	-0.0103081	-0.0896666
IFNGR1	ENSG00000027697		-0.173088	-0.235074	0.121097	-0.105546	-0.206062
B4GALT7	ENSG00000027847		0.134249	0.0304086	0.0260226	0.0917848	0.0936903
SH2D2A	ENSG00000027869		0.171936	0.107406	-0.0246077	0.204463	-0.0487294
VRK2	ENSG00000028116		0.203535	0.307635	-0.0129596	0.0458691	0.28124
TNFRSF1B	ENSG00000028137		-0.0381372	0.0962361	-0.00337147	0.114174	-0.109135
VEZT	ENSG00000028203		-0.0838147	0.0252055	0.0226781	-0.0739819	-0.00174357
POU2F2	ENSG00000028277		0.0436123	-0.105197	0.0786071	0.110896	-0.00608896
BRD9	ENSG00000028310		0.125612	0.153843	0.0012415	0.1381	0.0879138
SNX1	ENSG00000028528		-0.00409065	0.168102	-0.0667715	-0.0425358	0.291621
TBPL1	ENSG00000028839		-0.033777	0.597449	-0.121253	0.145282	0.625127
ARNTL2	ENSG00000029153		0.0205672	0.175823	0.0860729	0.0254644	-0.00879004
BCLAF1	ENSG00000029363		0.115065	0.320564	0.00772619	0.130352	0.26563
SLC39A9	ENSG00000029364		0.0912016	0.275434	-0.01938	0.0826038	0.238332
ANK1	ENSG00000029534		0.0647991	-0.112925	-0.0397458	0.0845676	0.296593
TFB1M	ENSG00000029639		0.143825	0.0548281	-0.0939854	-0.0876241	0.021682
RABEP1	ENSG00000029725		-0.336339	-0.954169	0.0548627	-0.376188	-0.878347
HMGB3	ENSG00000029993		0.0903359	0.00273621	-0.0163153	0.0850763	0.0033901
NUP160	ENSG00000030066		0.189177	0.369608	-0.0132562	0.178933	0.262252
BAK1	ENSG00000030110		0.078798	0.17905	0.0467429	0.070931	0.063244
IKZF2	ENSG00000030419		-0.303434	-1.0569	0.0210141	-0.0867608	-1.21663
GRN	ENSG00000030582		-0.0545134	-0.040319	-0.0211608	-0.0132318	0.00440694
FAM13B	ENSG00000031003		-0.0100915	0.207537	0.0321869	-0.0769424	0.169149
ARHGAP31	ENSG00000031081		0.0644279	0.507103	-0.00733809	-0.124657	0.0225102
CENPQ	ENSG00000031691		0.131162	0.467263	-0.0569481	0.0484155	0.376737
SARS	ENSG00000031698		-0.0215219	0.00772378	0.0128412	-0.0657075	0.0108521
RANBP3	ENSG00000031823		0.10832	0.139938	-0.00458983	0.0121331	0.196658
ARID4A	ENSG00000032219		-0.0316247	0.271859	-0.064443	0.363225	0.394021
EIPR1	ENSG00000032389		0.0734815	0.0489832	0.043669	-0.01308	0.0558178
PNPLA6	ENSG00000032444		0.179047	0.382714	-0.0595691	0.233136	0.406256
IFT88	ENSG00000032742		-0.0916558	-0.321927	-0.072104	-0.154078	-0.198657
ALG1	ENSG00000033011		0.343808	0.318947	0.0410903	0.209028	0.378755
ZCCHC8	ENSG00000033030		-0.0337474	0.0617165	-0.0887193	-0.00756206	-0.0161801
ABCF2	ENSG00000033050		0.0154297	0.117927	0.0330437	0.057562	0.153946
CHPF2	ENSG00000033100		0.0471851	0.0412196	-0.00518529	0.0659096	0.083683
LRRC7	ENSG00000033122		0.0660804	0.0643597	-0.0100977	-0.0420978	0.119288
FUT8	ENSG00000033170		-0.457335	-0.701447	0.0518765	-0.304572	-0.591646
UBA6	ENSG00000033178		0.0250823	-0.0857496	-0.0266759	-0.0107144	-0.134534
GAB2	ENSG00000033327		-0.475491	-0.790355	0.0227818	-0.407959	-0.751795
ATP6V0A1	ENSG00000033627		0.000112012	0.0798833	0.0206654	0.052213	0.152272
PIAS1	ENSG00000033800		-0.151237	0.274791	0.0953599	-0.0643202	0.214981
SLC4A7	ENSG00000033867		-0.177345	-0.410677	-0.0124915	-0.176755	-0.56844
APBA2	ENSG00000034053		0.249699	0.373754	-0.0467234	0.268666	0.410452
MAP2K3	ENSG00000034152		-0.297012	-0.619883	0.0454648	-0.22325	-0.512882
EFCAB1	ENSG00000034239		0.0319021	0.0173188	-0.00442413	-0.00962586	0.00323358
TMSB10	ENSG00000034510		0.000517809	-0.23802	-0.00346739	-0.0545768	-0.205818
ASTE1	ENSG00000034533		0.234967	0.755392	-0.00147176	0.29349	0.829383
RNF19A	ENSG00000034677		-0.166185	-0.0670181	0.0704319	-0.214017	-0.141672
PEX3	ENSG00000034693		-0.0351289	0.203187	-0.0476825	0.0288202	0.345959
GABARAPL2	ENSG00000034713		0.00838617	0.123452	0.0141872	-0.0864902	-0.0294958
SH3YL1	ENSG00000035115		-0.0634905	-0.184856	0.0516131	-0.0916056	-0.165996
FAM136A	ENSG00000035141		0.0709273	-0.0211348	-0.0372247	0.0255424	-0.0723008
VCL	ENSG00000035403		-0.102138	-0.0808606	0.0390827	-0.108879	-0.142901
DEPDC1B	ENSG00000035499		0.168914	0.564791	0.116895	0.156366	0.523093
DAPK2	ENSG00000035664		-0.163697	-0.623037	0.0892848	-0.136484	-0.573683
NSMAF	ENSG00000035681		0.246189	0.658852	0.00670164	0.224267	0.598251
ADSS	ENSG00000035687		-0.234951	-0.569719	0.0623067	-0.239103	-0.65251
TIMP2	ENSG00000035862		-0.0993642	-0.200282	0.00897294	-0.0287339	-0.197706
RFC1	ENSG00000035928		0.10797	0.480319	0.0217965	0.218254	0.476134
TBC1D23	ENSG00000036054		0.0735144	0.395013	0.0387995	0.00389306	0.32045
CUL3	ENSG00000036257		0.0642876	-0.108336	0.0434246	0.0358593	-0.082938
MYOM2	ENSG00000036448		0.114464	0.152105	0.0620881	-0.00662757	0.127235
CYP46A1	ENSG00000036530		0.0932316	0.323454	-0.104626	0.11722	0.362126
AC118549.1	ENSG00000036549		0.211162	0.380818	0.0147621	0.130968	0.341434
USP2	ENSG00000036672		-0.0903139	0.042668	0.000982343	-0.109722	0.396448
CASR	ENSG00000036828		-0.0538005	-0.0445658	-0.00931444	-0.0158594	0.204639
TUBG2	ENSG00000037042		-0.190736	0.0155261	-0.0383611	-0.265499	0.0874573
RPL26L1	ENSG00000037241		0.170375	0.29802	-0.0125668	0.201059	0.307998
FLT4	ENSG00000037280		0.320081	0.840921	-0.0847104	0.293676	0.728929
NSUN2	ENSG00000037474		-0.00740084	-0.0529867	0.00756221	0.0202563	-0.0622306
FBXO42	ENSG00000037637		-0.022957	0.288166	-0.0408097	0.0633315	0.132883
MFAP3	ENSG00000037749		0.108208	0.587004	-0.00506748	0.00554583	0.411428
MRI1	ENSG00000037757		-0.0148166	0.0252753	-0.0389379	-0.0501991	0.0526989
METTL1	ENSG00000037897		0.202278	-0.138469	-0.0137137	0.0285546	-0.138909
HOXC8	ENSG00000037965		-0.0842028	-1.65884	-0.00719867	-0.177908	-1.57871
AGA	ENSG00000038002		0.182575	0.10298	-0.0147385	0.00326513	0.201601
PI4K2B	ENSG00000038210		0.0281173	0.118924	0.0328466	0.00538029	-0.0348091
BOD1L1	ENSG00000038219		0.130202	0.340247	-0.0919749	0.050841	0.492746
MAT2B	ENSG00000038274		0.24293	0.661831	-0.0186243	0.209309	0.530603
TLL1	ENSG00000038295		-0.119804	-0.17978	0.00942695	-0.124849	-0.724403
EDC4	ENSG00000038358		0.111695	0.156378	-0.00654678	0.166235	0.183782
TRIO	ENSG00000038382		-0.0603039	-0.0371441	0.0704938	0.110507	0.0113612
VCAN	ENSG00000038427		-0.0395741	-0.199289	-0.00540661	0.0603002	-0.12507
CLEC16A	ENSG00000038532		-0.156011	0.0562522	-0.0286623	-0.0472745	0.0425865
MSR1	ENSG00000038945		-0.0365731	-0.114732	0.00523811	-0.0613803	-0.107515
CDH1	ENSG00000039068		-0.50905	-0.661433	-0.00083639	-0.465117	-0.633489
MTREX	ENSG00000039123		0.227615	0.0192785	0.0106439	-0.0260993	0.0416558
DNAH5	ENSG00000039139		0.0144	-0.278417	0.0147497	0.0575196	-0.049972
ZFYVE16	ENSG00000039319		-0.197804	0.0202051	0.0148659	-0.0676676	-0.273953
RIPOR1	ENSG00000039523		-0.451593	-1.15268	0.0807347	-0.389775	-1.10685
RAI14	ENSG00000039560		-0.0359197	0.355691	-0.0229072	0.0884822	-0.190566
SOX30	ENSG00000039600		0.0314861	0.627328	-0.0392098	0.00045356	0.7325
PNKP	ENSG00000039650		0.0981678	0.0609493	-0.0922134	-0.0158	0.0797807
BEST2	ENSG00000039987		-0.0808086	-0.225979	0.0188199	0.00201987	-0.0145844
PHLPP2	ENSG00000040199		-0.0733567	0.236238	0.0668301	0.0404819	0.200055
SPDL1	ENSG00000040275		0.291576	0.650495	0.0293946	0.237137	0.644334
STAU2	ENSG00000040341		0.0279166	0.0312492	0.0493194	0.00832307	-0.0800349
PQLC2	ENSG00000040487		0.182355	0.247355	0.00299547	0.155335	0.303779
CTNS	ENSG00000040531		0.176763	0.425506	0.0403067	0.0449626	0.415719
RTN4R	ENSG00000040608		0.270171	0.134736	0.0114291	0.287931	0.198055
PHF23	ENSG00000040633		-0.0581299	-0.706648	-0.0478171	-0.185382	-0.724431
CDH10	ENSG00000040731		-0.0251306	-0.122902	0.00917919	-0.0361266	-0.221594
INPP4A	ENSG00000040933		-0.0671592	0.257412	0.0535151	0.19211	0.0933786
RAB27B	ENSG00000041353		-0.545166	-1.94511	0.280933	-0.405647	-1.97498
PSMA4	ENSG00000041357		0.0836159	0.138245	0.0225018	0.0202877	0.129988
MYO16	ENSG00000041515		-0.0628289	-0.665909	0.0158591	-0.030348	-0.816229
LSG1	ENSG00000041802		0.0636198	0.0787686	-0.0709962	0.0955179	-0.0229903
PARP3	ENSG00000041880		0.118321	0.228128	-0.0534639	0.0380418	0.0836219
TNC	ENSG00000041982		-0.0289221	-0.431578	0.041931	-0.152591	-0.0730783
THAP3	ENSG00000041988		0.215159	0.503619	-0.00618455	0.0866381	0.483719
RIPOR3	ENSG00000042062		-0.162613	-0.918289	-0.0920935	-0.216308	-0.970617
TDP1	ENSG00000042088		0.0492569	0.160545	-0.0327774	0.061654	-0.0150836
AIFM2	ENSG00000042286		-0.0594182	-0.275705	0.102783	-0.0502101	-0.238806
C2orf83	ENSG00000042304		-0.0294175	-0.130682	-0.00540115	0.0761987	-0.281086
SPATA7	ENSG00000042317		0.25578	1.01503	-0.0820721	0.352432	0.934371
MED17	ENSG00000042429		0.0796411	0.104277	-0.0658958	0.0801659	0.0512604
RETSAT	ENSG00000042445		-0.093651	0.0245272	0.0698385	-0.0455975	0.0376298
CAPG	ENSG00000042493		0.0222345	-0.329475	0.061721	-0.199997	-0.074762
AP2S1	ENSG00000042753		-0.0551282	-0.288275	-0.00103597	-0.154038	-0.29747
USH2A	ENSG00000042781		0.0168091	-0.182871	0.00564748	-0.0887563	-0.0545534
TG	ENSG00000042832		0.0170129	0.272058	-0.0177313	-0.0967049	0.00489768
ADAM28	ENSG00000042980		0.00241839	-0.0874321	0.00192178	-0.08119	0.436753
BARX2	ENSG00000043039		-0.149462	-0.509799	0.0407624	-0.318439	-0.568905
DCUN1D1	ENSG00000043093		0.0820895	0.215248	-0.0331188	0.202629	0.126091
JADE2	ENSG00000043143		-0.222622	-1.02013	0.0938282	-0.278416	-1.08263
ZIC2	ENSG00000043355		-0.228071	-0.495375	0.12002	-0.277801	-0.129582
TRIT1	ENSG00000043514		0.033625	0.347873	-0.0316453	0.0437609	0.129225
ADRB1	ENSG00000043591		-0.181425	-0.771916	0.0445028	-0.136344	-0.437033
CUL7	ENSG00000044090		0.152448	0.345249	0.0596954	0.0351965	0.267709
CTNNA1	ENSG00000044115		-0.166726	-0.351292	0.00125646	-0.158184	-0.312925
PHKA2	ENSG00000044446		-0.0433078	0.0580218	0.0271703	0.0230339	-0.0274628
CNTLN	ENSG00000044459		-0.224915	0.222562	-0.00401919	0.00691854	0.498927
EPHA3	ENSG00000044524		0.0306054	0.289066	-0.00237244	-0.0292227	-0.124307
HSPA5	ENSG00000044574		0.0752067	0.241726	-0.0110653	0.0249753	0.234384
DSG2	ENSG00000046604		-0.128654	-0.123605	0.0574765	-0.126915	-0.175198
GEMIN8	ENSG00000046647		0.157687	0.213877	0.00975254	0.0211004	0.261437
OFD1	ENSG00000046651		0.0365935	0.0114189	-0.0358822	0.123981	0.0467085
GPM6B	ENSG00000046653		-0.0105323	0.242984	0.0146951	0.0117598	-0.459813
MAGEC2	ENSG00000046774		0.237243	0.407507	0.0440727	0.177252	0.426689
PREX2	ENSG00000046889		-0.116074	-0.179721	0.032362	-0.00153829	0.220617
WDR37	ENSG00000047056		0.0852354	0.387165	0.026861	0.235441	0.416225
YTHDC2	ENSG00000047188		0.115416	0.126759	-0.0357261	0.0665929	0.0894654
CTPS2	ENSG00000047230		-0.153693	-0.39595	-0.114326	-0.155811	-0.33837
ATP6V1H	ENSG00000047249		0.149943	0.189736	-0.0376597	-0.0064138	0.297913
POLR2B	ENSG00000047315		-0.0152465	0.138148	0.0367371	-0.0406682	0.0332154
FAM214A	ENSG00000047346		-0.478181	-0.970293	0.0294152	-0.465961	-1.12003
ARAP2	ENSG00000047365		0.0196807	0.00834227	-0.00535624	0.0409828	-0.00417356
TPR	ENSG00000047410		0.0668679	0.293394	-0.0446879	0.0563564	0.269364
CP	ENSG00000047457		-0.0467438	0.17528	-0.0109955	-0.0800639	0.0702069
KIAA0556	ENSG00000047578		-0.0500612	0.154142	0.0269954	-0.0226244	-0.134631
DTNBP1	ENSG00000047579		0.156636	0.249842	0.0151851	0.185007	0.17798
XK	ENSG00000047597		0.208352	0.792362	-0.090909	0.105858	0.669143
ANO2	ENSG00000047617		-0.0829381	-0.269782	0.0138978	-0.0306103	-0.195642
C12orf4	ENSG00000047621		0.0113443	-0.0247162	-0.0218483	0.079743	-0.108768
SCML1	ENSG00000047634		-0.0109406	0.14734	0.00592498	0.00257779	-0.0334544
WWC3	ENSG00000047644		-0.24811	-0.772855	0.126913	-0.180316	-0.602552
ARHGAP6	ENSG00000047648		0.0666351	-0.267372	-0.0098837	-0.0549845	-0.162036
FAM184B	ENSG00000047662		0.0159556	-0.461478	-0.119888	-0.403824	-0.712458
MAP4	ENSG00000047849		-0.0786154	-0.291966	0.0540144	-0.0844814	-0.263762
GOPC	ENSG00000047932		0.00577721	0.115268	0.0350877	-0.0674657	0.136657
ROS1	ENSG00000047936		-0.00607693	-0.0316612	0.00339655	0.00586382	-0.0672449
USP28	ENSG00000048028		0.00662372	0.310648	-0.087846	-0.118113	0.195204
HDAC9	ENSG00000048052		-0.0999224	-0.270947	-0.00569265	-0.143055	-0.680593
TSPAN17	ENSG00000048140		-0.0652135	-0.0935109	0.115318	-0.0158137	-0.203477
NOP16	ENSG00000048162		0.0306769	-0.665186	-0.108181	-0.0222079	-0.703313
CC2D2A	ENSG00000048342		0.207343	-0.0387185	0.00239283	-0.122326	0.0614221
RRM2B	ENSG00000048392		-0.00450083	0.279471	-0.00330504	-0.0689585	0.178541
ZNF800	ENSG00000048405		0.195476	0.257516	-0.0313252	0.218665	0.242941
SNX29	ENSG00000048471		-0.082718	0.223631	-0.0556107	0.112111	0.228396
LMO3	ENSG00000048540		-0.139241	-0.783066	0.0742733	0.0682287	-0.889134
MRPS10	ENSG00000048544		-0.0685803	-0.0818013	-0.0839673	-0.181088	-0.165333
RSF1	ENSG00000048649		-0.136788	-0.103249	0.0780229	0.121821	0.179308
VPS13D	ENSG00000048707		-0.194524	-0.362083	-0.000552092	-0.0375972	-0.426842
FAM120A	ENSG00000048828		-0.121263	-0.241649	0.0220676	-0.0812087	-0.299217
R3HDM1	ENSG00000048991		-0.0681349	-0.0569053	-0.0035865	-0.0574295	0.104222
COL9A2	ENSG00000049089		-0.163254	-0.500642	0.0279243	-0.132837	-0.595925
KITLG	ENSG00000049130		-0.344364	-2.63922	0.0973962	-0.363185	-2.53205
ERCC8	ENSG00000049167		0.0766139	0.363575	-0.108476	0.00426449	0.124712
ADAMTS6	ENSG00000049192		0.0339063	0.230861	-0.00700072	-0.0449602	-0.148345
H6PD	ENSG00000049239		0.0144959	0.202407	0.0820626	0.152093	0.170176
VAMP3	ENSG00000049245		0.0724314	0.257299	0.0137149	-0.0192103	0.120437
PER3	ENSG00000049246		-0.11536	-0.35578	0.0432435	-0.01866	-0.54645
TNFRSF9	ENSG00000049249		-0.0776082	-0.310801	-0.0308424	-0.0408626	0.187802
EPN3	ENSG00000049283		-0.755695	-2.79325	0.121858	-0.687596	-2.76187
LTBP1	ENSG00000049323		-0.0882502	-0.490206	0.0369896	-0.133132	-0.488406
RCN1	ENSG00000049449		-0.0153692	-0.168013	-0.012385	-0.125735	-0.18594
ELN	ENSG00000049540		-0.0434793	-0.0417328	0.00779794	0.0350321	0.178841
RFC2	ENSG00000049541		0.157683	0.461614	0.00552596	0.117394	0.454325
ARID1B	ENSG00000049618		-0.250346	-0.409907	0.0474893	-0.134269	-0.418276
CLPTM1L	ENSG00000049656		-0.00364766	-0.0102449	0.0404343	0.0699644	-0.0647273
NEDD4L	ENSG00000049759		-0.273534	-1.26276	0.0144279	-0.0648046	-1.20206
FOXP3	ENSG00000049768		0.0258048	0.0462917	0.0100907	0.0354774	-0.0724868
PPP1R3F	ENSG00000049769		-0.105137	-0.0596931	-0.00876146	-0.0906454	-0.0896425
HEXB	ENSG00000049860		-0.0371872	-0.0640975	0.0223732	-0.106728	-0.0541341
PTCD2	ENSG00000049883		0.193411	0.495826	-0.0409738	0.0283181	0.157912
NEXMIF	ENSG00000050030		-0.0434359	0.499578	-0.0440351	0.0778951	0.27322
JKAMP	ENSG00000050130		-0.0329359	0.0605081	0.0204424	-0.102391	-0.0123407
DKK3	ENSG00000050165		-0.0192649	0.058282	-0.00119141	-0.0345771	0.189181
ARHGEF5	ENSG00000050327		0.0892139	0.360126	0.0173465	0.110328	0.372749
NFE2L3	ENSG00000050344		-0.147272	-0.302426	-0.041644	-0.0710234	-0.399235
MCUR1	ENSG00000050393		-0.14943	-0.144117	-0.0780439	-0.0317656	0.0574218
LIMA1	ENSG00000050405		-0.334198	0.15364	0.156631	-0.308697	0.177618
LETMD1	ENSG00000050426		-0.0253114	0.0386784	0.00530197	-0.0385053	0.0264425
SLC4A8	ENSG00000050438		-0.28365	-0.599948	0.262039	-0.0463501	-1.12644
LAMC3	ENSG00000050555		-0.10878	0.0459619	0.0454487	-0.149178	0.75078
PTGER3	ENSG00000050628		0.214411	-0.613789	-0.014843	-0.0622736	-0.322214
TNIP3	ENSG00000050730		-0.00848893	-0.269421	0.0180937	-0.0158454	-0.536164
MAPK9	ENSG00000050748		-0.0614286	-0.145663	-0.00396663	-0.0797673	-0.188395
COL23A1	ENSG00000050767		-0.137763	-0.183563	0.0367059	-0.0861961	0.00592255
BCAR1	ENSG00000050820		-0.431926	-0.883859	0.0183991	-0.384501	-0.866646
FAM160A2	ENSG00000051009		0.159232	0.447467	-0.0625096	0.361409	0.450211
HERPUD1	ENSG00000051108		-0.2225	-0.654347	-0.000181317	-0.21415	-0.643768
HOMER3	ENSG00000051128		-0.0955028	-0.510946	-0.0491517	-0.142014	-0.341509
RAD51	ENSG00000051180		0.0180004	-0.069304	-0.0203175	-0.0447162	-0.0755002
POLQ	ENSG00000051341		0.0259247	0.561316	-0.0711931	-0.104118	0.359872
PIK3CB	ENSG00000051382		-0.243754	-0.322711	0.0521523	-0.281324	-0.489915
CYBA	ENSG00000051523		0.0656643	-0.181319	-0.00436192	-0.0329689	-0.093089
THOC3	ENSG00000051596		0.137611	0.251829	-0.0263596	0.126262	0.158623
HEBP2	ENSG00000051620		-0.0948051	-0.302632	0.109473	0.091589	0.0119393
MPHOSPH9	ENSG00000051825		0.0185296	0.742152	-0.135314	0.137699	0.77731
PLEKHA5	ENSG00000052126		-0.15397	-0.286463	-0.0447653	-0.0892671	-0.218899
PRSS8	ENSG00000052344		-0.748671	-1.49987	0.158756	-0.618129	-1.4043
SIKE1	ENSG00000052723		0.162482	0.417629	-0.0209498	0.136852	0.528008
RRP12	ENSG00000052749		-0.0352404	-0.228118	-0.0334363	-0.0270688	-0.135835
FNIP2	ENSG00000052795		0.160983	0.782549	-0.0969277	0.287706	0.776036
MSMO1	ENSG00000052802		-0.181234	-0.0599872	0.0162951	-0.104383	-0.0729324
TTC17	ENSG00000052841		0.129667	0.307589	0.0155104	0.122648	0.201426
ALX4	ENSG00000052850		0.0639035	0.0776055	-0.0334074	-0.0831175	-0.269931
FSTL4	ENSG00000053108		-0.257217	-0.03523	0.019094	-0.104929	-1.07466
FOXN3	ENSG00000053254		-0.315649	-0.528063	0.126907	-0.285048	-0.690609
AKR7A2	ENSG00000053371		0.0588209	0.20933	0.0392886	0.0541833	0.192972
MRTO4	ENSG00000053372		0.104564	-0.169223	-0.0319761	0.100671	-0.123769
NNAT	ENSG00000053438		-0.0523257	-0.310277	0.0131693	-0.083091	-0.263925
USE1	ENSG00000053501		0.0919286	0.0816813	0.00717891	0.124294	0.266412
MCF2L2	ENSG00000053524		-0.018116	0.306108	0.00372497	0.0621872	-0.0978768
NRIP2	ENSG00000053702		0.0417077	0.511507	-0.000505093	0.214926	0.311155
LAMA3	ENSG00000053747		-0.0507067	-0.202395	-0.0601811	0.0223979	-0.180356
AP5M1	ENSG00000053770		-0.0706668	0.118437	0.020009	-0.0407053	0.196136
ANAPC4	ENSG00000053900		0.0403835	0.216878	-0.00454451	0.039789	0.304397
KCNQ1	ENSG00000053918		-0.101438	-0.0425533	-0.000419144	0.128358	-0.117375
TRAPPC3	ENSG00000054116		0.0870527	0.162092	-4.31707e-05	0.0141414	0.162774
THRAP3	ENSG00000054118		-0.0493821	-0.111398	0.0398788	0.0192449	-0.13459
PHPT1	ENSG00000054148		0.10162	-0.125951	-0.0217232	0.0410265	-0.0665851
ENTPD2	ENSG00000054179		-0.183941	-0.600694	0.0121973	-0.121933	-0.460559
LY75	ENSG00000054219		-0.0914057	-0.44343	0.0202862	-0.112711	-0.232772
ARID4B	ENSG00000054267		-0.0414569	-0.132059	0.0247411	-0.00668675	-0.0341654
OPN3	ENSG00000054277		-0.320632	-1.0891	-0.00602086	-0.440452	-1.0594
SDCCAG8	ENSG00000054282		0.0693149	0.315137	0.0544813	0.213846	0.375892
PTPRN	ENSG00000054356		-0.0146682	0.151753	0.000323483	0.0019097	-0.0417114
HHAT	ENSG00000054392		0.00898626	0.16705	0.0107487	0.0308986	0.190936
KIF1B	ENSG00000054523		-0.0190297	-0.0318158	0.0529466	0.00947493	-0.0351688
FOXC1	ENSG00000054598		-0.188038	-0.238868	-0.0232731	-0.0875892	-0.127427
TBC1D22A	ENSG00000054611		-0.19976	-0.33296	-0.000729705	-0.168597	-0.414184
SYNE2	ENSG00000054654		0.106725	0.159448	0.0476618	0.0495955	0.217542
PLEKHH1	ENSG00000054690		0.110421	-0.705057	0.0702645	-0.22031	-0.475507
ATP9A	ENSG00000054793		-0.143172	-0.131935	0.0495356	-0.105879	-0.232363
CHRDL2	ENSG00000054938		0.00347346	0.0264899	-0.00146878	0.00466861	-0.0278093
FAM168A	ENSG00000054965		0.0854974	0.374302	0.0526262	0.0506515	0.309987
RELT	ENSG00000054967		0.196001	0.318394	-0.0610305	0.185022	0.402759
GALC	ENSG00000054983		-0.241576	0.414769	-0.0164763	0.0622688	0.389353
NOP58	ENSG00000055044		0.0426057	-0.0653742	0.0605481	0.0608269	-0.0472266
SZRD1	ENSG00000055070		0.0291833	-0.0121075	-0.0117092	0.00643477	-0.01927
KCNH2	ENSG00000055118		-0.0346858	-0.27809	0.0767351	0.0398552	-0.378303
CUL1	ENSG00000055130		-0.0227251	-0.0616003	0.061119	-0.0141696	-0.0688587
FAM114A2	ENSG00000055147		0.268502	0.484237	0.0500658	0.192831	0.526066
CYFIP2	ENSG00000055163		-0.139017	-0.145422	0.0954275	-0.195451	-0.266039
TAB2	ENSG00000055208		-0.166993	-0.342118	0.0573618	-0.0857681	-0.407091
GINM1	ENSG00000055211		-0.0698272	-0.0548321	-0.0184433	-0.0314722	-0.0398368
EIF2AK2	ENSG00000055332		0.293116	0.724254	-0.0942347	0.20309	0.56486
USP36	ENSG00000055483		-0.0598944	-0.447687	0.031712	-0.0358499	-0.404725
KMT2C	ENSG00000055609		-0.261755	-0.254631	0.0574416	-0.0343584	-0.540871
MCOLN3	ENSG00000055732		-0.0303696	0.182361	0.0236746	0.0431886	0.142335
CCDC85A	ENSG00000055813		-0.130052	-1.30304	0.0269963	-0.0962572	-1.29566
PUM2	ENSG00000055917		-0.00409825	0.0901578	0.0430532	-0.0509297	-0.00304692
MRPL43	ENSG00000055950		0.163848	0.195575	0.0498428	0.141173	0.188456
ITIH4	ENSG00000055955		-0.00724662	0.161157	0.0173281	-0.031482	-0.0170112
ITIH1	ENSG00000055957		0.0263685	0.209619	0.000522831	-0.0143479	0.0115673
HPF1	ENSG00000056050		0.297215	0.732691	-0.0506167	0.37419	0.751409
ZFR	ENSG00000056097		-0.00165195	0.22401	-0.0337694	-0.0708464	0.0925822
ZNF280C	ENSG00000056277		0.21383	0.608981	-0.0403881	0.229068	0.674436
NPFFR2	ENSG00000056291		0.00331672	-0.05189	0.00577935	-0.0257953	0.0385061
PHF21B	ENSG00000056487		-0.292427	-0.763273	0.0437065	-0.31546	-0.231033
TRAF1	ENSG00000056558		0.259749	0.497841	-0.0513127	-0.162682	0.657577
RC3H2	ENSG00000056586		0.110626	0.502866	-0.0278446	0.116548	0.476644
IL17RB	ENSG00000056736		0.0636485	0.134846	-0.0315855	0.100945	0.194441
TRAF3IP2	ENSG00000056972		-0.347075	-1.22315	-0.0267565	-0.421199	-1.29902
GYG2	ENSG00000056998		-0.0677021	-0.240309	0.030202	-0.165477	-0.372119
DCBLD2	ENSG00000057019		0.00346787	0.272038	-0.000498266	0.0442356	0.289231
SERPINB3	ENSG00000057149		-0.030778	-0.184089	0.000144945	0.0480971	-0.0298998
SOAT1	ENSG00000057252		0.0141352	0.445076	-0.00866743	-0.0647335	0.289665
PKP2	ENSG00000057294		-0.360497	-0.319425	0.0415514	-0.401874	-0.341686
MSH4	ENSG00000057468		-0.0140488	-0.0208288	-0.00273918	-0.0250787	0.133041
F7	ENSG00000057593		-0.500742	-1.35509	0.0811039	-0.420952	-1.33632
GDI2	ENSG00000057608		-0.0243238	-0.136369	0.0169602	-0.0637609	-0.168178
PRDM1	ENSG00000057657		-0.0310403	-0.155622	0.0113523	0.0135908	-0.0780921
ATG5	ENSG00000057663		-0.0134506	0.0540713	0.033551	-0.0099176	-0.0222015
TMCC3	ENSG00000057704		-0.456796	-1.14013	0.077001	-0.355913	-1.45659
PITHD1	ENSG00000057757		0.117055	0.366935	-0.03153	0.0573017	0.346366
MTA3	ENSG00000057935		-0.317727	-1.07106	0.11287	-0.237913	-1.08781
USP13	ENSG00000058056		-0.0558347	-0.0220762	0.0183846	0.0302569	-0.047153
ATP11B	ENSG00000058063		-0.0862934	0.213257	0.0722601	-0.0192714	0.212958
LAMC2	ENSG00000058085		-0.185302	-0.105589	-0.0515737	-0.181902	-0.173466
CDK14	ENSG00000058091		-0.201193	-0.0774314	0.053567	-0.205228	-0.209504
SEC61A1	ENSG00000058262		0.0369183	0.0851233	0.00451299	0.0226685	0.0829771
PPP1R12A	ENSG00000058272		0.060842	0.321884	-0.096374	0.131301	0.367968
RASGRF1	ENSG00000058335		-0.0583628	-0.175131	0.111862	-0.138681	-0.28008
CAMK2B	ENSG00000058404		0.0609678	0.208453	-0.0218146	-0.0956602	0.40697
CROCC	ENSG00000058453		0.186321	0.220228	-0.0968671	0.280988	0.53611
POLR3E	ENSG00000058600		0.0123693	-0.336675	0.0204059	-0.0570838	-0.313948
ATP2B4	ENSG00000058668		-0.413353	-0.558413	0.0485334	-0.347082	-0.490315
ZC3H11A	ENSG00000058673		0.141404	0.335467	0.044063	0.181113	0.320398
RIOK2	ENSG00000058729		0.156465	0.46343	-0.141866	0.131375	0.447649
YIPF1	ENSG00000058799		-0.242039	-0.441605	0.074786	-0.233731	-0.390922
NDC1	ENSG00000058804		-0.0776139	-0.0344172	0.0680843	-0.0742476	-0.338313
DGKG	ENSG00000058866		-0.019412	-0.463955	-0.00299466	0.0295172	-0.450378
FLYWCH1	ENSG00000059122		-0.046281	-0.0405666	-0.0907196	0.00915709	0.0396468
UNKL	ENSG00000059145		0.116795	-0.0924443	0.0378939	0.157407	-0.0825318
TBXAS1	ENSG00000059377		0.0934349	0.0895304	0.0122399	-0.168686	-0.0857565
PARP12	ENSG00000059378		0.0313357	-0.0865594	-0.0500639	0.255323	-0.0862104
ALDH18A1	ENSG00000059573		0.0862919	0.169439	0.060974	0.0267758	0.235721
TARBP1	ENSG00000059588		-0.125541	-0.160725	0.0110421	-0.0129881	-0.0495456
GATB	ENSG00000059691		0.188484	0.293327	0.0069434	0.0893238	0.17046
MXD1	ENSG00000059728		-0.0413563	0.0287388	-0.192122	-0.351003	0.00707268
CDK17	ENSG00000059758		-0.0867776	-0.285245	0.0801595	-0.0458574	-0.212189
DNAJC25	ENSG00000059769		0.190599	0.341808	0.0430417	0.152999	0.381074
SLC2A3	ENSG00000059804		-0.0288021	-0.178031	-0.0465154	-0.0345137	-0.616291
PSD	ENSG00000059915		0.125761	0.16856	0.00634764	0.110772	0.0551912
CTDP1	ENSG00000060069		0.0388229	0.0752361	0.0232598	0.0255182	0.0696328
YBX3	ENSG00000060138		-0.0928096	-0.334366	-0.0668327	-0.110404	-0.202202
STYK1	ENSG00000060140		0.0983216	0.144264	-0.0178208	-0.0641496	0.251487
WNK1	ENSG00000060237		-0.00780338	0.0991567	0.0198901	-0.0540377	0.0646969
CCAR1	ENSG00000060339		0.111414	0.243939	0.0253619	0.139519	0.336974
OGFR	ENSG00000060491		0.0324926	-0.429031	0.0164174	0.0609561	-0.369072
GNA15	ENSG00000060558		0.031353	0.424096	0.00139128	-0.0203113	0.0312081
PIGV	ENSG00000060642		0.0824376	0.251972	0.0103254	0.0558311	0.223808
PTPRU	ENSG00000060656		-0.377416	-0.728654	0.0586443	-0.155046	-0.797113
SNRNP40	ENSG00000060688		0.161279	0.379185	0.0228405	0.128453	0.326631
RIMBP2	ENSG00000060709		0.00807725	0.0808136	-0.0023049	-0.0101639	0.0197144
QSER1	ENSG00000060749		0.0169294	-0.152079	-0.0201691	-0.0293002	-0.16822
MPC1	ENSG00000060762		-0.0685681	0.0191566	-0.0189306	-0.00912134	0.0570638
ACAA1	ENSG00000060971		0.00049359	-0.0522943	0.0327456	0.0302915	-0.0413716
BCAT1	ENSG00000060982		-0.0225562	-0.0977866	0.0174421	0.0260643	0.00446015
HDAC7	ENSG00000061273		-0.245751	-0.758602	0.008985	-0.0970129	-0.576261
LZTS1	ENSG00000061337		0.106314	0.941695	-0.0684096	0.13254	0.89399
PRDM6	ENSG00000061455		0.112813	1.06829	-0.0480215	-0.13394	-0.613654
SPAG4	ENSG00000061656		-0.0910396	-0.187722	0.0701735	-0.110257	-0.348206
NCKAP1	ENSG00000061676		-0.019489	-0.032404	0.0266068	-0.0427933	-0.0785332
MRPS35	ENSG00000061794		0.0437907	-0.0232096	0.00387211	-0.060025	-0.0783199
GUCY1B1	ENSG00000061918		0.126002	0.875826	-0.0607728	0.0990692	0.823096
SFSWAP	ENSG00000061936		0.188477	0.189303	-0.00822012	0.176716	0.289279
TNK2	ENSG00000061938		-0.370866	-0.615126	0.00790841	-0.28756	-0.848433
MON2	ENSG00000061987		-0.0140091	0.16012	-0.0569299	-0.104317	0.247051
CDH3	ENSG00000062038		-0.314496	-0.93888	0.0954309	-0.283925	-0.691581
GPBP1	ENSG00000062194		-0.0739589	0.0350579	0.0664591	-0.0729142	0.0476964
DGAT2	ENSG00000062282		-0.0942249	-0.12815	0.014344	-0.175866	-0.172876
ZNF112	ENSG00000062370		0.300938	0.829513	-0.0732808	0.439079	0.629034
CS	ENSG00000062485		-0.0513254	-0.142906	0.00952847	-0.0678262	-0.10261
LTK	ENSG00000062524		0.0506397	-0.22449	-0.0254027	-0.0871124	0.451439
MRPS24	ENSG00000062582		0.177295	0.162344	-0.00107085	0.0681546	0.169914
ELMO2	ENSG00000062598		-0.165018	-0.239299	0.108695	-0.169111	-0.212105
WAPL	ENSG00000062650		0.0973566	0.249306	0.0721986	0.11027	0.233123
VMP1	ENSG00000062716		-0.0369202	-0.207923	0.0649351	-0.0976219	-0.243676
APPBP2	ENSG00000062725		0.266586	0.497315	-0.0288444	0.0939352	0.165834
POLD1	ENSG00000062822		0.235851	0.177208	-0.0708164	0.0999192	0.265417
SEZ6	ENSG00000063015		-0.00137891	-0.303595	0.0064738	-0.03763	-0.115683
EIF4B	ENSG00000063046		-0.0761876	-0.298529	0.0187671	-0.0968269	-0.437548
SLC6A16	ENSG00000063127		-0.0796669	0.00206987	0.0287917	0.00884869	0.00422837
BICRA	ENSG00000063169		-0.198964	-0.361295	0.108068	-0.191725	-0.0786919
SPHK2	ENSG00000063176		0.032753	0.192131	-0.0390704	-0.0605397	0.185208
RPL18	ENSG00000063177		0.00379632	-0.172965	-0.0515627	-0.0236332	-0.0611821
CA11	ENSG00000063180		0.152139	-0.779718	-0.0565385	0.00951084	-0.503342
ISOC2	ENSG00000063241		0.141745	-0.0305431	0.0138883	0.0937283	-0.0029875
U2AF2	ENSG00000063244		0.164213	0.0303489	0.0111685	0.0931508	0.0489048
EPN1	ENSG00000063245		-0.0407709	-0.0802719	-0.0481527	-0.0469149	-0.111349
MED29	ENSG00000063322		0.0588837	0.244979	0.0591837	0.159597	0.295457
AHRR	ENSG00000063438		-0.00756284	-0.498493	0.0457594	0.330184	-0.692155
GSC2	ENSG00000063515		-0.0245333	0.238344	-0.00411101	0.0032794	0.117652
ZNF275	ENSG00000063587		0.398907	1.06323	-0.0209586	0.498668	1.04815
MTMR1	ENSG00000063601		-0.133247	-0.201331	0.078506	-0.119838	-0.245498
GPC1	ENSG00000063660		-0.110982	-0.461409	-0.04306	-0.131622	-0.361959
ADCK1	ENSG00000063761		-0.00304228	0.198907	-0.0424802	0.00304801	0.189988
HAGH	ENSG00000063854		0.0909135	0.171638	0.0289679	0.101599	0.151674
RNF4	ENSG00000063978		0.0321546	0.0723774	0.0300265	0.0338364	0.0151394
CASP8	ENSG00000064012		-0.326272	-0.566636	0.0289106	-0.141169	-0.63797
LIMCH1	ENSG00000064042		-0.283987	-0.50425	0.0477141	-0.219188	-0.486663
INTS13	ENSG00000064102		-0.00274105	-0.188349	-0.188437	-0.100159	0.0702325
TM7SF3	ENSG00000064115		-0.0811029	-0.157136	0.0391088	-0.19383	-0.243701
DLX3	ENSG00000064195		-0.303432	-0.721873	0.0562168	-0.193715	-0.546571
SPA17	ENSG00000064199		0.13011	0.118657	-0.00278212	0.0618469	0.169585
TSPAN32	ENSG00000064201		-0.00520663	0.196178	-0.00932022	-0.00814179	-0.222359
WISP2	ENSG00000064205		-0.0368042	-0.369227	-0.130379	-0.245818	-0.35669
DMRT3	ENSG00000064218		0.00940677	0.345577	-0.0599822	0.18096	0.54951
ST3GAL6	ENSG00000064225		-0.191958	0.273807	0.0101745	-0.0269586	0.337488
ATP2C2	ENSG00000064270		-0.244163	-0.473244	0.016755	-0.251795	-0.50633
NGFR	ENSG00000064300		-0.0776835	0.223391	-0.0217926	-0.165382	-0.135038
CDON	ENSG00000064309		-0.182499	-0.109891	-0.0221325	-0.212318	-0.187841
TAF2	ENSG00000064313		0.170992	0.516476	-0.0609289	0.0596256	0.481214
HIPK2	ENSG00000064393		-0.134834	-0.291093	0.0497205	-0.0815086	-0.326379
TNPO3	ENSG00000064419		0.00321538	0.0755447	0.0381711	0.0823971	0.120349
BORCS8-MEF2B	ENSG00000064489		0.151832	0.196376	-0.0589827	-0.0546845	0.0882739
RFXANK	ENSG00000064490		0.116264	0.171037	-0.0514725	0.0541907	0.196965
TMEM161A	ENSG00000064545		0.15284	0.199575	-0.0622606	0.0611507	0.212241
LPAR2	ENSG00000064547		0.0708842	-0.267078	0.00307036	0.0865559	-0.319989
CTSA	ENSG00000064601		-0.0425604	-0.0581345	0.0396257	-0.0303099	0.0112594
SUGP2	ENSG00000064607		0.0692452	0.0535566	-0.0311513	-0.0680069	0.0737725
SLC12A2	ENSG00000064651		-0.395087	-0.391454	0.179077	-0.263647	-0.364226
SNX24	ENSG00000064652		-0.173677	-0.288355	-0.106592	-0.292313	-0.635808
EYA2	ENSG00000064655		-0.268927	-0.575447	0.0340604	-0.105778	-0.616765
CNN2	ENSG00000064666		-0.309053	-0.763848	-0.0170202	-0.272211	-0.62419
ABCA7	ENSG00000064687		-0.0698514	0.0986273	-0.0750847	-0.0919435	-0.160849
SNCAIP	ENSG00000064692		-0.0354467	0.485924	-0.000322412	-0.0333549	-0.119356
DDX20	ENSG00000064703		0.151778	0.334365	-0.0833098	0.214139	0.306946
BTBD1	ENSG00000064726		-0.0489949	-0.0971767	-0.0118141	-0.0907693	-0.20871
FAR2	ENSG00000064763		-0.17625	-0.623524	-0.0837756	-0.308407	-0.473294
BCAS1	ENSG00000064787		-0.342688	-0.903848	0.138377	-0.195136	-0.850237
CHI3L2	ENSG00000064886		-0.0972727	-0.380883	-0.0138873	0.170664	-0.171426
SBNO2	ENSG00000064932		0.0705441	-0.663288	-0.0370249	-0.20931	-0.959455
PMS1	ENSG00000064933		0.0367751	0.28482	-0.0265408	0.13546	0.116219
HMG20B	ENSG00000064961		-0.124259	-0.36994	0.00932587	-0.102559	-0.36048
CALCRL	ENSG00000064989		0.00385309	-0.156085	-0.00132568	-0.00926892	-0.0386537
TAF11	ENSG00000064995		0.146709	0.267562	-0.013952	0.137014	0.246521
ANKS1A	ENSG00000064999		-0.000349774	0.164411	0.0110669	-0.0951861	0.0466464
AP3D1	ENSG00000065000		-0.0334695	-0.145543	0.0121481	-0.0189023	-0.0923699
ZNF76	ENSG00000065029		0.0579084	0.128025	-0.0190625	-0.00310594	-0.11564
SLC9A3R2	ENSG00000065054		-0.325803	-1.08155	0.0521698	-0.325257	-0.992514
NTHL1	ENSG00000065057		-0.128033	-0.454524	0.0784656	-0.131825	-0.474844
UHRF1BP1	ENSG00000065060		0.047859	0.215942	-0.0298724	0.0323395	0.0816029
GNAI3	ENSG00000065135		0.0834546	0.188246	0.0226982	0.0612849	0.125348
IPO5	ENSG00000065150		0.0343938	-0.0617167	-0.0388068	-0.0406669	-0.140482
OAT	ENSG00000065154		-0.135146	-0.363804	0.069224	-0.154469	-0.452202
WDR3	ENSG00000065183		0.0234721	-0.0784653	-0.0403201	-0.0227895	-0.264178
PKN2	ENSG00000065243		0.0437879	0.173853	0.0864367	0.0231076	0.105509
WDR18	ENSG00000065268		0.114285	-0.0130852	0.0143903	0.0278174	-0.0270084
TRAM2	ENSG00000065308		-0.434056	-0.265779	0.0964883	-0.230601	-0.306747
NTN1	ENSG00000065320		-0.198759	-0.380299	-0.0195029	-0.168693	-0.715687
GLP2R	ENSG00000065325		-0.00388342	-0.036253	-0.00173089	-0.00386876	0.000922022
MCM10	ENSG00000065328		0.293517	0.725565	0.0417405	0.22398	0.704047
DGKA	ENSG00000065357		-0.421727	-0.465086	0.0568443	-0.294491	-0.436437
ERBB3	ENSG00000065361		-0.356961	-1.05658	0.0821686	-0.304022	-1.04809
ANKRD44	ENSG00000065413		-0.171432	0.156128	0.0190717	-0.12758	-0.138594
KARS	ENSG00000065427		-0.0020372	-0.0967035	-0.0471739	0.0209646	-0.0392582
ADAT1	ENSG00000065457		0.0653773	0.397363	-0.0259548	0.195689	0.42737
PDIA5	ENSG00000065485		0.00949701	-0.174452	-0.0715324	0.0110686	-0.13314
TBC1D22B	ENSG00000065491		0.016081	0.360668	0.0459849	0.115	0.288448
NDUFB4	ENSG00000065518		-0.00776218	-0.188553	-0.0405646	-0.0342582	-0.135603
SPEN	ENSG00000065526		-0.0414899	-0.422022	0.0291984	-0.103167	-0.231817
MYLK	ENSG00000065534		0.108676	-0.264658	0.00401479	-0.207467	0.0989868
ZC3H15	ENSG00000065548		0.0144505	-0.0437865	-0.0534545	-0.071904	-0.0314341
MAP2K4	ENSG00000065559		0.071071	0.132427	0.0627284	0.0388277	0.246186
TMEM206	ENSG00000065600		0.414904	0.652137	-0.0657764	0.383296	0.738378
SLK	ENSG00000065613		-0.169548	-0.200825	0.00361041	-0.250364	-0.22995
CYB5R4	ENSG00000065615		0.27675	0.732748	0.00862211	-0.0568088	0.518785
COL17A1	ENSG00000065618		-0.180004	-0.681412	-0.00914057	0.312802	-0.293947
GSTO2	ENSG00000065621		0.110304	-0.0949503	-0.0041262	-0.0150172	0.00933784
SEC61A2	ENSG00000065665		-0.0324696	0.107622	0.00121655	0.029941	0.167837
PRKCQ	ENSG00000065675		-0.0236397	0.0277352	-0.00414505	-7.02533e-05	-0.0430582
TLE2	ENSG00000065717		-0.210734	-0.305012	0.0171254	0.00721481	-0.370619
ASB1	ENSG00000065802		0.127105	0.287921	0.132905	0.19333	0.354432
FAM107B	ENSG00000065809		-0.487821	-0.42533	0.117558	-0.461693	-0.656114
ME1	ENSG00000065833		-0.158573	-0.307777	0.0777025	-0.136163	-0.283727
TBC1D1	ENSG00000065882		-0.169348	-0.402593	0.0604564	-0.206923	-0.366504
CDK13	ENSG00000065883		-0.145149	-0.10989	-0.00230582	-0.10093	-0.197702
MTHFD2	ENSG00000065911		-0.265783	-0.432418	-0.000599598	-0.362646	-0.496592
SLC9A7	ENSG00000065923		-0.140628	-0.553989	0.0658733	-0.212261	-0.518969
FOXJ2	ENSG00000065970		-0.0144851	0.191884	-0.0136686	0.0392577	0.213702
YBX1	ENSG00000065978		0.000487684	-0.108885	-0.0380631	-0.0536039	-0.0756485
PDE4A	ENSG00000065989		0.199173	0.255226	-0.0118393	0.0857014	0.178976
PPP2R5A	ENSG00000066027		-0.173398	-0.373334	0.0612142	-0.0998431	-0.379051
CTNNA2	ENSG00000066032		-0.0308287	0.353285	-0.00265422	-0.020307	-0.0812924
ELAVL1	ENSG00000066044		0.0873228	0.138622	0.0179129	0.0376703	0.14235
TIE1	ENSG00000066056		-0.0128922	-0.191134	-0.0018302	0.00842883	0.0827962
DIP2B	ENSG00000066084		-0.259565	-0.385555	0.121733	-0.180629	-0.489965
SMARCD1	ENSG00000066117		0.106758	0.524986	0.0405114	0.215504	0.387731
KDM4A	ENSG00000066135		0.183295	0.383995	0.0485931	0.0937518	0.309206
NFYC	ENSG00000066136		-0.0422917	0.0287926	0.0799026	0.0679022	0.0677998
ZMYND12	ENSG00000066185		-0.154292	0.345891	0.0191781	-0.0579904	0.149375
SLC9A3	ENSG00000066230		0.0282018	0.178527	0.0593482	0.0756516	0.176677
NGEF	ENSG00000066248		0.0969616	0.535176	-0.0694475	0.244424	0.573879
ASPM	ENSG00000066279		0.126193	0.415485	0.0551217	0.224146	0.382696
CD84	ENSG00000066294		-0.00271005	-0.125163	-0.0143452	-0.0332582	0.0300004
ELOVL1	ENSG00000066322		-0.0949939	-0.385716	0.0629758	-0.10158	-0.377673
SPI1	ENSG00000066336		0.0197669	0.0416481	0.00421893	0.00763464	-0.122612
ZNRD1	ENSG00000066379		0.132655	0.323582	-0.02505	0.163337	0.311297
MPPED2	ENSG00000066382		0.259393	-0.850839	-0.123488	-0.464999	-1.00395
CLDN18	ENSG00000066405		0.000383132	-0.328235	0.0110975	-0.0350433	-0.277869
ZBTB11	ENSG00000066422		0.241276	0.441054	0.000758015	0.183756	0.370109
ATXN3	ENSG00000066427		0.0414939	0.14184	-0.0263386	-0.0916347	-0.0529313
GOLGA5	ENSG00000066455		0.155595	0.321211	-0.00247382	0.100791	0.390151
FGFR2	ENSG00000066468		-0.53546	-1.40131	0.0738495	-0.321926	-1.248
LRRC40	ENSG00000066557		0.132587	0.437731	-0.00900366	0.150477	0.434762
ISOC1	ENSG00000066583		-0.111786	-0.190761	-0.0506047	-0.153256	-0.22037
EML1	ENSG00000066629		0.0265196	0.463594	0.0413292	0.150142	0.0552784
TRMT11	ENSG00000066651		0.350244	0.815319	-0.0224678	0.290322	0.884391
THUMPD1	ENSG00000066654		0.156505	0.436049	-0.0405247	0.172884	0.46047
MSANTD3	ENSG00000066697		0.205553	0.261335	-0.012824	0.0974566	0.184849
KIF26A	ENSG00000066735		0.167416	0.0536767	-0.0566204	0.223876	0.112191
ATG2B	ENSG00000066739		0.101243	0.369745	0.0300243	-0.00208239	0.383894
ARFGEF1	ENSG00000066777		-0.224435	-0.466346	-0.0158516	-0.249938	-0.440936
ACSM2B	ENSG00000066813		-0.0038171	0.104197	-0.0452728	0.0608808	0.309591
ZFAT	ENSG00000066827		0.131964	0.118501	0.00627451	0.168782	0.336396
MTFR1	ENSG00000066855		-0.147026	-0.167725	0.00905627	-0.170076	-0.104039
STAG3	ENSG00000066923		-0.0896552	-0.0153928	-0.0446623	-0.054409	0.0872773
FECH	ENSG00000066926		-0.00793056	0.136199	-0.0222901	-0.0497702	-0.0691014
MYO9A	ENSG00000066933		-0.110505	-0.225927	-0.0116211	0.0708591	-0.473849
PFKP	ENSG00000067057		-0.0735629	-0.272329	-0.000646627	-0.118025	-0.261656
IDI1	ENSG00000067064		-0.0337301	0.120449	0.0526271	-0.0723775	-0.00504477
SP100	ENSG00000067066		0.145102	0.13736	0.00522011	0.136209	0.190973
KLF6	ENSG00000067082		-0.401161	-1.29416	0.140609	-0.290932	-1.31462
PLPP1	ENSG00000067113		-0.0279358	0.169592	-0.000243271	0.00562177	0.177153
NEO1	ENSG00000067141		-0.013423	0.168741	0.0120046	0.00186953	-0.173196
TRAM1	ENSG00000067167		0.0263835	0.0884181	0.0193335	-0.0224142	-0.0154365
PHKA1	ENSG00000067177		-0.0625574	-0.0333179	0.0501953	-0.0588249	-0.129766
TNFRSF1A	ENSG00000067182		-0.529979	-1.47189	-0.0197843	-0.588423	-1.46919
CACNB1	ENSG00000067191		-0.0996274	0.0259688	0.0058959	0.041368	0.410723
EVI5	ENSG00000067208		-0.00418458	0.287602	0.0543934	0.13327	-0.0454236
STOML1	ENSG00000067221		0.109048	0.130888	0.0236344	-0.0525136	0.136225
PKM	ENSG00000067225		-0.199422	-0.451869	-0.0491323	-0.318005	-0.466867
DHX29	ENSG00000067248		0.00841416	0.199269	0.022174	0.0194362	0.186829
DNTTIP2	ENSG00000067334		0.105768	0.185704	-0.00312186	0.0247765	0.176607
METTL22	ENSG00000067365		0.132307	0.800421	-0.0816996	0.0634157	0.626798
TP53BP1	ENSG00000067369		0.0698696	0.397382	-0.0547384	0.112406	0.394843
TRO	ENSG00000067445		0.0299078	0.179684	0.000327284	-0.0846605	0.125998
RRP15	ENSG00000067533		0.107453	0.152606	-0.124604	0.0869004	0.231549
RHOA	ENSG00000067560		-0.0926287	-0.155512	0.0177385	-0.104476	-0.212382
DHX8	ENSG00000067596		-0.0339903	-0.00858504	-0.0485637	0.0989381	0.0362748
PMS2P4	ENSG00000067601		-0.0786757	0.191829	0.0805584	-0.155901	0.0782379
PRKCZ	ENSG00000067606		0.0398651	-0.0732895	-0.00608676	0.0410363	-0.137519
IARS2	ENSG00000067704		-0.00495571	0.0244101	0.029237	-0.0507441	-0.0931711
SYT1	ENSG00000067715		-0.0892382	-0.438873	0.0269677	-0.0892965	-0.783505
NAV3	ENSG00000067798		0.0513033	0.0506448	-0.0297251	0.0770029	0.215523
IDH3G	ENSG00000067829		-0.0280857	-0.0729141	0.00346545	-0.00802125	-0.0674509
ROGDI	ENSG00000067836		0.040894	-0.194976	0.0123688	0.00975811	-0.0599023
PDZD4	ENSG00000067840		0.18252	0.166482	0.0461589	0.139694	0.139551
ROCK1	ENSG00000067900		-0.0456791	-0.124855	0.0530557	-0.054912	-0.137571
CBFB	ENSG00000067955		0.00952915	0.124848	0.0250656	0.153078	0.250335
PDK3	ENSG00000067992		-0.154009	-0.046296	0.0394034	-0.0670091	-0.140716
HYAL2	ENSG00000068001		-0.124424	-0.462961	0.0165643	-0.174746	-0.3889
HDAC4	ENSG00000068024		-0.218638	-0.130727	0.0250319	0.00625358	-0.365921
RASSF1	ENSG00000068028		-0.0421569	-0.154735	0.0159991	0.0359142	-0.104313
FGFR3	ENSG00000068078		-0.129762	-0.232471	0.0793306	0.110967	-0.181444
IFI35	ENSG00000068079		0.0860346	0.221526	-0.0376627	-0.0290628	-0.0907284
HEATR6	ENSG00000068097		0.143053	0.459743	-0.143069	0.389079	0.344619
COASY	ENSG00000068120		-0.179029	-0.47628	-0.00151712	-0.229381	-0.415543
PLEKHH3	ENSG00000068137		-0.406751	-1.39089	0.0878826	-0.321638	-1.31112
MEF2A	ENSG00000068305		-0.335937	-0.0560111	-0.0250695	-0.111862	-0.185806
OTUD5	ENSG00000068308		-0.0403415	-0.185253	0.0142501	-0.0478994	-0.181683
TFE3	ENSG00000068323		-0.0956051	-0.123192	0.0312496	-0.0313623	-0.187861
TBC1D25	ENSG00000068354		0.0713558	0.135466	-0.0105919	0.108673	-0.0769917
ACSL4	ENSG00000068366		0.11474	0.541828	0.00759008	-0.0568556	0.348749
INPP5A	ENSG00000068383		-0.0899237	-0.172214	0.049571	-0.0871878	-0.178842
GPKOW	ENSG00000068394		0.264724	0.429737	0.0457701	0.124541	0.399561
GRIPAP1	ENSG00000068400		0.0183686	0.181504	-0.0453663	0.0673533	0.297557
FTSJ1	ENSG00000068438		-0.0306307	0.110044	-0.0983748	0.00876287	0.0365218
PRR11	ENSG00000068489		-0.012499	0.20311	0.0578012	-0.0130819	0.102978
REEP1	ENSG00000068615		0.0739251	0.106142	-0.00175504	-0.242667	-0.212594
ATP11A	ENSG00000068650		-0.200234	-0.0924544	0.00245169	-0.103175	-0.192807
POLR1A	ENSG00000068654		0.112896	-0.122866	-0.00537931	0.0426118	-0.0436171
LAPTM4A	ENSG00000068697		-0.0906152	-0.104854	0.0203952	-0.128098	-0.167003
TTC7A	ENSG00000068724		-0.279042	-0.6355	-0.0617948	-0.212407	-0.583068
IP6K2	ENSG00000068745		0.0531034	0.29427	-0.0377015	0.106453	0.248332
SRBD1	ENSG00000068784		-0.141215	0.049581	0.0834473	-0.141262	-0.0911333
KIF2A	ENSG00000068796		-0.0928046	-0.116662	0.0132851	-0.112171	-0.229091
RASGRP2	ENSG00000068831		-0.194357	0.313088	0.0144899	-0.0417436	-0.299134
PSME4	ENSG00000068878		-0.0821061	-0.239786	-0.00799401	-0.136197	-0.175828
IFT80	ENSG00000068885		-0.116738	0.452616	0.0750856	-0.0822958	0.329839
SIRT2	ENSG00000068903		0.0663246	0.132556	0.0346545	-0.00320491	0.108007
ERLEC1	ENSG00000068912		0.117973	0.226828	0.0365228	0.0194286	0.112467
PPP2R5B	ENSG00000068971		0.303098	0.718902	-0.0480508	0.31174	0.772104
PYGM	ENSG00000068976		0.0180094	-0.235274	0.0166677	-0.0201203	-0.655
PITX1	ENSG00000069011		-0.187114	-1.77805	-0.171153	-0.617806	-1.94481
MAST4	ENSG00000069020		-0.0691062	-0.374553	0.0132935	0.0258851	-0.156406
ADGRF5	ENSG00000069122		-0.0225441	-0.19439	-0.00471694	0.116176	-0.180093
SDK2	ENSG00000069188		-0.0587017	-0.287958	0.0531773	-0.119902	-0.15859
NUP133	ENSG00000069248		0.268406	0.566605	0.0803866	0.206687	0.508002
NUCKS1	ENSG00000069275		0.146545	0.0852035	-0.0719745	0.0640733	0.148597
VPS35	ENSG00000069329		-0.11048	-0.217429	0.0766041	-0.137192	-0.36943
DNAJA2	ENSG00000069345		-0.0566479	-0.197854	0.00687982	-0.105056	-0.226284
BCL3	ENSG00000069399		-0.685709	-3.95263	0.184701	-0.591484	-3.59859
KCNAB2	ENSG00000069424		-0.12159	-0.255298	0.0724287	-0.019721	-0.198752
ABCC9	ENSG00000069431		0.114467	-0.175962	-0.0172228	-0.176193	0.0617344
GAL	ENSG00000069482		0.125458	-0.0801745	0.0592542	0.058405	0.0111018
CLEC2D	ENSG00000069493		-0.264298	-0.740621	0.0463482	-0.191775	-0.707324
FUNDC1	ENSG00000069509		0.179333	0.463053	-0.0413821	0.149322	0.465382
MAOB	ENSG00000069535		-0.178241	-0.404578	0.0179987	-0.214254	-0.288776
RORA	ENSG00000069667		-0.0765299	-0.225123	0.0279596	0.0225356	-0.241586
DRD4	ENSG00000069696		0.0124539	0.20805	0.00976942	-0.0468845	-0.00265474
TGFBR3	ENSG00000069702		-0.00984261	-1.21001	-0.00689552	-0.140197	-1.26647
PLA2G10	ENSG00000069764		-0.160719	-0.015939	0.0257179	-0.188925	-0.259811
HES2	ENSG00000069812		0.102797	-0.60197	0.0137137	-0.0115132	-0.277128
ATP1B3	ENSG00000069849		-0.110388	-0.19844	-0.0589414	-0.137673	-0.240973
NEDD4	ENSG00000069869		-0.211407	-0.472411	-0.00562656	-0.166412	-0.496683
PIGB	ENSG00000069943		0.0648706	0.426246	-0.0918636	0.0263065	0.494875
MAPK6	ENSG00000069956		-0.221207	-0.277448	0.051947	-0.212797	-0.375138
GNB5	ENSG00000069966		0.119664	0.346553	0.0261297	0.186107	0.320665
RAB27A	ENSG00000069974		0.196999	0.314741	-0.0751452	-0.0427862	0.0837563
HDHD5	ENSG00000069998		0.0918713	-0.0617459	0.0807325	0.0729212	-0.0618062
UFD1	ENSG00000070010		0.0884564	-0.0113785	0.0476114	0.0190718	-0.00799424
LRP6	ENSG00000070018		0.17697	0.323058	-0.0171273	0.148125	0.224885
GUCY2C	ENSG00000070019		-0.0720017	-0.227471	0.0281618	0.0457517	-0.298638
SCT	ENSG00000070031		0.00859772	-0.0888214	-0.00371546	-0.00018365	-0.133069
PHRF1	ENSG00000070047		0.0822157	0.037762	0.00133	0.0545498	0.105184
ELP1	ENSG00000070061		0.0800053	0.152602	0.0946161	0.0828837	0.203369
NUCB2	ENSG00000070081		-0.0577429	-0.139452	-0.0410266	-0.0703976	-0.0530189
PFN2	ENSG00000070087		-0.0840746	-0.224003	0.00743254	-0.127695	-0.254127
PTPN3	ENSG00000070159		0.0891415	-0.0710127	-0.00383909	-0.149931	-0.0939667
SPTB	ENSG00000070182		-0.102121	-0.375305	0.00251635	0.168309	0.343889
DAPP1	ENSG00000070190		-0.399297	-0.49181	0.137089	-0.262605	-0.411744
SLC44A1	ENSG00000070214		-0.00747007	0.0193968	0.0575688	-0.0645736	-0.0126361
TMEM260	ENSG00000070269		0.0130019	0.0948082	0.0651569	-0.000124382	0.28138
SMG6	ENSG00000070366		-0.100814	-0.127591	0.114795	0.0823987	0.00815207
EXOC5	ENSG00000070367		-0.0393306	0.206457	-0.0318979	-0.133583	0.110361
CLTCL1	ENSG00000070371		0.0919902	0.472312	-0.0149263	0.0667648	0.426375
FGF22	ENSG00000070388		0.186697	0.257947	-0.0488554	0.326951	-0.102951
FSTL3	ENSG00000070404		-0.0721786	-0.198559	0.000985395	-0.127559	-0.121396
DGCR2	ENSG00000070413		0.114494	0.168355	0.00379275	0.154008	0.17648
RNF126	ENSG00000070423		-0.00189175	-0.236756	-0.00392634	-0.0183712	-0.129003
MNT	ENSG00000070444		-0.398474	-1.36959	0.118283	-0.487585	-1.55485
ZXDC	ENSG00000070476		0.156036	0.273643	0.059224	0.124689	0.252789
JMJD6	ENSG00000070495		-0.00254638	-0.0333438	-0.0388944	0.0281754	0.01593
POLB	ENSG00000070501		0.176454	0.538065	0.008929	0.263531	0.53472
ST6GALNAC1	ENSG00000070526		0.00985227	0.110816	-0.00908118	-0.027279	0.081595
WIPI1	ENSG00000070540		-0.266858	-0.458212	0.0718476	-0.143549	-0.380378
FRMPD1	ENSG00000070601		-0.211574	0.0706321	0.00277325	-0.109384	0.308503
GBA2	ENSG00000070610		0.0802525	0.229522	-0.00573407	0.131918	0.228672
NDST1	ENSG00000070614		-0.368885	-0.847494	0.0246903	-0.244352	-0.919223
ASNS	ENSG00000070669		0.201466	0.672163	-0.0935242	0.141174	0.716935
AP3M2	ENSG00000070718		0.207851	0.286298	-0.121274	0.147829	0.198474
CNGB1	ENSG00000070729		0.0316409	-0.302299	0.0271281	-0.00713749	-0.345824
ST6GALNAC2	ENSG00000070731		-0.366238	-0.933613	0.135283	-0.265699	-1.03856
PABPC1	ENSG00000070756		-0.0353098	-0.135269	0.0748217	-0.0464003	0.0043079
TESK2	ENSG00000070759		-0.134901	-0.207864	0.06733	-0.295252	-0.0431508
CFAP20	ENSG00000070761		0.284829	0.751058	-0.0223962	0.331517	0.739105
CSNK2A2	ENSG00000070770		0.179242	0.306178	0.0268557	0.1245	0.385271
PTPN21	ENSG00000070778		-0.298972	-0.445969	0.0207927	-0.188287	-0.250846
EIF2B3	ENSG00000070785		0.0959964	0.262112	-0.035291	0.0749523	0.285739
CAMK2A	ENSG00000070808		0.0310659	0.117215	-0.0100274	-0.0199349	0.318274
TCOF1	ENSG00000070814		0.0777745	-0.0251697	-0.0274111	0.102768	0.0313408
CDC42	ENSG00000070831		-0.10699	-0.112885	-0.00048046	-0.120881	-0.213939
OSBPL3	ENSG00000070882		-0.112695	-0.201155	-0.0293912	-0.118238	-0.379057
EPHA8	ENSG00000070886		-0.0307085	0.152397	0.00984667	-0.0927929	-0.00285826
SLC12A3	ENSG00000070915		-0.0271549	-0.228386	-0.00841626	0.126278	0.0635481
RAD18	ENSG00000070950		0.117397	0.352265	0.0356792	-0.0948163	0.465125
ATP2B1	ENSG00000070961		-0.187834	-0.330613	0.0153766	-0.261616	-0.424156
NCK2	ENSG00000071051		-0.00775526	-0.16286	0.0519877	-0.0617861	-0.204355
MAP4K4	ENSG00000071054		-0.0304668	-0.0666735	0.0754644	-0.127875	-0.155677
MGAT4A	ENSG00000071073		-0.18557	-0.286196	0.0814628	-0.315761	-0.615501
RPL31	ENSG00000071082		0.0782241	-0.0536593	-0.00906976	-0.0335695	-0.113558
WDR1	ENSG00000071127		-0.0342247	-0.159385	-0.0027805	-0.0961635	-0.198958
SNX13	ENSG00000071189		0.0322011	0.0815718	0.0320492	-0.0228666	-0.026502
ARHGAP10	ENSG00000071205		-0.220834	-0.820042	0.0791212	-0.177586	-0.748645
RPS6KA2	ENSG00000071242		0.0298398	-0.0781989	0.0484827	-0.110329	0.00165823
ING3	ENSG00000071243		0.264783	0.672135	-0.0796446	0.310744	0.694973
VASH1	ENSG00000071246		0.0145087	0.233406	-0.00668999	0.0587131	0.0798181
LMCD1	ENSG00000071282		-0.30364	-1.34563	0.0256638	-0.525802	-1.61683
BUD23	ENSG00000071462		0.0325312	-0.0971128	0.0115682	-0.00609712	-0.0548362
SEL1L	ENSG00000071537		-0.0741646	0.248622	0.0817727	-0.0463512	0.0958914
TRIP13	ENSG00000071539		0.0717878	-0.0207264	-0.0592878	-0.0704674	-0.0806427
ATP6AP1	ENSG00000071553		-0.0190234	-0.0697156	0.0363071	-0.0423949	-0.0590698
TCF3	ENSG00000071564		-0.0256087	-0.323185	0.0272423	-0.0186711	-0.252018
TRIB2	ENSG00000071575		-0.473196	-1.40954	0.136503	-0.120178	-1.44623
DAZAP1	ENSG00000071626		-0.0828268	-0.275126	0.00672394	-0.194437	-0.309313
MBD3	ENSG00000071655		0.201866	0.237588	0.0487389	0.21736	0.19138
PRLH	ENSG00000071677		0.042951	-0.268603	-0.0078887	0.03379	0.0251755
HLTF	ENSG00000071794		-0.00888597	0.108608	-0.0159311	0.00709052	0.00958543
FAM50A	ENSG00000071859		0.00653218	-0.123152	-0.0458569	0.00223456	-0.067385
FAM3A	ENSG00000071889		0.0826794	-0.0422146	0.0307738	0.0612755	-0.0721459
CPSF1	ENSG00000071894		0.0774886	0.0669538	-0.0543554	0.0896031	0.122183
MYO3B	ENSG00000071909		-0.0953146	-0.025066	0.00463169	-0.0660068	-0.094775
CYBRD1	ENSG00000071967		-0.123851	-0.620835	0.0354757	-0.0499344	-0.817274
CDH19	ENSG00000071991		-0.0153303	-0.0453537	-0.00203281	-0.00887301	0.0193191
PDCD2	ENSG00000071994		-0.0592223	-0.202915	0.0479692	-0.0825165	-0.194313
SLC6A15	ENSG00000072041		0.136793	0.318474	-0.0349916	-0.283358	0.504673
RDH11	ENSG00000072042		0.0410874	0.159481	-0.0187231	0.0296404	0.216665
PRKACA	ENSG00000072062		-0.0694465	0.137573	0.0232227	0.0229308	0.134123
ADGRL1	ENSG00000072071		-0.11306	-0.351513	0.0723913	-0.0190383	-0.33525
ACTN1	ENSG00000072110		-0.109772	-0.373303	-0.0874857	-0.208036	-0.325196
ZFYVE26	ENSG00000072121		0.0941375	0.384215	0.00636202	0.0723087	0.244355
RPS6KA6	ENSG00000072133		-0.0774296	-0.0676467	-0.0358432	-0.107578	-0.136587
EPN2	ENSG00000072134		-0.26418	-0.234881	0.0536132	-0.013217	-0.251277
PTPN18	ENSG00000072135		0.153093	-0.0176115	-0.0127014	0.067058	-0.034613
LIMS2	ENSG00000072163		-0.0807179	0.0812109	0.00543364	-0.0378503	0.372342
ASIC4	ENSG00000072182		0.0651905	-0.515183	0.0231998	0.00967135	-0.186713
SPEG	ENSG00000072195		-0.142588	-0.190941	0.0680872	-0.17166	-0.177077
LNX1	ENSG00000072201		-0.333095	-0.664221	0.139164	-0.457592	-0.708371
ALDH3A2	ENSG00000072210		-0.0233591	-0.176162	0.0280832	-0.0612279	-0.255106
TFRC	ENSG00000072274		-0.0389071	-0.180076	0.0154368	-0.122488	-0.288569
SREBF1	ENSG00000072310		-0.759148	-1.77515	0.157001	-0.568978	-1.74746
AFF4	ENSG00000072364		-0.0978654	0.214289	-0.000440637	-0.00303503	0.1563
UBE2D1	ENSG00000072401		0.249843	0.548757	-0.0586269	0.195751	0.61285
MPP5	ENSG00000072415		-0.240991	-0.428184	0.0767439	-0.282743	-0.532293
RHOBTB1	ENSG00000072422		-0.081941	-0.692834	-0.0345367	-0.183755	-0.946713
SMC1A	ENSG00000072501		0.0306835	0.244253	0.00666671	0.00330982	0.146297
HSD17B10	ENSG00000072506		0.0985709	-0.0160084	-0.000634609	0.0440581	-0.0307583
MARK2	ENSG00000072518		-0.250862	-0.343807	0.0675869	-0.207021	-0.274615
HMMR	ENSG00000072571		0.097668	0.440689	0.0235563	0.154335	0.253774
CHFR	ENSG00000072609		0.127136	0.099398	-0.0215779	0.149403	0.215198
TRHDE	ENSG00000072657		-0.0191288	0.554912	-0.00349744	-0.0356572	-0.0143442
P4HA2	ENSG00000072682		-0.105616	-0.216284	0.0104695	-0.168938	-0.260702
FCGR2B	ENSG00000072694		-0.00630005	0.0414186	-0.00546721	-0.013581	0.00397327
NFATC3	ENSG00000072736		0.0502615	0.347031	0.0263767	0.101887	0.260607
TRNT1	ENSG00000072756		0.144365	0.255769	-0.0212052	0.0766663	0.210259
ACADVL	ENSG00000072778		-0.0192606	-0.278049	-0.0290391	-0.069414	-0.213426
STK10	ENSG00000072786		-0.170599	-0.281037	0.0582611	-0.0726799	-0.36518
FBXW11	ENSG00000072803		-0.189265	-0.106015	0.0316029	-0.203586	-0.234533
ACAP1	ENSG00000072818		0.00541143	-0.0255003	-0.0939457	-0.065486	0.206178
CRMP1	ENSG00000072832		-0.0862611	-0.162398	-0.0385325	0.0551723	-0.2742
EVC	ENSG00000072840		0.0584903	0.209575	-0.0449367	0.196725	0.15591
DERL2	ENSG00000072849		0.216489	0.291259	-0.00642196	-0.0594516	0.0836292
SIDT1	ENSG00000072858		-0.4758	-0.815053	0.0790984	-0.315737	-0.658207
NDE1	ENSG00000072864		-0.0708191	0.044055	0.0223721	-0.00440316	-0.039863
MRVI1	ENSG00000072952		0.0593944	-0.244336	-0.0208762	0.143067	0.340604
TMEM38A	ENSG00000072954		0.15453	-0.0852074	0.0521766	-0.0313496	0.175061
AP1M1	ENSG00000072958		0.131285	0.285642	0.0226527	0.145566	0.302418
PVR	ENSG00000073008		-0.0157698	-0.182229	-0.0177147	-0.0121514	-0.19666
XRCC1	ENSG00000073050		0.0305188	0.187047	0.0796285	0.0179776	0.0944699
SCARB1	ENSG00000073060		-0.204041	-0.385848	-0.0307424	-0.115791	-0.322843
CYP2W1	ENSG00000073067		0.0881937	-0.270676	-0.00495624	0.00429798	-0.139898
MCM2	ENSG00000073111		0.158105	0.447053	-0.0439591	0.120293	0.342561
PANX2	ENSG00000073150		-0.0545919	-0.230089	0.127705	0.149388	-0.292399
SELENOO	ENSG00000073169		0.0844919	-0.106468	-0.0613852	0.1417	-0.0291575
TP63	ENSG00000073282		-0.0820911	-0.91424	0.0327932	0.168713	-0.784764
ALPK1	ENSG00000073331		-0.232439	-0.125021	0.0761467	-0.114002	-0.0505061
LLGL2	ENSG00000073350		-0.209304	-0.505633	-0.00418125	-0.194666	-0.537138
PDE8A	ENSG00000073417		-0.089047	-0.110249	0.0105147	-0.0795312	-0.205801
CLCN4	ENSG00000073464		-0.166746	0.336403	-0.0041734	0.0642866	0.0936319
NLE1	ENSG00000073536		0.200028	-0.138418	0.0679167	0.170425	-0.121079
SDHA	ENSG00000073578		0.0030754	-0.0357412	0.0129354	-0.031505	-0.0623797
SMARCE1	ENSG00000073584		0.00597461	0.145587	-0.00577872	-0.00729832	0.122903
FNDC8	ENSG00000073598		0.0296631	0.0328429	-0.00227136	0.0501763	-0.260308
GSDMB	ENSG00000073605		-0.242809	-0.656648	0.0237638	-0.238429	-0.734002
KDM5A	ENSG00000073614		0.0154512	0.447623	-0.00441263	0.122684	0.454829
ADAM11	ENSG00000073670		0.0359167	0.186731	-0.000665494	-0.098682	0.199968
PPP2R3A	ENSG00000073711		-0.40598	-0.727174	0.051973	-0.411772	-0.684742
FERMT2	ENSG00000073712		-0.272022	-0.291623	0.146121	-0.267651	-0.495299
ABCB11	ENSG00000073734		0.00807359	-0.143132	0.00254161	0.00791381	-0.0364667
DHRS9	ENSG00000073737		0.0058241	-0.0639377	2.51788e-05	-0.00023415	-0.0513416
IGF2BP2	ENSG00000073792		-0.180209	-0.850931	0.0786486	-0.180309	-0.934282
MAP3K13	ENSG00000073803		-0.0670382	0.0139098	-0.144979	0.0102466	0.159938
ST6GAL1	ENSG00000073849		-0.39455	-1.37954	0.161133	-0.371284	-1.11826
TBX21	ENSG00000073861		-0.0105167	0.109348	-0.00432933	0.050322	-0.0158445
FRY	ENSG00000073910		-0.136268	-0.534627	0.0181764	0.0455667	0.0909729
PICALM	ENSG00000073921		-0.0738408	-0.0267168	0.00126239	-0.171951	-0.0850225
NSF	ENSG00000073969		-0.108496	-0.0677149	0.00644905	-0.104509	-0.199489
GLI2	ENSG00000074047		0.120295	0.0268999	-0.0118005	-0.0351603	-0.23558
CLASP1	ENSG00000074054		-0.0591152	0.200078	0.0563864	-0.0142218	0.222202
MRPS34	ENSG00000074071		0.0146568	-0.308752	-0.0219011	-0.0427387	-0.255074
NOTCH3	ENSG00000074181		-0.275998	-0.935058	0.0343015	-0.0925324	-0.84897
CLNS1A	ENSG00000074201		0.0229672	0.0279187	-0.021541	-0.0254992	-0.0630614
PPP2R2C	ENSG00000074211		-0.216703	-0.591487	0.013961	-0.210429	-0.601285
TEAD2	ENSG00000074219		-0.0948061	-0.588521	0.0444649	-0.184944	-0.46473
EED	ENSG00000074266		0.288651	0.414856	-0.0112803	0.149574	0.387074
CDHR2	ENSG00000074276		-0.00844199	-0.197078	-0.0213055	0.0843312	0.332311
SNCB	ENSG00000074317		-0.0482665	0.429089	-0.0155011	0.0480261	0.505866
TSG101	ENSG00000074319		0.0945548	0.174666	0.069964	-0.0183712	0.186321
NCBP3	ENSG00000074356		0.198403	0.433398	-0.0656291	0.049632	0.506537
ATP2A3	ENSG00000074370		-0.347834	-0.677208	0.0833061	-0.312142	-0.655243
CA12	ENSG00000074410		-0.151265	-0.617831	-0.196808	-0.541849	-0.874894
MGLL	ENSG00000074416		-0.173099	-0.516959	0.11128	-0.19871	-0.627962
NTN4	ENSG00000074527		-0.442694	-1.67331	0.178618	-0.102611	-1.43968
BCS1L	ENSG00000074582		0.140625	0.134234	-0.0181709	0.118451	0.152877
NUAK1	ENSG00000074590		-0.195319	-0.656583	0.0141647	0.0786465	-0.285438
DPP8	ENSG00000074603		0.034539	0.0885588	0.0666904	0.142161	0.0331844
SLC24A1	ENSG00000074621		0.206974	0.540453	0.0595732	0.201064	0.43719
ZNF532	ENSG00000074657		-0.132235	0.207218	0.120408	0.109907	0.121517
SCARF1	ENSG00000074660		-0.0223826	-0.237495	-0.00409826	0.0652458	0.0230483
LMAN1	ENSG00000074695		0.00807318	0.150321	-0.00625927	-0.0419206	0.0900944
HACD3	ENSG00000074696		-0.0178442	0.00884943	0.00704075	-0.031132	-0.0508953
IPCEF1	ENSG00000074706		0.0903312	0.334541	-0.00556398	-0.0428466	-0.111125
ZZEF1	ENSG00000074755		-0.0933982	-0.0101773	0.081782	0.04086	-0.00932376
ENO1	ENSG00000074800		-0.187721	-0.49746	0.0377079	-0.173142	-0.441994
SLC12A1	ENSG00000074803		-0.107514	-0.0081088	0.0232885	-0.11453	0.00117864
MYDGF	ENSG00000074842		-0.00291794	-0.100525	-0.0131814	-0.0794569	-0.0966045
ANO8	ENSG00000074855		-0.0520186	-0.226013	-0.030017	-0.0388058	-0.150217
TUBE1	ENSG00000074935		-0.0128585	0.265597	-0.0255322	-0.103867	0.549616
ARHGEF10L	ENSG00000074964		-0.334517	-0.993513	-0.069114	-0.417789	-1.08402
TXK	ENSG00000074966		-0.00720724	0.194422	-0.00214264	-0.0315649	-0.235365
WSCD2	ENSG00000075035		-0.00613672	0.105826	0.00187214	-0.00625259	-0.0260051
KCNQ2	ENSG00000075043		0.0749077	0.324995	0.00477276	-0.0585438	-0.0194357
TACR2	ENSG00000075073		-0.0418374	-0.515127	0.0192979	0.0559771	-0.396212
ACTR6	ENSG00000075089		0.0484999	0.427259	0.0247406	-0.0405502	0.323898
TIPIN	ENSG00000075131		0.261052	0.921304	-0.0513403	0.2786	1.02189
SRI	ENSG00000075142		0.0072001	-0.0615945	0.107227	-0.0379008	-0.12964
EIF4G3	ENSG00000075151		-0.00743386	0.25475	0.000414089	0.0617642	0.30675
NUP37	ENSG00000075188		0.217547	0.610386	0.0289527	0.177053	0.645658
SEMA3A	ENSG00000075213		-0.03101	0.266226	0.00220583	-0.0340459	0.255263
GTSE1	ENSG00000075218		0.243097	0.425891	-0.00592551	0.224475	0.435307
SEMA3C	ENSG00000075223		-0.0478849	-0.761218	-0.0126477	-0.00178843	-0.764747
TTC38	ENSG00000075234		0.289123	0.515028	-0.120747	0.199441	0.687764
ACAT1	ENSG00000075239		0.0407421	-0.0185814	0.0576519	-0.0152255	-0.00898103
GRAMD4	ENSG00000075240		-0.109216	-0.428183	0.0295075	-0.0204703	-0.337581
CELSR1	ENSG00000075275		-0.113218	-0.460046	-0.0475128	-0.134074	-0.443049
WNT8B	ENSG00000075290		0.029788	-0.117088	-0.00154329	-0.0186517	0.00158702
ZNF638	ENSG00000075292		0.139138	0.23052	-0.0288685	0.107676	0.194699
SLC25A40	ENSG00000075303		-0.0420631	0.07896	0.0579436	-0.0728801	0.00992298
TIMM21	ENSG00000075336		0.0577711	0.228937	-0.00475528	0.0829138	0.114538
ADD2	ENSG00000075340		-0.0993314	-0.0101183	0.0140255	0.0800886	0.396805
RASAL2	ENSG00000075391		-0.196568	-0.39041	0.015105	-0.191822	-0.424197
VPS9D1	ENSG00000075399		-0.0070533	0.0272589	0.0769528	0.124993	-0.0288238
ZNF37A	ENSG00000075407		0.276109	0.414325	0.0779581	0.164055	0.43675
MARK3	ENSG00000075413		0.117027	0.155187	-0.0383376	0.0717242	0.137862
SLC25A3	ENSG00000075415		0.0316379	0.0109672	-0.0182595	0.00596926	0.0201045
FNDC3B	ENSG00000075420		-0.250047	-0.516199	-0.003253	-0.214966	-0.753462
FOSL2	ENSG00000075426		-0.383894	-1.64699	-0.0747707	-0.740427	-1.59668
CACNG4	ENSG00000075461		-0.233064	-1.04274	-0.12431	-0.343057	-0.956219
FRYL	ENSG00000075539		-0.0262724	0.0309696	0.054996	0.0299724	0.0873178
TMEM131	ENSG00000075568		-0.0582635	-0.124909	-0.0241584	-0.170241	0.0140035
FSCN1	ENSG00000075618		-0.0180744	0.795126	-0.0245725	-0.0148115	0.705865
ACTB	ENSG00000075624		-0.171417	-0.425282	-0.039593	-0.0954673	-0.253404
MOCOS	ENSG00000075643		0.264798	0.0960147	-0.0309582	-0.101968	0.160685
PLD1	ENSG00000075651		-0.253623	-1.00864	0.0600783	-0.362659	-0.542566
ATP12A	ENSG00000075673		0.0104156	0.339695	-0.035752	0.101395	-0.0635885
WDR62	ENSG00000075702		0.10539	0.0759611	0.0167051	0.0603633	0.0347175
DLG1	ENSG00000075711		0.00747829	-0.0335009	0.016626	-0.0371132	-0.0606487
RAB7A	ENSG00000075785		-0.0364752	-0.060382	0.0077529	-0.070469	-0.0757177
BCAP29	ENSG00000075790		0.124532	0.368634	-0.0883294	0.166146	0.258627
SEC31B	ENSG00000075826		0.103534	0.0660257	-0.00554913	0.0396937	0.120056
SART3	ENSG00000075856		0.0645927	0.121791	-0.0337123	0.138301	0.147896
ARHGAP15	ENSG00000075884		0.0395779	-0.122004	-0.0116351	-0.141623	0.0592054
TUBA3D	ENSG00000075886		-0.124133	-0.677722	0.0177168	0.129657	-0.00380636
PAX2	ENSG00000075891		-0.135283	0.145867	0.0409446	0.0921506	0.151906
EXOSC7	ENSG00000075914		-0.0130123	0.0683861	-0.0120622	-0.00685217	0.0374164
KIFAP3	ENSG00000075945		0.127355	0.53611	-0.00849227	0.171296	0.496754
MKRN2	ENSG00000075975		0.192733	0.358647	0.0116171	0.204172	0.342241
MCM6	ENSG00000076003		0.159433	0.416827	-0.0427269	0.084462	0.320803
REXO2	ENSG00000076043		-0.0867222	-0.0973961	0.0443388	-0.132123	-0.21956
RBM7	ENSG00000076053		0.0797744	0.452979	0.0171763	0.142304	0.217554
RBMS2	ENSG00000076067		-0.0721774	0.40397	-0.0157453	0.151689	0.212208
BAZ2A	ENSG00000076108		-0.239633	-0.470781	0.108553	-0.189646	-0.429075
PTPN23	ENSG00000076201		0.0293228	-0.0393523	-0.00740389	-0.0529483	0.00837678
MLH1	ENSG00000076242		0.132156	0.10662	-0.0494025	-0.127403	0.108191
UNG	ENSG00000076248		0.140096	0.168759	-0.0368157	0.00695983	0.0916759
FMO4	ENSG00000076258		-0.0213437	0.195089	-0.12346	-0.229346	0.172241
KLHL20	ENSG00000076321		0.105887	0.710346	0.0534785	0.0536409	0.605085
RGS11	ENSG00000076344		0.0196518	0.107481	-0.00993608	0.0480323	0.0988944
SLC46A1	ENSG00000076351		0.114489	0.242892	-0.0648654	0.247467	0.203333
PLXNA2	ENSG00000076356		-0.0931321	-0.914156	0.0353557	-0.208254	-0.25813
SPAG5	ENSG00000076382		0.090232	0.226039	-0.0115081	0.0366959	0.308574
ANKRD13A	ENSG00000076513		-0.166733	-0.116567	-0.0117859	-0.159441	-0.128755
TPD52	ENSG00000076554		-0.205966	-0.380838	0.0687917	-0.255801	-0.55648
ACACB	ENSG00000076555		-0.00827474	-0.961123	-0.0339507	-0.315231	-0.727665
TRAF4	ENSG00000076604		-0.331594	-1.29387	0.151526	-0.246435	-1.30044
PAG1	ENSG00000076641		-0.224683	1.11075	-0.0415719	-0.0770022	1.11627
GPATCH1	ENSG00000076650		0.0020978	0.329911	-0.0301135	0.0842105	0.409963
ICAM3	ENSG00000076662		0.139064	-0.162951	-0.0265779	-0.0652823	-0.29987
NT5C2	ENSG00000076685		-0.177037	-0.561189	-0.0162433	-0.337955	-0.667895
MCAM	ENSG00000076706		0.233328	0.604421	-0.028598	0.0313628	0.225601
GPC4	ENSG00000076716		-0.172624	-0.240798	0.125774	-0.26614	-0.219542
MBNL3	ENSG00000076770		-0.108474	-0.219023	0.0684934	-0.00886107	-0.299003
CAMSAP3	ENSG00000076826		-0.375466	-0.658838	-0.0158385	-0.315858	-0.788941
RAP1GAP	ENSG00000076864		-0.328314	-0.657906	0.018841	-0.449743	-0.774839
XAB2	ENSG00000076924		0.0894214	0.205872	-0.043185	0.0255906	0.197321
ARHGEF1	ENSG00000076928		0.120178	0.278449	-0.0464738	0.178672	0.383994
STXBP2	ENSG00000076944		-0.0565326	-0.122802	0.0455808	0.0312221	-0.0509018
MAP2K7	ENSG00000076984		0.163897	0.0362976	-0.0743973	0.0620888	-0.00289688
DGKD	ENSG00000077044		-0.00816527	-0.613923	-0.108088	0.0215253	-0.669112
CTTNBP2	ENSG00000077063		0.12822	-0.122661	-0.0134753	-0.0170661	-0.447752
ACTL6B	ENSG00000077080		0.019236	-0.238909	0.0232455	0.0344627	0.0365605
RARB	ENSG00000077092		-0.132864	-0.259422	-0.00159595	-0.08061	-0.122134
TOP2B	ENSG00000077097		-0.0817499	-0.190767	0.0624829	-0.0861276	-0.191319
TM9SF3	ENSG00000077147		-0.0812867	-0.0843323	0.00898307	-0.110745	-0.178454
NFKB2	ENSG00000077150		-0.129693	-0.516655	0.00562259	-0.0892989	-0.442772
UBE2T	ENSG00000077152		0.200972	0.453571	-0.0631583	0.179393	0.423405
PPP1R12B	ENSG00000077157		0.0194873	0.035645	-0.0781204	-0.10143	-0.0391668
DNAJC10	ENSG00000077232		-0.0441634	-0.101691	0.0330418	-0.10342	-0.082488
GTF3C1	ENSG00000077235		-0.0502146	-0.114668	0.034499	-0.0954778	0.0551759
IL4R	ENSG00000077238		-0.154903	-0.45691	0.0687328	-0.312158	-0.680826
USP33	ENSG00000077254		0.00060731	0.303829	0.0326992	-0.0697028	0.356812
PAK3	ENSG00000077264		-0.180023	-0.327138	-0.0204405	-0.00647294	-0.089834
DCX	ENSG00000077279		0.0026564	-0.219515	0.0153655	0.0127321	0.0825169
SNRPA	ENSG00000077312		0.034889	-0.422936	-0.180549	-0.227901	-0.531541
SPAG6	ENSG00000077327		-0.0151142	0.0662885	-0.000499654	-0.00109594	-0.107805
EXOSC5	ENSG00000077348		0.0300612	-0.176717	-0.00319477	0.0334589	-0.198724
DYNC1I2	ENSG00000077380		0.015048	-0.0373206	0.0011683	0.000844735	-0.0386135
APBB1IP	ENSG00000077420		0.0375209	0.214153	0.0202497	-0.0822198	-0.183072
LRCH4	ENSG00000077454		-0.0288324	-0.160961	0.0257076	0.00750539	-0.103282
FAM76B	ENSG00000077458		0.280388	0.554061	-0.0841208	0.305307	0.626141
SIRT6	ENSG00000077463		0.110257	0.243828	0.0418559	0.188268	0.349367
POLD3	ENSG00000077514		0.217958	0.473663	-0.0369111	0.166025	0.464122
ACTN2	ENSG00000077522		0.126709	0.538899	-0.0640663	0.197945	0.446813
CAPZB	ENSG00000077549		-0.0876251	-0.230921	-0.0169431	-0.118832	-0.209642
GPR137B	ENSG00000077585		-0.0153341	0.298569	0.0380425	0.132892	0.489734
NAALAD2	ENSG00000077616		-0.168369	0.315943	0.0062511	0.0646639	0.04616
JADE1	ENSG00000077684		0.0803687	0.0474023	-0.000668898	0.106274	0.067412
SLC25A43	ENSG00000077713		-0.142505	-0.470566	0.0943366	-0.143325	-0.456637
UBE2A	ENSG00000077721		0.0828784	0.0981034	0.0335708	-0.0450471	0.0542017
FGFR1	ENSG00000077782		-0.44873	-0.549669	-0.0343635	-0.365465	-0.557627
FKBP6	ENSG00000077800		-0.0857617	-0.336615	-0.00467326	0.129333	-0.159526
SMC1B	ENSG00000077935		-0.066069	0.40313	0.00586193	0.0330921	-0.0898287
FBLN1	ENSG00000077942		-0.0830733	-0.244511	0.0173675	-0.0518463	-0.211243
CST7	ENSG00000077984		-0.0259318	-0.0262487	0.00325461	-0.0117731	-0.0519515
MAP2	ENSG00000078018		-0.178155	0.103169	0.0969064	-0.177045	-0.0975194
PIAS2	ENSG00000078043		0.0611102	0.252988	0.0758441	0.0715237	0.254974
AMPH	ENSG00000078053		-0.0163002	0.302731	-0.0134095	0.0732402	0.418279
ARAF	ENSG00000078061		0.058849	0.147556	0.0584632	0.0149076	0.0794474
MCCC1	ENSG00000078070		-0.0489358	-0.0863176	0.0874595	0.0305988	-0.0743104
LAMP3	ENSG00000078081		0.0147701	0.345894	0.0159146	-0.0372831	-0.349986
FAP	ENSG00000078098		0.00648896	-0.0316643	0.00252988	0.00289822	-0.0159385
NEBL	ENSG00000078114		-0.343785	-0.648243	0.138838	-0.268239	-0.769025
ACER3	ENSG00000078124		0.0291136	0.224088	0.0353832	-0.205038	-0.0613871
UBE2K	ENSG00000078140		-0.0143828	-0.0907961	-0.0837264	-0.115843	-0.0785534
PIK3C3	ENSG00000078142		0.0288566	0.131875	0.0864399	-0.161094	-0.0547605
N4BP2	ENSG00000078177		-0.157571	-0.388816	0.0724699	-0.116675	-0.56208
TIGAR	ENSG00000078237		0.294182	0.676855	0.0850711	0.201201	0.612906
TULP3	ENSG00000078246		0.153776	0.521212	0.0295103	0.144139	0.48149
SYNJ2	ENSG00000078269		-0.00820071	-0.370085	-0.0065133	-0.144271	-0.267227
ADCY2	ENSG00000078295		-0.0214786	-0.0517777	0.0299795	-0.0472787	-0.353838
PPP2R5C	ENSG00000078304		-0.0688321	-0.107567	0.0297543	-0.101097	-0.132918
PMS2P1	ENSG00000078319		0.171652	-0.0376837	-0.00303965	-0.0866207	-0.0325493
RBFOX1	ENSG00000078328		-0.00332742	-0.251564	0.00322288	-0.069329	-0.175697
GNB1	ENSG00000078369		-0.104582	-0.0868732	0.020922	-0.160684	-0.206189
HOXA9	ENSG00000078399		0.122909	-0.0660784	-0.0184206	-0.0232778	0.387068
EDN1	ENSG00000078401		-0.052946	-2.53558	0.0203245	0.0540265	-2.50913
MLLT10	ENSG00000078403		0.00343205	-0.0473975	0.103673	-0.103219	-0.168873
ZCWPW1	ENSG00000078487		-0.085817	-0.230078	0.0647734	-0.147922	-0.294334
P2RY10	ENSG00000078589		0.069047	-0.181471	-0.00115643	-0.0639493	-0.389087
ITM2A	ENSG00000078596		-0.0146924	0.139442	0.00141281	-0.0024829	-0.0107984
NRDC	ENSG00000078618		-0.0621341	-0.159228	-0.0733116	-0.16134	-0.176611
VDAC3	ENSG00000078668		0.111432	0.165863	0.0171652	0.0705618	0.183154
PCM1	ENSG00000078674		-0.0523776	-0.219442	0.0543595	-0.0600822	-0.00994728
TNRC6C	ENSG00000078687		0.0914027	0.287139	0.115803	0.199924	0.19539
CBFA2T2	ENSG00000078699		0.0260197	0.212746	0.217899	0.346148	0.534597
ITCH	ENSG00000078747		-0.0108687	0.258884	-0.0810516	0.0820691	0.136492
PKD2L2	ENSG00000078795		-0.0107086	0.218548	0.00360126	-0.0253938	0.0464976
TP53INP2	ENSG00000078804		-0.458718	-0.950876	0.140184	-0.304827	-0.917829
SDF4	ENSG00000078808		0.00990771	-0.0604212	0.0654604	0.0667922	0.00458347
MYH7B	ENSG00000078814		0.0154529	-0.458168	0.0426549	-0.0464086	0.256541
BPIFB2	ENSG00000078898		-0.0164483	-0.076438	-0.000439263	-0.0147524	0.103025
TP73	ENSG00000078900		0.298926	0.619522	0.0627399	0.298339	0.736414
TOLLIP	ENSG00000078902		0.0679123	0.1143	-0.101397	-0.107569	-0.0341244
UBE2D4	ENSG00000078967		-0.0264989	0.12872	-0.0639035	0.00617559	0.0224861
CLUL1	ENSG00000079101		-0.105412	0.678204	-0.0312958	-0.0206372	0.919437
RUNX1T1	ENSG00000079102		-0.00593667	-0.0507595	0.00226888	0.0214225	-0.0211848
CDH17	ENSG00000079112		0.0571332	-0.510675	-0.0158087	-0.131545	0.269457
THOC1	ENSG00000079134		0.109803	0.331496	-0.0369827	0.0973175	0.349316
FKBP7	ENSG00000079150		0.0994012	0.408545	-0.0278453	0.0421452	0.459602
OSBPL6	ENSG00000079156		-0.308274	-0.154033	0.0217507	-0.157668	0.0346008
SLC1A3	ENSG00000079215		-0.0476689	-0.537446	0.00163024	0.120148	-0.339827
XRCC5	ENSG00000079246		0.0130856	0.0302351	0.00978872	0.0152315	0.0623423
LXN	ENSG00000079257		0.0498026	-0.12105	-0.00281746	-0.0106511	-0.321764
SP140	ENSG00000079263		-0.0454528	-0.422967	0.010843	-0.0811734	0.198366
MKNK1	ENSG00000079277		0.076985	0.272183	0.00355969	0.0620808	0.274342
TNS1	ENSG00000079308		-0.393984	-0.986329	-0.0297355	-0.57007	-0.471402
REXO1	ENSG00000079313		0.00131431	-0.0524937	-0.0430119	0.037131	-0.0382338
SAR1A	ENSG00000079332		0.0864044	0.216717	-0.0170429	0.0430596	0.141013
CDC14A	ENSG00000079335		-0.342318	0.0816764	0.0246047	-0.311044	-0.216824
RAPGEF3	ENSG00000079337		-0.367906	-0.946804	0.190426	-0.191746	-0.706944
CEACAM1	ENSG00000079385		0.0232924	-0.363754	0.0149	-0.0627488	-0.296093
SENP1	ENSG00000079387		0.0999705	0.580819	-0.0446856	0.0984377	0.39904
DUSP13	ENSG00000079393		-0.0364973	-0.0686838	0.0338468	-0.0317978	-0.225705
CIC	ENSG00000079432		-0.0275498	-0.157311	0.0509558	-0.0233255	-0.134443
LIPE	ENSG00000079435		0.0218118	0.366299	0.0401178	0.108359	0.290985
FDFT1	ENSG00000079459		-0.28449	-0.681675	0.060704	-0.341374	-0.612757
PAFAH1B3	ENSG00000079462		-0.0505034	-0.398513	-0.012728	-0.095013	-0.337156
OPHN1	ENSG00000079482		-0.150233	-0.589723	-0.106469	-0.409819	-0.562029
KIF22	ENSG00000079616		0.0257913	-0.0292433	0.0304942	0.0878096	0.0239228
SCGN	ENSG00000079689		-0.0488566	-0.105197	0.00600857	-0.121954	-0.409187
CARMIL1	ENSG00000079691		-0.167411	-0.498523	0.0415532	-0.0981732	-0.426307
PGM1	ENSG00000079739		-0.059905	-0.147032	0.0376786	-0.104221	-0.176432
DDX1	ENSG00000079785		0.0751756	0.0650722	0.0279203	0.00254054	0.0861972
DNM2	ENSG00000079805		0.0235009	-0.040427	-0.00424825	0.0329795	0.057292
EPB41L2	ENSG00000079819		-0.0370153	-0.309882	0.018545	-0.168434	-0.161506
RIMS1	ENSG00000079841		-0.0336777	-0.436914	0.038312	-0.175393	-0.497705
MOXD1	ENSG00000079931		-0.0672566	0.778076	0.027946	-0.0916547	0.116342
STX7	ENSG00000079950		0.0039221	-0.0374283	0.0125706	-0.0188511	-0.0620582
RABL2B	ENSG00000079974		-0.0156588	0.270121	0.104369	-0.0110628	0.156101
KEAP1	ENSG00000079999		-0.0672111	-0.51155	0.0264055	0.00909543	-0.538841
DDX43	ENSG00000080007		-0.00889694	0.0614259	0.000701681	-0.00891365	-0.0125719
PTPRH	ENSG00000080031		-0.559093	-0.785946	0.144181	-0.382606	-0.789385
SLC35C2	ENSG00000080189		0.0229214	0.160957	0.014074	0.0876495	0.100922
CRYBG3	ENSG00000080200		-0.0390803	0.00796987	0.0171356	-0.199918	-0.0602148
EPHA6	ENSG00000080224		-0.0995484	-0.352964	0.0497339	-0.130432	-0.449304
SCTR	ENSG00000080293		0.0218612	-0.0375471	-0.00379599	0.0283543	-0.0677958
RFX3	ENSG00000080298		0.0105142	-0.00784973	0.034549	-0.160211	0.141622
RIF1	ENSG00000080345		0.153756	0.278108	0.0216467	0.165767	0.242463
RAB21	ENSG00000080371		0.107642	0.18761	0.00855918	0.10272	0.245328
SLC4A4	ENSG00000080493		-0.0146148	0.0519228	0.0102911	0.000942974	-0.114471
SMARCA2	ENSG00000080503		-0.143794	-0.28917	-0.117074	-0.217656	-0.278188
RDH8	ENSG00000080511		-0.00582227	0.0197067	-0.00341655	-0.0147954	0.130348
SESN1	ENSG00000080546		0.055241	0.459099	0.0296801	0.128342	0.159282
MID2	ENSG00000080561		-0.0994202	0.209512	0.0997264	-0.132789	0.00753796
PIH1D3	ENSG00000080572		0.0223938	-0.0795588	-0.00305096	0.000812567	0.0250938
COL5A3	ENSG00000080573		0.00331314	0.0537295	0.00324469	-0.01613	0.132061
SRCAP	ENSG00000080603		0.0554551	0.227573	0.0496321	0.072155	0.231852
PUM3	ENSG00000080608		0.190855	0.177382	-0.0208869	0.120239	0.0900597
CHRNA3	ENSG00000080644		0.00119501	0.273649	-0.0301163	0.0484523	0.383945
KCNN2	ENSG00000080709		0.0900856	0.965584	-0.0324848	-0.0450184	0.954125
CNOT4	ENSG00000080802		0.151709	0.286321	0.0159003	0.168902	0.371297
PSEN1	ENSG00000080815		-0.0248401	-0.0715848	0.115228	0.00922601	-0.0599621
CPOX	ENSG00000080819		0.172845	0.416132	0.0440715	0.161047	0.360902
CLDND1	ENSG00000080822		-0.106734	0.398671	-0.0208714	-0.055535	0.352159
MOK	ENSG00000080823		-0.0837158	-0.163789	-0.00830445	-0.0382553	0.0454388
HSP90AA1	ENSG00000080824		-0.0745254	0.00300405	-0.0278766	-0.0251298	0.0260107
RBL1	ENSG00000080839		0.173976	0.395748	0.0497006	0.0995423	0.366054
DLGAP4	ENSG00000080845		-0.140039	-0.448724	0.00888161	-0.191517	-0.402187
IGSF9B	ENSG00000080854		0.0737625	0.818784	0.0904047	0.145268	0.405904
CROCCP3	ENSG00000080947		-0.0344659	0.323082	-0.0400946	0.115837	0.431787
NDC80	ENSG00000080986		0.276726	0.577818	0.0137221	0.30413	0.581379
AP4E1	ENSG00000081014		0.259546	0.567925	-0.0389639	0.199398	0.504766
RSBN1	ENSG00000081019		0.191415	0.455037	-0.0526024	0.0608465	0.387233
MAGI3	ENSG00000081026		-0.435201	-1.26512	0.136789	-0.0809255	-1.15553
CXCL2	ENSG00000081041		-0.0918555	0.301366	-0.00126118	-0.0635576	0.413358
AFP	ENSG00000081051		-0.0029937	-0.0402573	0.000814985	-0.00769027	-0.0320205
COL4A4	ENSG00000081052		0.0231007	-0.0779072	0.0363842	0.109564	-0.165918
TCF7	ENSG00000081059		-0.0902747	-0.091259	-0.0293509	0.161423	0.0740244
OSTM1	ENSG00000081087		0.261399	0.829945	0.0445791	0.377489	0.709179
CDH7	ENSG00000081138		-0.0761073	0.106444	-0.00175829	0.0902727	-0.118248
IMPG2	ENSG00000081148		-0.0544037	-0.159936	0.00387577	0.00351404	0.0308572
PCNP	ENSG00000081154		0.00441933	0.0458517	0.0242988	-0.0735819	-0.107303
EXD2	ENSG00000081177		0.0951841	0.037065	0.00262475	0.0615488	0.0951918
ARG2	ENSG00000081181		0.344363	1.4088	-0.147492	0.365952	1.50632
MEF2C	ENSG00000081189		-0.0449166	0.397848	0.00595122	-0.0518291	0.264576
PTPRC	ENSG00000081237		0.0572269	-0.0801546	-0.00275034	-0.0103389	-0.099379
PKP1	ENSG00000081277		-0.143744	-1.3869	0.128337	-0.250647	-0.95005
UBA5	ENSG00000081307		0.218595	0.291854	-0.0514782	-0.0993195	0.0702453
STK17B	ENSG00000081320		-0.171651	0.0837112	0.122673	-0.154164	-0.112987
CDC14B	ENSG00000081377		0.0609541	0.552068	0.000809347	-0.0137515	0.468159
[truncated: 27,017 more rows]

## Sheet: CPI1612 5 nM down
MCF7	T47D	ZR751
[truncated: 495 more rows]

[truncated: 9 more sheets: CPI1612 5 nM up, CPI1612 50 nM down, CPI1612 50 nM up, ful down, ful up, 5nM + ful down, 5 nM + ful up, 50 nM + ful down, 50 nM + ful up]
