# Supplementary material for: CREBBP/EP300 acetyltransferase inhibition disrupts FOXA1-bound enhancers to inhibit the proliferation of ER+ breast cancer cells
Source: PLoS One. 2022 Mar 30;17(3):e0262378. doi: 10.1371/journal.pone.0262378 (PMC8967035; doi:10.1371/journal.pone.0262378)
Supplement: S2 Data — (XLSX) [file pone.0262378.s010.xlsx]

## Sheet: Figure 1A
Dose, μM	MCF-7		T47D		ZR-75-1		BT474
2	20.6607	27.3655	38.4481	43.7216	31.7765	34.2652	40.7386	41.9833
1	20.3201	20.9748	42.0726	43.7713	32.7124	34.0181	40.7887	41.5476
0.5	19.5722	23.4492	39.7801	44.0159	32.4889	35.274	38.3566	41.0795
0.25	19.896	24.0039	30.1456	36.0356	33.3942	30.6806	39.7433	40.6236
0.125	24.0204	29.8343	46.9573	51.8772	33.6017	33.4704	36.6876	39.3647
0.0625	33.8706	38.5628	50.9311	58.2582	38.4516	35.9817	38.0519	41.2063
0.03125	51.7387	58.2916	62.8522	67.8475	39.708	40.0811	42.4218	42.4872
0.015625	64.7673	71.1979	72.1564	72.838	44.6186	48.1604	46.4992	47.9082
0.007813	101.933	114.785	83.5207	89.9412	61.2623	56.4458	61.4943	62.6793
0.0001	100	100	100	100	100	100	100	100

## Sheet: Figure 1B
day	Vehicle (PO, BID)								CPI-1612 (0.25 mpk, PO,BID)						CPI-1612 (0.5 mpk, PO,BID)
mouse -->	1-1	1-2	1-3	1-4	2-1	2-2	2-3	2-4	3-1	3-2	3-3	3-4	4-1	4-2	5-1	5-2	5-3	5-4	6-1	6-2
0	123	186	142	148	152	157	116	175	118	133	146	154	171	180	112	136	155	158	166	173
2	139	218	168	180	182	171	179	191	137	159	194	182	174	213	122	145	166	188	184	187
4	147	256	215	197	231	174	239	203	145	203	219	244	191	234	139	171	179	193	196	212
7	179	321	257	288	287	233	334	226	177	216	337	333	205	287	194	242	195	278	271	222
9	243	342	321	315	343	271	405	275	182	219	350	389	231	340	194	285	197	298	276	254
11	317	439	421	444	372	323	465	298	212	231	389	443	299	388	201	304	205	306	306	301
14	427	552	534	654	507	363	577	347	239	357	483	628	332	501	234	381	209	318	302	326
16	595	659	591	543	684	461	648	400	250	400	535	694	393	552	204	409	237	350	326	347
18	632	760	703	694	734	503	755	600	280	416	547	810	448	616	226	492	208	412	319	372
21	681	892	856	880	775	693	923	793	279	488	696	973	624	766	257	509	315	514	296	435

## Sheet: Figure 1C
mouse	group	gMFI H3K27ac
1-1	vehicle	4946
1-2	vehicle	4673
1-3	vehicle	5518
1-4	vehicle	5723
2-1	vehicle	7580
2-2	vehicle	5040
2-3	vehicle	7191
2-4	vehicle	6008
3-1	CPI-1612, 0.25 mg/kg	3894
3-2	CPI-1612, 0.25 mg/kg	3794
3-3	CPI-1612, 0.25 mg/kg	3075
3-4	CPI-1612, 0.25 mg/kg	3403
4-1	CPI-1612, 0.25 mg/kg	4099
4-2	CPI-1612, 0.25 mg/kg	5237
5-1	CPI-1612, 0.5 mg/kg	2683
5-2	CPI-1612, 0.5 mg/kg	2571
5-3	CPI-1612, 0.5 mg/kg	2830
5-4	CPI-1612, 0.5 mg/kg	2189
6-1	CPI-1612, 0.5 mg/kg	2215
6-2	CPI-1612, 0.5 mg/kg	2242

## Sheet: Figure 1D
day	Vehicle (PO, BID)								CPI-1612 (0.25 mpk, PO,BID)						Fulvestrant (1 mpk, SC, QW)						CPI-1612 + Fulvestrant
mouse -->	1-1	1-2	1-3	1-4	2-1	2-2	2-3	2-4	3-1	3-2	3-3	3-4	4-1	4-2	11-1	11-2	11-3	11-4	12-1	12-2	15-1	15-2	15-3	15-4	16-1	16-2
0	123	186	142	148	152	157	116	175	118	133	146	154	171	180	131	140	145	155	158	174	160	139	107	157	167	172
2	139	218	168	180	182	171	179	191	137	159	194	182	174	213	138	158	157	185	164	196	179	158	124	190	177	200
4	147	256	215	197	231	174	239	203	145	203	219	244	191	234	147	185	162	196	176	228	194	162	126	196	182	204
7	179	321	257	288	287	233	334	226	177	216	337	333	205	287	169	308	220	204	202	342	211	169	147	206	187	253
9	243	342	321	315	343	271	405	275	182	219	350	389	231	340	227	324	225	219	256	409	228	168	157	207	182	257
11	317	439	421	444	372	323	465	298	212	231	389	443	299	388	307	342	237	220	301	449	242	156	164	194	174	279
14	427	552	534	654	507	363	577	347	239	357	483	628	332	501	343	417	292	222	353	486	271	186	137	208		284
16	595	659	591	543	684	461	648	400	250	400	535	694	393	552	342	416	239	291	357	500	237	145	127	185		296
18	632	760	703	694	734	503	755	600	280	416	547	810	448	616	395	400	256	298	344	515	235	139		164		240
21	681	892	856	880	775	693	923	793	279	488	696	973	624	766	447	435	286	380	454	491	279	194		187		257

## Sheet: Figure 1E
mouse	group	gMFI H3K27ac
1-1	vehicle	4946
1-2	vehicle	4673
1-3	vehicle	5518
1-4	vehicle	5723
2-1	vehicle	7580
2-2	vehicle	5040
2-3	vehicle	7191
2-4	vehicle	6008
3-1	CPI-1612, 0.25 mg/kg	3894
3-2	CPI-1612, 0.25 mg/kg	3794
3-3	CPI-1612, 0.25 mg/kg	3075
3-4	CPI-1612, 0.25 mg/kg	3403
4-1	CPI-1612, 0.25 mg/kg	4099
4-2	CPI-1612, 0.25 mg/kg	5237
11-1	Fulvestrant, 1 mg/kg	5064
11-2	Fulvestrant, 1 mg/kg	5326
11-3	Fulvestrant, 1 mg/kg	4458
11-4	Fulvestrant, 1 mg/kg	5245
12-1	Fulvestrant, 1 mg/kg	5007
12-2	Fulvestrant, 1 mg/kg	4511
15-1	CPI-1612 + Fulvestrant	3988
15-2	CPI-1612 + Fulvestrant	3525
15-4	CPI-1612 + Fulvestrant	3536
16-2	CPI-1612 + Fulvestrant	2970

## Sheet: Figure 1F
mouse	group	Average Ct of Actin	StdDev of Actin	Average of Ct MYC	StdDev of MYC	ddCt MYC ACTB	FC	pooled sd	fc low	fc high	ave fc	error
1--1	vehicle	20.08	0.415812	22.9867	0.361156	0.249167	0.841382	0.550757	0.57438	1.2325	0.903441	0.329061
1--2	vehicle	20.1333	0.430968	22.86	0.373631	0.0691667	0.953188	0.57038	0.641915	1.4154	1.02866	0.386744
1--3	vehicle	20.22	0.04	22.6033	0.361432	-0.274167	1.2093	0.363639	0.939866	1.55596	1.24791	0.308047
1--4	vehicle	19.9067	0.148436	22.52	0.05	-0.0441667	1.03109	0.156631	0.925007	1.14933	1.03717	0.112164
3--2	CPI-1612 0.25 mg/kg	20.0367	0.0960902	23.45	0.417971	0.755833	0.592204	0.428874	0.439914	0.797215	0.618564	0.178651
3--3	CPI-1612 0.25 mg/kg	19.7933	0.428291	23.64	0.384318	1.18917	0.438556	0.575442	0.294307	0.653507	0.473907	0.1796
3--4	CPI-1612 0.25 mg/kg	20.2133	0.181751	22.99	0.183303	0.119167	0.920719	0.258134	0.769877	1.10112	0.935497	0.16562
4--1	CPI-1612 0.25 mg/kg	20.49	0.70342	22.9933	0.176163	-0.154167	1.11278	0.725144	0.673161	1.8395	1.25633	0.583167
11--1	Fulvestrant 1 mg/kg	19.96	0.598582	23.32	0.271846	0.7025	0.614506	0.657419	0.389604	0.969236	0.67942	0.289816
11--2	Fulvestrant 1 mg/kg	20.2333	0.737586	23.1333	0.421584	0.2425	0.845279	0.849569	0.469088	1.52316	0.996125	0.527036
12--1	Fulvestrant 1 mg/kg	20.07	0.190788	23.35	0.251197	0.6225	0.649544	0.315436	0.521979	0.808285	0.665132	0.143153
12--2	Fulvestrant 1 mg/kg	20.5767	0.149778	23.1767	0.240069	-0.0575	1.04066	0.282961	0.855322	1.26616	1.06074	0.205419
15--1	CPI-1612 + Fulvestrant	20.3067	0.835783	24.23	0.0818535	1.26583	0.415859	0.839782	0.232352	0.744296	0.488324	0.255972
15--2	CPI-1612 + Fulvestrant	21.1633	0.0550757	24.2133	0.0550757	0.3925	0.761808	0.0778888	0.72177	0.804068	0.762919	0.0411488
15--4	CPI-1612 + Fulvestrant	20.9433	0.0404145	24.18	0.03	0.579167	0.66935	0.0503322	0.646401	0.693114	0.669758	0.0233568
16--2	CPI-1612 + Fulvestrant	21.17	0.200749	24.47	0.0866025	0.6425	0.640602	0.218632	0.55052	0.745423	0.647972	0.0974515
		ave veh ACTB	20.085	ave veh MYC	22.7425
		sd veh ACTB	0.132148	sd veh MYC	0.21779

## Sheet: Figure S1A
Cell line	CPI-1612_Day5_0.002_uM	CPI-1612_Day5_0.007_uM	CPI-1612_Day5_0.021_uM	CPI-1612_Day5_0.062_uM	CPI-1612_Day5_0.19_uM	CPI-1612_Day5_0.6_uM	CPI-1612_Day5_1.67_uM	CPI-1612_Day5_5_uM		GI50	log GI50	notes	Rsquared of curve fit
BT474	0.416517	0.338415	0.574088	-0.137545	-0.478724	0.243643	0.456515	0.509483		0.00164535	-2.78374	ER+PR+HER2+	0.3987	Genomic status from	Breast Cancer Research volume 11, Article number: R77 (2009)
MDAMB175VII	0.485244	-0.0488026	0.783556	0.0984152	-0.185039	0.703576	0.307301	0.583635		0.0021158	-2.67453	ER+HER2-	0.2991		J Cancer. 2017; 8(16): 3131–3141.
HCC1419	0.955252	0.462977	0.051241	0.506533	-0.155714	-0.0172366	0.216764	0.356373		0.00688471	-2.16211	ER+HER2+	0.768		Depmap
KPL1	0.673436	0.745859	0.257952	0.641148	0.260761	0.349272	0.405605	0.320658		0.0189024	-1.72348	ER+HER2-	0.7255
JIMT1	0.815683	0.652716	0.549562	0.439255	0.345214	0.326802	0.231789	0.35643		0.0283681	-1.54717	ER- HER2+	0.981
CAL51	0.863041	0.728844	0.625844	0.434428	0.185315	0.0703833	0.271393	0.257865		0.0317756	-1.49791	ER-HER2-	0.9456
HMC18	0.996725	0.867439	0.607022	0.406576	-0.126515	-0.143239	-0.0166727	0.00699257		0.0338594	-1.47032	TNBC	0.9673
HCC38	0.639132	0.697317	0.657294	0.366177	-0.0629431	-0.109079	0.400301	0.17052		0.0413159	-1.38388	ER-HER2-	0.772
MCF7	0.70366	0.723779	0.543134	0.59083	0.330396	0.318649	0.441555	0.399564		0.0538056	-1.26917	ER+PR+HER2-	0.8914
MDAMB231	1.09236	0.841748	0.761609	0.549545	0.0915241	0.214916	0.132848	0.161496		0.054361	-1.26471	TNBC	0.9596
ZR751	1.06556	0.547772	0.722604	0.607799	0.303314	0.358453	0.462618	0.413604		0.0630945	-1.20001	ER+ PR-	0.7982
CAL120	0.918646	1.03257	0.754052	0.597261	0.167507	0.261407	0.273511	0.389126		0.0647212	-1.18895	TNBC	0.9365
HCC1806	0.938649	0.875312	0.744553	0.589696	0.225832	0.168633	0.312607	0.232164		0.0659517	-1.18077	TNBC	0.9675
DU4475	1.0103	0.98632	0.715142	0.793529	0.306449	0.444824	0.299851	0.398244		0.135295	-0.868717	ER-HER2-	0.8994
HCC1143	0.885943	0.767352	0.931065	0.890985	0.364773	0.309899	0.240252	0.366391		0.149615	-0.825024	TNBC	0.9526
HCC1954	1.32342	1.17816	1.11651	1.25993	0.762992	0.496809	0.349728	0.410357		0.214088	-0.669408	ER-HER2+	0.9361
HCC1395	0.67583	0.679717	0.799001	0.664617	0.453495	0.578542	0.120112	0.484797		0.299995	-0.522887	ER-HER2-	0.6632
EFM19	0.94184	0.772866	0.66564	0.817834	0.532312	0.406318	0.34501	0.46325		0.372679	-0.428665	ER+HER2-	0.8746
MDAMB453	0.852021	0.645013	0.675602	0.573979	0.493528	0.530114	0.467132	0.482057		0.575209	-0.240175	ER-HER2+	0.9622
CAMA1	1.1841	1.09504	0.895721	0.80764	0.354975	0.585241	0.516291	0.692993		10	1	ER+HER2-	0.833
MDAMB361	1.08621	1.17338	0.80666	0.909236	0.88697	0.870333	0.969063	0.641317		10	1	ER+HER2+	0.4762
EFM192A	1.15752	1.18953	1.06319	0.778916	0.871332	0.712637	0.718314	0.715952		10	1	ER+HER2+	0.8719
MDAMB468	0.881246	0.844336	1.07756	1.09445	0.712843	0.683156	0.663085	0.755383		10	1	TNBC	0.652
MDAMB436	1.29638	0.964765	1.06197	0.902818	0.626891	0.779738	0.708135	0.840256		10	1	TNBC	0.7172
BT549	1.58048	1.41518	1.40372	1.4093	1.16065	0.954816	0.824241	0.952004		10	1	ER-HER2-	0.6608
HDQP1	0.931761	0.74892	0.774313	0.909971	0.464092	0.412256	0.604848	0.531241		10	1	TNBC	0.8184
										no fit or >10 uM set to 10 uM
										GraphPad Prism curve fitting:
										Sigmoidal, 4PL, X is log(concentration)
										Least squares fit
										Interpolate concentration for GR value of 0.5

## Sheet: Figure S1B
Dose, μM	MCF-7		T47D		ZR-75-1		BT474
2	30.2394	32.5024	33.1494	31.6293	35.2214	38.6199	48.3423	45.2114
1	35.1839	32.6022	30.6574	32.8781	32.3859	37.2792	46.432	43.1097
0.5	30.1613	35.3008	29.7153	32.1233	34.7479	37.9628	43.948	42.8135
0.25	32.8071	38.8787	29.8369	32.9372	34.442	35.1087	45.2515	45.1363
0.125	31.9229	38.2306	43.8262	45.7485	26.1463	27.0718	46.2802	46.567
0.0625	29.6517	39.5544	53.719	59.2013	34.907	38.698	48.1145	48.8585
0.03125	43.0641	61.1056	65.1059	77.1712	43.8586	44.3769	57.1132	56.2638
0.015625	52.8314	72.6409	64.0544	77.1082	46.8408	52.2501	57.8702	56.6309
0.007813	88.7303	114.407	84.6925	98.626	69.4357	71.7648	70.0009	71.2835
0.0001	100	100	100	100	100	100	100	100

## Sheet: Figure S1C
day	Vehicle (PO, QD)								CPI-1612 (0.25 mpk, PO, BID)						CPI-1612 (0.5 mpk, PO, BID)
mouse-->	1-1	1-2	1-3	1-4	2-1	2-2	2-3	2-4	3-1	3-2	3-3	3-4	4-1	4-2	5-1	5-2	5-3	5-4	6-1	6-2
0	0	0	0	0	0	0	0	0	0	0	0	0	0	0	0	0	0	0	0	0
2	0.1	2.1	0.5	2.5	0.3	-1	0	5.3	-2.3	-0.3	-2	-2.4	1.8	0.1	0.3	-0.6	-1.2	-2.9	-1.1	-7.1
4	2.7	1.7	0	3.4	1.8	1.4	0.8	8.2	-0.2	-3.3	1.3	1	1.9	-7	-1.3	0	0.4	-3	-2	-7.6
7	6.5	5.2	2	5.9	-0.8	-1	0.9	10.1	-3.3	-3.2	0.5	0.1	2.7	-6.9	-2.9	-2.2	-0.4	-5.6	-2.5	-9.2
9	5.1	2.9	3.6	3.6	-0.2	-3.8	-1.2	3.6	-3.8	-7.5	-1.2	-0.8	0.9	-6.3	-2	-1	-1.9	-10.1	-4.1	-11.9
11	5.7	6.4	4.2	3.8	-0.8	-5.3	-0.4	0	-3.4	-9.9	-1.1	-4.8	-3.3	-7.6	-1.6	-1.6	-2	-17.3	-2.4	-8.4
14	6.5	4.5	2.1	5.9	0.3	-4.9	-1.7	3.8	-3.8	-6.9	-4	-0.6	-7.6	-9.9	-3.1	-4.2	-3.6	-22.9	-3.9	-14.2
16	6.8	2.9	3.3	5.6	0	-1.5	-0.1	3.3	-5.7	-8.1	-2.8	0.3	-8	-13	-0.2	-3	0.3	-21.2	-3.3	-11.8
18	5.7	3	3.8	3.5	1.6	-2.2	-0.9	-1	-6.8	-12.6	-5	0.3	-7.1	-13.4	2.4	-2.4	-0.4	-14.1	-1.1	-5.6
21	6.7	0.9	-0.1	0.7	-3.4	-3.8	-3	5.2	-5.1	-4.4	-7.6	1	-3.3	-11.4	-1.3	-5.7	-1.9	-9.6	-3.2	-8.2

## Sheet: Figure S1D
mouse	group	raw H3K18ac repl 1	raw H3K18ac repl 2	raw H3 repl 1	raw H3 repl 2	norm H3K18ac repl 1	norm H3K18ac repl 2	average	relative to vehicle mean
1-1	vehicle	4502	4420	529362	537701	0.00850458	0.00822018	0.00836238	0.55053			vehicle mean	0.0151897
1-2	vehicle	7542	7184	485822	499288	0.0155242	0.0143885	0.0149563	0.984638
1-3	vehicle	8459	8490	467936	445265	0.0180773	0.0190673	0.0185723	1.22269
1-4	vehicle	6727	6888	366407	355489	0.0183594	0.0193761	0.0188677	1.24214
3-2	CPI-1612, 0.25 mg/kg	4558	4577	413246	418583	0.0110297	0.0109345	0.0109821	0.722999
3-3	CPI-1612, 0.25 mg/kg	3476	3551	408979	407715	0.00849921	0.00870952	0.00860436	0.566461
3-4	CPI-1612, 0.25 mg/kg	2535	2563	263335	268916	0.00962652	0.00953086	0.00957869	0.630605
4-1	CPI-1612, 0.25 mg/kg	3248	3034	191788	185171	0.0169354	0.0163849	0.0166601	1.0968
5-1	CPI-1612, 0.5 mg/kg	869	894	275088	277853	0.00315899	0.00321753	0.00318826	0.209896
5-2	CPI-1612, 0.5 mg/kg	1508	1507	503470	508070	0.00299521	0.00296613	0.00298067	0.19623
6-1	CPI-1612, 0.5 mg/kg	3531	3041	270005	256770	0.0130775	0.0118433	0.0124604	0.82032
6-2	CPI-1612, 0.5 mg/kg	1879	1776	507609	507215	0.00370167	0.00350147	0.00360157	0.237106

[truncated: 4 more sheets: Figure S1E, Figure S1F, Figure S1G, Figure S1H]
