# Supplementary material for: CREBBP/EP300 acetyltransferase inhibition disrupts FOXA1-bound enhancers to inhibit the proliferation of ER+ breast cancer cells
Source: PLoS One. 2022 Mar 30;17(3):e0262378. doi: 10.1371/journal.pone.0262378 (PMC8967035; doi:10.1371/journal.pone.0262378)
Supplement: S3 Data — (XLSX) [file pone.0262378.s011.xlsx]

## Sheet: 2A
GeneID	CPI-1612 low	CPI-1612 high	Fulvestrant	CPI-1612 low + Fulvestrant	CPI-1612 high + Fulvestrant
A4GALT	-1.25432	-3.40301	-1.4397	-2.50774	-3.04922
AASDH	0.471566	0.97407	0.350425	0.694167	0.991151
AASS	1.02937	3.06402	0.567845	1.15461	3.15109
ABCA1	-2.11096	-1.6405	0.713799	-0.840639	-3.03272
ABCA12	-0.247682	-1.93586	-0.0328627	-0.378532	-1.67807
ABCA2	-0.82478	-1.38568	-0.276807	-0.859546	-1.27797
ABCB4	-1.29328	-1.64699	0.0745445	-0.654607	-1.94381
ABCB9	-0.976897	-1.26073	0.223097	-0.730806	-1.06303
ABCC2	-0.405227	-0.0033988	-0.255776	-0.47145	-1.3221
ABCC3	-0.790225	-0.910561	0.100718	-0.488147	-1.02343
ABCC4	-0.574067	-1.28112	-0.0733242	-0.801776	-0.847601
ABCC5	-0.835129	-0.886096	0.290115	-0.57965	-0.768722
ABCC6	1.33905	2.41938	2.06266	1.48096	2.36981
ABCG1	-1.25741	-2.37008	0.45971	-1.12351	-2.24462
ABCG2	-0.588106	-1.46131	0.229513	-0.522252	-1.206
ABHD11	-0.662229	-1.20628	-0.0344207	-0.558099	-1.19695
ABHD11-AS1	-0.738893	-0.456076	0.250249	-0.278986	-1.95117
ABHD14A-ACY1	-1.63931	-3.52203	-0.965638	-1.90951	-2.97059
ABHD17C	-0.571953	-1.01431	0.240833	-0.59075	-1.22256
ABTB2	-1.03692	-1.41387	0.113855	-0.845607	-1.45723
AC000120.1	-0.979523	-1.08278	-0.347627	-1.14428	-2.06748
AC001226.2	-1.32295	-0.246786	-1.0955	-0.443157	-1.82512
AC002467.1	0.378921	0.990503	0.135056	0.749092	0.948845
AC003102.1	-0.64605	-1.51358	0.371287	-0.0364152	-0.835771
AC003986.2	-1.34735	-2.10355	-0.304272	-0.836632	-2.00312
AC004231.1	-0.339491	-1.27645	0.395401	0.451622	-1.90679
AC004233.3	-0.747878	-1.20458	-0.0188996	-0.761244	-0.893222
AC004817.4	-0.998794	-1.69868	-0.514456	-0.92506	-2.01113
AC004846.1	0.670961	1.3187	0.08365	1.0288	1.43141
AC004943.2	0.203816	0.827545	-0.245278	0.346793	1.14298
AC005034.4	1.23239	2.65227	2.02748	2.09538	3.18222
AC005261.3	0.620254	1.33457	0.825594	0.997831	1.29011
AC005586.1	-0.332493	-0.192343	0.289842	-0.214328	-1.08268
AC005609.3	0.147664	-1.8907	-1.06257	-0.585409	-5.17813
AC005702.3	-0.897558	-1.19646	-0.593457	-0.558832	-1.72077
AC005703.6	-0.774954	-3.43193	0.496508	-0.659712	-4.54098
AC005730.2	1.88178	2.11924	1.11696	0.576228	2.20502
AC005746.1	-1.55911	-2.19204	-0.0356	-1.16754	-2.0404
AC005746.2	-0.628797	-0.965816	-0.0946693	-0.310959	-1.07233
AC005840.2	-1.23131	-2.3231	-0.568453	-1.24709	-2.32565
AC005899.6	-1.44398	-1.21545	-0.804704	-0.669645	-1.64748
AC005920.1	-2.09826	-4.2906	0.665551	-0.820811	-3.87353
AC005920.4	-1.50272	-1.47796	-0.0830126	-0.873147	-1.50679
AC005972.3	-1.04011	-1.84323	-0.924044	-0.842497	-1.4936
AC006213.1	0.196987	0.960231	0.510815	1.13675	1.21601
AC006254.1	-0.635844	0.730985	0.121592	-0.0394145	1.42618
AC006329.1	-0.148379	-0.985523	-0.829739	-0.851651	-0.893914
AC006452.1	-1.08437	-1.30613	-0.193781	-0.874996	-1.25027
AC006978.1	-0.935288	-1.68017	-0.510237	-0.902028	-1.40184
AC006987.1	-0.439362	-0.97261	-0.151081	-0.493812	-1.37342
AC006987.2	-0.576726	-1.21837	-0.230806	-0.731442	-1.23029
AC007191.1	-0.607641	-0.657369	-0.0505615	-0.560817	-0.79306
AC007325.2	-0.728945	-1.20452	-0.232302	-0.353278	-1.04035
AC007326.2	-0.49356	-2.15955	0.550012	-0.103321	-1.98202
AC007383.2	0.403152	0.773798	0.0139976	0.740724	1.13186
AC007448.3	-0.581927	-1.30305	-0.599883	-0.581371	-1.33338
AC007541.1	1.57667	2.42119	0.715477	1.97129	2.80298
AC007637.1	-0.968907	-2.7266	0.0527431	-0.461275	-2.50254
AC007686.3	-0.439034	-1.38274	-0.171789	-0.364107	-1.78181
AC008014.1	-0.674002	-0.905515	-0.246062	-0.758821	-1.05939
AC008050.1	-0.774289	-4.46557	0.601151	-0.18809	-8.90684
AC008105.1	0.0172982	-1.59512	0.00206378	-0.258104	-1.46638
AC008268.1	-2.53334	-4.50275	0.504183	-2.56272	-4.66759
AC008556.1	-0.800765	-2.75939	0.116247	-0.614774	-2.58981
AC008622.2	-0.812236	-2.43275	-0.71931	-2.78262	-2.34903
AC008686.1	2.59029	2.99657	2.45846	3.0068	4.48464
AC008894.3	-1.23865	-1.2545	0.321534	-0.831965	-1.60413
AC009005.1	-0.913882	-1.39023	-0.0798727	-0.536253	-1.50653
AC009086.2	-0.139291	-0.557029	0.248951	-0.0990195	-0.89185
AC009090.4	-0.406714	-2.08023	0.0684217	-0.98807	-3.88164
AC009275.1	0.579865	1.44079	0.638836	0.58152	1.87201
AC009303.4	0.657585	1.38464	0.576308	0.767002	1.35925
AC009502.1	-1.03294	-3.82353	-0.343911	-1.40143	-3.97108
AC009506.1	-0.512945	-0.745744	0.313463	-0.0275355	-0.959616
AC009779.2	-0.278253	-1.047	-0.027454	-0.617746	-1.41773
AC009812.1	-0.644218	-1.38248	0.154446	-0.418517	-1.48431
AC009948.4	0.700283	1.02477	-0.0611587	0.460141	1.37612
AC010148.1	-0.154875	-0.511326	0.656025	0.299535	-1.46672
AC010186.2	-0.343759	-0.834098	0.500537	-0.103231	-1.84393
AC010186.3	-1.32845	-2.41076	0.114823	-0.253099	-1.72044
AC010271.1	-0.813219	-1.79618	0.190604	-0.438337	-1.40905
AC010307.2	-1.32373	-2.59595	-0.451869	-1.22873	-2.302
AC010329.1	-0.96836	-1.19007	0.378235	-0.573003	-1.0781
AC010336.1	-0.619338	-0.899171	-0.824475	-1.07884	-1.47598
AC010547.4	1.15392	0.866942	1.23653	1.29219	2.05053
AC010653.2	0.360324	1.8265	0.199133	1.35509	1.30708
AC010680.2	0.478082	1.08877	0.119911	0.930306	1.44207
AC010733.2	-0.451349	-0.888988	0.198937	-0.248454	-0.753858
AC010735.1	-1.11503	-4.22925	-1.04554	-1.46449	-4.12754
AC010735.2	-0.518712	-1.88212	-0.565036	-0.813257	-1.69994
AC010890.1	-0.331893	-1.15015	0.0871522	-0.834445	-1.51326
AC010894.3	0.314086	0.910377	0.610535	0.621646	1.11885
AC010980.1	-0.518846	-1.85137	0.127599	-0.299963	-1.85587
AC010980.2	-1.1494	-1.86425	0.37452	-0.597657	-2.07466
AC011447.7	0.208445	0.373318	-0.139174	0.420155	0.912267
AC011468.5	0.184666	1.16617	0.132543	0.817586	2.01913
AC011611.3	-0.233223	-1.8918	-0.640602	-0.429782	-2.59259
AC011676.1	-0.0100019	1.06346	-0.0240529	0.378832	1.59557
AC012358.2	0.658632	1.02513	0.155469	0.697778	0.966274
AC012470.1	-0.739127	-2.26796	-0.677123	-1.72885	-2.10613
AC012676.5	-0.968534	-1.25928	-0.721274	-0.672781	-0.996922
AC015712.1	-0.616099	-1.21009	0.310338	0.0225658	-0.97888
AC015712.2	-0.40064	-0.264575	0.279156	-0.00651787	-1.32008
AC015712.6	-0.357496	-1.42956	0.56631	0.261759	-1.09477
AC015802.1	-2.71007	-1.68186	0.413281	-1.3007	-1.99649
AC015802.6	-0.659091	-1.47504	-0.0964887	-1.47541	-1.65072
AC016405.2	-1.69299	-4.08024	0.0567521	-1.21396	-2.4336
AC016405.3	-1.17041	-2.51993	-0.00498871	-0.75726	-2.64275
AC016590.3	0.56423	0.885067	0.456077	0.80877	1.15983
AC016708.1	-0.8056	-1.10698	-0.795187	-0.978595	-1.3454
AC016745.1	-1.07599	-1.64131	0.153711	-0.471395	-1.06026
AC016745.2	-1.73468	-2.071	-1.03025	-1.5426	-1.60406
AC016888.1	-0.144255	-1.4353	-0.621046	-1.02219	-1.31199
AC018553.1	-0.492217	-1.40043	-0.080277	-0.214162	-1.50468
AC018553.2	-0.450139	-1.55285	-0.00759235	-0.294963	-1.69057
AC019069.1	-0.579128	-3.08835	-0.769282	-1.4649	-4.24442
AC019205.1	-0.0201062	0.431532	0.0403844	0.167034	0.7982
AC020763.4	-1.32923	-0.977622	-0.067297	-0.543216	-1.31868
AC020910.5	0.358796	1.57646	0.999811	0.656598	1.15137
AC020916.1	-0.902835	-1.43996	-0.010407	-0.708338	-1.38992
AC020978.4	-1.61558	-2.6159	-0.010002	-1.49323	-3.4156
AC020978.5	-0.893379	-1.58053	-0.00911399	-0.573612	-1.55353
AC021016.3	-1.01161	-3.53544	1.00455	-0.201336	-2.43652
AC021491.2	-2.23785	-4.24287	-0.0170576	-1.66364	-3.45959
AC022113.1	-0.680888	-0.959772	0.338456	0.290302	-0.987335
AC022113.2	-2.41154	-5.03579	0.894754	-0.156179	-3.39019
AC022144.1	-1.70919	-2.71707	-0.40286	-1.91875	-2.22106
AC022239.1	0.0983597	-3.88563	-1.23234	-3.59705	-2.40105
AC022730.4	-0.84455	-2.29821	-0.0579704	-0.911982	-2.18224
AC023024.2	-0.556239	-1.02912	0.0134243	-0.461567	-0.770705
AC023055.1	-0.301897	3.25292	0.565041	2.07519	2.68346
AC023157.3	-0.582228	-1.69796	-0.931061	-1.37192	-1.81551
AC025031.4	-1.0168	-1.86959	-0.195679	-0.824808	-1.28671
AC025165.1	0.663835	1.18953	1.2522	1.33222	1.84154
AC026150.1	0.520324	1.30977	-0.103861	0.473659	1.16351
AC026401.3	0.347243	0.384474	0.148511	0.465692	0.868817
AC026801.2	0.867931	1.39334	0.933074	1.07122	1.3542
AC027031.2	1.8552	2.85081	0.440044	2.04379	2.74719
AC027228.3	-0.613213	-2.13685	1.0852	-0.799535	-2.96744
AC027290.2	-0.810861	-0.785987	0.0869965	-0.71629	-0.979746
AC034236.2	0.160068	0.481192	0.0455552	0.75749	0.961607
AC044784.1	-0.0217256	-4.42029	0.564039	0.424064	-3.85922
AC048341.1	0.367738	0.465895	0.0658153	0.669039	1.10644
AC053503.2	-2.08357	-1.56386	0.219531	-2.38622	-2.31709
AC055854.1	-1.39146	-3.05973	-2.16553	-3.26455	-3.60807
AC061961.1	-0.754619	-3.00447	0.207789	0.166376	-2.82679
AC066615.1	-0.0975255	-0.692156	0.154427	-0.249032	-0.885914
AC068491.4	-1.04053	-1.03789	-0.587605	-0.529356	-1.83077
AC068580.1	-1.15693	-2.45145	-0.873628	-2.08653	-2.20359
AC068580.3	-1.43322	-2.45447	-1.76613	-2.46651	-2.81463
AC068888.1	-0.721401	-1.53029	-0.123399	-0.865364	-1.30954
AC068944.1	-0.556216	-2.41712	0.13683	-0.098533	-1.76998
AC068946.2	-0.952104	-1.22792	-0.0473696	-0.839013	-1.36368
AC069120.1	0.158692	-3.31504	0.66185	-0.882263	-3.43378
AC073046.1	-0.372389	-0.992882	0.199459	-0.383576	-1.42801
AC073073.1	1.08653	1.82541	1.23321	1.3636	2.19771
AC073107.1	3.07488	2.05545	1.8376	3.2099	2.97222
AC073264.3	-2.15769	-1.74687	0.154136	-1.55967	-1.69888
AC073316.3	-0.175876	-1.48	0.983476	-0.164446	-4.05522
AC073349.2	0.861024	0.878442	0.80502	0.973741	1.71436
AC073569.2	-0.345972	-0.873916	0.102691	-0.0379491	-0.957725
AC073578.2	-2.46473	-4.57799	-0.117579	-1.50475	-3.11086
AC073957.3	-1.19866	-1.14692	0.0594014	-0.837996	-0.883414
AC074143.1	-0.860913	-1.33751	-0.117653	-0.644633	-0.923829
AC078785.2	-0.119788	-1.74289	0.312664	-0.00417724	-2.6177
AC078993.1	-1.11924	-2.77634	-3.13682	-2.78624	-2.91487
AC079414.2	-2.03364	-2.40258	0.578817	-0.706498	-3.14248
AC079414.3	-0.828218	-1.17198	-0.0062979	-0.64305	-1.47424
AC079610.2	-1.05938	-1.50565	-0.366996	-1.13108	-1.78563
AC079834.2	-0.103724	-1.05412	0.456831	-0.0330167	-1.42581
AC079848.1	0.0991909	0.556625	0.502715	0.529012	1.56761
AC079944.2	0.769111	2.09567	-0.543872	0.842697	1.71567
AC080112.3	-1.91663	-4.14349	-0.380131	-2.37312	-3.89543
AC083899.1	-0.533313	-0.472544	-0.298141	-0.403873	-0.94096
AC084018.2	-1.03069	-1.15632	0.219272	-0.435065	-0.888402
AC084033.3	1.00088	1.74208	0.401044	1.21902	1.73536
AC087203.3	0.512156	1.82943	0.495833	1.13646	1.87864
AC087477.2	0.662465	-1.69511	0.614739	-0.799587	-2.58889
AC087741.1	-1.05422	-1.18454	-0.168316	-0.618418	-1.2625
AC091057.3	1.36461	1.61829	-0.527974	1.42066	2.33041
AC092111.1	0.101438	1.41092	0.275013	0.687391	2.11722
AC092171.4	-0.935199	-1.29448	-0.0866489	-1.09795	-1.83667
AC092295.2	0.382401	1.20439	0.270971	0.547058	1.01561
AC092299.1	-0.493989	-0.778454	-0.10554	-0.370432	-0.800379
AC092384.2	-1.41344	-1.27915	-0.324951	-1.61338	-2.77048
AC092384.3	-0.0185249	-0.909166	-1.10108	-1.35964	-1.46942
AC092614.1	-0.963844	-1.09961	-0.342854	-0.652665	-2.12667
AC092835.1	2.68073	2.909	2.39149	2.51148	2.611
AC093001.1	-0.373839	-2.71088	0.705178	0.0301373	-2.22252
AC093155.3	1.7628	2.00974	0.77811	1.62517	2.36785
AC093627.4	-0.222839	-1.34382	-0.119986	-0.4299	-1.87721
AC093673.1	-0.803807	-1.1186	0.618739	-0.524495	-0.958709
AC096733.2	-0.715821	-1.97135	0.12901	-0.479312	-1.70532
AC096745.2	-0.481405	-2.94219	-0.853141	-0.81044	-2.4312
AC096887.2	0.588299	0.85048	0.20104	0.301416	0.902897
AC097461.1	-0.198456	-1.24403	-0.881747	-0.452631	-1.64321
AC097478.1	-0.97165	-1.02584	-1.56177	-1.78172	-4.28329
AC097634.1	-1.34565	-1.25097	0.284857	-1.27426	-1.86749
AC097717.1	0.901104	0.527318	1.41594	1.19268	2.39066
AC098864.1	-0.171752	-1.21132	0.126016	-0.0941217	-1.14883
AC098934.2	0.440261	1.52868	0.67572	0.94547	1.63015
AC099568.2	-0.0267831	-0.36648	-0.200708	0.0399373	-1.61176
AC100810.3	-0.753653	-1.14247	0.164137	-0.162401	-0.973741
AC100860.1	-1.80047	-6.08844	0.732844	-1.77198	-6.24777
AC102945.2	-1.13112	-2.07412	0.141915	-0.676022	-2.08276
AC103706.1	-1.12101	-2.75156	-0.261457	-1.7487	-3.11908
AC103746.1	-0.677154	-4.9747	-0.232763	-0.750847	-2.54966
AC103760.1	-0.542817	-1.00685	-0.329623	-0.66694	-0.975804
AC103770.1	-0.0581786	-1.95738	-0.255177	-0.562006	-2.01635
AC104162.1	0.467652	0.75657	0.176098	0.327874	0.792626
AC104162.2	-1.28739	-1.15051	-0.801078	-0.965526	-0.787409
AC104170.1	-0.973067	-1.52191	-0.0678312	-0.92554	-1.6179
AC104389.4	-2.09259	-2.76883	-1.34096	-1.9615	-2.13271
AC104663.1	-0.925299	-2.87873	-0.264169	-1.26859	-2.88599
AC104825.1	-0.646464	-1.34397	0.155354	-0.936524	-1.097
AC104964.2	-0.536453	-2.25265	-1.66107	-0.928844	-2.06695
AC105219.3	-0.457285	-0.963256	-0.130509	-0.632924	-1.1375
AC105285.1	-0.88831	-0.73712	0.325092	-0.797327	-1.80361
AC105383.1	-0.544928	-1.96778	-0.03555	-0.102883	-2.32701
AC106038.1	-0.241199	-2.38471	-1.05833	-0.99736	-2.30481
AC106881.1	-1.1109	-2.72087	0.81145	-0.631728	-3.76444
AC107068.1	-0.403674	-0.580868	-0.789781	-0.579168	-0.8442
AC108134.1	-0.867058	-1.18648	-0.150279	-0.491434	-1.17007
AC108488.1	-0.937185	-2.24694	0.0629139	-0.105228	-1.29956
AC108860.2	-0.434239	-1.15646	0.154031	-0.50416	-1.08805
AC110285.2	-2.01228	-3.20893	0.473272	-1.06001	-2.44885
AC110285.6	-0.95392	-1.66482	0.0702283	-1.21125	-1.41166
AC113189.4	-0.827368	-0.978626	-0.782819	-0.832549	-1.42105
AC114490.1	4.91101	5.90806	4.93529	4.40652	5.8048
AC114730.1	-0.707128	-2.38616	-0.422192	-0.354853	-1.82952
AC116096.1	0.18371	-0.899243	0.582565	0.191976	-1.24582
AC117402.1	1.2424	1.50414	0.384678	1.38456	2.0602
AC119427.1	-1.06729	-1.74913	-0.559429	-1.29944	-3.49222
AC120036.4	0.493176	1.40869	-1.10833	0.784613	2.25439
AC120114.3	-1.04136	-0.686386	-0.599719	-0.907019	-1.28342
AC120498.4	-0.898899	-2.04634	0.114794	-0.66994	-1.95635
AC121757.1	-1.85288	-2.64544	-0.0220651	-0.840725	-2.5414
AC121761.1	0.266635	0.663395	0.355257	0.527738	0.8434
AC122710.2	-0.871079	-1.73928	0.250148	-1.53458	-4.01833
AC124067.4	-0.34959	-3.87866	-2.35127	-2.03704	-4.10773
AC124944.3	-0.660049	-0.848869	-0.358875	-0.700315	-1.02131
AC124947.2	-0.506278	-1.61958	0.58662	-0.131148	-1.62554
AC125807.2	-0.219285	-1.25717	-0.321532	-0.873579	-1.40835
AC126177.6	1.38476	1.63596	0.598455	0.985433	2.01174
AC126564.1	-0.916355	-4.19633	0.475326	-0.264672	-4.96196
AC126773.2	-1.62323	-1.84618	-0.0179831	-0.356932	-1.39597
AC131009.3	-1.04734	-1.06848	-0.480791	-0.547036	-1.36681
AC131235.3	-0.563611	-0.416489	-0.0660647	-0.700908	-1.33018
AC131392.1	-0.405907	-1.27704	0.178258	0.12973	-1.06239
AC131649.2	-0.932531	-1.11094	-0.265544	-0.9404	-1.1201
AC133644.2	-0.413546	-3.83319	-0.680925	-1.25298	-4.03831
AC135050.6	-0.455384	-0.858294	-0.125641	-0.388839	-0.835302
AC135983.2	0.224695	0.574536	-0.122431	0.341129	0.875054
AC138028.2	-0.593126	-1.19963	-0.0812317	-0.66508	-1.21857
AC138028.4	-1.19301	-1.9795	-0.199425	-1.07816	-2.18512
AC138028.6	-0.341242	-1.42782	-0.127418	-0.675402	-1.44275
AC138207.8	0.345262	0.668218	-0.0683177	0.301783	0.765474
AC138649.1	0.0598985	1.02674	-0.347757	0.51654	1.08048
AC139099.1	-0.799494	-1.4179	0.788263	-0.527038	-2.29402
AC139256.1	-1.02575	-1.23442	-0.386272	-0.613871	-0.886532
AC140479.2	-0.787053	-1.49671	-0.892324	-1.61744	-2.12257
AC140481.3	-0.655386	-2.32996	-0.265924	-0.00454046	-3.9352
AC141930.1	-1.23345	-2.56854	-0.0772636	-0.908829	-3.47498
AC144450.1	-0.689066	-2.32377	0.313138	-0.55001	-2.06215
AC144652.1	-0.334206	-1.13859	0.0387605	-0.280608	-1.01135
AC145212.1	0.576258	0.818649	0.0598653	0.574027	0.779667
AC145285.6	0.0837526	0.250302	0.488415	0.400757	0.78623
AC148477.2	0.0534493	0.777749	0.473403	0.563286	1.43429
AC148477.3	1.25577	2.29191	1.55836	2.19868	2.39731
AC159540.2	-1.08357	-1.03529	-0.506736	-0.765902	-0.872941
AC239868.1	-0.639294	-1.18724	0.133102	-0.550574	-1.31399
AC243772.2	0.34851	0.978687	0.394229	0.600982	1.28605
AC243964.2	-0.480551	-1.00738	0.563363	-0.454946	-1.12997
AC245014.3	-0.306726	0.472198	0.00159381	0.11952	0.834238
AC245140.2	-0.368752	-0.799698	-0.334822	-0.461347	-0.821267
AC246785.2	0.174978	1.28419	0.214921	0.772097	1.31939
ACACB	-0.631995	-1.48385	-0.132246	-0.665373	-1.42781
ACAP3	-0.9392	-1.21287	-0.122146	-0.632547	-1.1068
ACKR3	-1.03735	-5.08992	0.127137	-0.583224	-6.01051
ACPP	-1.88583	-1.43923	0.939145	-0.655875	-2.15749
ACSBG1	-1.19222	-1.67587	-0.876013	-0.460867	-1.33685
ACSL3	-0.569335	-1.01132	0.269217	-0.415914	-1.13797
ACSS1	-1.57953	-2.32778	0.147597	-1.30884	-2.19302
ACTL10	-0.283084	-1.02563	-0.223205	-0.591947	-1.1461
ADAM15	-0.465192	-0.697574	-0.177734	-0.438527	-0.798892
ADAMTS1	-0.833721	-2.66064	-0.282699	-1.48243	-2.75062
ADAMTS19	-0.250756	-1.12608	0.0185845	-0.210951	-1.33715
ADAMTS19-AS1	-0.201856	-1.41385	0.276309	0.026435	-1.33979
ADAMTS7P3	-4.81705	-5.28091	-5.39655	-3.62731	-5.42945
ADAMTS9	-1.02907	-0.511664	-0.788792	-1.64275	-1.74554
ADAP1	-0.594642	-1.06143	-0.0142267	-0.542072	-0.882359
ADAP2	1.20772	1.75547	0.138718	0.643789	1.63782
ADCY5	-0.896235	-1.67332	0.152684	-0.747487	-1.84333
ADCY6	-1.03524	-1.3164	0.140565	-0.65398	-1.38478
ADCY9	-0.632001	-1.38409	-0.706279	-1.28881	-1.44695
ADGRB2	-0.482527	-1.08274	-0.191064	-0.902204	-1.00466
ADGRD1	-0.427131	-2.96706	0.559784	-0.090237	-3.21058
ADGRD2	-0.813029	-1.13737	-0.789312	-1.72073	-1.37362
ADGRE5	-0.487027	-0.979989	-0.02235	-0.519584	-0.790315
ADGRF4	-1.4574	-3.59852	0.882413	-1.15055	-3.31151
ADGRF5P1	-0.764884	-1.83802	0.118848	-0.777957	-3.43835
ADGRG1	-0.667674	-1.79401	-0.0229856	-0.563768	-1.82575
ADGRG6	-0.353518	-1.50366	0.279646	-0.19051	-1.42399
ADGRL1	-0.225865	-0.716445	-0.243407	-0.252149	-0.821432
ADGRL2	-0.838702	-1.3736	-0.308891	-1.01985	-1.24174
ADIRF-AS1	-0.991539	-1.60437	0.254521	-0.481874	-1.0301
ADM2	-0.467261	-1.42622	0.234394	-0.348375	-1.33575
ADORA1	-0.614868	-1.97739	-0.366697	-2.02542	-1.91305
ADORA2A	-1.93136	-3.22175	-0.939095	-2.54345	-2.77224
ADORA2B	-0.450917	-1.3772	0.03723	-0.563597	-1.3309
ADPRH	0.752242	0.383742	-0.456013	0.340532	0.889778
ADRA1B	-0.731599	-2.41645	1.36956	0.132543	-3.0398
ADRA2A	-0.512845	-2.46826	-2.10082	-1.71467	-1.83316
ADRA2C	-0.965703	-2.12051	0.263666	-0.760258	-2.20734
AEN	0.0541624	-0.723187	-0.507782	-0.464393	-0.865457
AF127577.4	-0.415044	-0.416567	-0.486206	-0.811438	-0.876628
AF241725.1	-0.87415	-1.95549	0.0779381	-0.2401	-1.41451
AFAP1	-0.70509	-0.928464	0.271351	-0.62035	-0.815746
AGAP5	-0.0797635	0.443695	-0.0692591	0.544411	0.784921
AGO2	-0.0989892	-0.434795	-0.111668	-0.396747	-0.79736
AGPAT2	-0.494686	-0.915788	0.176077	-0.401166	-0.864846
AGR2	-0.00765526	-0.965695	-0.126032	-0.414584	-1.15343
AGRN	-0.77833	-1.1351	-0.118337	-0.662128	-1.15997
AGTR1	-0.969523	-4.21775	0.755999	0.0512027	-4.87287
AHNAK	-0.998478	-1.53919	0.172763	-0.867441	-1.51134
AHNAK2	-0.207607	0.76921	-0.155822	0.330854	0.878857
AHR	-0.931505	-1.37595	0.0945352	-0.854702	-1.1044
AHRR	-0.54245	-1.77029	0.433232	0.0915313	-1.42306
AIFM3	-0.977683	-1.30756	-0.389765	-0.630868	-1.242
AJAP1	-0.365473	-1.5934	0.0753511	-2.01246	-1.92139
AJM1	-0.568704	-0.872491	0.102171	-0.39935	-0.870833
AK4	-0.200294	-0.724831	-0.335661	-0.31666	-0.759848
AK8	0.352404	0.64973	0.771412	1.0194	1.31827
AKAP1	-0.394438	-1.38962	-0.455479	-0.743535	-1.60739
AKAP12	-0.279346	-1.99236	-0.188718	-0.64122	-1.62197
AKAP5	-0.150355	0.734661	0.259606	-0.131407	0.860244
AKNAD1	-1.38498	-3.16995	1.03007	-0.803566	-3.42461
AL008636.1	-0.6885	-3.10191	0.171118	-0.57679	-2.7
AL008720.1	-1.69608	-2.42237	0.250895	-1.2522	-5.05629
AL021068.1	-0.699249	-1.03026	-0.410454	-0.747661	-1.07584
AL021154.1	-1.08911	-3.28086	-0.274822	-0.465214	-2.89095
AL021155.2	-0.539371	-0.897869	-0.0965614	-0.327656	-1.17887
AL021368.2	-0.175967	-0.56822	-0.41582	-0.336011	-0.833504
AL023806.3	0.181548	0.237797	-0.17025	0.37065	1.29588
AL024508.2	-0.181766	-0.954523	-0.526365	-0.781811	-1.07311
AL031058.1	-0.965801	-1.23747	-0.135673	-0.785966	-1.71517
AL031848.1	-1.18728	-1.54362	-0.137958	-1.61689	-1.15522
AL033529.1	0.410909	1.46	-0.104881	0.657279	1.25629
AL034418.1	-1.43238	-1.83496	-0.306386	-0.653633	-1.57444
AL034430.2	0.190108	-0.118791	-0.401026	-0.227338	-0.926701
AL035661.1	-1.50296	-3.02883	0.343694	-1.0202	-2.66968
AL049555.1	-0.53493	-1.63133	0.0242035	-0.458123	-1.49026
AL049830.3	1.37215	2.03214	0.938632	1.50366	2.64778
AL109804.1	-2.62386	-5.22648	-1.26203	-0.77912	-2.90404
AL118522.1	-0.521551	-2.63552	-0.579224	-1.32073	-2.66867
AL121578.3	-0.3976	-1.11003	-0.899985	-0.950538	-1.84029
AL121790.1	-0.885853	-1.30525	0.153974	-0.77878	-1.94616
AL121839.2	-0.987942	-0.748875	0.267315	-0.451163	-0.912383
AL133338.1	0.274795	0.943981	0.451475	0.6897	1.06893
AL135818.2	-0.876698	-3.20702	-1.7762	-1.94692	-1.94614
AL135905.1	0.552949	0.888707	0.503608	0.386635	0.942015
AL136172.1	1.19172	1.34352	0.803468	1.10513	1.84364
AL136981.2	0.820854	0.980618	1.59478	1.1922	1.95501
AL137003.1	-1.16638	-0.716354	0.477155	-0.720536	-1.06273
AL137003.2	-1.14253	-1.24308	-0.0822325	-1.30528	-1.29257
AL137786.1	3.61237	3.81266	3.15289	2.88892	4.16775
AL139246.5	-0.448043	-0.790931	0.314746	0.114311	-0.859969
AL139287.1	-0.329424	-0.573123	-0.290078	-0.404634	-0.77676
AL139383.1	-0.774948	-1.39612	-0.727072	-0.795009	-1.84348
AL139385.1	-0.690527	-0.99734	0.201754	-0.147399	-1.05676
AL139423.1	-0.841288	-0.752052	-0.469366	-0.931087	-2.30164
AL157888.1	-1.13962	-2.93287	0.345668	-0.931114	-2.76995
AL157895.1	-0.429679	-1.16334	-0.706013	-1.13887	-2.30133
AL157931.2	-1.44241	-2.84525	-0.150803	-1.30623	-3.23257
AL157935.1	-0.836365	-1.45716	-0.688192	-1.45345	-1.7079
AL158847.1	-0.286445	-4.01579	-0.170145	-0.930514	-2.41052
AL160408.2	-0.254566	-0.656846	0.368527	-0.570919	-1.02441
AL161449.2	-0.708515	-3.6857	0.653603	0.238052	-3.54174
AL161646.1	-1.03266	-3.21849	-0.654288	-1.1401	-3.10509
AL161719.1	-0.731981	-1.95422	-0.790581	-1.97631	-2.09755
AL161908.1	-1.20458	-1.82426	-1.14744	-1.41773	-1.4257
AL162151.2	20.6445	14.4168	15.0617	21.59	-26.7547
AL162311.3	0.785143	1.02877	0.965642	1.0025	1.24695
AL162586.1	-1.74706	-1.11503	-0.0330675	-0.536024	-1.76752
AL353608.4	-1.69555	-1.01599	-0.281664	-1.28125	-1.78854
AL353743.1	0.581046	0.901248	0.0723291	0.450754	0.890351
AL353759.1	-0.0162162	0.706929	0.301938	0.519964	0.940344
AL354760.1	-2.30602	-3.29078	-0.232912	-1.40801	-4.76914
AL354813.1	-0.734937	-0.973902	-0.621455	-0.628453	-1.16779
AL354920.1	0.778686	1.44712	0.718102	1.0458	0.870817
AL355390.1	-0.060092	-0.263329	0.475328	0.346147	-0.795962
AL355816.2	2.96718	2.72306	1.2913	2.93319	2.77254
AL355987.5	-0.306687	-1.23967	-0.0616853	-1.02647	-1.4297
AL356270.1	-0.407	-1.5219	0.999891	0.371253	-1.17948
AL356311.1	-0.128511	-1.61777	0.253431	-0.408875	-1.24265
AL356740.2	-2.79933	-4.13484	0.370904	-2.36629	-3.00037
AL356740.3	-2.38494	-2.13803	-1.00444	-2.72102	-3.06297
AL357033.4	-1.1354	-1.68655	0.226735	-0.750406	-2.62095
AL359091.5	-1.11517	-2.02664	-1.03369	-0.858995	-1.71032
AL359736.1	-1.16042	-2.59283	-1.45757	-0.852791	-3.14665
AL390066.1	-1.58324	-1.90798	-0.00781029	-1.46589	-1.33944
AL390294.1	0.191993	-1.15543	0.567347	0.32271	-1.04519
AL390719.1	-0.590156	-0.661153	0.0632488	-0.833526	-1.14121
AL390719.2	-0.998894	-1.19124	-0.155976	-0.739423	-1.0321
AL391001.1	-0.829768	-2.61151	0.17756	-0.365431	-2.75836
AL391121.1	4.16648	0.0400909	5.23844	5.57882	6.56171
AL391421.1	-1.44747	-3.78838	-0.707704	-1.50047	-4.77773
AL445228.2	-1.14629	-0.693342	-0.103162	-0.34487	-2.17164
AL450306.1	-1.32729	-1.42033	-0.347811	-1.83314	-1.94631
AL450992.2	-1.09231	-1.65357	0.234601	-1.3022	-2.45114
AL512363.1	-0.145077	-1.33694	0.772187	0.679186	-2.0688
AL512770.1	-0.800728	-1.14047	-1.00605	-0.664119	-1.9105
AL512785.2	-0.932358	-1.32486	-1.29402	-2.52399	-1.80323
AL589666.1	-0.283683	-1.08846	-0.436479	-0.420095	-1.46406
AL590004.3	-1.29526	-2.25015	-0.689853	-0.573571	-2.66858
AL590666.4	-1.05062	-3.32992	0.0407452	-0.72596	-5.30086
AL590705.1	0.726017	1.17248	1.00399	1.31441	1.85435
AL591135.1	0.0132091	2.32868	1.73996	0.258061	2.26535
AL591485.1	0.315975	0.721871	0.472758	0.285296	0.784519
AL592430.1	-1.16894	-2.33589	1.04827	-1.43809	-1.89017
AL596244.1	0.657107	0.850637	-0.418006	0.26297	0.85644
AL603832.3	-0.677211	-1.79154	0.187295	-1.37705	-1.54917
AL606489.1	-1.804	-1.4497	0.0945367	-1.6445	-3.31764
AL627309.5	-0.797228	-1.60262	-0.306964	-0.675725	-0.997785
AL627309.6	-0.614216	-0.884655	-0.0622308	-0.327749	-1.51084
AL645608.2	-1.14799	-1.35821	-0.342266	-0.432058	-1.00387
AL645608.7	-0.740042	-1.35002	-0.17725	-0.787093	-1.60418
AL669831.3	-0.802682	-2.62676	0.976211	-0.511466	-1.61373
AL691442.1	-0.802364	-1.92027	-0.741639	-1.23011	-2.63253
AL691482.3	-2.23583	-3.7777	0.20505	-0.472105	-4.71014
AL731571.1	-0.892734	-1.23592	0.105794	-0.478522	-1.09294
AL929601.1	-1.04504	-1.48887	-0.495905	-1.25499	-1.05538
ALDH1A2	0.19823	-4.29143	0.978682	-1.18708	-3.05309
ALDH1A3	0.1379	-1.07471	0.51609	0.492303	-0.766927
ALDH1B1	0.0164142	-0.68022	-0.477413	-0.420764	-0.802929
ALDH3B2	-0.77825	-1.61935	-0.00762718	-0.734107	-1.44468
ALG10B	0.594739	0.992447	0.255254	0.638139	1.01203
ALKBH2	-0.105684	-0.782579	-0.403962	-0.473233	-0.886479
ALS2CL	-0.774123	-1.89501	-0.726173	-1.18569	-1.71605
AMACR	0.824282	1.2701	0.432405	0.963928	1.26521
AMER1	-0.116899	-0.834855	-0.689556	-0.575551	-0.979443
AMFR	-0.316999	-0.590885	-0.234101	-0.519557	-0.827579
AMIGO2	-0.611623	-3.35548	0.346221	-0.0851427	-3.34303
AMIGO3	1.22162	2.44507	0.681387	1.75589	2.6758
AMOTL1	-1.18089	-1.37246	-0.276893	-1.43817	-1.38612
AMPD2	-0.296283	-0.865667	-0.709041	-0.544956	-0.849387
AMZ1	-0.91309	-2.36484	-1.70919	-2.05431	-2.44823
ANGPT4	-0.862571	-2.37761	0.241948	-0.800591	-2.69451
ANGPTL4	-1.79882	-1.75609	0.320023	-1.29405	-1.2136
ANK1	-0.151261	-1.01943	-0.375277	-0.452092	-1.05142
ANK3	-0.344548	-0.91137	0.407462	-0.144107	-0.945652
ANKHD1-EIF4EBP3	0.276361	0.503234	0.4311	0.412291	0.779448
ANKRD13B	-0.497531	-1.22346	-0.94926	-0.867289	-1.4946
ANKRD2	-0.32436	-0.807587	0.0646549	-0.154534	-0.898536
ANKRD20A8P	0.598142	0.68037	0.151192	0.149126	0.806709
ANKRD22	-2.57921	-3.97241	0.240016	-0.648543	-3.10925
ANKRD23	-0.677665	-1.05771	0.201885	-0.279671	-0.896891
ANKRD30B	-1.55572	-2.06117	-0.200382	-1.40028	-2.68108
ANKRD34B	-0.286325	-0.594099	0.23568	-0.722011	-1.07896
ANKRD35	-2.27586	-1.39461	0.927424	-1.02659	-1.38977
ANKRD42	0.459006	1.25992	0.0488041	0.594501	1.35867
ANKRD44	-0.828206	-0.495418	-0.495137	-0.523845	-0.972757
ANKRD50	-0.421338	-1.31211	0.226811	-0.234119	-1.31335
ANPEP	-1.3703	-2.63152	-1.31309	-1.90246	-2.33849
AP000253.1	-0.429458	-3.68871	0.234595	-0.543791	-1.59579
AP000439.2	-3.30934	-4.95619	-1.14876	-4.24836	-6.93735
AP000446.1	-1.21966	-0.610932	0.261346	-0.148995	-1.17307
AP000662.1	0.300357	0.441344	2.03964	1.31228	2.10834
AP000974.1	-0.740026	-1.36721	-0.31362	-0.463009	-1.31351
AP001057.1	-0.97571	-3.117	0.0399257	-1.2309	-2.16136
AP001432.1	-1.06384	-1.33533	-0.959691	-0.899576	-1.246
AP001453.3	-0.874482	-1.13974	-0.259008	-0.611731	-1.26835
AP001469.2	-0.811313	-1.29922	-0.198672	-1.26345	-2.18941
AP001469.3	-0.370079	-1.46435	-0.51178	-0.664368	-1.39507
AP001505.1	0.00156867	-0.911855	-0.309003	-0.333797	-0.750615
AP001972.5	-1.18273	-2.54902	0.289383	-1.16373	-2.4201
AP002387.1	-0.206731	-0.842042	-0.236838	-0.327162	-0.899508
AP002761.4	-1.04791	-3.35018	-0.118834	-1.15864	-3.6495
AP002851.1	-0.978334	-1.10958	-0.154192	-0.187338	-2.99603
AP002957.1	-1.91865	-6.34336	-2.26261	-5.68492	-3.79505
AP003068.4	0.577193	1.64255	0.654565	0.967942	1.80845
AP003108.5	-1.39437	-2.68892	-0.518159	-1.39648	-2.48718
AP003119.2	-0.364852	-3.78529	-0.268471	-2.50154	-3.01075
AP003119.3	-1.49732	-3.95066	-1.96117	-3.5277	-6.04682
AP003419.3	-1.04236	-2.7973	0.0152302	-1.53834	-1.79689
AP003486.1	0.965227	1.34068	0.3704	0.860055	1.26317
AP003498.2	-0.875114	-3.32201	0.286069	-0.39557	-2.87466
AP003559.1	-0.909158	-1.17704	-0.00850338	-0.762902	-1.83441
AP3B2	0.449468	0.981518	0.0969177	0.928551	1.06533
APBB1	0.528082	2.10621	0.120648	0.658999	1.96653
APBB2	-0.45023	-0.912247	0.199628	-0.424076	-0.922102
APC	0.391544	0.762452	0.291668	0.574977	0.788939
APOBR	-1.30094	-3.05346	0.495784	-0.86193	-2.63001
APOL4	-1.69841	-2.37767	0.706758	-1.21749	-3.25053
AQP3	-0.642577	-1.12668	0.387592	-0.461977	-0.993062
AR	-0.816481	-1.98565	0.0448186	-0.872299	-2.26941
ARAP1	-0.580924	-0.915294	-0.00839747	-0.599724	-0.894005
ARAP2	-0.196925	-0.761657	-1.15917	-0.490035	-0.943952
ARC	-1.07973	-1.53853	-0.649611	-1.42861	-1.39956
ARFGEF3	-0.537286	-1.0858	0.0760402	-0.497652	-1.15241
ARG2	1.175	1.88384	0.110724	0.998344	1.9038
ARHGAP10	-0.30851	-0.8563	-0.000887936	-0.427144	-0.929076
ARHGAP12	-0.475257	-0.673923	0.185774	-0.35565	-0.849937
ARHGAP24	-0.604847	-2.92187	0.110681	-0.213067	-3.7288
ARHGAP26	0.0289564	0.967917	-0.315728	-0.104251	0.899084
ARHGAP29	-1.06225	-0.95021	0.291083	-0.80177	-0.927515
ARHGAP32	-0.717515	-1.72095	0.165491	-0.505053	-1.7202
ARHGAP42	-0.703112	-1.02782	-0.124124	-0.574584	-0.992915
ARHGAP44	0.507055	0.983879	0.0570515	0.445131	0.838817
ARHGAP5-AS1	-0.465729	-0.837563	0.0458884	-0.619353	-0.793328
ARHGAP8	-0.95952	-1.66958	0.0673304	-0.546094	-1.60169
ARHGEF10	-0.633476	-0.516934	-0.755733	-0.804924	-1.03608
ARHGEF10L	-0.771001	-1.43987	0.0185602	-0.722162	-1.25569
ARHGEF16	-0.674897	-1.24225	0.108345	-0.428794	-1.17256
ARHGEF19	-0.963009	-2.15338	-0.20644	-1.03269	-2.01175
ARHGEF28	-0.232664	-0.290218	-0.320154	-0.924091	-0.842562
ARHGEF4	0.390523	0.459994	0.117568	0.393548	0.821461
ARHGEF6	-0.620994	-1.48203	0.727921	-0.404303	-1.00213
ARID1B	-0.176719	-0.671291	0.0418218	-0.312785	-0.766249
ARID3A	-0.379554	-1.30205	0.226631	-0.294219	-1.21157
ARID5B	-0.881116	-2.77351	0.23966	-0.439582	-2.74079
ARIH2OS	0.16688	0.66075	0.606512	0.616791	0.845906
ARL11	-0.577542	-0.904589	-0.968374	-1.18753	-1.85118
ARL13B	0.657273	1.26406	0.180614	0.690266	1.306
ARL4A	-0.187134	-1.88533	0.296198	0.0452251	-1.89972
ARL4D	1.22015	2.03536	0.326041	1.25051	2.02451
ARL6	0.664942	1.75816	-0.542024	0.410281	1.62817
ARLNC1	2.05406	1.74137	0.775926	0.496252	2.23726
ARMC2	0.27045	0.663618	0.451805	0.445213	0.837711
ARMC9	-0.654897	-0.869175	0.152268	-0.614143	-0.892361
ARMCX1	0.358863	0.851431	-0.0846102	0.32487	0.821797
ARMCX2	1.27178	2.60265	0.150572	1.18855	2.53983
ARMT1	-0.341008	-1.72091	-0.209961	-0.615385	-1.81885
ARRB1	-1.53043	-2.72489	0.126911	-1.30625	-2.59403
ARRDC1	-0.496045	-0.83349	0.0637814	-0.32807	-0.884411
ARTN	-0.871855	-2.20907	-1.90082	-2.20085	-1.50379
AS3MT	1.06568	1.78757	0.359511	0.271438	2.35049
ASAH2	0.775666	0.928876	-0.40228	-1.04114	-0.978096
ASAH2B	0.567176	0.765139	0.0812923	0.907912	1.28053
ASCL2	-0.413456	-3.2955	-0.942342	-1.43219	-3.49129
ASIC1	-0.449078	-0.855556	-0.212168	-0.494447	-0.841413
ASPG	0.345676	0.408512	0.572153	0.63828	2.92522
ASPHD2	1.00068	1.21275	-0.0461432	0.475864	1.07934
ATP10D	1.91715	3.62786	1.55064	1.83321	3.72482
ATP1A1-AS1	0.403268	0.891733	0.417148	0.766156	0.767777
ATP1A3	0.225337	0.425831	0.0678029	0.188632	0.978627
ATP1B1	-1.05909	-1.43784	0.29096	-0.963658	-1.39506
ATP1B2	0.858784	2.60112	0.852199	1.50895	2.85126
ATP2A3	-0.62781	-1.14574	0.210936	-0.47297	-1.11127
ATP2B1	-0.605446	-1.21481	0.116725	-0.598938	-1.18837
ATP2B1-AS1	-0.978508	-1.55697	0.343631	-0.742928	-1.24289
ATP6V0A4	-0.996436	-1.84551	0.518627	-0.4259	-1.96496
ATP6V0D2	-2.34838	-3.70038	-1.46874	-1.58764	-2.51948
ATP6V1B2	0.446004	0.78602	0.127768	0.458954	0.80326
ATP6V1C2	-1.0389	-1.46635	0.127594	-1.09574	-1.02459
ATP7B	-0.360781	-0.694968	-0.111597	-0.378795	-1.22328
ATP8A1	-0.81712	-1.96218	0.556177	-0.915964	-1.49977
ATP8A2	-0.366418	-0.840717	0.00617903	-0.454192	-1.59743
ATP8B1	-0.727079	-1.59826	0.0595638	-0.75237	-1.68785
ATP8B2	-0.577994	-0.740776	0.0858866	-0.750885	-1.21597
ATXN1	-1.29568	-1.45727	0.216082	-0.894821	-1.92979
AUTS2	-0.552004	-0.984836	-0.400813	-1.02499	-0.989289
AVPI1	-0.539711	-1.05377	0.031701	-0.395419	-0.882283
AXIN2	-1.93682	-2.12985	-0.0242191	-1.60667	-1.72114
AXL	-0.428991	-0.880542	-0.438689	-0.28121	-1.01506
AZGP1	-1.07313	-1.09786	-0.466515	-0.476812	-0.751679
AZIN2	-0.147907	1.04289	-0.0798092	-0.470745	1.58082
B3GLCT	0.456838	0.937795	0.0658422	0.416464	0.902239
B3GNT3	-0.959763	-2.23555	-0.0709591	-0.737491	-1.89469
B3GNT4	0.232248	0.905579	-0.392036	0.326683	0.756148
B3GNT5	-1.42252	-3.87582	0.655292	-2.22901	-3.12712
B4GALNT3	-1.3046	-2.28215	-0.495924	-1.8649	-1.64899
B4GALT1	-0.81668	-1.95119	-0.287213	-1.12069	-1.89475
B4GALT6	0.504896	1.21045	0.26315	0.532535	1.1705
BAALC-AS1	0.549114	0.638969	0.409319	0.496097	0.759025
BAG1	-0.434952	-1.36184	-0.210141	-0.61184	-1.30961
BAG3	-0.929796	-1.48974	0.0566891	-0.92128	-1.43499
BAHCC1	-1.55509	-2.73759	0.24938	-1.30494	-2.12119
BAIAP3	-0.295913	0.830351	-0.0325849	0.277932	0.784053
BAMBI	-0.947678	-3.89401	0.231891	-0.620254	-3.7662
BANK1	-1.57	-4.08623	0.483073	-0.280266	-2.99008
BARX2	-0.635583	-1.34048	0.168065	-0.569392	-1.20403
BASP1	-0.87408	-1.88909	0.0852344	-0.868316	-1.65696
BASP1-AS1	-0.431539	-0.989999	0.199251	-0.318202	-2.32872
BATF	-1.1068	-3.05815	-0.0180162	-0.98062	-2.93076
BATF2	0.650745	1.47163	0.221093	1.21422	1.535
BBC3	-0.584343	-1.01472	0.580753	-0.341466	-1.0224
BBOF1	0.509488	0.777243	0.599619	0.704882	0.767819
BBS10	0.513908	0.868633	0.213016	0.526408	0.837124
BBS12	0.435612	0.963643	0.380047	0.674248	1.15719
BBS7	0.547937	0.886	0.281382	0.611703	1.01802
BBS9	0.581284	1.17738	-0.174661	0.530332	0.939857
BCAR3	-0.898048	-2.98621	0.667977	-0.167804	-2.77179
BCAS1	-0.424084	-0.816053	0.355639	-0.344224	-0.808096
BCAS4	-0.340298	-0.733699	0.0737362	-0.389504	-0.828991
BCL2	-0.0821633	-1.68627	-0.418192	-1.08144	-2.06004
BCL3	-1.77143	-5.25357	0.456784	-1.20824	-5.12953
BCL6	-1.6838	-2.00919	0.412053	-1.71712	-1.93261
BCL9	-0.451307	-0.809297	0.00754201	-0.53631	-0.793835
BCL9L	-0.865065	-2.89624	0.27032	-0.736376	-2.76752
BCOR	-0.829055	-1.53176	-0.100967	-0.947555	-1.37923
BCORL1	0.487482	0.911671	0.304564	0.354395	0.925856
BDKRB2	-2.01427	-4.66045	-0.02529	-1.99803	-3.94892
BEND3	-0.268257	-1.06202	-0.582599	-0.870262	-1.4426
BEND3P1	0.743888	1.22083	0.012944	0.866684	1.43422
BET1	0.555629	0.845468	0.137823	0.507723	0.781857
BEX2	0.649431	1.49666	0.197956	0.832118	1.1235
BEX4	0.883259	1.46251	0.688218	1.12892	1.59638
BEX5	0.574845	1.55171	-0.453334	0.903174	1.45593
BHLHA15	-0.738819	-4.31319	-0.09387	-1.21601	-2.57984
BHLHB9	0.611802	0.861274	0.92108	0.926358	1.02873
BHLHE40	-1.64954	-3.93772	0.234315	-1.40722	-4.02805
BHLHE41	0.543474	-0.601716	0.211733	-1.04328	-1.71039
BIN1	-0.167787	-0.521175	0.313479	-0.498062	-0.901744
BIN2	0.615402	1.824	0.768481	0.611325	2.11516
BLK	-1.04702	-3.30247	-0.659478	-1.51653	-2.47781
BLNK	-1.42562	-2.05308	0.381912	-0.799873	-2.07703
BLVRA	-0.378048	-0.89706	-0.0945128	-0.400146	-0.949148
BMF	-2.67507	-3.52332	0.847389	-1.28728	-3.24315
BMP5	-0.0886362	-2.9081	0.0786136	0.0200551	-2.85389
BMPR1B	0.170538	-0.813661	0.135595	-0.423365	-1.7558
BMT2	0.523894	0.91379	0.268417	0.955155	1.04926
BNIP3P28	-0.698486	-1.18913	0.0268448	-1.15238	-3.30567
BOC	0.298297	-0.790617	0.13272	-0.375855	-1.17019
BOK	-0.141122	-0.781871	-0.256305	-0.206588	-1.25533
BPGM	0.665467	1.25935	0.271486	0.708754	1.33695
BPIFB1	-0.651551	-1.24664	-0.685163	-0.419637	-1.41494
BRINP2	-2.42204	-5.83684	-1.28278	-5.48182	-6.06417
BRINP3	-0.162012	-2.51685	0.230914	0.117718	-2.47923
BSN	0.488927	1.10155	-0.143036	0.484959	0.90723
BTBD7P1	0.463533	1.04425	0.545312	0.491695	0.932972
BTG3	0.325344	0.958475	-0.876415	-0.18268	1.2669
BTN2A2	0.758814	1.49384	0.728153	1.14664	1.86283
BTN2A3P	-0.133359	0.766335	-0.320222	0.444876	0.98328
BTN3A1	1.17801	2.49018	0.463642	1.4548	2.00697
BVES	0.748431	2.07907	-0.296507	1.05744	1.92257
BX664615.2	0.590461	1.28546	0.162795	0.526041	1.33972
C10orf111	0.257939	0.828599	1.11773	1.28592	2.02215
C10orf25	1.47342	2.66238	0.525366	0.974936	2.76114
C10orf55	-0.805154	-1.60423	0.612193	0.115302	-1.8159
C11orf74	0.591843	1.1001	0.219224	0.555445	0.899194
C12orf60	0.448779	0.575925	-0.231081	-0.0299361	1.16077
C14orf132	-1.60707	-2.49866	0.0483001	-1.71995	-2.8158
C16orf45	-0.510512	-1.06902	0.226031	-0.338357	-0.845732
C16orf74	-0.797445	-1.31274	-0.0823105	-0.580035	-1.44711
C17orf82	-0.654357	-1.4624	0.488636	-0.522717	-1.71367
C18orf54	0.367799	0.681932	0.100571	0.531193	0.766282
C1GALT1C1L	1.11722	1.58247	0.032782	1.07085	1.52241
C1orf115	0.749928	2.01206	0.640213	0.987095	1.93402
C1orf127	-1.38067	-3.62033	0.22524	-1.28194	-3.27419
C1orf159	-0.529158	-0.733773	-0.356571	-0.510146	-0.856269
C1orf21	-0.852989	-1.99472	0.0841577	-0.844466	-1.75026
C1orf226	-0.810858	-1.5827	-1.31402	-1.94568	-1.89168
C1orf50	0.860216	0.816505	0.102368	0.422283	0.794379
C1QL4	0.350169	1.77033	0.550343	0.622308	1.41873
C1QTNF1	-0.84551	-3.08499	0.0500302	-0.654616	-2.21309
C1QTNF6	-0.290822	-2.16286	-1.06258	-1.4289	-2.39961
C2CD2	-1.61934	-0.834629	0.461247	-0.0926762	-1.37145
C2CD4C	-0.687729	-1.02289	0.102236	-0.272856	-1.02384
C2CD4D	-0.693493	-1.44746	0.355787	-0.878153	-1.96933
C2orf16	0.631889	0.986314	0.458349	0.605691	1.2366
C3orf49	-0.592167	-1.38315	-0.329428	-1.86961	-1.91661
C3orf62	0.750324	0.903935	0.676936	1.00023	0.821625
C3orf80	0.716799	0.969812	-1.0868	0.0343098	1.03456
C5AR2	-0.884689	-3.06585	-1.6371	-1.92504	-2.76939
C5orf30	-0.3011	-0.962013	-0.0641391	-0.754396	-0.978874
C5orf38	-0.261493	-0.690363	0.16231	-0.227038	-0.757498
C6orf132	-0.312334	-0.697561	-0.0532898	-0.479487	-0.815895
C6orf141	-1.27999	-2.98593	-1.11885	-2.08514	-3.64767
C7orf26	0.400998	0.839803	0.138584	0.526187	0.976956
C9orf106	-1.11698	-2.18461	0.261428	-0.334099	-2.07887
C9orf147	0.293986	0.730082	0.531135	0.7001	1.26078
C9orf152	-0.76464	-2.76406	0.568368	-0.563345	-3.50114
C9orf3	-0.837938	-1.09908	-0.339355	-1.02943	-0.858072
C9orf72	0.48422	0.873529	-0.0665443	0.511203	0.785763
CA12	-0.379168	-2.21503	-1.44473	-1.94795	-3.00704
CA2	-0.463665	-1.87491	-0.593695	-1.2695	-1.62676
CA4	-1.11586	-1.40419	0.154143	-0.745743	-1.30049
CAB39L	-0.659176	-1.61118	0.343018	-0.391605	-1.51602
CABLES1	-0.636414	-2.41157	0.0570843	-0.678284	-1.8302
CACNA1D	-0.478928	-0.474691	-0.459741	-0.295372	-0.952585
CACNA1H	-0.638292	-1.28416	-0.260278	-0.777966	-1.07562
CACNA1I	-1.1318	-1.26736	0.409168	-0.476199	-1.35568
CACNG4	-0.462595	-1.63725	-0.353466	-0.839297	-1.65599
CALHM2	-1.1158	-2.01858	0.325011	-0.839476	-1.86552
CALML4	0.00133176	-0.469176	-0.50781	-0.420233	-1.04594
CALML5	-0.835207	-1.38179	0.267181	-0.600881	-1.24569
CALR4P	-0.459111	-1.97591	0.18445	-0.534315	-2.70859
CAMK1	0.742302	1.04716	0.414754	0.554119	1.0025
CAMK1D	-0.39157	-0.994501	0.209582	-0.208278	-1.24375
CAMK1G	-1.60767	-3.14172	0.779416	-0.915827	-3.49324
CAMK2N1	-0.961392	-1.8693	0.45477	-0.792152	-1.98536
CAMKK1	-0.716647	-1.95249	-0.673885	-1.33045	-1.95201
CAMSAP3	-1.11147	-1.22503	0.0385698	-0.590221	-1.00582
CAP2	-0.328036	-0.946811	-0.515047	-0.792125	-1.12368
CAPN12	-1.04953	-2.67106	-0.476985	-1.43516	-3.62754
CAPN13	-1.42258	-1.71344	-0.0107002	-0.94806	-1.39621
CAPN9	-0.472703	-2.01144	0.225425	-0.655607	-1.82702
CAPRIN2	0.44785	1.06373	-0.264869	0.623228	1.10005
CARD10	-0.133913	-0.619136	-0.0673945	-0.386732	-0.754193
CARD8-AS1	0.712556	1.0405	0.0629891	0.549958	0.881049
CASC10	-0.408853	-0.565775	0.361209	-0.288918	-0.808931
CASKIN2	-0.661217	-0.805721	0.0854502	-0.511901	-0.953572
CASZ1	-0.87807	-1.49147	0.0531469	-0.815481	-1.43127
CAV1	0.105617	-0.736477	-0.123138	-0.303827	-1.0232
CBARP	-0.462267	-0.507288	-0.596188	-0.539354	-0.896689
CBFA2T3	-0.606925	-2.26114	-1.21654	-1.76921	-2.72691
CBLN4	-0.320359	-0.304318	-0.762342	-0.925488	-0.999641
CBR3	-0.285323	-0.642185	0.205049	-0.118909	-0.811749
CBR3-AS1	-0.975675	-1.91153	0.0940942	-1.15186	-1.68037
CBSL	-0.95738	-2.13339	-0.473523	-0.766793	-1.54447
CBX2	-0.414791	-0.911436	-0.102037	-0.440891	-0.883912
CCDC113	0.245705	0.703775	-0.0816606	0.327246	1.02584
CCDC121	0.476883	0.746914	0.0170115	0.485772	0.751423
CCDC126	0.765143	1.05642	0.262146	0.680408	1.19371
CCDC136	0.562205	1.38427	0.045609	0.992565	1.60187
CCDC144NL	-0.586605	-0.476392	-0.267272	-1.25713	-1.97631
CCDC15	0.70309	1.09329	0.307505	0.779256	1.30087
CCDC150	0.434134	0.520591	0.277618	0.66956	0.824709
CCDC151	0.227085	0.895192	0.343744	1.08681	1.11131
CCDC157	0.132188	0.774059	0.400843	0.68092	0.817366
CCDC159	-1.15987	-1.30369	0.218542	-0.631434	-1.37627
CCDC163	0.366363	0.932034	-0.0497512	0.701783	0.98679
CCDC170	-0.387252	-2.27165	0.0202562	-0.330342	-1.79932
CCDC171	0.201285	0.97431	-0.236901	0.445777	1.10757
CCDC173	0.334431	1.77989	0.222014	-0.468318	2.36813
CCDC183	-0.608359	-0.762743	0.249768	-0.383892	-0.93308
CCDC183-AS1	-0.676597	-0.788738	-0.0642272	-0.523143	-0.86605
CCDC28A	0.457192	0.962747	0.379486	0.589402	0.857989
CCDC33	-2.37661	-2.89754	0.661319	-2.16135	-1.9597
CCDC57	-0.215467	-0.662961	0.17585	-0.162341	-0.777219
CCDC69	0.178273	1.26228	0.684619	0.825926	1.13734
CCDC71L	0.378745	0.905648	0.0714555	0.673357	0.805884
CCDC78	-0.67578	-0.99426	-0.20918	-0.416144	-0.83928
CCDC82	0.323588	1.27538	-0.104315	0.495016	1.02517
CCDC83	-1.05167	-2.68021	0.0213601	-0.742875	-3.21281
CCDC88A	0.44214	1.32898	-0.10498	0.31639	1.29818
CCDC88C	-0.356821	-1.10676	-0.595654	-0.985081	-1.58232
CCDC89	-1.33036	-3.24929	0.514334	-1.13052	-2.55948
CCDC96	0.260731	0.990611	0.400637	0.545334	1.0166
CCDC9B	-2.27212	-2.41295	0.778503	0.231212	-3.04783
CCND1	-0.702239	-2.21368	-0.599183	-1.41188	-2.65779
CCNE2	0.464166	1.14677	0.117258	0.481819	1.17338
CCP110	0.296332	0.722485	-0.0827574	0.206611	0.837701
CCR1	-0.632515	-4.56024	0.869991	0.418802	-3.75778
CCR3	-0.221892	-0.131569	1.07596	0.58669	-3.49212
CCSER1	-0.140234	-1.22958	0.227436	-0.366694	-1.26646
CD14	-0.754094	-1.15732	0.29658	-0.583238	-1.18424
CD24	-0.335131	-1.24501	0.16471	-0.17069	-1.11809
CD36	-1.12774	-1.19936	0.392745	-0.21473	-3.04387
CD3EAP	-0.00681154	-0.893507	-0.875955	-0.77501	-1.02978
CD83	0.985135	1.88695	-0.0276007	1.06826	1.88897
CDADC1	0.786718	1.15901	0.231473	0.772735	1.08782
CDC14B	0.795752	1.51188	0.275406	0.930853	1.47103
CDC25B	-0.458612	-0.870957	0.0761385	-0.356662	-0.798996
CDC42EP1	-0.570265	-1.98602	-0.299396	-1.09271	-1.98349
CDC42EP2	-0.50791	-1.35884	-1.02817	-0.861125	-1.61194
CDC42EP4	-0.774322	-1.27968	0.294428	-0.531145	-1.42869
CDC42EP5	-0.311083	-0.834379	0.229394	-0.417899	-1.37205
CDH1	-0.664393	-0.985883	0.0585108	-0.52587	-0.897809
CDH11	-0.986419	-4.1396	0.648281	-0.45924	-2.99799
CDH18	-0.667727	-2.91264	0.165817	-0.60847	-2.47425
CDH3	-0.435565	-1.153	0.348195	-0.264561	-0.940755
CDK18	-0.962328	-1.49109	0.2465	-0.70398	-1.18724
CDK5R2	0.242914	2.60174	0.280888	1.42893	2.62668
CDK6	-1.44295	-3.58977	-0.0379194	-1.11845	-2.12757
CDKL3	0.0508222	0.469914	-0.237764	-0.0195635	0.814388
CDKN2B-AS1	-0.657176	-1.13319	-0.540244	-0.718763	-0.795946
CDKN2D	0.209522	0.979637	0.270561	0.481366	0.858869
CDV3	-0.220353	-0.753673	-0.138511	-0.533456	-0.811465
CDYL	-0.297188	-0.820179	0.177507	-0.239892	-0.806852
CDYL2	-0.470559	-1.82962	0.282886	-0.428464	-1.82923
CEACAM1	-2.04339	-1.32753	-0.682023	-0.314198	-2.86178
CEACAM19	-0.260193	-0.440421	-0.10641	-0.385817	-1.10802
CEACAM5	-0.452812	-1.08615	0.316772	-0.0233922	-0.982749
CEACAM7	0.102914	-3.80053	-1.09996	-0.329938	-3.41677
CEBPA	-0.589455	-0.858342	-0.126129	-0.784227	-0.948163
CEBPA-DT	-0.7643	-1.35243	0.0856077	-0.646866	-1.44781
CEBPB	-0.474522	-0.753525	-0.390109	-0.799727	-0.770575
CECR2	-1.25804	-1.68909	0.0938937	-1.40398	-2.19167
CELF3	-1.68351	-1.54982	0.942629	-1.42022	-1.72805
CELSR1	-0.417197	-0.827459	-0.227971	-0.678674	-0.959857
CELSR2	-0.602766	-1.16128	-0.458825	-0.919409	-1.26885
CEMIP2	-0.781278	-0.833635	-0.0745854	-0.664205	-0.907494
CEP19	0.483959	1.38889	0.423153	0.849022	1.23935
CEP57L1	0.471669	0.882143	0.25448	0.432462	0.78209
CEP97	0.459463	1.0001	0.169865	0.449877	1.04523
CERK	-0.84962	-1.35355	0.0951961	-0.859189	-1.43955
CERS4	-0.616433	-1.14396	0.227869	-0.386328	-1.14754
CES3	1.12657	1.5571	1.17928	1.61449	2.33359
CFAP206	-1.20282	-1.9306	0.249761	-0.608479	-1.61086
CFAP52	-1.22346	-1.69858	-0.301983	-1.64218	-2.23684
CFAP53	1.01365	1.13797	0.244287	0.715475	1.2832
CFAP58-DT	-0.419868	-2.16534	-0.815112	-0.832765	-2.49864
CFAP69	0.829838	2.1524	0.549583	0.651499	1.30122
CFL2	0.579072	1.14256	0.218841	0.488077	0.977656
CGAS	0.623545	1.04628	-0.00287854	0.344214	0.942976
CGN	-1.18954	-1.74107	0.332275	-0.887261	-2.00587
CGRRF1	0.618336	0.836988	0.162773	0.683366	0.861298
CHCHD7	0.412587	0.834749	0.207733	0.404767	0.771336
CHD3	-0.387419	-0.878325	0.0680848	-0.325959	-0.917893
CHDH	-0.356283	-1.20414	-0.476078	-0.694963	-1.11931
CHEK2	-0.24995	-0.470952	-0.39799	-0.684855	-0.814143
CHM	0.334035	0.573143	0.18953	0.28917	0.761557
CHRD	-1.33164	-0.641151	1.20849	0.132707	-1.26037
CHRM1	-1.86666	-4.20614	0.314112	-1.91343	-5.37206
CHRM3	0.423972	2.23167	-0.0312545	1.14923	1.70464
CHRNB1	0.543391	1.2818	0.279505	0.714696	1.14871
CHST15	-1.01657	-2.35158	0.231297	-0.86039	-2.57469
CHST3	-0.917649	-0.739007	0.103109	-1.22103	-1.39638
CIB3	-0.645497	-1.56011	0.0795646	-0.822067	-1.09083
CISH	-0.864756	-2.7407	-0.751388	-1.80356	-2.73586
CITED2	-0.966613	-1.54774	0.114073	-0.916012	-1.23515
CITED4	-0.656923	-2.2728	-0.505087	-0.944487	-2.17093
CLCF1	-1.56135	-3.6064	0.122671	-1.04422	-3.12463
CLDN10	2.00642	0.861151	1.90136	2.00115	1.82492
CLDN12	0.634179	1.06902	0.108037	0.660805	1.21495
CLDN3	-0.445526	-1.16386	0.0371228	-0.452777	-1.19988
CLDN4	-0.913115	-1.87655	0.375637	-0.532564	-1.82335
CLDN9	-0.721557	-0.97171	0.392857	-0.537104	-1.24235
CLDND1	0.22682	0.64918	0.249567	0.419555	0.852211
CLEC18B	1.52482	2.32716	2.61892	1.35154	3.87553
CLEC3A	-1.23301	-3.24467	0.875664	-0.612477	-3.16493
CLGN	0.403278	1.19828	0.0803319	0.272488	1.11504
CLIP1-AS1	-1.78815	-0.775331	-0.271401	-1.1979	-2.7481
CLIP2	0.175234	1.17503	0.0637022	0.293408	1.3469
CLIP4	-2.42256	-3.11421	-0.106818	-2.11596	-2.18047
CLMN	-1.01501	-1.96292	0.213199	-0.987087	-1.85159
CLN3	-0.430249	-0.704208	0.174846	-0.251957	-0.771444
CLPSL2	-0.0171174	-0.882915	-0.234358	-0.716203	-1.61934
CLSPN	0.516841	0.9578	0.167588	0.334502	1.02588
CLTCL1	0.636573	1.20599	0.166977	0.658938	1.11086
CLUH	-0.384767	-0.982236	-0.360277	-0.638289	-0.982147
CMBL	-0.262329	-0.756109	0.0842101	-0.340762	-0.840669
CNGA3	0.678318	-2.57759	0.606664	-1.24921	-4.56913
CNNM1	-0.264609	-1.21085	-0.427067	-0.94839	-1.30551
CNTD2	-0.95873	-1.86674	-0.897099	-1.69575	-1.86878
CNTNAP3B	-0.936854	0.960167	-0.37591	-1.05612	-4.07698
COBL	-0.347599	-1.08624	0.0674405	-0.456424	-0.984561
COL16A1	-0.564288	-1.10385	-0.43726	-0.858466	-1.33183
COL21A1	-3.70112	-3.20896	-2.71775	-2.11936	-3.17284
COL28A1	-1.06308	-0.341739	-0.287144	-1.15543	-1.49212
COL9A2	-0.211134	-0.801563	0.474167	-0.0438772	-0.980577
COL9A3	-0.482297	-0.576415	0.365104	-0.642713	-1.27479
COLCA2	-1.83942	-5.5661	0.182491	-1.22876	-2.50295
COMMD2	0.480368	0.897895	0.171832	0.58438	0.823602
COMT	-0.483436	-1.04085	0.225384	-0.332528	-1.07896
COMTD1	-0.53699	-0.926931	-0.0652004	-0.476276	-1.04376
COQ10A	0.416671	0.913935	0.0199473	0.601726	1.08745
CORO2A	-1.32033	-1.35902	0.486907	-0.97547	-1.12546
CORO7-PAM16	0.0404674	-1.04987	0.647239	0.22339	-3.76107
CPAMD8	-1.17821	-1.7966	0.122554	-1.02581	-1.63065
CPEB4	0.115923	1.38906	0.233395	0.582543	1.50629
CPM	0.264288	0.180463	0.383996	0.00424381	0.908498
CPNE2	-0.203495	-0.844474	0.139929	-0.293001	-0.903369
CPNE7	-0.539507	-1.07005	-0.455995	-0.517204	-0.964843
CPS1	1.39609	1.82006	0.436065	0.75402	1.40483
CPT1A	-0.295147	-0.773691	0.0826852	-0.31983	-0.759708
CRACR2B	-0.610821	-0.935077	-0.146538	-0.476042	-1.13214
CRADD	0.400803	0.926081	0.301699	0.415594	0.822509
CRAT	-0.654719	-0.976044	-0.0184109	-0.835455	-1.07843
CREB3L4	-0.353992	-0.794546	0.146819	-0.162429	-0.80174
CREBRF	0.17898	1.23657	0.872226	0.594834	1.04245
CREG2	-0.581256	-1.16372	-0.127049	-0.606601	-1.82435
CRIM1	-0.360103	-1.22067	0.249713	-0.330936	-0.841893
CRIP2	-0.633276	-0.978474	0.251237	-0.483402	-0.924413
CRYBG1	-0.783739	-1.57364	0.319116	-0.359265	-1.65951
CRYBG3	0.922171	0.866382	0.874937	0.780865	1.21446
CRYZL2P	0.0893798	1.02208	0.201923	0.313935	1.08327
CSMD3	-0.226044	-1.66876	-0.929212	-0.443944	-1.75559
CSPG4	-1.45868	-1.64621	-0.314821	-1.07311	-1.38372
CSRNP1	-1.01724	-1.22255	0.310015	-0.936485	-1.0421
CSRNP2	0.370254	0.875517	0.173645	0.479761	0.935829
CSRP2	0.144622	1.00538	0.076777	0.14393	0.792747
CTBP2	-0.515278	-1.477	-0.0270824	-0.647363	-1.71747
CTDSP1	-0.567665	-1.19701	0.286596	-0.326345	-1.09339
CTDSP2	-0.59885	-1.20602	0.249203	-0.240399	-1.15358
CTH	0.667153	1.26273	0.403773	0.762431	1.35528
CTSO	1.71736	2.87757	0.375977	1.66985	3.06909
CTU1	-0.0433524	-0.781275	-0.792948	-0.500883	-0.852099
CU633967.1	0.797788	1.32042	0.44414	0.544539	1.11952
CUEDC1	-0.278552	-1.4013	-0.804281	-0.855421	-0.929106
CWC22	0.504917	0.700389	0.163052	0.49844	0.814559
CXCL12	-0.796011	-3.19234	-2.77638	-3.1241	-3.23263
CXCR4	-1.30841	-2.18452	0.549434	-1.63458	-1.92665
CXXC4	-0.54465	-2.77421	-0.106878	-0.738271	-2.86925
CXXC5	-0.744944	-1.93203	-0.0808651	-1.04228	-2.21824
CYB561	-0.328681	-0.916184	-0.0793612	-0.382024	-0.979379
CYLD	0.630259	1.46807	0.184235	0.746756	1.45662
CYP1A1	-0.258911	-2.96265	0.908548	0.363354	-2.44858
CYP1B1	-0.320428	-1.71523	0.09788	-0.415614	-1.98131
CYP24A1	-0.75315	-4.74551	-1.34668	-1.69359	-3.52549
CYP26A1	-1.04944	-2.03054	0.124105	-1.27609	-2.43766
CYP26B1	1.0187	1.80006	0.896681	1.58073	1.54297
CYP2B7P	-0.0235662	-2.35649	-1.48008	-1.3304	-1.78883
CYP2D7	0.833086	1.25417	0.139837	1.01769	1.24842
CYP2J2	-0.428048	-0.781275	-0.0190764	-0.488506	-0.814374
CYP2T1P	-0.562837	-2.0876	-2.34012	-2.10786	-2.0488
CYP2U1	0.966895	1.59673	0.144644	0.895945	1.47432
CYP2W1	-1.4207	-0.798915	0.0728159	-0.336688	-1.34858
CYP4B1	-0.33588	-2.12964	0.233206	-0.149862	-1.59957
CYP4F22	-0.936593	-2.15679	-1.30367	-1.60101	-1.64227
CYP4F23P	-2.89447	-4.27012	-0.102528	-2.31976	-4.02887
CYP4F8	-2.48599	-2.33613	-0.921797	-1.84693	-3.01
CYTOR	-0.325891	-1.10062	0.37832	-0.206332	-1.29198
DACH1	0.0838145	-2.03855	0.109839	0.0880841	-1.9067
DAPK2	-0.524624	-1.4131	-0.0743672	-0.677453	-0.961012
DBNDD1	-0.233382	-0.892669	-0.0883645	-0.332909	-0.797066
DBNDD2	-0.193035	-0.728958	-0.0617614	-0.257913	-0.7962
DBP	-0.745893	-1.52498	0.249808	-0.646933	-1.29996
DCAF4	-0.857116	-1.23762	0.00837211	-0.881222	-1.4701
DCLK1	-0.789625	-1.53992	0.453834	-0.592548	-1.26292
DCP1A	0.310946	0.800243	0.1642	0.357607	0.800526
DCST1	-1.51558	-1.74665	-0.506189	-0.671613	-1.38446
DDN	0.157184	1.07925	-0.200656	0.667818	1.39462
DDR1	-0.331327	-1.35663	-0.101236	-0.568849	-1.32758
DDX59	0.40842	0.760034	0.176866	0.582346	0.857676
DDX60L	-0.169335	-1.78585	-0.600245	-0.564939	-1.42841
DEGS1	-0.650297	-2.07667	0.320405	-0.382318	-1.97415
DEGS2	-0.404486	-1.25459	-0.297102	-0.622543	-1.23288
DENND2C	0.811853	1.73091	0.243678	0.813345	1.73168
DENND2D	-0.217751	-0.929648	-0.199758	-0.385111	-1.04621
DENND3	-0.266957	0.506751	0.0975425	0.12445	0.975877
DENND6B	-0.623947	-0.872045	-0.375832	-0.239564	-0.909816
DEPDC7	0.292639	1.27311	-0.705622	0.571723	1.39207
DEPP1	-0.61773	-0.249921	0.622018	-0.284066	-2.63321
DEPTOR	-0.52643	-1.16508	-0.411778	-0.888688	-1.28763
DHCR7	-0.278385	-0.907102	-0.214707	-0.517752	-1.03622
DHFR2	0.485548	0.866947	0.0576136	0.596852	0.857553
DHRS3	-0.966281	-2.44681	0.39535	-0.835343	-2.6225
DIO2	-1.87069	-1.82324	-1.51604	0.121287	-4.04189
DIRC2	0.378633	0.64169	0.138943	0.302727	0.755191
DISC1	-0.822809	-2.84345	-0.613604	-0.837209	-1.67908
DISP1	0.362229	0.807839	0.0833652	0.685291	0.94877
DKK1	0.105208	-3.2819	0.132532	0.230069	-3.21738
DLC1	-0.698422	-1.4297	-0.254348	-1.3177	-1.92284
DLG4	-0.725284	-1.27477	0.203694	-0.533576	-1.09417
DLG5	-0.543518	-0.998281	-0.163402	-0.676535	-1.04198
DLG5-AS1	-0.559217	-0.570982	-0.131062	-0.447973	-1.10327
DLGAP3	-0.247287	-0.667528	0.141958	-0.289696	-0.849309
DLK2	0.596805	0.901596	-0.0183852	0.663798	1.04307
DLL4	0.649066	0.967043	-0.24786	0.305335	0.982102
DLX1	-1.15821	-2.4514	0.134569	-0.925071	-2.42425
DLX2	-1.19675	-2.01982	0.466771	-0.170402	-1.63039
DLX3	-1.62474	-2.50246	-0.0377695	-1.81062	-2.71036
DMBX1	0.0257919	1.21556	0.35432	0.800157	1.26902
DMRT2	1.44536	1.97908	0.668176	1.31694	2.18441
DNAAF4	0.864352	1.28346	0.187725	0.602172	1.42714
DNAJB4	0.458794	0.897975	0.261843	0.482855	1.03224
DNAJB5	0.711201	1.50416	0.416542	1.07242	1.39537
DNAJC12	-0.514969	-1.24668	0.127928	-0.497128	-1.14638
DNAJC24	0.406853	0.718339	-0.0985844	0.349814	0.84625
DNAJC28	0.584674	1.10337	0.811767	0.7786	0.905995
DNAJC6	0.255675	0.993219	0.223562	0.29771	1.03287
DNAL4	0.377663	0.65215	0.196416	0.516976	0.82726
DNMBP	-1.00262	-1.11797	0.183505	-0.892515	-1.21039
DNPEP	-0.278549	-0.76768	0.0155476	-0.347946	-0.795371
DOCK10	-0.580934	-1.17171	0.159135	-0.109778	-1.09111
DOCK2	-2.07941	-3.77138	-1.37037	-2.677	-4.58413
DOCK5	-0.635436	-0.884048	-0.17113	-0.579419	-0.983972
DOCK8	-0.393752	-1.0942	0.00183803	-0.460129	-1.07353
DOK7	-1.34151	-3.28716	-0.340651	-2.2617	-3.4225
DOP1B	-0.943197	-1.62376	-0.0541407	-0.931707	-1.75628
DPF3	0.222712	1.689	0.486867	1.22383	1.86821
DPYSL2	0.585002	0.883178	0.315607	0.501891	1.04261
DPYSL3	0.279048	1.11592	0.154697	-0.146661	1.92129
DPYSL4	-0.0781025	0.790809	0.0449908	0.0478692	1.07116
DQX1	0.390742	0.979103	0.20851	0.39613	1.33706
DRAIC	-2.13374	-2.67938	0.414023	-1.69578	-1.66843
DRAM1	-0.693735	-1.5143	0.337481	-0.476394	-1.27586
DRD1	-1.28202	-5.45329	0.753125	-0.194523	-4.70551
DRP2	0.470017	1.34954	0.284643	0.649199	1.34969
DSC2	-0.769122	-1.46282	0.101063	-0.824419	-1.514
DSCAM	-0.227264	-3.13313	-0.108088	-0.388392	-3.11857
DSCAM-AS1	-0.150288	-1.75151	0.0351589	-0.132048	-1.83374
DSE	-0.0431456	0.838931	-0.00709782	0.641226	0.780487
DSEL	-0.0599937	0.645962	0.0699504	-0.156368	1.27172
DSP	-0.715646	-1.27977	0.0748259	-0.623854	-1.24119
DTNA	-0.357712	-0.857696	-0.131499	-0.233321	-0.768121
DTX2P1	1.07116	1.38481	1.77922	1.94084	2.95874
DTX3L	0.100558	-0.756029	0.318125	-0.193179	-0.850781
DUBR	0.611304	0.996251	-0.070935	0.299038	1.09362
DUSP16	-0.42445	-1.07877	0.079201	-0.699275	-1.39938
DUSP18	0.784076	1.16479	0.268853	0.943483	1.10782
DUSP19	0.359087	1.07521	-0.0784648	0.538045	1.17857
DUSP2	-0.370786	-2.18296	-0.773388	-1.35182	-2.59076
DUSP4	-0.880381	-4.26048	0.294339	-0.486114	-4.37261
DUSP5	-1.19168	-1.24982	-0.223572	-1.77006	-1.23513
DUSP8	-0.807436	-1.27182	-0.120549	-0.583143	-0.85467
DUX4L50	-0.426554	-0.732733	-0.28343	-0.461902	-1.25161
DYRK3	1.1468	1.7858	-0.0649933	0.964446	1.80612
DZANK1	0.0123379	0.699487	0.02504	0.447521	0.774121
DZIP1L	1.68526	1.57894	0.603316	0.18487	2.66645
E2F5	0.0285907	-1.02211	-0.758604	-0.501377	-1.12518
E2F7	0.441892	1.02689	-0.0729667	0.407612	1.0211
EAF2	0.248641	0.733456	-0.0873144	0.199665	0.765268
EBF3	1.67524	3.90012	0.692026	1.94871	3.12439
EBF4	-1.68801	-2.33145	0.153315	-0.496956	-1.49574
ECE1	-0.649471	-0.948872	-0.12279	-0.677746	-0.833788
EDA2R	-0.0779843	-1.20878	0.253179	-0.411759	-0.982814
EDN1	-0.126985	-3.27078	0.508843	0.28527	-3.80976
EEF1AKMT4	-0.0860221	-0.784849	-0.467086	-0.44777	-0.948599
EFCAB6	1.0071	1.03944	0.470725	0.744816	1.4123
EFCAB7	0.117716	0.488755	0.0074317	-0.00969944	1.08993
EFHD1	-0.667991	-1.40528	0.696656	-0.265482	-1.06883
EFNA1	-0.695284	-2.11828	0.365512	-0.113206	-1.91227
EFNA3	-0.974011	-1.66062	0.0881054	-1.08272	-1.5366
EFNA5	-0.45312	-2.30827	-0.0173042	-1.02665	-1.531
EFNB1	0.390869	0.831194	0.120644	0.487541	0.838991
EGFL8	-0.404279	-1.25653	-0.175022	-0.361787	-0.866385
EGLN3	-0.704025	-1.23062	0.289656	-0.118876	-1.01556
EGR1	0.75652	1.55955	0.24472	0.771922	1.60732
EGR3	-0.852208	-3.67584	-2.8675	-3.52182	-4.77933
EHBP1L1	-1.06844	-1.23128	-0.203097	-0.66729	-0.916769
EHD2	0.675669	-0.445743	0.482797	-0.0454219	1.19404
EHD3	0.455983	1.00698	0.193221	0.413765	0.876801
EHHADH	0.278726	1.09823	-0.121435	0.370957	1.0627
EID2B	1.03669	1.37795	0.25159	0.781281	1.28744
EIF5A2	0.336883	1.09327	-0.598432	-0.174627	0.920734
ELF3	-1.40042	-3.23697	0.463045	-0.902053	-3.17581
ELF3-AS1	-0.813182	-1.90364	0.400807	-0.56032	-1.4138
ELF5	-2.55263	-3.76453	0.700225	-1.23884	-4.34142
ELFN1	0.601284	0.874064	0.444911	0.664855	1.01665
ELFN2	-0.202733	-0.595803	0.0748329	-0.812164	-1.79594
ELL2	0.262954	0.625522	0.521131	-0.373876	1.23531
ELL3	-0.920978	-1.39145	-0.105953	-0.878911	-1.26806
ELMOD3	0.218891	0.834028	0.22549	0.339411	0.896269
ELMSAN1	-0.843893	-1.27368	0.00857707	-0.822723	-1.41819
ELOVL2	-0.316454	-1.56628	-0.925593	-1.24052	-1.54308
ELOVL2-AS1	-0.838752	-2.34292	-1.39869	-2.86153	-2.55571
ELOVL3	0.982687	2.50003	-0.389578	1.04632	2.13845
ELOVL4	0.741037	1.4907	0.0560895	0.510203	1.33044
ELOVL7	0.296844	0.721495	-0.0337242	0.274893	0.763886
ELP2	-0.362175	-0.842888	-0.238401	-0.436197	-0.876759
EME2	-0.993421	-1.00785	-0.239741	-0.476794	-0.925729
EMILIN2	1.74635	2.74308	0.699122	1.91079	2.17165
EML5	-0.745392	-0.828823	-0.0877179	-0.410014	-0.848444
EMP2	-0.486387	-1.10436	-0.0750463	-0.569724	-1.07712
EMX1	-0.956136	-2.17137	-1.20162	-1.87163	-2.61321
ENC1	-1.73974	-2.17061	0.406917	-1.42727	-1.78201
ENO3	-0.493466	-0.985232	-0.0938225	-0.287722	-1.05939
ENPP1	-0.908055	-1.30318	0.172471	-0.653672	-1.50633
ENTPD7	0.473133	0.833108	0.210109	0.403503	0.769308
ENTPD8	-0.935658	-1.72217	-0.194152	-0.946571	-1.63353
EOGT	1.02474	0.886289	0.234491	0.472315	1.08453
EOMES	0.764207	0.984163	-0.201678	0.391437	0.828191
EPB41L1	-0.690077	-1.44013	-0.43486	-0.723397	-1.54821
EPB41L4A	0.00407963	-0.260265	0.0558603	-0.617058	-0.836935
EPB41L5	-0.618907	-0.899353	0.318778	-0.356057	-0.833092
EPDR1	0.576582	1.39217	-0.122121	0.614375	1.10618
EPHA2	-1.73088	-3.22414	0.232519	-1.60194	-3.25558
EPHA3	-0.177606	-1.91446	0.101407	-0.0752949	-1.81988
EPHA4	-0.56646	-1.61058	0.36038	-0.0693361	-2.40407
EPHA6	0.182034	-0.279371	0.24473	-0.130883	-1.088
EPHA8	0.0759775	-0.444131	-0.679751	-0.470873	-0.974632
EPHB4	-0.463069	-1.03202	0.100354	-0.443658	-1.02717
EPN2-AS1	-3.33486	-1.93694	-1.14892	-1.44777	-2.92121
EPN3	-1.19051	-3.25723	0.13	-1.11283	-3.3846
EPS15	-0.228834	-0.757938	0.00663386	-0.307407	-0.845623
EPS8L1	-0.720296	-1.45203	0.301682	-0.390356	-1.15369
ERAP2	-0.845382	-3.31819	-2.37961	-0.559183	-3.23972
ERBB2	-0.799074	-1.32303	0.331812	-0.467353	-1.15604
ERBB3	-0.619213	-1.41641	0.222641	-0.495105	-1.18504
ERF	-0.462535	-1.04711	-0.100682	-0.498649	-1.14252
ERICH2	-0.781215	-0.81501	-0.43224	-0.629572	-1.57835
ERMP1	-0.135567	-0.780051	0.152893	-0.0388288	-0.781695
ERO1B	0.586051	2.12539	0.251754	1.075	2.08899
ERVE-1	-2.22835	-1.91914	0.566101	-1.46144	-2.25585
ESCO2	0.470887	0.92477	0.473064	0.342872	0.957352
ESPN	-0.82854	-1.03976	-0.0818335	-0.62325	-0.807379
ESR1	-0.185327	-2.10238	-0.0670502	-0.29069	-2.2263
ESRP1	-0.535101	-1.08946	0.115152	-0.400107	-1.09766
ESRP2	-1.11566	-2.6213	-0.0779522	-1.13814	-2.6276
ESRRA	-0.522605	-0.998096	-0.180178	-0.621106	-1.16763
ESRRG	3.27118	0.821756	3.98996	0.646118	3.68098
ETV6	-0.638183	-0.939605	-0.00607985	-0.470462	-1.28259
EVA1B	0.176455	0.933438	0.487054	0.581504	1.13437
EVA1C	-0.485398	-0.745476	0.362803	-0.908439	-1.49764
EVI5	1.66524	1.39479	1.45813	1.27722	1.38369
EVL	-0.532689	-1.48591	-0.152114	-0.616429	-1.26419
EVPL	-0.661377	-1.02713	-0.0441409	-0.540807	-1.13684
EXO5	0.537704	0.781475	0.215208	0.498988	0.783099
EXPH5	-0.079314	-0.786329	-0.102535	-0.56633	-0.816995
EXT1	0.40429	0.792796	0.380719	0.234988	0.819785
EXTL3	0.309227	0.480452	0.0226948	0.0568211	0.798898
EYA2	0.00838992	-0.316761	0.719328	-0.258238	-0.862234
F12	-0.196737	-0.904682	-0.170036	-0.516846	-1.09685
F2R	0.0486026	1.06413	0.552062	0.58481	0.864508
F7	-2.52528	-2.91969	-0.273712	-0.530611	-3.48187
FA2H	0.419229	1.12008	0.37808	0.377472	0.941781
FAAP24	0.45321	0.754723	0.338611	0.562849	0.752519
FABP5P7	-0.0716234	-0.499785	-1.22785	-0.64066	-0.889356
FADS1	-0.364733	-1.3642	-0.239831	-0.577734	-1.2033
FAHD2CP	0.52328	0.993438	-0.119845	0.650617	0.843121
FAM102A	-0.803176	-1.39569	-0.319469	-1.1566	-1.56271
FAM102B	-0.0724166	-1.21818	0.174293	-0.0291075	-1.19423
FAM107B	-0.808988	-1.14741	0.611759	-0.45146	-1.03266
FAM110A	-0.805651	-1.51268	0.115741	-0.678404	-1.45084
FAM110B	-1.55855	-1.51112	0.219133	-0.707369	-1.45868
FAM110C	-1.15962	-1.30379	0.516058	-0.323981	-1.40326
FAM117A	0.397582	0.892822	0.221689	0.604501	0.97277
FAM122A	0.462124	0.921943	0.0884942	0.516508	0.968759
FAM124A	0.860087	1.47631	0.124844	0.632128	1.3512
FAM126A	1.14246	1.97979	0.0858433	1.13187	2.16099
FAM129B	-0.820212	-1.83938	0.228941	-0.789039	-1.87939
FAM129C	-0.542562	-0.861029	-0.0479003	0.132112	-1.42764
FAM131C	-0.508281	-0.977625	-0.187049	-0.49613	-0.906961
FAM13A	0.516984	1.57562	0.361686	0.700035	1.32056
FAM160B1	-1.14744	-0.8573	0.182093	-0.659468	-0.898108
FAM161B	0.465713	1.53032	0.556126	0.629423	1.45731
FAM174B	-0.619714	-1.57101	0.422673	-0.559298	-1.36123
FAM178B	-0.403818	-0.864313	0.169189	-0.368278	-1.18204
FAM184A	0.310108	1.1213	-0.395935	0.234673	0.901519
FAM187A	0.474122	0.878939	1.12246	0.648897	0.988085
FAM189A2	-0.768772	-1.63619	-0.303063	-1.29257	-1.74331
FAM221A	0.733661	1.17326	0.134908	0.601019	1.00081
FAM225B	0.580554	2.47238	0.146567	1.88309	3.03128
FAM229B	0.346515	2.32076	-0.289506	1.05577	1.87344
FAM234B	-0.985199	-1.30824	-0.179523	-1.17556	-1.33728
FAM241A	-0.583125	-0.891581	0.152484	-0.645421	-0.935982
FAM241B	0.534612	0.954977	0.214452	0.675491	0.839648
FAM43A	-1.48819	-1.09582	0.152264	-1.32131	-1.18013
FAM53B	-0.421073	-0.784656	0.0532883	-0.409203	-0.821099
FAM71E1	0.574046	0.9165	0.824654	0.654646	0.837187
FAM71F2	-3.2418	-1.75392	-0.215954	-2.08178	-1.80436
FAM78A	0.517692	1.18504	0.440788	0.981549	1.30716
FAM78B	2.63207	1.66473	1.3498	2.41361	2.70712
FAM83A	-1.77304	-2.61749	1.02395	-1.33656	-2.60295
FAM83B	-0.434444	-1.42402	0.345607	-0.193531	-1.38206
FAM83H	-0.196054	-0.774807	-0.0764569	-0.287956	-0.856192
FAM84A	-1.67373	-3.46706	0.180857	-1.02456	-2.75638
FAM84B	-0.797721	-1.94248	0.246877	-0.703024	-1.92177
FAM86B1	-0.686217	-0.821247	-0.81199	-0.855928	-1.23674
FAM86C2P	0.273842	-0.751345	-0.70565	-0.491394	-1.0389
FAM86EP	0.193189	-0.453343	-0.518908	-0.359521	-0.960443
FAM95B1	9.19643	-20.502	-20.4894	-0.5126	-20.7
FAP	-2.01638	-2.4106	-1.18857	-2.19981	-2.34486
FAR2	-0.321967	-0.855593	0.44975	-0.175007	-1.10029
FAR2P1	-0.762888	-1.03947	-1.17248	-0.936436	-1.66748
FAR2P2	-0.46977	-1.19643	0.198719	-0.485354	-1.32511
FASN	-0.573514	-1.08138	-0.00892099	-0.577319	-1.06459
FAT1	-0.558104	-1.03801	-0.0101409	-0.57998	-1.00299
FBF1	0.0147379	0.628569	0.137522	0.406643	0.754679
FBN1	0.388659	0.243221	0.00418429	0.462378	1.49444
FBXL16	-0.273453	-0.474575	-0.0765515	-0.304715	-0.854734
FBXL3	0.410535	0.661581	0.0600583	0.367006	0.816518
FBXO3	0.417653	0.738395	0.0606321	0.487754	0.778071
FBXO32	0.184685	0.764501	0.422837	-0.0190843	0.802125
FBXO33	0.365279	0.844244	0.178518	0.430045	0.773996
FBXO38	0.192703	0.605516	0.0714503	0.185357	0.847402
FBXO43	0.942749	1.73904	-0.499592	0.735567	1.63128
FBXO48	0.774375	1.15165	-0.0264566	1.03881	1.53374
FBXW12	-0.790585	-0.994532	-0.271792	-0.929373	-1.34777
FCGR1B	0.282225	0.802213	-0.0595315	0.150097	1.57897
FCMR	-0.609788	-1.59686	-0.750639	-0.662068	-2.20947
FER1L4	-1.26997	-1.2785	0.344653	-0.732075	-1.31985
FEZF1-AS1	0.255263	1.98849	-0.264234	1.39604	1.9991
FGD3	-0.480094	-1.34246	-1.29161	-1.1802	-1.14132
FGF12-AS2	1.74935	1.31926	0.759251	1.17289	2.45723
FGF7P6	0.524979	1.43598	0.0268751	0.816434	1.08332
FGFR2	-0.556502	-1.64552	0.14174	-0.361599	-1.68971
FGFR3	-1.37519	-1.38251	-0.0598652	-1.36545	-1.26466
FGFR4	-0.459131	-0.947021	0.0790813	-0.401706	-0.976854
FHL2	-0.412654	-1.40814	-0.446801	-1.2172	-1.60444
FIBCD1	-0.262324	-0.540162	-0.0307404	-0.252559	-0.869956
FILIP1L	-0.995601	-1.67879	0.940645	-0.348247	-1.56798
FIRRE	-0.522005	-1.28391	-0.295323	-0.348093	-1.18979
FJX1	-0.347122	-2.60576	-1.17847	-1.73916	-3.38466
FKBP1B	0.386247	0.750828	0.639569	0.267074	1.27243
FLJ20021	-0.676155	-0.370279	0.518794	0.0596737	-0.790883
FLJ46284	-1.23505	-2.9824	-0.727033	-1.91809	-2.59527
FLNB	-0.497303	-0.759745	-0.319739	-0.716525	-0.914496
FLNB-AS1	-1.19854	-1.35625	-0.450849	-1.46911	-1.75254
FLRT2	-1.27038	-3.41908	-0.997727	-2.41823	-2.67214
FLRT3	-1.4624	-3.31564	0.416687	-0.794743	-3.39865
FLT3	-0.315567	-1.30583	-0.0537504	-0.544872	-1.06735
FLT4	1.0723	1.48396	0.57807	1.10435	1.77663
FLVCR2	-0.851236	-1.2874	0.0342654	-0.692692	-1.20928
FN1	-0.607561	-1.29462	-0.184943	-0.66524	-1.07227
FNBP1P1	0.390229	0.535731	0.466084	0.639914	0.962321
FNIP2	0.340849	0.972163	0.180527	0.236793	0.812597
FO681492.1	-1.11243	-2.15803	0.204006	-0.499715	-1.91028
FOS	-0.370618	-1.3721	-0.14233	-0.519938	-1.34006
FOSL1	0.0114436	-0.982315	0.200181	-0.00524356	-1.18271
FOSL2	-0.739304	-1.66112	-0.701524	-1.49957	-2.01174
FOXA1	-0.427113	-0.847992	0.20411	-0.336116	-0.801427
FOXC1	-0.913101	-1.07426	-0.987908	-1.37352	-1.23818
FOXD3	0.697263	0.964986	0.0164279	0.440537	1.0346
FOXD3-AS1	0.303737	1.11445	0.418389	0.694723	1.00885
FOXD4	-0.837239	-1.23293	-0.316751	-0.609349	-1.76035
FOXI1	-2.375	-7.89095	0.283892	-2.0093	-7.45162
FOXI3	0.717586	1.75416	-0.235121	0.757443	1.79619
FOXO6	-1.90625	-3.54244	-0.160263	-2.31926	-3.21728
FOXP1	-0.663861	-1.68755	0.0228801	-0.432928	-1.52946
FOXP2	-0.154648	-1.32422	-0.00737456	-0.227446	-1.28618
FOXP4	-0.564654	-0.97807	0.0181643	-0.473286	-0.855743
FP565260.3	-0.832959	-2.12053	-0.0664664	-1.04868	-2.01612
FPGT	0.63345	0.883326	0.105406	0.426885	0.790154
FRAT2	-0.401177	-0.824771	0.150519	-0.420346	-0.955863
FREM2	-0.649339	-1.12365	-0.247164	-0.821133	-1.34879
FRK	-0.268798	-0.900918	-0.448707	-0.805285	-1.01072
FRMD3	-1.10453	-2.87619	-0.345273	-1.40369	-2.76518
FRMD4A	-1.08443	-2.81517	-0.0146848	-1.03873	-3.04132
FRMD5	0.280932	1.55301	0.213902	0.702495	1.39159
FRMD6	-0.598757	-0.845847	0.22408	-0.38736	-0.802246
FRMD6-AS1	-0.372131	-0.694087	0.273245	-0.106252	-0.808958
FRS3	0.5515	0.948364	0.110697	0.495011	1.20623
FSBP	-0.989854	-1.54644	0.681755	0.243523	-2.02681
FSCN1	0.250202	0.714603	0.0863511	0.167947	0.801574
FSTL3	-0.767575	-1.05255	-0.371931	-0.789437	-1.09451
FSTL4	-1.15784	-3.14726	0.292427	-0.977845	-2.74191
FUT8	-0.385857	-1.31693	0.152786	-0.229206	-1.26162
FUT8-AS1	0.0629507	-1.25455	0.425119	0.343359	-1.26064
FUT9	-0.230552	-0.968267	0.0656364	-0.281383	-0.978284
FYN	0.58277	2.55719	-0.303955	0.284355	2.58283
FZD5	-0.698035	-0.858004	-0.0104169	-0.812534	-0.849196
FZD9	0.893505	1.33883	-0.565869	0.470384	1.10279
GAB2	-0.998854	-1.47293	-0.608082	-1.27097	-1.36472
GABRP	-1.11471	-1.18145	-0.735785	-0.596803	-2.83737
GADD45B	-0.645742	-1.17755	-0.362984	-1.11157	-1.68598
GADD45G	-0.674103	-1.14541	0.126874	-0.497396	-1.47637
GALC	0.443437	0.674814	0.170657	0.454835	0.750248
GALNT12	0.635927	1.07967	1.43034	1.52517	1.3621
GALNT16	-1.17146	-0.995478	0.176532	-0.578812	-1.04493
GALNT3	-0.38607	-0.952726	0.0481821	-0.562397	-0.890399
GALNT6	-0.552149	-1.66189	0.176133	-0.297584	-1.59032
GALNT7	-0.479438	-1.11973	0.0162811	-0.519386	-0.983902
GALNTL6	-0.246292	-1.70971	-0.0141418	-0.424891	-2.63945
GAS2	0.935128	0.935308	0.786145	0.99639	1.65677
GAS2L1	-0.863485	-1.75627	0.0799769	-0.868195	-1.6743
GATA2	-0.640152	-1.02308	0.280389	-0.575725	-1.09332
GATA3	-0.20971	-2.03113	0.161993	-0.0784537	-1.78074
GATA3-AS1	-0.158169	-1.55744	0.314665	0.161627	-1.52438
GATA4	0.636714	-3.58627	-2.74618	-4.2317	-3.64736
GBP2	-0.646097	-1.39816	0.374132	-0.26113	-1.38816
GBX2	0.303428	0.90113	-0.241149	0.209557	0.918977
GCA	0.292939	0.770803	-0.0246392	0.251497	0.778455
GCNT1	1.53098	2.76968	2.02934	1.65809	3.77282
GCNT3	0.815507	0.394797	1.99055	0.913192	3.30347
GCOM1	-3.15375	-2.91542	-1.80475	-2.01615	-1.84819
GDF15	0.798233	-0.791893	-0.0971171	0.782359	-0.912667
GDPD1	0.824679	2.19989	-0.371953	1.07794	2.21618
GDPD3	-0.62825	-1.04164	0.191784	-0.407411	-0.842826
GDPD5	-1.048	-0.923966	0.294138	-0.562716	-1.11556
GEM	-0.865296	-1.29468	0.0618808	-0.882023	-1.71925
GEMIN8P4	0.35409	0.790109	0.325433	0.39894	1.08189
GFI1	0.525024	0.909236	-0.498607	0.186798	1.16069
GFPT2	0.267902	1.07723	-0.173716	0.494347	1.1044
GFRA1	-0.2743	-1.32452	-0.525105	-0.65313	-1.3461
GGACT	0.0252292	0.435297	0.138139	0.45753	0.940352
GGT1	-1.03013	-0.772334	-0.165503	-0.84967	-0.858526
GHET1	0.484775	0.785242	0.275394	0.702247	0.771197
GHR	-0.978645	-1.86565	0.11547	-1.06569	-1.69013
GJA3	0.748998	1.28092	-1.51235	0.603557	1.78581
GLB1L	0.424113	0.699372	0.589206	0.779914	1.01829
GLI1	-5.71569	-4.06487	-2.81698	-4.07661	-4.85638
GLI3	-0.842945	-0.734568	0.0266576	-0.26227	-1.54277
GLIS2	-1.24281	-2.62473	0.143445	-1.22431	-2.49641
GLRX	0.378707	0.62828	0.0978211	0.184125	1.16047
GLUL	-0.738246	-2.14094	-0.185609	-0.879705	-2.14685
GLYAT	0.362901	1.08879	0.679554	0.412476	1.24639
GMPR	-0.59385	-1.02887	0.0207514	-0.685888	-1.36307
GNA14	-0.74505	-1.27255	-0.0119787	-0.472056	-1.32897
GNAI1	-0.896528	-1.42533	0.251949	-0.935402	-1.48726
GNAO1	-1.23933	-3.18009	0.0675033	-1.21451	-2.92487
GNB1L	-0.346995	-1.17185	-0.258885	-0.630155	-1.21214
GNE	0.43713	1.14755	0.457379	0.523354	1.09879
GNL3	-0.0474428	-0.759262	-0.425442	-0.453084	-0.813547
GOLGA7B	-0.449623	-0.965375	0.311871	-0.201728	-0.852862
GOLGA8N	-0.0716678	0.733693	0.0223665	-0.153708	0.770631
GPAM	0.666809	1.0038	0.0605023	0.57549	1.05635
GPAT3	-0.982526	-1.16726	-0.0792115	-1.13288	-1.30365
GPATCH11	0.646681	1.25785	0.0467182	0.686531	1.14001
GPD1L	-0.454014	-1.07865	-0.199234	-0.763735	-1.20507
GPER1	-1.66468	-2.81114	0.69038	-0.781743	-2.45584
GPNMB	-1.42832	-1.54882	-0.701782	-1.0833	-1.54538
GPR157	-1.07506	-1.5977	0.256933	-0.695542	-1.75224
GPR160	-0.44733	-0.613202	0.459058	-0.338617	-0.814753
GPR173	-0.00953345	-1.22832	0.950071	-0.811554	-2.09494
GPR176	0.650066	1.02337	0.0212843	0.518397	0.884517
GPR37L1	0.0108667	-1.09381	0.204165	-0.0179138	-0.927835
GPR4	-0.50058	-0.911556	0.266081	-0.672944	-2.19919
GPR68	-1.02142	-3.77229	-2.97126	-3.03334	-3.36092
GPR75-ASB3	-3.43565	-6.86081	-3.47433	-1.44831	-3.32719
GPR87	0.0938374	-1.90236	0.661631	-0.146312	-1.36966
GPRASP2	1.08269	1.81728	0.444455	1.20304	1.86243
GPRC5A	-1.42314	-2.59274	0.181058	-1.05159	-2.70715
GPRC5C	-1.00439	-1.9405	0.395418	-1.04392	-1.94028
GPRIN3	-0.2065	-2.70302	0.452942	0.334699	-2.41786
GPT	-0.823628	-0.839653	-0.169702	-0.136617	-0.947408
GPX8	1.34802	2.30676	0.63798	1.13851	2.17125
GRAMD1A	-1.38534	-2.00107	0.46618	-0.762795	-1.75419
GRAMD4	-0.395833	-0.837992	0.0467493	-0.323702	-0.913601
GRB14	-1.0705	-1.39637	-0.647311	-0.957508	-1.79866
GRB7	-1.41075	-2.20063	0.693041	-0.754128	-1.86035
GREB1	-0.436422	-2.27832	-2.09897	-2.22281	-2.71387
GREB1L	-0.253716	-0.572842	0.106292	-0.796081	-0.929985
GRHL1	-0.889322	-0.891171	0.119564	-0.668609	-0.904086
GRHL2	-0.641786	-1.49146	0.278846	-0.511128	-1.57487
GRHL3	-1.41053	-4.24852	0.53489	-0.977524	-4.73806
GRIK3	-0.429137	-1.1675	-0.502844	-0.642613	-1.30027
GRIN1	-0.599673	-1.10987	-0.027216	-0.83719	-1.68413
GRK5	0.379068	1.38103	-0.489015	0.320117	1.06811
GRM2	-0.509044	1.77044	-1.48844	0.00137007	1.6654
GRM4	-1.05152	-2.35833	0.445936	-0.89403	-2.03443
GRPR	-1.68627	-3.26725	-2.98663	-3.48062	-3.02593
GSE1	-0.704147	-1.73981	-0.0994215	-0.78197	-1.72548
GSEC	-0.611498	-1.97015	0.301727	-0.550637	-2.25609
GSR	-0.319382	-0.810542	0.175216	-0.328013	-0.813617
GSTM5	-0.318586	-2.19318	0.485657	0.41124	-2.12353
GTF2IRD1	-0.439942	-0.957026	0.434895	-0.0875964	-0.800078
GUCA1B	0.463868	1.16963	0.402725	0.132015	1.53866
GUCY1A2	-0.466051	-1.83545	0.0942774	-0.354648	-1.95218
GUCY1B2	-0.658293	-0.823956	0.232062	-0.106756	-0.764572
GULP1	-0.461698	-1.42561	0.16201	-0.280106	-1.77838
GUSBP5	1.1076	1.36218	0.32808	1.32662	1.76928
H1FX-AS1	-0.803971	-0.737932	0.24342	-0.444373	-1.23451
HAAO	-1.04618	-1.43224	-1.06361	-1.05317	-1.33342
HAGHL	-0.530456	-1.09398	-0.196075	-0.515305	-1.03143
HAP1	0.0373266	0.273694	-0.105191	0.485409	1.02788
HAR1B	-0.870023	-1.32501	0.279353	-0.904283	-1.39656
HAS3	0.244356	1.0924	-0.172918	0.438389	1.29524
HBEGF	0.901243	1.87095	0.176601	0.843287	1.67632
HCAR1	-1.07822	-2.22436	0.450617	-0.592369	-2.1622
HCAR2	-0.45071	-3.6037	1.18136	-0.315724	-2.8422
HCAR3	-2.41994	-2.78919	0.709175	-0.118128	-4.52321
HCG4	1.3753	1.5982	0.68744	1.39289	1.78986
HCP5	0.896051	2.73318	-0.259446	1.40139	3.06872
HDAC7	-0.605455	-1.8228	0.437729	-0.40075	-1.4813
HDAC9	-0.141373	-1.41348	-0.0512767	-0.401183	-1.46233
HELQ	0.350176	0.854135	0.364461	0.502396	0.816212
HELZ2	0.40516	1.34225	0.556894	0.841063	1.11404
HEPHL1	-0.551458	-0.718883	-0.448145	-0.633222	-1.68314
HES1	-1.00413	-3.19449	0.204186	-0.801954	-3.40563
HES2	-0.934832	0.37013	-0.0576022	0.0179086	-3.669
HES4	-0.541415	-1.16683	-0.400749	-0.625244	-1.06519
HEXIM1	0.264374	0.797381	0.359071	0.44381	0.808385
HEYL	0.669356	1.18807	0.336134	0.910001	1.22256
HHAT	0.222569	0.750241	0.259579	0.359273	0.780965
HID1	-0.706491	-1.69355	0.126091	-0.548139	-1.53224
HILPDA	-0.821734	-1.42886	0.167803	-0.644834	-1.42276
HIP1R	-0.639857	-0.822622	0.064913	-0.377015	-0.756671
HIST1H2APS4	-0.854293	-2.10993	0.575616	-0.0908753	-1.67675
HIST1H2BO	-0.211794	0.770719	0.571993	0.247948	0.829624
HIST1H3G	-0.448873	-0.884032	0.301443	-0.182255	-0.973166
HIST2H3C	-0.233487	0.688693	0.503675	0.131419	0.833698
HIVEP1	-0.667161	-1.85238	0.160268	-0.626071	-2.15107
HIVEP2	-0.665995	-1.19971	0.401757	-0.6092	-1.06552
HIVEP3	-0.730482	-1.49139	-0.131236	-0.639582	-1.24826
HK2	-0.806963	-2.20286	-0.261307	-1.30504	-2.21627
HLA-F-AS1	1.19968	1.56427	-0.133487	0.838231	1.43996
HLA-L	0.283634	0.831243	0.178912	0.661592	1.23205
HLA-V	2.13252	1.85733	2.10624	2.06898	3.44724
HMGA1	-0.165001	-0.847961	-0.192712	-0.333224	-0.809855
HMGB1P1	0.884952	1.25354	0.539196	1.03852	1.43204
HMGCLL1	-0.169361	-1.1406	0.0446584	-0.173851	-1.16037
HNMT	-0.374909	-0.495857	-0.0804229	0.080989	-1.07088
HOTAIR	-1.31827	-2.19938	-0.238572	-0.592661	-1.74408
HOXA11	0.688486	0.531018	-0.543039	0.518426	1.26009
HOXA5	0.298778	0.757309	0.260766	0.330729	0.852078
HOXA6	0.543244	0.926074	0.39245	0.630286	0.939071
HOXA7	0.107335	0.859137	0.0685356	0.288035	1.06934
HOXB13	0.197554	1.26338	0.365761	0.728674	1.41656
HOXB2	-1.77107	-2.42004	0.581849	-0.796995	-2.25273
HOXB3	-1.67396	-2.41043	0.301831	-1.17993	-1.5002
HOXB6	0.884152	0.709086	0.718905	0.448097	1.0206
HOXC11	-0.543341	-0.95119	-0.11189	-0.566876	-1.31574
HOXC13	-1.05425	-1.81668	0.0362592	-1.14441	-1.9365
HOXC13-AS	-0.764581	-1.59899	0.063805	-0.781932	-1.86155
HOXD8	-0.0653619	-1.37332	-1.23203	-1.23255	-1.57628
HPDL	-0.443383	-2.0154	-0.584183	-1.15577	-2.40659
HPF1	0.596007	1.11176	0.215551	0.59882	1.00714
HR	-1.29237	-2.57852	-0.275287	-1.06675	-2.82349
HRASLS2	-0.756663	-1.54739	0.6027	-0.449175	-1.95271
HRH2	0.606368	1.35676	-0.170144	0.98249	1.42122
HRH3	-1.64051	-1.81023	-0.284716	-0.885487	-1.14578
HRK	-0.736245	-1.58967	-0.523251	-1.12459	-2.68811
HS6ST2	-0.240275	-0.867683	0.0135969	-0.459554	-0.88885
HSD11B2	-0.127587	-1.0134	-0.341004	-0.72335	-1.11169
HSD17B11	0.408849	0.847814	1.02961	0.43387	1.11744
HSH2D	-1.83226	-4.44105	-0.143007	-1.58723	-4.77438
HSPA2	0.743607	1.69569	0.182911	0.885559	1.75219
HSPB1	-0.349703	-0.984103	0.0921825	-0.336993	-0.896954
HSPB8	-0.124868	-0.623589	-0.777735	-0.666562	-0.878027
HTR7P1	-0.889828	-0.743547	-0.0211959	-0.82601	-1.29027
HUS1	0.567503	0.957379	0.230204	0.442445	0.947694
HYAL2	-0.246944	-0.683761	-0.17628	-0.538239	-0.812362
ICA1	-0.294543	-0.753794	0.0949819	-0.287104	-0.777789
ICAM5	-0.930153	-1.35909	-0.640588	-1.0481	-1.0227
ICOSLG	-1.2049	-2.31896	-0.340372	-1.39981	-2.25651
ID3	-0.0344507	-1.60511	0.304012	0.28414	-1.65611
IDUA	-0.552411	-0.886575	-0.335448	-0.478655	-0.755007
IER2	-0.756316	-1.33958	0.217027	-0.611712	-1.20075
IER3	-0.411827	-3.41055	-0.795668	-1.27902	-4.41573
IER5	-0.606819	-0.945409	0.0953784	-0.535579	-0.77125
IER5L	-0.252368	-0.984196	-0.0360146	-0.30041	-1.01531
IFFO2	-1.34997	-1.26048	0.108473	-1.07425	-1.3039
IFI27L1	0.337017	0.848578	0.345068	0.580026	0.842906
IFI44	-0.227862	-1.72813	0.0394575	-0.180459	-1.85191
IFI44L	0.395231	-2.66198	0.0243384	0.455777	-2.03563
IFIT5	0.55107	0.706846	-0.157619	0.284053	0.791021
IFITM10	-0.927692	-2.87826	-2.2758	-1.60817	-2.34394
IFT140	-0.732599	-0.854524	0.12302	-0.415506	-0.880789
IGDCC3	-1.22249	-2.13805	0.0239374	-1.41542	-2.52506
IGF1R	-0.737515	-1.49388	-1.35376	-1.28905	-1.8717
IGFBP3	-0.328377	-1.16416	0.733799	0.168086	-1.19186
IGFBP4	-0.371836	-1.46147	-1.11976	-1.25113	-1.66989
IGFBP5	-0.881906	-2.20613	-0.319587	-1.08721	-1.60138
IGHE	-1.35249	-2.41368	-1.19312	-1.75024	-2.24904
IGSF3	-1.24299	-2.55191	0.23338	-1.06124	-2.59281
IGSF9	-1.11023	-2.66612	-0.0893635	-1.11889	-2.77544
IKZF2	-0.762105	-1.23923	0.269771	-1.06175	-1.28755
IL10RB-DT	0.365787	0.724985	-0.415436	0.397832	0.768871
IL11RA	-0.146086	0.534743	0.233108	0.473604	0.927018
IL16	0.202927	-0.0188212	0.479552	1.11812	3.06534
IL17C	-2.55172	-5.98465	-0.344796	-1.54673	-2.11646
IL18	0.300064	1.06096	0.766743	0.66472	1.09984
IL4R	-0.409913	-1.24029	-0.229671	-0.568595	-1.32858
IL6R	-0.867109	-1.03849	0.0701722	-0.472681	-1.0106
ILDR2	0.723903	1.57431	-0.682164	0.0216206	2.97071
IMPA1	0.615963	1.25646	0.0612765	0.731538	1.39493
IMPDH1P5	-1.36828	-1.76415	-0.840982	-1.50198	-2.46999
IMPDH1P8	-0.655458	-1.27191	-0.907202	-1.04857	-1.45499
INCA1	-0.419996	-0.479032	-0.158119	-0.331921	-0.767871
INHA	-0.931189	-1.4007	-0.0946594	-0.803881	-1.46116
INHBA-AS1	-0.572062	-1.37166	0.0906302	-0.717021	-1.67734
INHBB	-0.999307	-3.1313	0.215228	-0.981657	-3.30702
INPP4B	-0.347644	-1.58831	-0.410042	-0.712728	-1.69176
INPP5E	0.199	0.671559	-0.076354	0.349973	0.761596
INPP5J	-1.26655	-1.5615	0.466749	-0.887245	-1.33306
INSR	-0.380528	-1.17003	0.269276	-0.228165	-1.18143
INSYN1	-1.52979	-2.68289	-0.522099	-1.91234	-2.70651
INSYN1-AS1	-1.69919	-2.536	-0.758676	-2.13525	-3.26767
INTU	0.348834	1.07514	0.333493	0.849444	1.32602
IPO5P1.1	0.618749	0.81589	0.597636	0.542364	0.849397
IQANK1	-0.472481	-1.78917	0.0400437	-0.550508	-1.82488
IQCC	0.544049	0.912749	0.0991781	0.538895	0.924325
IQCE	-0.545587	-0.982307	0.135904	-0.395971	-0.947192
IQCG	0.315349	0.657055	0.431494	0.463826	0.816117
IQCJ-SCHIP1	-1.52468	-1.42802	0.0868559	-2.22066	-1.63938
IRAK2	0.420948	1.66702	0.0189863	0.821981	1.85942
IRF2	-0.300759	-0.988639	0.345164	-0.21008	-0.802906
IRF2BP2	-0.500302	-1.5232	-0.0648192	-0.563622	-1.61873
IRF2BPL	-0.826317	-2.24003	0.432202	-0.368024	-2.06787
IRF7	0.441424	0.921386	0.524217	0.89458	1.10814
IRS1	-0.265789	-1.84144	-0.470308	-0.724615	-2.2023
IRS2	-0.179677	-1.11093	-0.344931	-0.435486	-1.1524
IRX3	-0.182356	-2.49947	0.114638	-0.392138	-2.48495
IRX4	-0.633565	-0.983818	-0.418994	-0.66252	-0.946934
IRX5	-0.477763	-1.27583	0.0141125	-0.37713	-0.992829
ISG20	-0.493998	-0.884532	0.194598	-0.499255	-0.977843
ISL2	0.530622	1.24208	-0.0869063	0.701762	1.47434
ITGA2	-0.468031	-1.11817	-0.60981	-0.905962	-1.25602
ITGA5	-0.798656	-1.3902	0.131045	-0.630746	-1.14516
ITGB2	0.0151267	0.550056	0.290097	0.135072	0.755483
ITGB4	-0.769473	-1.31798	0.141882	-0.483312	-1.16525
ITGB5	-0.336305	-0.906444	-0.102345	-0.608634	-0.953384
ITGB6	0.103446	-1.62305	0.425508	0.174373	-1.82832
ITK	-1.20033	-1.31194	-0.96056	-0.831717	-1.61556
ITPK1	-0.423733	-1.31539	-0.38774	-0.971396	-1.41241
ITPKA	-0.538182	-0.811964	0.0574762	-0.320522	-1.09778
ITPKC	-0.313926	-0.721939	0.00422494	-0.426769	-0.887415
ITPRID1	-0.686218	-1.6023	-0.836648	-1.41808	-1.74629
ITPRIP	-0.345722	-0.595863	-0.308906	-0.477533	-0.899325
ITPRIPL2	-0.809867	-1.59135	0.355314	-0.520758	-1.45812
IZUMO4	0.048135	0.302637	0.144755	0.256333	1.17768
JADE2	-0.327927	-1.28983	-0.0914836	-0.399107	-1.31357
JAG1	-0.805742	-1.1232	-0.326076	-0.993833	-0.92156
JAG2	-0.410106	-0.891993	-0.158181	-0.502385	-0.767988
JARID2	-0.273696	-1.10958	-0.0571261	-0.37796	-1.18829
JMJD1C-AS1	-0.185164	-0.560268	-0.0517881	-0.280291	-0.773518
JUNB	-0.642913	-0.836901	0.288791	-0.450155	-0.787347
KALRN	-1.86915	-3.12077	0.386783	-1.44347	-2.57313
KAT2B	-0.551897	-0.832159	0.104985	-0.552343	-0.818777
KAT6B	-0.441046	-0.943745	-0.103211	-0.563814	-0.919853
KATNAL1	0.446685	1.12201	0.108959	0.311964	1.05127
KATNAL2	1.00518	1.51918	0.450532	0.536976	1.26576
KAZALD1	-0.409596	-1.15174	0.223287	-0.256866	-1.08117
KAZN	-0.243209	-0.810174	-0.678881	-0.75787	-0.980849
KBTBD11	0.957574	1.11697	-0.323098	0.585559	0.988101
KBTBD8	1.12886	1.18515	0.413514	0.855233	0.945044
KCNB1	-0.495167	-0.0346286	0.0715259	-0.29441	3.53775
KCNE4	-0.306195	-1.50873	0.00452334	-0.161919	-2.16211
KCNF1	-0.67319	-3.27776	-0.645569	-1.9861	-3.87635
KCNG1	0.284356	0.748695	-0.130936	0.516641	0.962599
KCNG3	-0.888295	-0.848767	0.153842	-0.700556	-0.938673
KCNJ11	-0.253791	-1.20211	-0.407198	-0.552941	-1.4129
KCNJ2	-0.744206	-1.53138	0.943656	-0.790686	-2.24369
KCNJ3	-0.36943	-2.8478	0.28056	-0.0302417	-2.51771
KCNK1	-0.486127	-1.05409	0.212594	-0.419854	-1.12676
KCNK13	2.05333	2.8603	-0.0450089	1.27368	2.90976
KCNK15	-0.175686	-1.125	-0.328457	-0.553775	-1.21329
KCNK2	-0.142459	-2.07123	-0.0281796	-0.275888	-2.26035
KCNK3	-1.72033	-2.95927	-0.989132	-3.74912	-3.99325
KCNK5	-0.7227	-1.22563	-1.28679	-1.7031	-1.41616
KCNK6	-0.319916	-0.794834	-0.409033	-1.02513	-1.04153
KCNK9	1.62814	1.54473	1.72334	1.63241	3.35893
KCNN2	0.832453	1.57376	-0.210792	0.865678	1.30605
KCNN4	-1.72046	-4.02782	0.22954	-1.53048	-3.6648
KCNQ4	-0.171186	-2.29337	-1.20835	-1.25932	-1.60654
KCNQ5	-3.68899	-5.57296	-4.1588	-2.80679	-5.73229
KCTD15	-0.328499	-1.50768	-0.157	-0.513573	-1.86248
KCTD21-AS1	-0.872285	-0.910448	-0.65031	-0.945805	-1.03783
KDELC1	0.631925	1.1676	-0.000126334	0.328672	1.02138
KDM6B	-0.93249	-1.46835	-0.10992	-0.607409	-1.19923
KHDRBS3	1.91222	3.4978	1.02321	1.87824	3.37512
KIAA0319	-0.533097	-0.685614	0.546629	-0.330347	-0.995375
KIAA0355	0.235852	0.693154	0.221061	0.419374	0.835259
KIAA1211	-0.598095	-1.14486	-0.166651	-0.536363	-1.27804
KIAA1217	-1.21854	-3.10627	0.60997	-0.76135	-2.63963
KIAA1522	-0.747122	-1.76712	0.214297	-0.475251	-1.58409
KIF12	-1.45447	-2.42725	-1.25918	-1.91488	-2.55419
KIF13A	-0.409801	-0.639052	0.0436381	-0.324157	-0.79147
KIF13B	-0.845433	-1.38372	0.243923	-1.1052	-1.34355
KIF5A	1.24369	1.88548	0.498559	1.06325	2.26111
KIF5C	0.347317	1.1268	-0.0559992	0.356697	1.09041
KIFAP3	0.354739	0.860671	0.286418	0.463722	0.839611
KIFC2	-0.759952	-1.03629	-0.268726	-0.648714	-0.874494
KIFC3	-2.59051	-2.35349	-0.207165	-1.73556	-1.90724
KITLG	-0.239271	-1.50728	0.350463	-0.0743344	-1.39375
KIZ	0.479812	0.903969	0.367762	0.713575	1.28737
KLF10	-0.750073	-1.23617	-0.216179	-0.885035	-1.29255
KLF11	-0.374481	-1.68276	-0.65795	-1.05662	-1.29944
KLF15	1.62104	2.71662	-0.172362	1.79026	2.56637
KLF16	-0.0214091	-0.895032	-0.601328	-0.484592	-0.801708
KLF2	0.821965	1.22198	0.239543	0.930423	1.42125
KLF3	-0.741668	-1.37388	-0.04363	-0.700645	-1.19906
KLF4	-1.70786	-2.67597	0.0863655	-1.72245	-2.5103
KLF8	0.286235	1.0626	0.299119	0.724223	1.50492
KLF9	-0.330832	-0.702393	0.297569	-0.210474	-0.83984
KLHL13	-0.321862	-1.46925	0.22794	-0.0187495	-1.57975
KLHL4	-0.627035	-2.47282	-1.44478	-2.16001	-2.52828
KLHL7	0.47054	1.075	0.352799	0.585275	0.90951
KLLN	-0.208305	-0.579307	0.130956	-0.121598	-0.869963
KLRD1	-0.590918	-2.2553	-1.87516	0.141137	-1.92424
KMT5C	-0.663091	-1.09949	0.200377	-0.254827	-0.922436
KPNA5	0.627452	1.0129	0.348841	0.660303	0.996897
KRBA2	0.397039	0.876422	0.442904	0.535786	0.891385
KREMEN2	-0.895494	-1.38827	-0.297066	-0.713046	-1.12724
KRT12	1.11951	-1.63062	1.76707	1.5479	-3.5231
KRT15	-0.36865	-1.5984	-0.416628	-0.547793	-1.94306
KRT18	-0.158723	-0.819111	-0.0665251	-0.301687	-0.770951
KRT19	-0.311167	-0.999896	-0.0130924	-0.374652	-1.04591
KRT20	-0.591588	-1.63762	-0.0307907	-0.21415	-1.83407
KRT7-AS	-1.69	-2.30326	0.643367	-0.746297	-3.59533
KRT80	-1.16187	-2.79862	0.426201	-0.775	-2.63599
KRT83	-0.217799	-1.0168	0.408483	0.0595332	-1.17437
KRT86	-0.600362	-0.855292	0.1651	-0.430015	-1.27761
KRT89P	-1.57156	-5.34243	0.0324377	-2.08602	-4.53997
KRT8P12	-0.123514	-0.763608	-0.334238	-0.263112	-0.887415
KRTAP5-1	-0.458756	-2.34152	0.120707	-0.726057	-2.06287
KRTAP5-AS1	-0.934041	-2.13482	-0.110062	-0.722519	-1.96255
KTN1-AS1	-0.682314	-1.20394	-0.127137	-0.765826	-0.965989
KYNU	-0.173746	-1.37031	0.417933	0.15492	-1.32873
L1CAM	-0.530637	-0.924338	0.147909	-0.35753	-0.894071
L3HYPDH	-0.535285	-0.936915	-0.402209	-0.712404	-1.0603
L3MBTL3	0.869415	0.705768	0.158498	0.464047	1.37286
LAD1	-0.500621	-1.29343	-0.134654	-0.632734	-1.27785
LAMA3	-0.261105	-0.684913	-0.213656	-0.18931	-0.768435
LAMA5	-1.04499	-1.6971	0.0608253	-0.743301	-1.59212
LANCL1	0.4057	0.855987	0.231733	0.412011	0.792507
LASP1	-0.516813	-0.823537	0.0868001	-0.383843	-0.786232
LBHD1	-0.273588	-0.999043	-0.0351616	-0.309049	-1.07145
LBX2	0.217582	0.801398	0.430283	0.793104	0.848366
LCA5	-0.0855945	0.898633	0.423429	-0.00569814	0.918364
LCP1	-0.495262	-1.07266	0.179442	-0.631877	-1.12083
LDLR	-0.4525	-0.999885	-0.0175881	-0.462347	-0.989903
LDLRAD3	-0.331342	-0.930505	-0.393321	-0.524497	-0.924534
LENG9	-0.299518	-1.45439	-0.198489	-0.678051	-1.40682
LEPR	0.69774	1.09573	0.298787	0.543431	0.931294
LFNG	-1.66206	-1.79758	0.167264	-1.53854	-1.54504
LHFPL2	-0.992602	-1.3528	0.288277	-0.570456	-1.46666
LHX1	-0.786179	-1.44557	0.418098	-0.345209	-1.29868
LHX1-DT	-0.986664	-1.56427	-0.109581	-0.597445	-1.37576
LHX4	-0.775992	-1.14498	-0.652193	-0.682445	-0.944198
LIF	-0.493236	-2.4686	-0.245599	-0.31849	-1.47812
LIN52	0.338276	0.684069	-0.0106145	0.344838	0.750447
LIN7A	-0.332697	-1.28825	0.379759	0.0129556	-1.31824
LINC-PINT	-0.589202	-1.6631	-1.03401	-1.66645	-2.86742
LINC00052	-0.422587	-1.47771	0.114566	-0.31844	-1.32472
LINC00173	-1.56743	-4.07703	-0.92197	-2.10615	-3.50574
LINC00243	-0.568285	-4.15417	-0.227953	-1.11996	-4.46506
LINC00345	-0.656573	-0.499907	-0.871099	0.143005	-2.18124
LINC00346	-0.808645	-1.07165	0.512279	-0.306956	-1.27527
LINC00365	-0.872378	-6.448	-1.11582	-0.376482	-3.19109
LINC00475	-0.954504	-2.38175	-0.11735	-0.743417	-1.9371
LINC00482	-3.16423	-3.43032	0.620268	-1.11701	-4.19249
LINC00494	-0.981315	-5.14867	-0.486088	-1.44848	-5.02622
LINC00504	-0.0568784	-1.47294	-0.174293	-0.204564	-1.45651
LINC00526	0.73507	1.24092	0.356524	0.747989	1.1259
LINC00566	-1.45339	-4.64401	-1.44939	-1.6672	-2.40258
LINC00628	-0.110743	-2.44534	-0.36152	-0.790579	-2.64751
LINC00648	0.734875	-1.41035	0.404481	-0.529	-1.32712
LINC00680	0.448864	1.05579	-0.00100125	0.579681	1.03438
LINC00689	-1.29987	-4.95123	0.283098	-0.979849	-4.66145
LINC00886	0.113726	-1.32414	-0.0859636	-0.0610615	-0.787919
LINC00894	-2.22553	-1.46245	-0.54735	-0.507636	-1.71922
LINC00910	-0.60927	-0.690506	0.0144088	-0.407491	-0.792962
LINC00963	-0.738246	-2.83556	0.346081	-0.439177	-2.98895
LINC00967	-0.970969	-2.70659	-1.64432	-1.54498	-4.03075
LINC00992	-0.441844	-0.930578	0.0973745	-0.476698	-0.935553
LINC01001	-0.64944	-0.86087	-0.12106	-0.378949	-0.964821
LINC01002	-0.956089	-1.38602	-0.613715	-1.22483	-0.988262
LINC01087	-1.37913	-1.45954	-0.52597	-1.14917	-1.4919
LINC01106	-0.401567	-1.20096	-0.3697	-0.624836	-1.14383
LINC01116	-0.03988	-1.12803	-0.297985	-0.64945	-1.09491
LINC01123	-0.445446	-0.803672	-0.353984	-0.727096	-1.00487
LINC01126	-1.20037	-2.40249	0.176738	-0.492097	-1.95402
LINC01136	-0.357128	0.187743	0.459828	1.31802	-4.4544
LINC01148	-1.19207	-2.15318	-0.235009	-0.266924	-2.49963
LINC01213	-1.15721	-2.35813	0.155145	-1.34833	-3.14459
LINC01237	-0.811003	-2.22799	-0.603333	-1.4211	-2.75833
LINC01238	-0.921581	-1.40817	-0.6195	-1.05795	-0.981832
LINC01252	0.280022	2.03393	0.755868	0.457904	1.54062
LINC01293	-1.14271	-2.22562	-2.36142	-3.37148	-2.59877
LINC01348	-0.705419	-0.952128	0.277819	-0.291993	-2.19686
LINC01351	-0.36297	-1.37011	0.384701	-0.133708	-1.07961
LINC01441	-0.499847	-2.15175	0.12755	-0.409792	-2.00174
LINC01446	0.725262	1.17763	-0.0273922	0.639305	1.02788
LINC01503	-0.588907	-1.48471	0.269539	-0.0623579	-1.34559
LINC01508	-1.29597	-3.59192	0.618601	-1.46858	-4.18498
LINC01517	-0.00459828	-2.29335	0.979422	-0.0994698	-1.44615
LINC01521	-0.238492	-1.12901	0.134313	-0.188242	-0.972336
LINC01522	-1.06506	-4.42238	-0.523677	-1.67522	-5.05745
LINC01554	-0.109387	-2.37781	0.464179	-0.435365	-3.10427
LINC01588	-0.521868	-0.821467	0.131975	-0.59258	-1.34545
LINC01619	-2.47887	-2.96352	-0.724618	-2.9579	-2.26048
LINC01637	-0.720321	-0.823211	-0.0935815	-0.284649	-1.54741
LINC01686	-1.58798	-2.64053	1.01174	-1.71744	-5.13305
LINC01703	-0.340603	-1.09513	-0.801374	-0.553219	-0.919309
LINC01715	-0.5774	-1.22932	-1.01928	-0.95199	-2.77166
LINC01814	-4.31343	-4.24043	-0.244471	-1.50451	-4.27831
LINC01843	-1.71899	-2.47996	-0.394274	-1.65589	-3.91494
LINC01948	-2.66389	-3.12038	-2.18788	-2.28885	-6.06833
LINC01977	-1.00232	-1.94391	-0.10367	-0.75892	-1.54217
LINC02012	-0.601504	-0.568589	-0.103602	-0.457832	-1.23679
LINC02018	-0.886496	-1.10781	0.0569111	-0.38074	-3.55146
LINC02021	-2.33033	-3.06818	0.00499476	-1.17944	-2.32649
LINC02035	0.441357	1.349	0.295334	0.674601	1.28568
LINC02067	-0.961376	-3.26159	0.0744143	-0.325426	-3.40794
LINC02200	-1.21485	-1.55625	-0.503512	-1.01627	-1.69428
LINC02210	0.462484	0.646075	0.00791048	0.469199	0.779143
LINC02303	-0.152162	-2.50308	0.305251	0.266198	-1.65006
LINC02533	-0.894045	-3.83486	1.14787	-0.692746	-4.92378
LINC02568	-0.535027	-2.474	-2.63183	-2.52256	-2.6129
LINC02593	-1.42209	-2.70695	0.202516	-0.913234	-2.36673
LINC02600	-0.947105	-2.02718	0.27528	-0.669793	-1.68867
LINGO1	-0.20941	-1.30933	-0.43973	-0.726871	-0.864286
LIPJ	2.10151	3.07667	1.33827	2.97871	3.78898
LIPT2	0.571527	0.817564	0.412207	0.869614	0.90741
LITAF	-0.621493	-1.51757	0.441981	-0.313487	-1.30186
LIX1L	1.35099	2.96457	0.566109	1.56908	2.91187
LMBRD2	0.273659	0.607463	0.185664	0.473196	0.837664
LMCD1	-0.481788	-1.6125	-0.201874	-1.13477	-1.53973
LMNTD1	0.546129	-1.39535	0.704528	0.0147665	-4.01551
LMO1	-1.39534	-3.21802	-0.370148	-1.17458	-2.41268
LMO3	0.3695	-2.8683	1.09386	0.192112	-3.83386
LMTK3	-0.755114	-0.643636	0.382625	-0.435058	-0.843285
LMX1B	-0.713095	-0.895927	-0.450582	-1.034	-0.843902
LNCAROD	-0.269064	-2.73778	0.210023	0.194313	-2.88081
LNPK	0.379969	0.872457	0.0429973	0.370506	0.822352
LOH12CR2	0.536059	1.34035	0.232268	1.00022	1.37319
LOXL1-AS1	-0.936242	-1.41625	-0.0737176	-0.526808	-1.30145
LOXL3	-0.541883	-0.893792	-0.591809	-0.762389	-1.03626
LPAR6	-0.896266	-0.57099	0.474587	-0.351747	-0.932745
LPCAT4	-0.670382	-1.2035	-0.340355	-0.866979	-0.977925
LPIN1	-1.5095	-1.78072	0.374884	-0.65955	-1.73985
LRAT	1.33931	2.49108	-0.150407	1.41268	2.70849
LRFN1	-0.154117	-1.17601	-0.825615	-0.858569	-1.32304
LRFN2	-2.66831	-6.10244	0.422139	-2.90396	-5.29998
LRFN4	-0.962402	-2.78077	-0.898925	-1.29648	-2.52275
LRFN5	0.140646	-2.73677	0.569646	0.244328	-2.50604
LRG1	-0.59866	-2.03823	-0.763752	-0.623468	-1.99046
LRGUK	1.0708	3.42176	-2.14433	-0.0787087	2.98258
LRIF1	0.638252	0.865522	0.150057	0.642868	0.919179
LRIG1	-0.45833	-0.806806	-0.455939	-1.05549	-1.06923
LRP12	0.788164	1.3857	0.228986	0.880156	1.4364
LRP2	-0.457255	-1.52137	0.919072	-0.41012	-1.25901
LRP2BP	-0.950462	-1.22689	-0.637432	-1.23169	-1.45759
LRP5	-0.506073	-1.04711	-0.249182	-0.571614	-1.08798
LRP8	-0.388091	-1.14855	-0.260432	-0.578571	-1.22108
LRRC15	-0.308403	-0.908302	-0.053266	-0.402714	-0.978831
LRRC26	-0.593523	-1.64862	-0.727176	-0.773417	-1.22131
LRRC37A17P	0.562412	0.552621	0.236191	0.438602	0.804197
LRRC37B	0.884732	0.856571	0.552276	0.767037	1.11954
LRRC49	1.10976	1.69717	0.0992309	0.947184	1.47997
LRRC57	0.454715	0.791541	0.143418	0.460922	0.842447
LRRC6	0.730389	2.55252	1.55816	2.00405	2.6474
LRRC73	-0.205398	-1.37021	0.141589	0.0471892	-0.920544
LRRC75B	-1.20118	-1.97009	-0.383432	-1.20545	-1.71734
LRRC8C	0.686231	1.29388	-0.0728522	0.514462	1.22915
LRRFIP1	-0.263544	-0.591425	0.0225523	-0.304466	-0.776468
LRRIQ1	2.56563	2.93795	-0.0700759	2.10956	3.50149
LRRIQ3	0.356003	1.44562	0.208619	0.823887	1.65272
LRRN2	-0.940577	-2.44416	-0.309536	-0.896118	-2.84056
LRRTM4	0.216724	-1.83798	0.76407	0.389838	-2.16436
LTBP2	-0.233778	0.407247	-0.544589	0.0287104	0.869855
LTBP3	-0.509237	-1.11766	-0.0855532	-0.550951	-1.04312
LTBR	-0.433462	-1.09921	-0.331535	-0.665854	-1.1064
LURAP1L	0.0734475	-0.922182	0.332569	0.239214	-1.05612
LXN	-0.278817	-1.46251	0.258352	-0.121553	-1.43498
LYPD1	-0.576249	-1.56631	0.443617	-0.345035	-1.60693
LYPD3	-1.22946	-2.3436	0.599301	-0.703893	-2.18481
LYPD6B	-0.828464	-2.44675	0.572575	-0.477932	-1.7193
LYRM9	-0.0125009	0.825711	0.0848781	0.591899	0.767823
LYSMD1	0.43371	0.873396	0.0173962	0.598686	0.942873
LYSMD4	0.241292	1.06733	0.296345	0.436326	0.954108
LYST	0.683608	0.912415	0.360651	0.708662	1.18333
LZTS2	-0.488665	-0.74285	-0.147663	-0.40518	-0.807593
LZTS3	0.360701	0.773938	-0.206645	0.236141	0.776675
MAB21L4	-1.23015	-2.76169	1.21277	-0.0836953	-2.74342
MACC1	-1.29907	-1.92487	0.644091	-0.816417	-1.39644
MAFA	-1.19446	-1.13302	0.127771	-0.79245	-0.766977
MAFB	-1.47435	-1.07338	0.22879	-1.37082	-0.844361
MAFIP	0.470633	0.945425	0.496062	0.717032	0.904677
MAG	-0.130548	-5.82184	0.24819	-2.43646	-2.27549
MAGEC2	1.40961	1.84906	1.9815	0.816176	2.55021
MAGED4B	0.177785	0.274663	-0.233866	0.54788	0.837252
MAGEE1	1.27357	2.33372	0.65445	1.72121	2.50823
MAGEH1	0.682836	1.10318	0.191135	0.805018	0.966119
MAGI1	-0.159458	-0.912816	0.22307	-0.156525	-0.768586
MAGI2	0.527333	0.591723	0.288107	0.375903	0.812216
MALL	-0.970582	-1.28169	-0.10805	-0.852036	-1.63891
MALRD1	-0.269908	-1.27778	-0.0773708	-0.279725	-1.26881
MAML3	-0.430066	-1.6554	0.0177118	-0.560429	-1.39215
MAN1A1	-0.748954	-1.30224	-0.363482	-1.02734	-1.30672
MANEA	0.580685	0.81087	-0.00290896	0.474963	0.960759
MAOA	-0.553719	-1.24344	0.0939316	-1.12969	-1.46536
MAP1A	0.583194	1.88401	-0.0580064	0.623204	1.81133
MAP1LC3B2	-0.400723	-1.17519	0.027196	-1.08162	-1.90337
MAP2	-0.10387	0.743144	0.372693	-0.011319	0.835687
MAP2K4P1	1.35351	1.12949	1.24703	0.747948	1.76429
MAP2K6	1.28792	2.11627	0.857187	1.2938	2.10156
MAP3K5	-0.353285	-0.573815	0.144601	-0.429815	-0.812785
MAP3K8	-0.377546	-1.04992	-0.282759	-0.644434	-1.38532
MAP6	0.853169	2.02432	0.164283	1.04139	1.80054
MAPK11	-0.668522	-0.777914	0.126964	-0.354966	-0.965644
MAPK12	-0.297468	-0.631363	-0.0813835	-0.520319	-0.97463
MAPK15	-1.16072	-2.05914	-0.00103658	-0.428178	-1.37638
MAPKBP1	0.213534	0.825663	0.132647	0.701929	0.966156
MAPRE2	0.958001	2.02659	0.0680054	1.30032	2.18357
2021-03-01	-0.408274	-1.53699	-0.0892841	-0.602683	-1.33785
2021-03-10	-2.76262	-0.581992	-0.111834	-0.0632139	-4.16831
2021-03-03	0.169707	0.994126	-0.285368	0.211055	0.867066
2021-03-08	0.332858	0.884073	0.177302	0.507812	0.89749
MARCKS	-1.07602	-2.06609	0.501716	-0.619988	-2.39851
MAT2A	-0.563985	-1.16986	-0.340627	-0.964743	-1.16409
MATK	-0.0873556	-0.664696	-0.329868	-0.425316	-0.794312
MB21D2	-0.283484	-0.974779	0.233201	-0.194938	-1.08901
MBNL2	-0.653364	-1.15705	0.385088	-0.166779	-1.02372
MBOAT1	-0.939536	-1.61789	-0.415769	-1.56391	-1.57769
MCF2L	-1.3603	-2.40908	-0.105455	-1.35693	-1.97549
MCM3AP-AS1	-0.170083	-0.84105	-0.325492	-0.67402	-1.10436
MCRIP2	-0.259654	-0.897551	-0.106343	-0.45099	-0.990496
MDGA1	-0.0411242	-2.18247	-4.01859	-3.53492	-4.11962
MDH1B	0.509209	0.705802	0.263263	0.0594436	1.09747
MDM1	0.382424	0.790928	-0.102974	0.38004	0.815577
MECOM	-0.542794	-1.86357	0.0462253	-0.541971	-1.23357
MED13L	-0.176342	-1.17981	-0.634698	-0.770951	-1.20661
MED22	-0.313795	-0.662954	-0.180979	-0.426391	-0.751617
MED30	0.648083	1.42443	0.240453	0.838978	1.35992
MEF2B	1.54446	1.96205	1.59596	1.15066	1.84215
MEF2D	-0.685097	-1.01236	-0.0175562	-0.465918	-0.821201
MEG3	-2.27735	-2.55549	-1.68635	-1.53643	-2.96799
MEGF6	-1.24016	-1.045	0.215244	-0.748541	-1.26493
MEGF9	-0.765466	-1.05702	0.16485	-0.692405	-1.06701
MEIOC	0.696726	1.33955	0.986554	1.26502	1.31198
MEIS1	0.536217	0.516847	0.221359	0.436872	0.904321
MERTK	-2.07474	-1.3202	-0.487296	-0.83405	-1.69361
MESP1	-0.584658	-0.805449	-0.43436	-0.974021	-1.05233
MET	-0.339842	-0.96704	0.0981521	-0.225198	-0.879838
METRNL	-0.647557	-1.16066	-0.0365742	-0.808834	-1.16256
METTL1	-0.0719614	-0.787276	-0.685605	-0.564521	-1.16945
METTL14	0.886248	0.806521	0.559005	0.748074	0.889447
METTL7A	-0.896837	-1.94816	0.57269	-0.778477	-1.39481
MFSD9	0.235573	0.75635	0.0282798	0.549868	0.888332
MID1IP1	-0.683626	-1.23833	-0.176348	-0.901337	-1.39612
MID2	-0.788076	-1.32522	0.0975629	-0.835076	-1.12087
MIDN	-0.858658	-2.01607	0.238095	-0.736824	-1.61175
MIER3	0.466255	0.721634	0.0492411	0.313523	0.767218
MINDY4	-0.764756	-0.536432	-0.00462872	-0.646152	-0.913804
MINPP1	0.462811	1.08119	0.0808179	0.429935	1.03082
MIR100HG	-1.54724	-1.69153	-0.693536	-0.584346	-2.52283
MIR17HG	-0.297424	-1.17497	-1.31549	-1.16741	-1.44526
MIR193BHG	-0.456477	-1.40603	-0.291239	-0.810259	-1.86035
MIR205HG	-0.956183	-0.537899	0.361026	-2.52777	-1.90396
MIR210HG	-1.37294	-3.13712	-1.08987	-1.14022	-1.99252
MIR4435-2HG	-0.396915	-0.699122	0.151155	-0.102205	-1.00684
MIR4477A	-0.763054	-0.982167	-0.478201	-2.44086	-2.02534
MIR570	-0.556717	-0.804248	0.0501442	-0.527686	-1.27766
MIR9-3HG	-0.506015	-1.80433	0.34503	-0.610396	-2.38732
MIR99AHG	0.104117	-2.16892	0.709594	-0.365923	-1.67654
MISP	-0.900226	-2.92463	0.369047	-0.45076	-2.69514
MISP3	-0.643421	-1.3291	0.283864	-0.398964	-1.3374
MKRN2OS	0.595362	1.27811	0.341867	0.802203	1.20378
MLLT3	-0.441978	-0.831128	0.466388	-0.247264	-0.766224
MLLT6	-0.56666	-1.3344	-0.0430159	-0.698496	-1.25818
MLPH	-0.855015	-2.19064	-0.138536	-0.972613	-2.37584
MLXIP	-0.497864	-0.605399	-0.265774	-0.587929	-0.768872
MMAA	0.759529	0.899943	0.164664	0.642705	0.887504
MMEL1	-0.734335	-1.20064	0.429895	-0.0356809	-1.067
MMP15	-0.684837	-0.881217	-0.191659	-0.696135	-0.949642
MMP16	-0.651991	-2.37476	0.21475	-0.372607	-2.32617
MMP17	-0.680079	-1.15567	-0.373316	-0.704673	-1.23274
MMP9	-0.662612	-1.49981	0.140894	-0.711553	-1.36932
MNS1	0.779971	1.15139	0.149875	0.57395	1.21063
MNT	-0.828253	-1.75555	-0.305904	-1.23609	-1.65749
MNX1-AS1	-0.165854	-0.637113	-0.199297	-0.332423	-0.947256
MOB3B	-0.227842	-0.643248	-0.0930522	-0.658469	-1.7499
MOCS1	0.256464	0.74203	0.135719	0.451143	0.808104
MORN4	0.189948	0.764188	0.379099	0.603606	0.869139
MOSPD1	0.35136	0.755476	0.0940467	0.328952	0.781815
MPP3	-0.962352	-1.58054	-0.402656	-0.870793	-2.02739
MPPED2	-0.808149	-1.78853	-1.71031	-2.13571	-2.27364
MPV17L	-0.816357	-0.938996	-0.785742	-0.818499	-0.924924
MPZL2	-0.424808	-1.23172	0.161292	-0.289044	-1.22164
MRAS	1.08631	2.07283	1.39671	1.03911	1.56054
MREG	-0.422169	-1.30229	-0.656719	-1.14519	-1.39915
MRPL35P2	-1.31342	-4.29447	-0.0587975	-0.280026	-3.60425
MRPS31P5	0.573639	0.858267	0.297108	0.435615	0.778497
MSANTD3-TMEFF1	0.875652	0.677626	0.105759	0.716818	1.07593
MSH5-SAPCD1	-0.848738	-0.186271	-0.0448451	-0.30112	-1.24658
MST1L	-0.108386	0.380131	0.507042	0.772456	1.02448
MST1R	-0.958639	-0.93572	0.391185	-0.468093	-1.23315
MSX1	0.695551	1.1033	-0.0660899	0.681426	1.21359
MSX2	-0.183331	-0.813382	-0.0838116	-0.605475	-0.908632
MTA3	-0.614297	-1.29842	0.240726	-0.448046	-1.27199
MTBP	0.339756	0.849084	0.162795	0.601211	0.911244
MTMR9LP	-0.921698	-1.04792	0.0946144	-0.282942	-0.95157
MTSS1L	-0.450778	-0.806925	-0.0894921	-0.494331	-0.898164
MTUS1	-0.647203	-2.26764	0.0037706	-0.790311	-2.22588
MUC1	-0.758895	-1.63872	0.279468	-0.371734	-1.49704
MUC15	1.08841	1.61943	0.312631	0.799844	1.51018
MUC16	-1.06233	-1.57887	-0.298251	-0.961418	-1.97812
MUC2	-2.49977	-2.96276	-2.47613	0.211287	-3.48496
MUC4	1.55774	1.96343	1.0607	1.73267	2.72386
MUC5AC	-0.550003	-0.911137	-0.0491542	-0.734078	-1.18267
MUC6	-3.18162	-3.3181	-2.60107	-1.84764	-3.38907
MYADM	-1.15647	-2.19625	0.0208158	-1.00535	-1.93884
MYB	-1.18872	-3.00945	-0.654109	-2.4969	-3.67088
MYBBP1A	-0.245057	-1.13527	-0.618192	-0.758328	-1.19115
MYC	-0.866034	-3.61414	-1.17002	-2.04709	-4.48551
MYCL	-2.4143	-2.66377	-0.0407554	-1.0802	-2.08947
MYEOV	-0.723026	-1.979	-1.02737	-1.95741	-1.63539
MYLIP	-0.672272	-1.47687	0.199819	-0.505458	-1.3604
MYO16	-0.464266	-2.99536	-0.343395	-0.573559	-2.9966
MYO18A	-0.909592	-1.08095	0.167164	-0.599683	-1.16959
MYO1B	-0.310427	-1.24385	0.261658	-0.128877	-1.18534
MYO3B	-1.02835	-3.06102	0.316149	-0.436613	-2.5163
MYO7A	0.653875	1.19573	0.992746	0.705902	1.4144
MYOF	-0.330744	-0.807981	-0.403294	-0.683819	-0.884563
MYORG	-1.10623	-1.20242	0.0333615	-1.10561	-1.33997
MYZAP	-2.03259	-3.55951	-0.705688	-3.61336	-3.46868
MZB1	-0.735145	-2.07336	0.186417	-0.551336	-1.64793
N4BP3	-0.772993	-3.10741	0.388325	-0.229088	-3.00815
NAALADL2	0.157897	-0.665132	0.153393	0.0437335	-0.824786
NAB2	-0.363578	-0.746807	-0.302419	-0.492156	-0.793574
NACC2	-0.660233	-1.38201	0.176568	-0.609501	-1.397
NALT1	-1.28626	-2.19806	0.191386	-0.950721	-2.15018
NAP1L2	0.685309	1.28339	0.218421	0.842237	1.27316
NAP1L3	2.01001	3.53781	1.21292	2.45566	3.69952
NAP1L5	1.07369	2.03341	-0.033979	0.865008	1.99263
NAP1L6	1.18552	1.94593	0.0193755	1.23222	1.71045
NAT1	-0.434865	-1.38675	-0.777591	-1.17847	-1.3505
NAT8L	-0.0441162	-0.801773	-0.68725	-0.619299	-1.00768
NAV1	-0.323008	-1.23481	0.536529	-0.499848	-1.37865
NBEAL2	-1.33886	-2.00631	-0.119213	-1.15007	-2.02394
NCKAP5	0.112654	-0.944114	0.193515	0.375216	-0.840112
NCOR2	-0.927008	-1.63113	-0.0939285	-0.841042	-1.57081
NCR3LG1	0.371656	-0.201801	-0.275209	-0.154616	-0.794739
NDST1	-0.290075	-0.995477	0.0250666	-0.449421	-1.08666
NDST4	-0.172789	-2.35389	0.68903	0.318883	-3.54159
NEAT1	-0.896776	-0.977611	0.0144627	-0.426216	-0.840848
NEBL	-0.575748	-1.06105	0.18836	-0.413465	-0.906546
NECAB1	0.0544534	-1.48395	-0.147092	-0.383792	-1.72426
NECTIN1	-0.372221	-0.802863	0.0244511	-0.4457	-0.910109
NECTIN2	-0.63088	-1.14336	0.127401	-0.5222	-1.08402
NECTIN4	-1.22348	-2.44704	0.274638	-1.02486	-2.43782
NEDD1	0.461719	0.828926	-0.0100026	0.420637	0.791764
NEDD4L	-0.160055	-1.23576	0.5885	0.348881	-0.817472
NEDD9	-1.29588	-3.29714	0.173614	-1.03832	-3.31013
NEK6	-0.28313	-1.02444	0.0120513	-0.248202	-0.978454
NEK8	-0.446687	-0.803404	0.20227	-0.0832464	-0.935595
NEURL1	-1.2363	-2.05165	0.436704	-0.964506	-1.54911
NEXMIF	0.315738	1.0098	0.332012	0.426347	0.89496
NFATC4	-1.7116	-1.5338	0.540365	-0.081589	-1.97194
NFE2L3	-0.373239	-0.499207	0.276163	-0.510031	-0.933666
NFIA	0.0145898	-1.05935	-0.245952	-0.453917	-1.24198
NFIB	-0.424728	-1.77627	-0.0117658	-0.368038	-1.57214
NFIC	-0.217631	-0.900641	-0.11395	-0.291799	-0.863657
NFKBIA	-0.461885	-0.676586	0.380896	-0.316999	-0.759202
NFKBIZ	-1.77674	-2.66445	-0.173372	-1.31427	-2.22959
NGFR	0.0499857	1.40018	1.06986	0.338063	1.41762
NHS	-1.51876	-1.46354	0.212129	-1.37434	-1.55973
NID2	-1.94667	-0.476762	-1.88281	-1.32542	-2.52138
NIFK	0.102179	-0.553912	-0.464621	-0.424204	-0.823487
NINJ1	-0.377474	-1.33045	0.0686317	-0.394549	-1.36417
NKD1	1.6424	1.29237	-0.359783	-1.07169	2.14219
NKILA	-0.827749	-1.92293	0.483588	-0.615769	-1.67974
NKX3-1	1.04997	2.02583	0.0469249	1.07415	1.93551
NKX3-2	-0.304833	0.756005	0.0928518	0.315939	0.755735
NMNAT2	0.202395	1.48477	-0.196445	0.991619	1.23121
NMNAT3	0.325445	0.789768	-0.399005	0.545843	0.840817
NOL3	-0.294423	-0.638479	-0.0698203	-0.338	-0.934673
NOL4L	-0.675459	-1.60477	0.282207	-0.529406	-1.64136
NOP16	-0.00458021	-0.990217	-0.675668	-0.604832	-1.29645
NOS1AP	-0.684443	-1.31717	-1.1736	-1.91775	-1.51659
NOTCH1	-0.547091	-0.827909	-0.294129	-0.694659	-0.876632
NOTCH3	-1.02706	-2.20997	0.250554	-0.699628	-2.0233
NOX5	-0.909678	-1.72954	0.395957	-0.659394	-1.13102
NOXA1	-0.719785	-1.10814	-0.0177642	-0.311331	-0.86554
NPHP1	0.526075	1.25616	0.0327715	0.508714	1.17004
NPIPB3	-0.576914	-0.901486	-0.300036	-0.506066	-0.855929
NPIPB5	-0.568938	-0.821005	-0.213983	-0.748514	-1.01326
NPNT	-0.456008	-1.29846	0.428478	-0.229959	-1.14412
NPY1R	-0.32592	-1.91313	-2.16928	-2.41243	-2.15817
NR1D1	-0.131612	-0.824759	-0.270201	-0.307887	-0.801411
NR2F2	-0.657931	-2.77936	0.00514055	-0.762875	-2.70427
NR2F2-AS1	-1.28704	-4.07127	-0.502419	-1.40765	-4.24799
NR2F6	-0.306168	-0.915366	-0.217091	-0.358689	-0.884349
NR3C1	-0.38072	-0.876577	0.280439	-0.265146	-0.96603
NR4A2	-0.586654	0.301512	0.0866903	0.0211208	0.766688
NR4A3	-0.286316	0.7006	-0.538361	-0.170466	0.823257
NRADDP	-1.81708	-3.35585	0.0681034	-1.01363	-3.54569
NRARP	-0.450263	-1.30345	-0.439262	-0.850536	-1.16275
NRCAM	-0.600345	-2.09516	-0.4632	-0.93795	-1.88912
NREP	-0.692112	-1.28212	-0.287037	-0.765017	-1.10678
NRIP1	-0.379073	-1.20502	-0.399261	-0.892915	-1.44475
NRK	-0.367496	-1.97465	0.603365	0.0432153	-1.2854
NRL	-0.243337	-1.0454	-0.0891864	-0.330099	-1.11191
NRP1	-0.213889	-1.34596	-0.0851874	-0.208942	-1.26637
NSMCE3	0.606787	1.01404	0.00937516	0.498528	0.96859
NSUN3	0.753771	0.801668	0.514771	0.721961	0.8171
NT5C1B	1.49479	2.21103	0.858876	2.0527	2.58287
NT5E	-0.105946	-1.40666	0.278812	-0.251938	-1.38872
NTN1	-0.612273	-1.1324	-1.04039	-1.55866	-1.43689
NTN4	-1.01285	-2.79146	0.351439	-0.107757	-2.70068
NTRK2	-0.0432919	-1.00206	-0.296639	-0.35588	-0.936088
NTSR1	-1.11376	-2.1927	0.366844	-0.894166	-1.6291
NUAK1	-0.457648	-1.0314	0.520782	0.0245811	-1.33887
NUDT17	0.327342	0.984736	0.174283	0.496882	0.933285
NUDT4	-0.530826	-0.927655	0.306435	-0.340334	-0.846623
NUDT4P2	-0.381836	-0.877829	0.291828	-0.218445	-0.942776
NUDT8	-0.319018	-0.784736	-0.305857	-0.376968	-0.7927
NUS1P2	-0.572537	-1.78522	-0.295193	-0.693141	-1.86851
NVL	-0.697451	-1.65132	0.217784	-0.401134	-1.6009
NXF1	0.276563	0.730983	0.00533379	0.359072	0.913109
NXN	-0.0407031	1.02181	0.14521	0.249155	1.07394
NXNL2	-1.0962	-1.16332	-1.16431	-1.38215	-1.06448
NYAP1	0.171061	0.708069	0.514039	0.996033	1.34719
NYNRIN	-0.244095	-1.93096	0.783379	0.592809	-2.44909
OBSCN	-0.88439	-1.09964	-0.156523	-0.398253	-1.24159
OBSL1	-0.425364	-1.01276	0.0456802	-0.474477	-1.00715
OGDHL	0.782845	1.13759	0.485227	1.11802	1.40581
OGFRP1	-0.472572	-1.55918	-0.873718	-0.856196	-1.34813
OLFM2	-0.437852	-1.25752	-0.227693	-0.677483	-0.968794
OLMALINC	-0.656342	-1.68543	0.202293	-0.450372	-1.55714
ONECUT1	1.0014	2.17682	0.252108	0.917225	2.28209
OPHN1	-0.514086	-1.03032	-0.260165	-0.679431	-0.7665
OPTN	0.183944	0.664021	0.352952	0.367429	0.83007
OR1I1	-0.555319	-0.589244	-0.265295	-0.399083	-1.4534
OR6D1P	0.42919	-1.05413	0.367631	0.529786	-1.1873
OSBPL10	-0.263163	-1.12319	-0.0982201	-0.290094	-0.854213
OSCP1	0.213799	0.73238	0.115019	0.662038	0.97028
OSR2	-0.866435	-1.50895	0.330095	-0.74228	-1.15305
OTOGL	-0.79245	-0.163136	0.742209	0.440306	-2.54136
OTUB2	0.364327	0.686173	-0.0692082	0.348099	0.803745
OTUD3	0.497906	0.77737	0.324666	0.515843	0.853276
OTUD7A	2.6171	3.03837	1.4365	2.34154	2.44431
OVOL1	-1.07544	-2.2729	0.132156	-1.17463	-2.15333
OVOL2	-0.534757	-1.39538	-0.778934	-0.886183	-1.49157
OXTR	-0.753477	-1.34243	0.316759	-0.343655	-1.82253
P2RX2	-0.661754	-0.973019	0.323055	-0.195041	-0.830373
P2RX4	-0.421378	-0.971673	0.0959121	-0.332338	-0.930166
P2RY2	-0.967123	-3.23822	0.0357317	-0.924926	-3.48867
P2RY6	-0.898329	-3.01329	0.227236	-0.565689	-2.88081
P3H2	-0.0492063	-3.2921	-1.55778	-1.37855	-3.81457
PABPC5	0.521941	1.4366	0.721118	1.00549	1.26232
PACSIN3	-0.503983	-1.3002	0.0669812	-0.501542	-1.3616
PADI1	-1.45888	-1.40899	0.227541	-1.14027	-3.29978
PADI3	-0.606423	-1.02035	-0.245524	-0.619235	-0.942668
PALM3	-1.24369	-3.09178	0.258786	-1.14596	-3.28803
PAPLN	-0.18535	0.623095	-0.0368517	0.369125	1.47988
PAQR3	0.448016	0.817193	-0.145952	0.268001	0.8422
PAQR5	-0.573753	-1.77056	-0.125657	-0.352174	-1.50364
PAQR7	-0.558249	-0.750545	0.162587	-0.41589	-1.04027
PARD3	-0.212397	-0.79657	0.161636	-0.0900961	-0.76503
PARP11	0.347424	0.809189	0.396875	1.06202	1.11154
PARP9	-0.507374	-1.30408	0.392254	-0.216662	-1.13766
PATJ	-0.25764	-0.928962	-0.0363684	-0.464421	-0.968742
PATZ1	-0.195396	-0.920809	0.0809541	-0.25424	-0.994111
PAX8	-0.796327	-0.844734	-0.483104	-0.429406	-0.925825
PAXIP1-AS2	0.08937	0.871345	-0.130797	0.318758	0.90149
PBX1	-0.436343	-2.23819	0.0545182	-0.49124	-1.8888
PCAT1	-0.908678	-2.2372	0.145187	-0.940833	-2.06391
PCAT6	-1.23858	-1.34168	0.0218725	-0.63478	-0.993681
PCDH1	-1.10575	-1.822	0.377735	-0.754289	-1.57786
PCDH10	-0.171188	-2.31572	0.383071	0.25127	-2.07069
PCDH19	-0.940364	-1.34758	-0.797064	-1.77342	-1.58727
[truncated: 1,035 more rows]

## Sheet: 2B
pathway	variable	NES	ES	P-value (adj)
HALLMARK_DNA_REPAIR	MCF7 CPI-1612 5 nM	2.19831	0.5432	0.00573329
HALLMARK_DNA_REPAIR	MCF7 CPI-1612 50 nM	1.78038	0.489209	0.00920471
HALLMARK_DNA_REPAIR	MCF7 Ful 100 nM	1.5743	0.381837	0.012213
HALLMARK_DNA_REPAIR	MCF7 CPI-1612 5 nM + Ful 100 nM	2.02058	0.498973	0.00727484
HALLMARK_DNA_REPAIR	MCF7 CPI-1612 50 nM + Ful 100 nM	1.59593	0.435896	0.00997606
HALLMARK_ESTROGEN_RESPONSE_EARLY	MCF7 CPI-1612 5 nM	-2.98732	-0.777538	0.00464511
HALLMARK_ESTROGEN_RESPONSE_EARLY	MCF7 CPI-1612 50 nM	-2.72786	-0.850671	0.0037092
HALLMARK_ESTROGEN_RESPONSE_EARLY	MCF7 Ful 100 nM	-3.43156	-0.797256	0.00579643
HALLMARK_ESTROGEN_RESPONSE_EARLY	MCF7 CPI-1612 5 nM + Ful 100 nM	-3.18788	-0.866561	0.00343784
HALLMARK_ESTROGEN_RESPONSE_EARLY	MCF7 CPI-1612 50 nM + Ful 100 nM	-2.68337	-0.855188	0.00355215
HALLMARK_ESTROGEN_RESPONSE_LATE	MCF7 CPI-1612 5 nM	-2.58057	-0.671169	0.00464511
HALLMARK_ESTROGEN_RESPONSE_LATE	MCF7 CPI-1612 50 nM	-2.48115	-0.774058	0.0037092
HALLMARK_ESTROGEN_RESPONSE_LATE	MCF7 Ful 100 nM	-2.87623	-0.668575	0.00579643
HALLMARK_ESTROGEN_RESPONSE_LATE	MCF7 CPI-1612 5 nM + Ful 100 nM	-2.89292	-0.785644	0.00343784
HALLMARK_ESTROGEN_RESPONSE_LATE	MCF7 CPI-1612 50 nM + Ful 100 nM	-2.4255	-0.773327	0.00355215
HALLMARK_INFLAMMATORY_RESPONSE	MCF7 CPI-1612 5 nM	-1.65483	-0.441909	0.00573329
HALLMARK_INFLAMMATORY_RESPONSE	MCF7 CPI-1612 50 nM	-1.75487	-0.555621	0.0037092
HALLMARK_INFLAMMATORY_RESPONSE	MCF7 Ful 100 nM	1.01554	0.241742	0.419204
HALLMARK_INFLAMMATORY_RESPONSE	MCF7 CPI-1612 5 nM + Ful 100 nM	-1.76864	-0.491861	0.00343784
HALLMARK_INFLAMMATORY_RESPONSE	MCF7 CPI-1612 50 nM + Ful 100 nM	-1.73556	-0.558148	0.00355215
HALLMARK_TGF_BETA_SIGNALING	MCF7 CPI-1612 5 nM	-2.05147	-0.646776	0.00464511
HALLMARK_TGF_BETA_SIGNALING	MCF7 CPI-1612 50 nM	-1.85962	-0.678567	0.0037092
HALLMARK_TGF_BETA_SIGNALING	MCF7 Ful 100 nM	1.53808	0.443164	0.0234962
HALLMARK_TGF_BETA_SIGNALING	MCF7 CPI-1612 5 nM + Ful 100 nM	-1.88502	-0.617909	0.00343784
HALLMARK_TGF_BETA_SIGNALING	MCF7 CPI-1612 50 nM + Ful 100 nM	-1.82562	-0.674568	0.00358038
HALLMARK_TNFA_SIGNALING_VIA_NFKB	MCF7 CPI-1612 5 nM	-2.55484	-0.671725	0.00464511
HALLMARK_TNFA_SIGNALING_VIA_NFKB	MCF7 CPI-1612 50 nM	-2.22444	-0.697597	0.0037092
HALLMARK_TNFA_SIGNALING_VIA_NFKB	MCF7 Ful 100 nM	1.46196	0.345958	0.0144592
HALLMARK_TNFA_SIGNALING_VIA_NFKB	MCF7 CPI-1612 5 nM + Ful 100 nM	-2.36915	-0.650125	0.00343784
HALLMARK_TNFA_SIGNALING_VIA_NFKB	MCF7 CPI-1612 50 nM + Ful 100 nM	-2.1828	-0.698961	0.00355215

## Sheet: 2C
geneName	annotation	Fulvestrant	CPI-1612 low	CPI-1612 high	CPI-1612 low + Fulvestrant	CPI-1612 high + Fulvestrant
EGR3	shared	-2.8675	-0.85221	-3.67584	-3.52182	-4.77933
CXCL12	shared	-2.77638	-0.79601	-3.19234	-3.1241	-3.23263
NPY1R	shared	-2.16928	-0.32592	-1.91313	-2.41243	-2.15817
GREB1	shared	-2.09897	-0.43642	-2.27832	-2.22281	-2.71387
PGR	shared	-1.95291	-0.2437	-1.75323	-2.35004	-2.76133
MPPED2	shared	-1.71031	-0.80815	-1.78853	-2.13571	-2.27364
TSKU	shared	-1.69095	-1.16398	-3.27953	-3.69236	-6.52408
CA12	shared	-1.44473	-0.37917	-2.21503	-1.94795	-3.00704
IGF1R	shared	-1.35376	-0.73751	-1.49388	-1.28905	-1.8717
KCNK5	shared	-1.28679	-0.7227	-1.22563	-1.7031	-1.41616
CBFA2T3	shared	-1.21654	-0.60693	-2.26114	-1.76921	-2.72691
MYC	shared	-1.17002	-0.86603	-3.61414	-2.04709	-4.48551
KLF4	CPI-1612	0.086366	-1.70786	-2.67597	-1.72245	-2.5103
BHLHE40	CPI-1612	0.234315	-1.64954	-3.93772	-1.40722	-4.02805
ELF3	CPI-1612	0.463045	-1.40042	-3.23697	-0.90205	-3.17581
HR	CPI-1612	-0.27529	-1.29237	-2.57852	-1.06675	-2.82349
TJP3	CPI-1612	0.165053	-1.21898	-2.15749	-0.94457	-1.93934
MYB	CPI-1612	-0.65411	-1.18872	-3.00945	-2.4969	-3.67088
ESRP2	CPI-1612	-0.07795	-1.11566	-2.6213	-1.13814	-2.6276
HES1	CPI-1612	0.204186	-1.00413	-3.19449	-0.80195	-3.40563
INHBB	CPI-1612	0.215228	-0.99931	-3.1313	-0.98166	-3.30702
RARA	CPI-1612	-1.00223	-0.90081	-2.6825	-2.25704	-3.58309
P2RY2	CPI-1612	0.035732	-0.96712	-3.23822	-0.92493	-3.48867
STC2	CPI-1612	-1.11824	-0.78617	-2.66525	-2.10017	-2.91789
CISH	CPI-1612	-0.75139	-0.86476	-2.7407	-1.80356	-2.73586
TMPRSS3	CPI-1612	-0.58156	-0.6209	-3.25378	-2.0098	-2.54134
PRSS23	shared	-1.05304	-0.51429	-2.04371	-1.48106	-2.02116
XBP1	shared	-1.0002	-0.10889	-1.58906	-1.4168	-2.29786

## Sheet: 2D
id	Treatment	MYC_tpm	GREB1_tpm	ELF3_tpm
SP1	DMSO	219.855	447.89	180.928
SP2	CPI-1612 low	129.115	339.444	67.464
SP3	CPI-1612 high	13.8499	89.0793	19.8263
SP4	Fulvestrant	89.1653	106.785	230.547			p-values for unpaired student's t-test relative to DMSO
SP5	CPI-1612 low + Fulvestrant	56.8545	100.011	98.4017
SP6	CPI-1612 high + Fulvestrant	7.46667	72.229	20.9155				MYC	GREB1	ELF3
SP8	DMSO	240.546	627.438	169.381			CPI-1612 low	0.01	0.27	0.002
SP9	CPI-1612 low	136.512	485.275	60.3634			CPI-1612 high	0.006	0.006	0.0005
SP10	CPI-1612 high	21.6972	128.263	17.2849			Fulvestrant	0.008	0.007	0.07
SP11	Fulvestrant	102.783	137.453	238.701			CPI-1612 low + Fulvestrant	0.002	0.007	0.01
SP12	CPI-1612 low + Fulvestrant	56.633	144.216	89.8759			CPI-1612 high + Fulvestrant	0.0005	0.005	0.0005
SP13	CPI-1612 high + Fulvestrant	11.3754	106.626	17.7134
SP15	DMSO	298.114	390.78	224
SP16	CPI-1612 low	164.361	284.28	81.985
SP17	CPI-1612 high	28.2425	71.9967	20.0996
SP18	Fulvestrant	145.322	77.2475	286.198
SP19	CPI-1612 low + Fulvestrant	83.8835	66.0507	127.696
SP20	CPI-1612 high + Fulvestrant	16.0701	38.5177	24.1173
