# Supplementary material for: CREBBP/EP300 acetyltransferase inhibition disrupts FOXA1-bound enhancers to inhibit the proliferation of ER+ breast cancer cells
Source: PLoS One. 2022 Mar 30;17(3):e0262378. doi: 10.1371/journal.pone.0262378 (PMC8967035; doi:10.1371/journal.pone.0262378)
Supplement: S4 Data — (XLSX) [file pone.0262378.s012.xlsx]

## Sheet: 3A
H3K27ac - foldChanges								ATAC-seq - foldChanges
chr	start	end	DMSO-H3K27ac	CPI-1612-H3K27ac	log2FoldChange			chr	start	end	DMSO_ATACseq	CPI-1612_ATACseq	log2FoldChange
chr17	30923200	30923399	20.7982	0.00502513	-12.015			chr18	54532882	54533278	76.9214	2.96561	-4.69699
chr1	2825000	2825199	19.8002	0	-12.015			chr12	102401974	102402207	34.6146	1.4828	-4.54498
chr1	3709600	3710999	16.5162	0	-12.015			chr3_KI270934v1_alt	66705	67038	66.6652	2.96561	-4.49053
chr1	3824800	3825199	21.8231	0	-12.015			chr4	12576403	12576676	28.2045	1.4828	-4.24953
chr1	5772800	5772999	24.5867	0	-12.015			chr4	119025015	119025233	26.9225	1.4828	-4.18241
chr1	9695800	9695999	17.2568	0	-12.015			chr8	40088413	40088675	25.6405	1.4828	-4.11202
chr1	13568000	13568199	7.7504	0	-12.015			chr13	29815445	29815887	49.9989	2.96561	-4.0755
chr1	19588200	19588599	15.799	0	-12.015			chr3	59541231	59541703	24.3585	1.4828	-4.03802
chr1	23540600	23540799	26.2179	0	-12.015			chr1	189844579	189845380	24.3585	1.4828	-4.03802
chr1	23766400	23767399	9.21827	0	-12.015			chr3	167534739	167535074	23.0764	1.4828	-3.96002
chr1	24528600	24530199	9.55236	0	-12.015			chr5	102301475	102301728	23.0764	1.4828	-3.96002
chr1	27072600	27072999	5.83058	0	-12.015			chr6	136397018	136397198	21.7944	1.4828	-3.87756
chr1	27169600	27169999	11.8096	0	-12.015			chr7	20892792	20893226	21.7944	1.4828	-3.87756
chr1	27187200	27188399	13.95	0	-12.015			chr9	73327234	73327504	21.7944	1.4828	-3.87756
chr1	39461800	39461999	8.30804	0	-12.015			chr10	84340174	84340481	20.5124	1.4828	-3.79009
chr1	40417200	40417399	16.0005	0	-12.015			chr7	50550754	50551012	20.5124	1.4828	-3.79009
chr1	42706800	42706999	21.5332	0	-12.015			chr18	57728937	57729544	638.448	48.9325	-3.7057
chr1	43765400	43765999	20.8389	0	-12.015			chr3	164031921	164032204	19.2304	1.4828	-3.69699
chr1	45389600	45391199	11.4076	0	-12.015			chr11	47503215	47503500	53.845	4.44841	-3.59745
chr1	45888600	45888799	8.161	0	-12.015			chr3	102126053	102126255	17.9483	1.4828	-3.59745
chr1	47064000	47064199	16.382	0	-12.015			chr3	188269076	188269321	17.9483	1.4828	-3.59745
chr1	47236600	47236999	19.6673	0	-12.015			chr5	33243218	33243426	17.9483	1.4828	-3.59745
chr1	47908600	47910199	9.0495	0	-12.015			chr6	19165378	19165668	17.9483	1.4828	-3.59745
chr1	52138200	52138999	11.0792	0	-12.015			chr8	88441846	88442074	35.8967	2.96561	-3.59745
chr1	52802200	52802399	24.9378	0	-12.015			chr12	28231291	28231540	16.6663	1.4828	-3.49053
chr1	54360800	54360999	20.1111	0	-12.015			chr1	87106922	87107169	16.6663	1.4828	-3.49053
chr1	58518200	58518399	5.32583	0	-12.015			chr4	30396836	30397073	16.6663	1.4828	-3.49053
chr1	61672000	61672199	25.724	0	-12.015			chr3	133523838	133524109	241.02	22.2421	-3.43779
chr1	62123400	62123599	7.50819	0	-12.015			chr2	139827999	139828242	32.0506	2.96561	-3.43395
chr1	62137400	62137799	11.3884	0	-12.015			chr20	14385420	14385688	47.4349	4.44841	-3.41459
chr1	75735200	75735999	13.4675	0	-12.015			chrX	29932030	29932571	15.3843	1.4828	-3.37506
chr1	77973800	77974399	12.007	0	-12.015			chrY	56674338	56677792	15.3843	1.4828	-3.37506
chr1	85072400	85072999	14.3135	0	-12.015			chr16	52097185	52097384	15.3843	1.4828	-3.37506
chr1	96591600	96591799	16.1494	0	-12.015			chr3	81713053	81713668	15.3843	1.4828	-3.37506
chr1	96882200	96882399	20.235	0	-12.015			chr8	68471357	68471564	15.3843	1.4828	-3.37506
chr1	97719000	97719399	12.8074	0	-12.015			chr10	113762100	113762353	29.4865	2.96561	-3.31366
chr1	111697400	111697799	11.3906	0	-12.015			chr3	89529911	89530316	114.1	11.8624	-3.26583
chr1	160287200	160288199	12.675	0	-12.015			chrX	9666550	9666779	14.1023	1.4828	-3.24953
chr1	162176400	162176599	18.843	0	-12.015			chrX	11747977	11748233	14.1023	1.4828	-3.24953
chr1	165913200	165913399	14.7684	0	-12.015			chr2	79523415	79523735	14.1023	1.4828	-3.24953
chr1	173167000	173167199	18.9999	0	-12.015			chr3	187621727	187622160	28.2045	2.96561	-3.24953
chr1	185115400	185115599	23.2783	0	-12.015			chr4	163712641	163712960	14.1023	1.4828	-3.24953
chr1	194091000	194091199	9.95729	0	-12.015			chr5	101137227	101137601	28.2045	2.96561	-3.24953
chr1	195161000	195161599	10.4067	0	-12.015			chr8	96284321	96284568	14.1023	1.4828	-3.24953
chr1	200420000	200420199	11.4996	0	-12.015			chr21	21340706	21341423	41.0248	4.44841	-3.20513
chr1	201960600	201961199	14.9131	0	-12.015			chr14	84875200	84875694	26.9225	2.96561	-3.18241
chr1	204934000	204934199	27.2889	0	-12.015			chr2	122384878	122385226	53.845	5.93122	-3.18241
chr1	211994400	211994799	15.1315	0	-12.015			chr6	143639137	143639420	26.9225	2.96561	-3.18241
chr1	219808400	219808599	9.24829	0	-12.015			chr11	80379722	80380194	65.3832	7.41402	-3.14059
chr1	223910800	223911199	10.252	0	-12.015			chrY	19566734	19568193	12.8202	1.4828	-3.11202
chr1	224210600	224210799	15.569	0	-12.015			chr2	198706797	198707022	12.8202	1.4828	-3.11202
chr1	225576200	225576399	29.184	0	-12.015			chr3	188624141	188624666	25.6405	2.96561	-3.11202
chr1	226436400	226436599	17.4664	0	-12.015			chr6	167728392	167728626	12.8202	1.4828	-3.11202
chr1	226622600	226622799	26.2671	0	-12.015			chr7	23981766	23982042	12.8202	1.4828	-3.11202
chr1	233184600	233185199	16.9634	0	-12.015			chr8	66880991	66881215	25.6405	2.96561	-3.11202
chr1	235530200	235530399	20.467	0	-12.015			chr2	82998800	82999091	49.9989	5.93122	-3.0755
chr1	236507200	236507399	15.8568	0	-12.015			chr5	72892930	72893283	37.1787	4.44841	-3.06311
chr1	246783200	246784199	6.95247	0	-12.015			chr14	35567698	35568074	24.3585	2.96561	-3.03802
chr10	1947800	1948199	25.9215	0	-12.015			chr6	17106192	17106536	219.226	26.6905	-3.03802
chr10	1986800	1986999	15.3966	0	-12.015			chr1	246552203	246552406	24.3585	2.96561	-3.03802
chr10	12352600	12352799	18.3239	0	-12.015			chr4	24595688	24596037	239.738	29.6561	-3.01506
chr10	13689400	13689799	15.5204	0	-12.015			chr18	42765201	42765789	152.561	19.2765	-2.98447
chr10	15190800	15190999	16.0852	0	-12.015			chr11	4956505	4956757	11.5382	1.4828	-2.96002
chr10	15716600	15716799	14.5482	0	-12.015			chr11	21368707	21369053	11.5382	1.4828	-2.96002
chr10	17447000	17447399	20.9887	0	-12.015			chr15	26907803	26908104	11.5382	1.4828	-2.96002
chr10	24491200	24491799	10.6312	0	-12.015			chr15	28811931	28812162	23.0764	2.96561	-2.96002
chr10	30103600	30104399	14.0089	0	-12.015			chr17_KI270857v1_alt	550733	551009	11.5382	1.4828	-2.96002
chr10	33908600	33908799	12.0267	0	-12.015			chr19_GL949752v1_alt	532871	533278	23.0764	2.96561	-2.96002
chr10	34750400	34750599	22.5737	0	-12.015			chr3	56607487	56607752	11.5382	1.4828	-2.96002
chr10	35876800	35876999	21.7936	0	-12.015			chr3	87137683	87137945	11.5382	1.4828	-2.96002
chr10	59568600	59568799	8.34171	0	-12.015			chr3	165078402	165078643	11.5382	1.4828	-2.96002
chr10	66695800	66695999	13.4979	0	-12.015			chr3	167901174	167901451	23.0764	2.96561	-2.96002
chr10	71398000	71398599	22.7272	0	-12.015			chr3	179836119	179836458	11.5382	1.4828	-2.96002
chr10	72311600	72311799	15.9033	0	-12.015			chr4	60427405	60427654	11.5382	1.4828	-2.96002
chr10	72925000	72925199	21.9278	0	-12.015			chr4	70386833	70387126	11.5382	1.4828	-2.96002
chr10	77704400	77704799	6.77444	0	-12.015			chr1	189130063	189130288	11.5382	1.4828	-2.96002
chr10	84297600	84297999	12.7335	0	-12.015			chr5	40073964	40074243	11.5382	1.4828	-2.96002
chr10	98778200	98778399	20.8556	0	-12.015			chr5	126936286	126936493	34.6146	4.44841	-2.96002
chr10	100477800	100478799	15.2678	0	-12.015			chr6	142790340	142790722	11.5382	1.4828	-2.96002
chr10	102289000	102289199	14.6901	0	-12.015			chr8	84538666	84538900	11.5382	1.4828	-2.96002
chr10	115287800	115287999	13.8805	0	-12.015			chr1	23329927	23330327	252.559	32.6217	-2.95272
chr10	119404800	119405799	8.48352	0	-12.015			chr15	92648627	92648827	167.945	22.2421	-2.91663
chr10	119792400	119792799	18.632	0	-12.015			chr6	51490038	51490470	142.305	19.2765	-2.88407
chr10	127163600	127163799	18.6896	0	-12.015			chr6	20202729	20203089	196.15	26.6905	-2.87756
chr10	127236200	127236599	9.73311	0	-12.015			chr8	13140381	13140655	21.7944	2.96561	-2.87756
chr10	127926600	127926999	11.9115	0	-12.015			chr3	158771577	158772717	2403.79	327.7	-2.87487
chr10	131819800	131820199	28.3061	0	-12.015			chr13	99677436	99677906	97.4338	13.3452	-2.8681
chr11	681400	681599	23.5126	0	-12.015			chr20	34527403	34527856	269.225	37.0701	-2.86048
chr11	1291400	1291799	18.6605	0	-12.015			chr13	41671159	41671429	32.0506	4.44841	-2.84899
chr11	9215400	9215599	21.8684	0	-12.015			chr13	37046927	37047426	521.784	72.6574	-2.84427
chr11	12330800	12331199	18.159	0	-12.015			chr15	40706193	40706497	124.356	17.7937	-2.80505
chr11	18381600	18381999	14.0899	0	-12.015			chr5	58088807	58089273	462.811	66.7262	-2.7941
chr11	34059800	34060399	15.2141	0	-12.015			chrUn_GL000224v1	110037	110325	10.2562	1.4828	-2.79009
chr11	34405400	34405799	12.6022	0	-12.015			chr11	84339906	84340100	10.2562	1.4828	-2.79009
chr11	47689200	47689399	21.8992	0	-12.015			chr12	83202719	83202936	20.5124	2.96561	-2.79009
chr11	57765400	57765599	28.6658	0	-12.015			chr15	61132629	61133071	10.2562	1.4828	-2.79009
chr11	77941400	77941599	27.4566	0	-12.015			chr20_KI270870v1_alt	159334	159764	10.2562	1.4828	-2.79009
chr11	82896600	82896799	19.4809	0	-12.015			chr1	159669177	159669682	10.2562	1.4828	-2.79009
chr11	83126800	83126999	25.953	0	-12.015			chr3	25624096	25624455	10.2562	1.4828	-2.79009
chr11	83287600	83287999	18.1163	0	-12.015			chr3	88340773	88341058	10.2562	1.4828	-2.79009
chr11	96196800	96196999	12.2677	0	-12.015			chr3	175735967	175736187	30.7686	4.44841	-2.79009
chr11	116797400	116797599	14.9968	0	-12.015			chr3	189449884	189450300	20.5124	2.96561	-2.79009
chr11	125342800	125343199	14.6892	0	-12.015			chr4	56621643	56621961	10.2562	1.4828	-2.79009
chr11	128891000	128891599	17.0824	0	-12.015			chr5	35045106	35045294	10.2562	1.4828	-2.79009
chr11	131342200	131342599	10.6951	0	-12.015			chr5	71441439	71441945	20.5124	2.96561	-2.79009
chr11	134331600	134331999	8.30952	0	-12.015			chr8	56967253	56967568	20.5124	2.96561	-2.79009
chr12	1464400	1464599	12.1451	0	-12.015			chr8	62046574	62047025	10.2562	1.4828	-2.79009
chr12	3420000	3420199	17.8699	0	-12.015			chr9	42440912	42441184	10.2562	1.4828	-2.79009
chr12	6181800	6182799	27.1738	0	-12.015			chr9	95674421	95674717	10.2562	1.4828	-2.79009
chr12	9424800	9424999	19.8949	0	-12.015			chr9	132391054	132391395	30.7686	4.44841	-2.79009
chr12	14513800	14514399	16.2327	0	-12.015			chr9	747307	747901	365.377	53.381	-2.77499
chr12	32129400	32129599	16.7393	0	-12.015			chr5	170135994	170136484	251.277	37.0701	-2.76095
chr12	41758400	41758599	9.69372	0	-12.015			chr4	115655626	115655973	60.2551	8.89683	-2.75972
chr12	42517200	42517399	15.0953	0	-12.015			chr5	53338993	53339339	39.7427	5.93122	-2.74429
chr12	46009000	46009399	18.9749	0	-12.015			chr3	155211306	155211747	29.4865	4.44841	-2.72869
chr12	46431000	46431399	18.8947	0	-12.015			chr8	70251145	70251383	48.7169	7.41402	-2.71609
chr12	70076400	70076599	23.2501	0	-12.015			chr8	74302601	74303053	48.7169	7.41402	-2.71609
chr12	78092400	78092599	14.5552	0	-12.015			chr4	161400146	161400944	135.895	20.7593	-2.71066
chr12	82228800	82228999	16.584	0	-12.015			chr6	142376041	142376659	232.046	35.5873	-2.70498
chr12	85105800	85105999	24.5488	0	-12.015			chr14	50447659	50447877	38.4607	5.93122	-2.69699
chr12	95260000	95260199	14.5861	0	-12.015			chr14	81610961	81611210	19.2304	2.96561	-2.69699
chr12	104609600	104610199	12.009	0	-12.015			chr21	16022110	16022414	19.2304	2.96561	-2.69699
chr12	109304200	109304399	21.1516	0	-12.015			chr3	115072597	115072923	19.2304	2.96561	-2.69699
chr12	111345600	111346599	11.7231	0	-12.015			chr4	78018288	78018577	19.2304	2.96561	-2.69699
chr12	115686800	115687199	17.4279	0	-12.015			chr5	108114039	108114365	19.2304	2.96561	-2.69699
chr12	117207600	117207999	12.2246	0	-12.015			chr7	103980992	103981227	19.2304	2.96561	-2.69699
chr12	121101200	121101599	28.0666	0	-12.015			chr9	2603710	2603917	19.2304	2.96561	-2.69699
chr12	122632400	122632599	16.6313	0	-12.015			chr9	108897763	108898034	19.2304	2.96561	-2.69699
chr12	123500200	123500399	21.0115	0	-12.015			chr11	94632332	94632614	152.561	23.7249	-2.68491
chr12	133040400	133040799	12.4268	0	-12.015			chr12	88801279	88801578	47.4349	7.41402	-2.67762
chr13	20007600	20007799	22.7423	0	-12.015			chr1	150692885	150693193	28.2045	4.44841	-2.66456
chr13	23473000	23474199	11.666	0	-12.015			chr4	7832716	7833261	358.967	57.8294	-2.63398
chr13	24257400	24257799	14.7164	0	-12.015			chr20	12963351	12963850	257.687	41.5185	-2.63379
chr13	24486800	24487399	20.4711	0	-12.015			chr6	75735346	75736346	714.087	117.142	-2.60785
chr13	36976400	36976799	12.627	0	-12.015			chrX	10083820	10084366	62.8192	10.3796	-2.59745
chr13	45005000	45005199	10.425	0	-12.015			chr11	111430317	111430546	35.8967	5.93122	-2.59745
chr13	49150800	49150999	24.3336	0	-12.015			chr12	39314597	39314863	17.9483	2.96561	-2.59745
chr13	50056600	50056799	12.601	0	-12.015			chr12	46149908	46150231	17.9483	2.96561	-2.59745
chr13	66470600	66470799	24.0753	0	-12.015			chr14	94655221	94655497	8.97417	1.4828	-2.59745
chr13	71692400	71693399	5.10342	0	-12.015			chr18	74260681	74260978	8.97417	1.4828	-2.59745
chr13	77069600	77069799	19.2889	0	-12.015			chr19	20309914	20310259	26.9225	4.44841	-2.59745
chr13	77704400	77704999	4.68459	0	-12.015			chr2	79117615	79117878	8.97417	1.4828	-2.59745
chr13	81737200	81737399	7.62955	0	-12.015			chr2	183809130	183809896	385.889	63.7606	-2.59745
chr13	95729200	95729599	8.91404	0	-12.015			chr20	8066779	8067023	62.8192	10.3796	-2.59745
chr13	99075200	99075399	16.6862	0	-12.015			chr3	39977434	39977798	17.9483	2.96561	-2.59745
chr13	102551600	102551999	13.3856	0	-12.015			chr3	82216711	82216963	17.9483	2.96561	-2.59745
chr13	110528000	110528599	12.0096	0	-12.015			chr3	139478351	139478556	17.9483	2.96561	-2.59745
chr13	113215200	113216399	12.6053	0	-12.015			chr4_GL000257v2_alt	200139	200511	17.9483	2.96561	-2.59745
chr13	113919400	113920399	7.65889	0	-12.015			chr5	59208040	59208334	17.9483	2.96561	-2.59745
chr13	114117000	114117199	19.1833	0	-12.015			chr5	77193933	77194237	53.845	8.89683	-2.59745
chr13	114139800	114139999	6.90533	0	-12.015			chr6	137174063	137174296	8.97417	1.4828	-2.59745
chr14	21060200	21060599	18.5463	0	-12.015			chr1	208499638	208499952	17.9483	2.96561	-2.59745
chr14	26968600	26968799	17.6135	0	-12.015			chr7	27424139	27424556	385.889	63.7606	-2.59745
chr14	35202000	35202599	23.0385	0	-12.015			chr8	39852703	39853055	71.7933	11.8624	-2.59745
chr14	38287600	38287799	12.2784	0	-12.015			chr8	61959826	61960128	8.97417	1.4828	-2.59745
chr14	39099000	39099199	15.7796	0	-12.015			chr8	113897822	113898049	17.9483	2.96561	-2.59745
chr14	41386400	41386599	11.0342	0	-12.015			chr9	31599442	31599750	17.9483	2.96561	-2.59745
chr14	58676200	58676399	15.3669	0	-12.015			chr17	57582920	57583426	685.883	114.176	-2.5867
chr14	59310000	59310399	25.0391	0	-12.015			chr8	68622302	68622763	302.558	50.4153	-2.58528
chr14	63807200	63807799	14.6237	0	-12.015			chr17	66547251	66548053	883.314	148.28	-2.5746
chr14	64620000	64620399	10.7806	0	-12.015			chr14	26811614	26812106	70.5113	11.8624	-2.57145
chr14	92689800	92690799	22.0693	0	-12.015			chrX	107814802	107815158	224.354	38.5529	-2.54087
chr14	101441800	101442199	20.4709	0	-12.015			chrX	11053432	11053672	94.8698	16.3108	-2.54012
chr14	102846600	102846799	13.1686	0	-12.015			chr11	80720755	80721006	171.791	29.6561	-2.53426
chr15	25048800	25048999	12.3994	0	-12.015			chrX	144671966	144672313	25.6405	4.44841	-2.52706
chr15	27369600	27369799	16.6303	0	-12.015			chr12	89693651	89693983	76.9214	13.3452	-2.52706
chr15	40969600	40970599	8.83863	0	-12.015			chr14	29239937	29240452	25.6405	4.44841	-2.52706
chr15	44005400	44005799	23.2255	0	-12.015			chr20	54382006	54382215	25.6405	4.44841	-2.52706
chr15	44273000	44273199	14.8127	0	-12.015			chr3	177852498	177852719	51.281	8.89683	-2.52706
chr15	47905600	47905799	9.82161	0	-12.015			chr4	31391826	31392356	25.6405	4.44841	-2.52706
chr15	60120800	60120999	19.0957	0	-12.015			chr4	63831615	63831895	144.869	25.2077	-2.52281
chr15	62393800	62393999	23.0586	0	-12.015			chr3	16488731	16489029	110.254	19.2765	-2.51592
chr15	68647800	68647999	17.9931	0	-12.015			chr8	50056402	50057003	432.042	75.623	-2.51427
chr15	68745800	68745999	20.9661	0	-12.015			chr2	160229705	160229996	287.173	50.4153	-2.50999
chr15	70940200	70940399	15.4648	0	-12.015			chr2	9010697	9011164	101.28	17.7937	-2.50891
chr15	71876400	71876599	16.154	0	-12.015			chr5	175284840	175285117	261.533	45.9669	-2.50832
chr15	71947200	71947399	24.5445	0	-12.015			chr14	91124863	91125193	226.918	40.0357	-2.50281
chr15	81161800	81162799	15.6131	0	-12.015			chr11	80899466	80899779	16.6663	2.96561	-2.49053
chr15	81438600	81438799	15.7427	0	-12.015			chr13	25144293	25144509	16.6663	2.96561	-2.49053
chr15	87131000	87131599	15.7705	0	-12.015			chr17	41130450	41130685	16.6663	2.96561	-2.49053
chr15	89717000	89717199	9.25482	0	-12.015			chr19	23391295	23391840	83.3316	14.828	-2.49053
chr15	91198400	91198599	19.0892	0	-12.015			chr20	2868730	2869029	49.9989	8.89683	-2.49053
chr15	94974800	94974999	16.2336	0	-12.015			chr21	36375412	36375633	16.6663	2.96561	-2.49053
chr15	95905800	95905999	13.1925	0	-12.015			chr3	187879112	187879435	16.6663	2.96561	-2.49053
chr15	96242000	96242599	8.44786	0	-12.015			chr4	30967837	30968281	16.6663	2.96561	-2.49053
chr15	101716800	101717199	18.9161	0	-12.015			chr6	104509432	104509660	16.6663	2.96561	-2.49053
chr16	3361400	3361799	20.2625	0	-12.015			chr7	135777532	135777840	33.3326	5.93122	-2.49053
chr16	3835400	3835599	22.3367	0	-12.015			chr8	111935933	111936397	16.6663	2.96561	-2.49053
chr16	5888800	5888999	9.23769	0	-12.015			chr5	23220204	23220811	382.043	68.209	-2.4857
chr16	7229800	7230199	5.49499	0	-12.015			chr17	61230410	61232332	8744.68	1562.88	-2.4842
chr16	13156600	13157199	20.0548	0	-12.015			chr4	119794742	119795022	265.379	47.4497	-2.48358
chr16	17596800	17597199	11.4223	0	-12.015			chr20	8362563	8362781	74.3574	13.3452	-2.47815
chr16	19459800	19459999	12.7583	0	-12.015			chr10	60801611	60801944	41.0248	7.41402	-2.46817
chr16	23246000	23246399	11.589	0	-12.015			chr5	112230621	112230946	41.0248	7.41402	-2.46817
chr16	23323000	23323399	21.9735	0	-12.015			chr9	19246219	19246806	41.0248	7.41402	-2.46817
chr16	23720800	23721399	17.7621	0	-12.015			chr2	46041541	46041759	179.483	32.6217	-2.45995
chr16	52779800	52779999	18.6286	0	-12.015			chr8	94404959	94405202	228.2	41.5185	-2.45847
chr16	53913800	53914199	16.4032	0	-12.015			chr11	92867998	92868668	553.834	100.831	-2.45752
chr16	54799400	54799599	15.9567	0	-12.015			chr12	41510577	41510838	24.3585	4.44841	-2.45306
chr16	55376400	55376599	17.009	0	-12.015			chr12	82458148	82458564	24.3585	4.44841	-2.45306
chr16	57953400	57953999	22.4654	0	-12.015			chr18	49943426	49943675	24.3585	4.44841	-2.45306
chr16	81540800	81541199	10.7093	0	-12.015			chr2	123719365	123719729	24.3585	4.44841	-2.45306
chr17	242400	242999	12.9456	0	-12.015			chr2	150099626	150100149	48.7169	8.89683	-2.45306
chr17	2656400	2656999	12.888	0	-12.015			chr6	168919888	168920094	24.3585	4.44841	-2.45306
chr17	4337200	4337399	25.2197	0	-12.015			chr7	82534644	82535163	153.843	28.1733	-2.44906
chr17	10752600	10753199	15.7877	0	-12.015			chr13	21164475	21164948	32.0506	5.93122	-2.43395
chr17	20815200	20815399	17.5244	0	-12.015			chr19	27748560	27748971	32.0506	5.93122	-2.43395
chr17	22515200	22515599	12.2096	0	-12.015			chr4	15694537	15694762	32.0506	5.93122	-2.43395
chr17	27890800	27891799	18.233	0	-12.015			chr5	5278424	5278698	32.0506	5.93122	-2.43395
chr17	31535200	31535399	8.93648	0	-12.015			chr7	125573113	125573453	32.0506	5.93122	-2.43395
chr17	32020800	32020999	23.4601	0	-12.015			chr3	78506499	78507181	629.474	117.142	-2.42589
chr17	32034400	32034599	11.121	0	-12.015			chr10	29791773	29792271	446.144	83.037	-2.42568
chr17	32062400	32062999	13.3798	0	-12.015			chr2	226284224	226284555	223.072	41.5185	-2.42568
chr17	38918000	38918199	13.4496	0	-12.015			chr18	65592354	65592771	39.7427	7.41402	-2.42236
chr17	44388400	44388799	16.1533	0	-12.015			chr7	81410457	81410759	79.4855	14.828	-2.42236
chr17	55523400	55523799	23.5739	0	-12.015			chr10	24542749	24543198	293.583	54.8638	-2.41985
chr17	55594800	55594999	13.6664	0	-12.015			chr12	46149178	46149394	47.4349	8.89683	-2.41459
chr17	76371600	76371799	19.8774	0	-12.015			chr5	105953728	105954033	94.8698	17.7937	-2.41459
chr17	79375200	79375399	17.284	0	-12.015			chr4	28259967	28260349	102.562	19.2765	-2.41158
chr18	9686000	9686599	14.9442	0	-12.015			chr12	97567651	97568278	788.445	148.28	-2.41068
chr18	9766400	9766599	38.6847	0	-12.015			chr10	15486406	15486740	219.226	41.5185	-2.40059
chr18	11626000	11626399	18.1028	0	-12.015			chr3	188679793	188680107	297.43	56.3466	-2.40015
chr18	13159000	13159199	26.5478	0	-12.015			chr2	215136837	215137355	362.813	69.6918	-2.38016
chr18	21594600	21595399	11.7068	0	-12.015			chr3	193910816	193911745	1771.76	341.045	-2.37715
chr18	22038400	22038799	14.5651	0	-12.015			chrX	25930564	25931025	15.3843	2.96561	-2.37506
chr18	22967600	22967799	15.9396	0	-12.015			chrX	35449436	35449765	7.69214	1.4828	-2.37506
chr18	23150000	23150599	38.058	0	-12.015			chrX	99552506	99552871	15.3843	2.96561	-2.37506
chr18	23554600	23554999	15.8722	0	-12.015			chr10	45333302	45333519	15.3843	2.96561	-2.37506
chr18	24404200	24404999	8.86393	0	-12.015			chr10	99682035	99682506	30.7686	5.93122	-2.37506
chr18	26385600	26385999	13.7168	0	-12.015			chr10	115666202	115666453	61.5371	11.8624	-2.37506
chr18	27553200	27553399	8.98412	0	-12.015			chr11	55606602	55606879	15.3843	2.96561	-2.37506
chr18	32785400	32785599	11.4384	0	-12.015			chr12	61246715	61246962	7.69214	1.4828	-2.37506
chr18	35758400	35758799	12.4574	0	-12.015			chr12	89631925	89632368	23.0764	4.44841	-2.37506
chr18	36955200	36955799	12.9797	0	-12.015			chr13	71873874	71874203	253.841	48.9325	-2.37506
chr18	48180000	48180199	14.4762	0	-12.015			chr15	94780150	94780423	7.69214	1.4828	-2.37506
chr18	48332600	48332799	24.5577	0	-12.015			chr1	77179386	77180028	30.7686	5.93122	-2.37506
chr18	78800400	78800599	5.69291	0	-12.015			chr1	84326206	84326444	23.0764	4.44841	-2.37506
chr18	79327800	79328199	7.25737	0	-12.015			chr18	30818690	30818961	7.69214	1.4828	-2.37506
chr19	270400	271199	10.5326	0	-12.015			chr18	62226452	62226952	7.69214	1.4828	-2.37506
chr19	785600	786599	13.4356	0	-12.015			chr2	99572021	99572236	92.3057	17.7937	-2.37506
chr19	2008000	2008599	20.1646	0	-12.015			chr2	115595990	115596269	7.69214	1.4828	-2.37506
chr19	3189800	3190599	17.3218	0	-12.015			chr2	186688858	186689189	15.3843	2.96561	-2.37506
chr19	3305800	3305999	23.1477	0	-12.015			chr3	78123132	78123501	7.69214	1.4828	-2.37506
chr19	3596400	3596799	15.3779	0	-12.015			chr3	83881031	83881339	7.69214	1.4828	-2.37506
chr19	5000000	5000199	7.72734	0	-12.015			chr4	85962772	85963197	15.3843	2.96561	-2.37506
chr19	5271400	5271599	21.7524	0	-12.015			chr4	88918432	88918857	15.3843	2.96561	-2.37506
chr19	9419800	9419999	12.9606	0	-12.015			chr4	124133755	124134133	7.69214	1.4828	-2.37506
chr19	12051000	12051199	19.322	0	-12.015			chr4	163475718	163476129	7.69214	1.4828	-2.37506
chr19	15016000	15016599	18.6933	0	-12.015			chr5	51691619	51691943	184.611	35.5873	-2.37506
chr19	15744400	15744599	19.4045	0	-12.015			chr5	89315341	89315513	23.0764	4.44841	-2.37506
chr19	16297200	16297399	18.4859	0	-12.015			chr6	40732916	40733264	69.2293	13.3452	-2.37506
chr19	21335200	21335799	12.6137	0	-12.015			chr6	69620639	69620882	7.69214	1.4828	-2.37506
chr19	22543200	22543399	29.0272	0	-12.015			chr7	77459118	77459796	423.068	81.5542	-2.37506
chr19	23220800	23220999	11.1774	0	-12.015			chr7	103129733	103129998	15.3843	2.96561	-2.37506
chr19	52045400	52045799	13.5602	0	-12.015			chr7	124126275	124126597	15.3843	2.96561	-2.37506
chr19	53065800	53066199	16.3289	0	-12.015			chr7	143972739	143973011	15.3843	2.96561	-2.37506
chr19	56180800	56180999	9.27884	0	-12.015			chr8	13210301	13210537	7.69214	1.4828	-2.37506
chr2	543800	543999	15.2619	0	-12.015			chr8	52993231	52993582	15.3843	2.96561	-2.37506
chr2	2905200	2905999	10.2916	0	-12.015			chr8	105961898	105962305	15.3843	2.96561	-2.37506
chr2	3349800	3350199	14.5754	0	-12.015			chr9	6658727	6658955	7.69214	1.4828	-2.37506
chr2	22853200	22853399	6.33166	0	-12.015			chr9	115808232	115808423	15.3843	2.96561	-2.37506
chr2	24368000	24368199	13.2437	0	-12.015			chr5	96641839	96642670	637.166	123.073	-2.37216
chr2	24503600	24503799	16.427	0	-12.015			chr11	78155735	78157101	1748.68	338.079	-2.37083
chr2	30558600	30558799	11.2143	0	-12.015			chr10	34334926	34335307	98.7158	19.2765	-2.35644
chr2	30825400	30825799	13.9986	0	-12.015			chr7	122844385	122844911	91.0237	17.7937	-2.35488
chr2	33277600	33278199	10.2479	0	-12.015			chr4	27184550	27185031	249.995	48.9325	-2.35303
chr2	37770600	37770799	10.0813	0	-12.015			chr2	95913372	95913569	67.9473	13.3452	-2.34809
chr2	38791800	38791999	17.9915	0	-12.015			chr2	168211170	168211555	897.417	176.454	-2.34649
chr2	42667600	42668399	14.6259	0	-12.015			chr5	59223704	59224066	44.8708	8.89683	-2.33442
chr2	44804000	44804199	15.1779	0	-12.015			chr6	23377787	23378160	44.8708	8.89683	-2.33442
chr2	54716000	54716199	15.5843	0	-12.015			chr6	131548250	131549027	44.8708	8.89683	-2.33442
chr2	54790600	54790799	16.9472	0	-12.015			chr8	100695213	100695457	44.8708	8.89683	-2.33442
chr2	66004000	66004199	11.8528	0	-12.015			chr15	60529381	60529652	37.1787	7.41402	-2.32615
chr2	68437600	68437799	17.0503	0	-12.015			chr8	24682577	24683036	74.3574	14.828	-2.32615
chr2	95114000	95114199	11.9369	0	-12.015			chr3	104266185	104266466	29.4865	5.93122	-2.31366
chr2	98082600	98082799	9.63276	0	-12.015			chr6	137838201	137838472	58.9731	11.8624	-2.31366
chr2	99261800	99262399	17.9564	0	-12.015			chr1	169779103	169780392	1074.34	216.489	-2.31108
chr2	101190800	101190999	12.7286	0	-12.015			chr3	24514237	24514582	80.7675	16.3108	-2.30794
chr2	105061000	105061199	12.1521	0	-12.015			chr3	155703083	155703771	374.351	75.623	-2.30749
chr2	108783200	108783399	14.5608	0	-12.015			chr9	37264654	37264917	51.281	10.3796	-2.30467
chr2	111177400	111177599	15.9415	0	-12.015			chr20	8368840	8369120	255.123	51.8981	-2.29744
chr2	111479000	111479199	38.659	0	-12.015			chr9	77807877	77808292	255.123	51.8981	-2.29744
chr2	112258800	112259199	21.7741	0	-12.015			chr18	10189084	10189530	21.7944	4.44841	-2.2926
chr2	113130400	113130799	22.3722	0	-12.015			chr1	148882576	148882821	21.7944	4.44841	-2.2926
chr2	113462800	113462999	18.2038	0	-12.015			chr4	168308945	168309259	21.7944	4.44841	-2.2926
chr2	116676200	116676399	13.8375	0	-12.015			chr9	2463816	2464132	21.7944	4.44841	-2.2926
chr2	118304200	118304799	6.32127	0	-12.015			chr7	99955251	99955597	347.428	71.1746	-2.28728
chr2	119512200	119512599	9.77642	0	-12.015			chr1	217605080	217605366	173.073	35.5873	-2.28195
chr2	119517000	119518199	14.0771	0	-12.015			chr3	152880762	152881006	35.8967	7.41402	-2.27552
chr2	121225800	121225999	15.9793	0	-12.015			chr5	9559997	9560320	71.7933	14.828	-2.27552
chr2	121667600	121667799	20.1345	0	-12.015			chr8	29185256	29185685	179.483	37.0701	-2.27552
chr2	138420000	138420599	18.8952	0	-12.015			chr8	95100284	95101713	2929.42	607.95	-2.26859
chr2	146996200	146996599	7.93985	0	-12.015			chr4	17544727	17545300	99.9979	20.7593	-2.26814
chr2	151421800	151422999	13.3906	0	-12.015			chr9	8880111	8880394	49.9989	10.3796	-2.26814
chr2	151478400	151478599	19.6479	0	-12.015			chr10	50584821	50585450	64.1012	13.3452	-2.26403
chr2	152012000	152012599	14.498	0	-12.015			chr3	192907131	192907380	256.405	53.381	-2.26403
chr2	160153800	160154799	13.5654	0	-12.015			chr1	39980342	39981172	1052.54	219.455	-2.26188
chr2	162738000	162738199	10.7559	0	-12.015			chr3	157166187	157166438	78.2035	16.3108	-2.2614
chr2	175541000	175541399	9.76669	0	-12.015			chr16	48250987	48251252	106.408	22.2421	-2.25824
chr2	191205600	191205799	15.099	0	-12.015			chr7	33563057	33563489	255.123	53.381	-2.25679
chr2	198297800	198297999	14.7869	0	-12.015			chrX	41692046	41692407	14.1023	2.96561	-2.24953
chr2	200780000	200780399	16.2686	0	-12.015			chr11	9107110	9107549	28.2045	5.93122	-2.24953
chr2	200942000	200942199	36.4591	0	-12.015			chr11	116459666	116460137	282.045	59.3122	-2.24953
chr2	203066600	203067199	15.9417	0	-12.015			chr12	62968914	62969363	28.2045	5.93122	-2.24953
chr2	205842200	205842399	13.6479	0	-12.015			chr1	41118854	41119150	14.1023	2.96561	-2.24953
chr2	209468200	209468399	14.0678	0	-12.015			chr13	23794860	23795174	28.2045	5.93122	-2.24953
chr2	233310400	233310599	14.4472	0	-12.015			chr1	60582739	60583049	14.1023	2.96561	-2.24953
chr2	238767600	238768399	12.7452	0	-12.015			chr18	57981046	57981228	14.1023	2.96561	-2.24953
chr2	241381800	241382399	13.2862	0	-12.015			chr18	60674712	60674940	14.1023	2.96561	-2.24953
chr20	2289200	2289399	19.1289	0	-12.015			chr18	67021000	67021451	28.2045	5.93122	-2.24953
chr20	2594200	2594399	8.34342	0	-12.015			chr2	157235769	157235988	14.1023	2.96561	-2.24953
chr20	2973000	2973999	9.77941	0	-12.015			chr2	186675424	186675746	14.1023	2.96561	-2.24953
chr20	4028000	4028599	15.3368	0	-12.015			chr3	65495374	65495859	28.2045	5.93122	-2.24953
chr20	4937800	4938799	13.4185	0	-12.015			chr3	192820916	192821196	28.2045	5.93122	-2.24953
chr20	13490600	13490799	19.3147	0	-12.015			chr4	70566202	70566509	14.1023	2.96561	-2.24953
chr20	25639000	25639399	13.1876	0	-12.015			chr4	118755515	118755783	14.1023	2.96561	-2.24953
chr20	31927400	31928199	11.5824	0	-12.015			chr4	176244863	176245150	42.3068	8.89683	-2.24953
chr20	35266200	35266599	10.9651	0	-12.015			chr5	97244206	97244477	14.1023	2.96561	-2.24953
chr20	35384400	35384799	14.5058	0	-12.015			chr6	28381213	28381411	14.1023	2.96561	-2.24953
chr20	37083800	37083999	18.9794	0	-12.015			chr6	91381620	91381815	14.1023	2.96561	-2.24953
chr20	37121200	37121399	10.3882	0	-12.015			chr9	25523920	25524164	14.1023	2.96561	-2.24953
chr20	38929000	38929799	13.4882	0	-12.015			chr2	208929416	208929738	238.456	50.4153	-2.24179
chr20	44863200	44863399	20.3268	0	-12.015			chr22	32579614	32580351	706.395	149.763	-2.23779
chr20	49782800	49782999	20.0509	0	-12.015			chr1	80130645	80131168	230.764	48.9325	-2.23755
chr20	52995400	52995799	17.3678	0	-12.015			chr2	43452260	43452758	510.245	108.245	-2.2369
chr21	17529000	17529199	18.023	0	-12.015			chr7	8833409	8833660	202.56	43.0013	-2.23589
chr21	24680600	24680799	13.689	0	-12.015			chr2	233270979	233272386	328.198	69.6918	-2.23551
chr21	31976400	31976599	15.4335	0	-12.015			chr15	51425751	51425984	215.38	45.9669	-2.22822
chr21	35941200	35941399	13.0969	0	-12.015			chr10	8407340	8408198	1074.34	229.835	-2.22478
chr22	17157200	17157399	18.2857	0	-12.015			chr20	53654141	53655735	7962.65	1705.22	-2.22329
chr22	17383000	17383799	10.763	0	-12.015			chr15	99853123	99853335	34.6146	7.41402	-2.22305
chr22	17759200	17759599	15.2226	0	-12.015			chr5	59441480	59442039	34.6146	7.41402	-2.22305
chr22	19553800	19553999	23.0332	0	-12.015			chr7	98971599	98972036	378.197	81.5542	-2.21331
chr22	19672400	19672599	10.0356	0	-12.015			chr8	28445369	28445719	280.763	60.795	-2.20733
chr22	20596600	20597799	14.2137	0	-12.015			chr16	55558994	55559624	41.0248	8.89683	-2.20513
chr22	23200000	23200199	27.0091	0	-12.015			chr16_KI270853v1_alt	86290	86588	20.5124	4.44841	-2.20513
chr22	26028800	26028999	15.1743	0	-12.015			chr17	46618633	46618897	20.5124	4.44841	-2.20513
chr22	28572000	28572199	12.4154	0	-12.015			chr2	135091681	135091975	20.5124	4.44841	-2.20513
chr22	28901600	28901799	11.2449	0	-12.015			chr22	43419748	43420015	20.5124	4.44841	-2.20513
chr22	29069800	29069999	16.7724	0	-12.015			chr3	97177258	97177535	41.0248	8.89683	-2.20513
chr22	32132800	32133199	11.9184	0	-12.015			chr4	118276671	118276962	20.5124	4.44841	-2.20513
chr22	35265800	35266199	25.354	0	-12.015			chr5	69525514	69525826	20.5124	4.44841	-2.20513
chr22	37384400	37384799	10.7657	0	-12.015			chr7	33755299	33755785	320.506	69.6918	-2.20129
chr22	37683800	37683999	15.3624	0	-12.015			chr1	108267147	108267679	108.972	23.7249	-2.19949
chr22	39345800	39346199	12.3217	0	-12.015			chr12	81385335	81386678	625.628	136.418	-2.19727
chr22	39891400	39891599	14.4335	0	-12.015			chr14	61042258	61042514	135.895	29.6561	-2.19609
chr22	40998400	40998999	7.45643	0	-12.015			chr7	41247502	41247950	339.736	74.1402	-2.19609
chr22	41546600	41546799	23.6265	0	-12.015			chr8	116642573	116642849	47.4349	10.3796	-2.19219
chr22	43632200	43632399	28.9683	0	-12.015			chr2	43420189	43420693	311.532	68.209	-2.19135
chr22	48497800	48498399	8.99983	0	-12.015			chr5	61298129	61298539	121.792	26.6905	-2.19003
chr22	49802200	49802799	11.2155	0	-12.015			chr1	191163621	191163999	74.3574	16.3108	-2.18864
chr22	49940200	49940799	17.4083	0	-12.015			chr11	24634631	24635104	26.9225	5.93122	-2.18241
chr3	1312400	1312799	9.99822	0	-12.015			chr19_KI270938v1_alt	610595	610974	26.9225	5.93122	-2.18241
chr3	7904000	7904399	14.0097	0	-12.015			chr3	10781880	10782483	26.9225	5.93122	-2.18241
chr3	10594400	10594599	14.8135	0	-12.015			chr4	90111366	90111984	26.9225	5.93122	-2.18241
chr3	11409800	11410799	11.682	0	-12.015			chr8	48737772	48738225	26.9225	5.93122	-2.18241
chr3	20630200	20630599	11.9589	0	-12.015			chr3	193853362	193854072	758.958	167.557	-2.17937
chr3	24893600	24893799	32.5376	0	-12.015			chr6	106913545	106914182	583.321	129.004	-2.17687
chr3	27026800	27026999	13.9122	0	-12.015			chr9	82722614	82722894	60.2551	13.3452	-2.17476
chr3	28551400	28551799	8.58707	0	-12.015			chr12	53836256	53836521	187.175	41.5185	-2.17256
chr3	31254000	31254199	11.2944	0	-12.015			chr14	25842333	25842782	126.92	28.1733	-2.17152
chr3	32955600	32955999	10.5155	0	-12.015			chr14	58565904	58566105	33.3326	7.41402	-2.16861
chr3	37308000	37308399	25.3623	0	-12.015			chr5	116002578	116002756	33.3326	7.41402	-2.16861
chr3	37450200	37450399	15.4159	0	-12.015			chr9	100095827	100096210	33.3326	7.41402	-2.16861
chr3	39526400	39526999	13.7328	0	-12.015			chr5	175285239	175285617	225.636	50.4153	-2.16206
chr3	46957800	46958399	18.1773	0	-12.015			chr11	75969780	75970156	119.228	26.6905	-2.15933
chr3	47659600	47659999	9.05198	0	-12.015			chr6	51702933	51703229	79.4855	17.7937	-2.15933
chr3	49755000	49755199	12.8075	0	-12.015			chr2	100064600	100065363	410.248	91.9339	-2.15783
chr3	57535800	57536599	15.4358	0	-12.015			chr10	74831411	74831917	257.687	57.8294	-2.15574
chr3	69860400	69860799	12.2095	0	-12.015			chr11	93623214	93623514	264.097	59.3122	-2.15467
chr3	70960600	70960999	11.4945	0	-12.015			chr14	36797783	36798187	132.048	29.6561	-2.15467
chr3	73016600	73016999	10.2866	0	-12.015			chr4	132760460	132760764	46.1529	10.3796	-2.15267
chr3	94409000	94409199	14.837	0	-12.015			chr7	99955798	99956289	329.48	74.1402	-2.15186
chr3	96723400	96723599	19.6077	0	-12.015			chr5	76458048	76458502	191.022	43.0013	-2.15128
chr3	99947000	99947199	15.7297	0	-12.015			chr10	7432846	7433055	197.432	44.4841	-2.14999
chr3	100357600	100357799	13.0599	0	-12.015			chr11	240128	240691	52.563	11.8624	-2.14765
chr3	100955600	100956399	10.7691	0	-12.015			chr1	163807131	163807704	380.761	86.0026	-2.14643
chr3	101739200	101739999	9.03598	0	-12.015			chr6	115485342	115485945	530.758	120.107	-2.14373
chr3	103824800	103825199	18.0332	0	-12.015			chr8	68927201	68927783	307.686	69.6918	-2.1424
chr3	106751000	106751199	12.6547	0	-12.015			chr11	32890954	32891173	124.356	28.1733	-2.14208
chr3	108772200	108772399	24.4552	0	-12.015			chr7	113831584	113831843	65.3832	14.828	-2.14059
chr3	113116800	113116999	11.3121	0	-12.015			chr6	89662855	89663221	267.943	60.795	-2.1399
chr3	127642200	127642399	24.3894	0	-12.015			chr12	39237009	39237516	71.7933	16.3108	-2.13802
chr3	128109200	128110199	10.4574	0	-12.015			chr11	80720116	80720602	299.994	68.209	-2.1369
chr3	136633400	136633999	17.9864	0	-12.015			chrX	47463846	47464211	370.505	84.5198	-2.13213
chr3	138205000	138205199	19.9438	0	-12.015			chr19	53621974	53622727	558.962	127.521	-2.13201
chr3	140916600	140916799	11.6232	0	-12.015			chr4	119735214	119735650	383.325	87.4854	-2.13145
chr3	141549400	141549599	20.4402	0	-12.015			chr16	77239051	77240142	655.114	149.763	-2.12906
chr3	142416800	142417199	20.7678	0	-12.015			chr14	70692083	70692584	810.239	185.351	-2.12809
chr3	158497200	158497399	18.2366	0	-12.015			chr6	15953323	15953802	246.149	56.3466	-2.12713
chr3	159967200	159967399	10.5408	0	-12.015			chr3	55568973	55569533	334.608	77.1058	-2.11756
chr3	179140400	179140599	31.3403	0	-12.015			chrX	66745277	66745580	12.8202	2.96561	-2.11202
chr3	180096200	180096399	25.8045	0	-12.015			chr10	92997373	92997797	25.6405	5.93122	-2.11202
chr3	180117800	180118599	12.2915	0	-12.015			chr10	112151012	112151296	6.41012	1.4828	-2.11202
chr3	182655400	182655599	35.6068	0	-12.015			chr11	80725226	80725551	12.8202	2.96561	-2.11202
chr3	186027800	186028199	14.5692	0	-12.015			chr11	89648991	89649997	12.8202	2.96561	-2.11202
chr3	187093400	187093599	23.5486	0	-12.015			chr11	114267184	114267470	12.8202	2.96561	-2.11202
chr3	188345600	188346599	12.2572	0	-12.015			chr13	22324915	22325163	12.8202	2.96561	-2.11202
chr3	191807400	191807599	20.9551	0	-12.015			chr14	63432091	63432439	70.5113	16.3108	-2.11202
chr3	197928200	197928599	15.9412	0	-12.015			chr15	42286515	42286958	12.8202	2.96561	-2.11202
chr4	2613400	2613799	10.1544	0	-12.015			chr15	56225610	56225833	19.2304	4.44841	-2.11202
chr4	6213600	6213999	17.45	0	-12.015			chr15	90446883	90447060	12.8202	2.96561	-2.11202
chr4	23099200	23099599	13.6566	0	-12.015			chr15_KI270849v1_alt	180117	180367	6.41012	1.4828	-2.11202
chr4	23188200	23188399	12.7411	0	-12.015			chr1	81015260	81015655	6.41012	1.4828	-2.11202
chr4	24547600	24549399	11.8183	0	-12.015			chr1	97169072	97169369	12.8202	2.96561	-2.11202
chr4	26236400	26237399	11.9522	0	-12.015			chr1	98087892	98089057	38.4607	8.89683	-2.11202
chr4	26887000	26887399	8.30075	0	-12.015			chr18	42233919	42234303	6.41012	1.4828	-2.11202
chr4	29228600	29228999	17.5095	0	-12.015			chr18	49869402	49869703	6.41012	1.4828	-2.11202
chr4	38336000	38336199	13.9042	0	-12.015			chr18	57924776	57925199	6.41012	1.4828	-2.11202
chr4	38824000	38824399	15.5526	0	-12.015			chr1_KI270763v1_alt	328829	329023	6.41012	1.4828	-2.11202
chr4	75650400	75650599	13.1408	0	-12.015			chr2	35651092	35651364	12.8202	2.96561	-2.11202
chr4	89066400	89066599	22.5437	0	-12.015			chr2	75202437	75202703	57.6911	13.3452	-2.11202
chr4	90485400	90485599	23.4389	0	-12.015			chr2	79741647	79742020	6.41012	1.4828	-2.11202
chr4	128665000	128665399	10.0029	0	-12.015			chr1	8483681	8483928	6.41012	1.4828	-2.11202
chr4	137827800	137828399	5.56491	0	-12.015			chr2	148016989	148017203	12.8202	2.96561	-2.11202
chr4	145661000	145661399	12.4733	0	-12.015			chr2	170026392	170026642	12.8202	2.96561	-2.11202
chr4	159717600	159717799	22.3404	0	-12.015			chr2	188391380	188391692	12.8202	2.96561	-2.11202
chr4	160729200	160729399	18.5895	0	-12.015			chr2	189210753	189210984	19.2304	4.44841	-2.11202
chr4	167394000	167394599	16.9828	0	-12.015			chr2	202771748	202771985	12.8202	2.96561	-2.11202
chr4	169123800	169123999	19.9828	0	-12.015			chr20	1487227	1487447	12.8202	2.96561	-2.11202
chr4	184951800	184952199	6.25253	0	-12.015			chr20	12946830	12947093	12.8202	2.96561	-2.11202
chr4	186483200	186483399	10.0236	0	-12.015			chr21	23273216	23273440	6.41012	1.4828	-2.11202
chr4	188269600	188269799	14.4348	0	-12.015			chr21	28137879	28138062	12.8202	2.96561	-2.11202
chr5	14520800	14520999	17.1579	0	-12.015			chr3	54736442	54736796	6.41012	1.4828	-2.11202
chr5	15714800	15714999	15.2254	0	-12.015			chr3	84969872	84970130	12.8202	2.96561	-2.11202
chr5	16923200	16923799	14.1164	0	-12.015			chr3	85522440	85522703	6.41012	1.4828	-2.11202
chr5	24572800	24572999	14.5156	0	-12.015			chr3	146089573	146089828	12.8202	2.96561	-2.11202
chr5	25540200	25540599	8.36717	0	-12.015			chr3	165746904	165747362	19.2304	4.44841	-2.11202
chr5	42808400	42808999	24.288	0	-12.015			chr3	174333738	174334030	25.6405	5.93122	-2.11202
chr5	43153200	43153599	14.0584	0	-12.015			chr3	188528396	188528724	25.6405	5.93122	-2.11202
chr5	53998200	53998399	17.8075	0	-12.015			chr3_KI270937v1_alt	157351	157536	12.8202	2.96561	-2.11202
chr5	65313000	65313199	12.5504	0	-12.015			chr1	175906504	175906733	19.2304	4.44841	-2.11202
chr5	72257600	72258199	15.7632	0	-12.015			chr4	29204950	29205191	6.41012	1.4828	-2.11202
chr5	74695400	74695599	13.6538	0	-12.015			chr4	45648387	45648663	6.41012	1.4828	-2.11202
chr5	77586600	77586799	14.6238	0	-12.015			chr4	47798130	47798619	6.41012	1.4828	-2.11202
chr5	77927600	77928599	18.6778	0	-12.015			chr4	61243690	61243919	12.8202	2.96561	-2.11202
chr5	79496800	79497199	11.9946	0	-12.015			chr4	74397735	74398029	12.8202	2.96561	-2.11202
chr5	80922600	80923399	10.0698	0	-12.015			chr4	100238210	100238450	6.41012	1.4828	-2.11202
chr5	84093600	84093799	19.1306	0	-12.015			chr4	109044459	109044716	25.6405	5.93122	-2.11202
chr5	105574400	105574799	11.7593	0	-12.015			chr4	113616544	113616776	12.8202	2.96561	-2.11202
chr5	105902000	105902199	19.8779	0	-12.015			chr4	162830976	162831370	64.1012	14.828	-2.11202
chr5	116750000	116750599	11.9189	0	-12.015			chr6	6570963	6571255	32.0506	7.41402	-2.11202
chr5	132196800	132196999	17.678	0	-12.015			chr6	26947515	26947810	12.8202	2.96561	-2.11202
chr5	140714000	140714199	19.1823	0	-12.015			chr6	122548314	122548599	12.8202	2.96561	-2.11202
chr5	141497400	141497799	23.6598	0	-12.015			chr6	135225789	135226359	19.2304	4.44841	-2.11202
chr5	147812200	147812399	16.4487	0	-12.015			chr6	137115746	137115996	19.2304	4.44841	-2.11202
chr5	151059600	151059999	15.0073	0	-12.015			chr6_GL000250v2_alt	3207812	3208121	12.8202	2.96561	-2.11202
chr5	168834600	168834799	21.6582	0	-12.015			chr7	42327728	42328029	6.41012	1.4828	-2.11202
chr6	4675800	4675999	15.4726	0	-12.015			chr7	87404649	87404955	19.2304	4.44841	-2.11202
chr6	10499600	10499799	13.2066	0	-12.015			chr7	110962642	110963072	25.6405	5.93122	-2.11202
chr6	11150200	11150999	16.2401	0	-12.015			chr7	125478630	125479271	19.2304	4.44841	-2.11202
chr6	11462000	11462599	22.6269	0	-12.015			chr8	41562406	41562601	6.41012	1.4828	-2.11202
chr6	12097200	12097399	17.5919	0	-12.015			chr8	77813395	77813849	6.41012	1.4828	-2.11202
chr6	17006400	17006599	19.6412	0	-12.015			chr9	12494471	12494907	32.0506	7.41402	-2.11202
chr6	18338200	18338599	15.2532	0	-12.015			chr9	89213529	89213851	6.41012	1.4828	-2.11202
chr6	20934600	20934999	12.7484	0	-12.015			chr9	89956373	89956634	12.8202	2.96561	-2.11202
chr6	23943200	23943399	1.31387	0	-12.015			chr17	67401157	67401554	299.994	69.6918	-2.10587
chr6	25137200	25137399	15.0414	0	-12.015			chr3	186473056	186473737	242.303	56.3466	-2.10441
chr6	25325600	25326799	12.1373	0	-12.015			chr14	63666396	63666691	158.971	37.0701	-2.10044
chr6	34472800	34473399	14.3289	0	-12.015			chr16	65755863	65756628	424.35	99.3479	-2.09469
chr6	36776400	36777399	20.1671	0	-12.015			chr13	26949602	26950091	316.66	74.1402	-2.09461
chr6	44474000	44474399	17.5866	0	-12.015			chr4	174156894	174157632	649.986	152.729	-2.08944
chr6	45752600	45752999	11.2982	0	-12.015			chr21	27047284	27047561	220.508	51.8981	-2.08708
chr6	49347200	49347399	15.3042	0	-12.015			chr2	143336578	143337193	144.869	34.1045	-2.08671
chr6	49983600	49983799	18.732	0	-12.015			chrX	45300494	45301023	69.2293	16.3108	-2.08555
chr6	73830800	73830999	10.4296	0	-12.015			chr7	105027593	105027773	69.2293	16.3108	-2.08555
chr6	75372200	75372399	13.1736	0	-12.015			chr13	25619947	25620326	244.867	57.8294	-2.08212
chr6	89636600	89636799	23.0956	0	-12.015			chr1	224304543	224305094	476.913	112.693	-2.08133
chr6	93409800	93409999	13.6604	0	-12.015			chr14	36905215	36905642	225.636	53.381	-2.0796
chr6	102192200	102192599	13.1461	0	-12.015			chr3	175312373	175313477	1014.08	240.214	-2.07778
chr6	103121400	103121599	26.5597	0	-12.015			chr8	115257362	115257592	206.406	48.9325	-2.07662
chr6	104720400	104720799	9.26371	0	-12.015			chr1	175232222	175232857	49.9989	11.8624	-2.0755
chr6	110608000	110608199	18.6927	0	-12.015			chr4	122666710	122667097	49.9989	11.8624	-2.0755
chr6	111256800	111256999	11.7236	0	-12.015			chr8	100941903	100942282	49.9989	11.8624	-2.0755
chr6	134783600	134783799	8.64588	0	-12.015			chr10	126215719	126216786	1710.22	406.288	-2.07361
chr6	136206600	136206999	11.594	0	-12.015			chrX	22097183	22097641	237.174	56.3466	-2.07355
chr6	139382600	139382799	15.1609	0	-12.015			chr9	72297288	72298001	93.5877	22.2421	-2.07303
chr6	145192200	145192399	7.58191	0	-12.015			chr6	3669920	3670266	324.352	77.1058	-2.07265
chr6	149371000	149371199	11.323	0	-12.015			chr2	43426502	43426828	498.707	118.624	-2.07179
chr6	154691400	154691599	16.3377	0	-12.015			chr10	1358706	1359895	1614.07	384.046	-2.07135
chr6	155163800	155164199	11.5316	0	-12.015			chr13	103203201	103203698	261.533	62.2778	-2.0702
chr6	156241200	156241399	1.67141	0	-12.015			chr18	61882342	61882772	43.5888	10.3796	-2.0702
chr6	157253600	157253799	12.6554	0	-12.015			chr2	164771956	164772197	43.5888	10.3796	-2.0702
chr6	159652800	159653199	7.47935	0	-12.015			chr1	146668807	146669687	130.766	31.1389	-2.0702
chr6	165708800	165709599	7.7302	0	-12.015			chr5	5158766	5160023	310.25	74.1402	-2.0651
chr6	166214000	166214199	13.2585	0	-12.015			chr7	44477908	44478358	155.125	37.0701	-2.0651
chr7	4457400	4457599	15.0913	0	-12.015			chr17	71380569	71380771	216.662	51.8981	-2.06169
chr7	5153200	5153399	20.3342	0	-12.015			chr15	48794677	48795042	179.483	43.0013	-2.0614
chr7	8040400	8040799	22.4703	0	-12.015			chr5	143309809	143310379	173.073	41.5185	-2.05956
chr7	20891600	20891799	21.8561	0	-12.015			chr5	74389639	74389962	203.842	48.9325	-2.05858
chr7	26159800	26160599	14.7464	0	-12.015			chr5	173093989	173094775	234.61	56.3466	-2.05787
chr7	33745400	33745999	9.83222	0	-12.015			chr11	101119413	101120205	30.7686	7.41402	-2.05313
chr7	35829000	35829199	10.1062	0	-12.015			chr21	16374421	16375009	30.7686	7.41402	-2.05313
chr7	40262400	40262599	20.2879	0	-12.015			chr4	184913845	184914147	30.7686	7.41402	-2.05313
chr7	64540200	64540399	19.4984	0	-12.015			chrX	129404021	129405001	928.185	223.903	-2.05154
chr7	64714400	64714599	13.1747	0	-12.015			chr13	54628457	54628813	171.791	41.5185	-2.04883
chr7	65909000	65909199	13.9959	0	-12.015			chr10	126233307	126234176	661.524	160.143	-2.04643
chr7	81736800	81736999	12.5237	0	-12.015			chr8	105536601	105536946	244.867	59.3122	-2.0456
chr7	82978000	82978199	15.3409	0	-12.015			chr13	95154511	95154817	79.4855	19.2765	-2.04385
chr7	89925200	89925399	12.4111	0	-12.015			chr5	93070969	93071298	103.844	25.2077	-2.04248
chr7	92945000	92945199	13.0526	0	-12.015			chr10	29141854	29142281	292.301	71.1746	-2.03802
chr7	99075600	99075799	16.713	0	-12.015			chr11	107161658	107162548	24.3585	5.93122	-2.03802
chr7	105658200	105658599	27.738	0	-12.015			chr11	110759854	110760223	24.3585	5.93122	-2.03802
chr7	116736200	116736399	20.2137	0	-12.015			chr16	82542530	82543110	24.3585	5.93122	-2.03802
chr7	123584200	123584399	19.0108	0	-12.015			chr20	37841471	37841714	24.3585	5.93122	-2.03802
chr7	128198800	128199199	19.2921	0	-12.015			chr3	42838610	42838896	24.3585	5.93122	-2.03802
chr7	130643000	130643399	29.2639	0	-12.015			chr4	164200074	164200558	24.3585	5.93122	-2.03802
chr7	141106000	141106199	12.2952	0	-12.015			chr5	29467	29670	97.4338	23.7249	-2.03802
chr7	151609800	151610599	17.5128	0	-12.015			chr5	32498497	32498742	24.3585	5.93122	-2.03802
chr7	152466800	152466999	20.1105	0	-12.015			chr5	128052772	128053103	24.3585	5.93122	-2.03802
chr7	157441800	157441999	14.2741	0	-12.015			chr7	94453141	94453618	24.3585	5.93122	-2.03802
chr8	714000	714599	3.21356	0	-12.015			chr1	178192254	178193018	334.608	81.5542	-2.03664
chr8	42941400	42941599	12.4346	0	-12.015			chr11	20070306	20070871	237.174	57.8294	-2.03607
chr8	51006000	51006199	18.3004	0	-12.015			chr5	14528674	14529731	376.915	91.9339	-2.03557
chr8	52329000	52329399	10.7487	0	-12.015			chr5	56428812	56429716	1932.01	471.532	-2.03468
chr8	54797800	54797999	10.4088	0	-12.015			chr2	132307744	132308182	321.788	78.5886	-2.03372
chr8	73325800	73326199	10.8246	0	-12.015			chr8	121811776	121812135	528.194	129.004	-2.03365
chr8	73833200	73833399	6.20854	0	-12.015			chr9	37201694	37202662	91.0237	22.2421	-2.03295
chr8	78681000	78681399	9.88972	0	-12.015			chr6	20740362	20740925	157.689	38.5529	-2.03217
chr8	79131800	79131999	10.545	0	-12.015			chr1	153119488	153119795	242.303	59.3122	-2.03041
chr8	79252800	79252999	13.4976	0	-12.015			chr2	224678394	224678688	260.251	63.7606	-2.02917
chr8	98856000	98856399	21.9423	0	-12.015			chr7	96135065	96135744	658.96	161.626	-2.02754
chr8	100599400	100599599	14.5852	0	-12.015			chr5	134299630	134299996	42.3068	10.3796	-2.02713
chr8	111746800	111746999	21.9975	0	-12.015			chr6	153031286	153031842	102.562	25.2077	-2.02456
chr8	116547600	116547999	20.4167	0	-12.015			chr12	54187124	54187408	120.51	29.6561	-2.02276
chr8	126749200	126749599	32.1854	0	-12.015			chr7	146698940	146699755	661.524	163.108	-2.01996
chr8	134852600	134853199	18.4542	0	-12.015			chr14	36208644	36209095	96.1518	23.7249	-2.01891
chr9	328400	328999	17.1125	0	-12.015			chr1	96009782	96010383	456.4	112.693	-2.0179
chr9	20545000	20545199	13.4359	0	-12.015			chr6	14855231	14855595	264.097	65.2434	-2.01716
chr9	22154200	22154799	12.8854	0	-12.015			chr5	125274851	125275926	1205.1	298.044	-2.01556
chr9	29626600	29626999	9.99123	0	-12.015			chr10	126940859	126941288	215.38	53.381	-2.01249
chr9	37361600	37361999	16.4836	0	-12.015			chr11	57101774	57102292	17.9483	4.44841	-2.01249
chr9	69155200	69155399	23.8254	0	-12.015			chr11	72943661	72944016	17.9483	4.44841	-2.01249
chr9	71534400	71534599	12.061	0	-12.015			chr14	33505969	33506368	35.8967	8.89683	-2.01249
chr9	72894800	72894999	16.4877	0	-12.015			chr14	58740169	58740422	35.8967	8.89683	-2.01249
chr9	76791200	76791599	9.16328	0	-12.015			chr14	67977437	67978042	430.76	106.762	-2.01249
chr9	77996600	77996799	14.2986	0	-12.015			chr15	60871254	60871530	35.8967	8.89683	-2.01249
chr9	78264600	78264799	13.4963	0	-12.015			chr1	81407404	81407821	71.7933	17.7937	-2.01249
chr9	82078600	82078799	13.7326	0	-12.015			chr3	164533360	164533594	17.9483	4.44841	-2.01249
chr9	84181600	84182199	26.4446	0	-12.015			chr3_KI270777v1_alt	57343	57633	35.8967	8.89683	-2.01249
chr9	86505600	86505799	16.4942	0	-12.015			chr3_KI270924v1_alt	157973	158184	17.9483	4.44841	-2.01249
chr9	89776200	89776599	25.1226	0	-12.015			chr5	28215135	28215523	35.8967	8.89683	-2.01249
chr9	93374200	93374399	25.6601	0	-12.015			chr6_GL000255v2_alt	2427564	2427809	233.328	57.8294	-2.01249
chr9	94005600	94006599	12.9799	0	-12.015			chr8	50647956	50648392	17.9483	4.44841	-2.01249
chr9	94368600	94368999	13.6387	0	-12.015			chr9	82073633	82074101	17.9483	4.44841	-2.01249
chr9	94903200	94904399	13.3519	0	-12.015			chr10	126196275	126196668	339.736	84.5198	-2.00705
chr9	102330200	102330399	21.3606	0	-12.015			chr7	70727779	70728247	249.995	62.2778	-2.00511
chr9	104684000	104684199	24.441	0	-12.015			chr4	161200957	161201932	565.373	140.866	-2.00487
chr9	104951400	104951799	12.0815	0	-12.015			chr14	41449100	41449467	451.272	112.693	-2.0016
chr9	110223000	110223199	19.8106	0	-12.015			chr18	46113768	46114298	338.454	84.5198	-2.0016
chr9	112306400	112306599	25.9785	0	-12.015			chr12	74610438	74611067	47.4349	11.8624	-1.99955
chr9	114636600	114637399	13.6902	0	-12.015			chr13	82947002	82947723	426.914	106.762	-1.99955
chr9	124233400	124233999	9.72454	0	-12.015			chr5	39605982	39606499	47.4349	11.8624	-1.99955
chr9	126822800	126824399	10.717	0	-12.015			chr15	92643904	92646123	6112.69	1528.77	-1.99943
chr9	135591000	135591599	19.7394	0	-12.015			chr16	68426199	68426592	402.555	100.831	-1.99725
chrX	1701800	1702599	7.13434	0	-12.015			chr11	85830876	85831444	556.398	139.384	-1.99706
chrX	9732800	9732999	20.9185	0	-12.015			chr9	83060455	83061409	1111.51	278.767	-1.99539
chrX	15907400	15907599	16.3608	0	-12.015			chr11	74377729	74378244	106.408	26.6905	-1.99521
chrX	23808000	23808199	12.4594	0	-12.015			chr7	6012768	6013156	407.684	102.313	-1.99445
chrX	46783600	46783799	9.94412	0	-12.015			chr8	128271394	128272377	944.852	237.249	-1.99369
chrX	47884200	47884399	14.0418	0	-12.015			chr6	168024079	168024402	224.354	56.3466	-1.99338
chrX	48255600	48255999	13.2893	0	-12.015			chr2	114067835	114068144	29.4865	7.41402	-1.99173
chrX	53656400	53656599	18.0541	0	-12.015			chr4	71151137	71151401	29.4865	7.41402	-1.99173
chrX	69918000	69918199	10.4667	0	-12.015			chr4	151535475	151535893	29.4865	7.41402	-1.99173
chrX	71145600	71146199	11.4332	0	-12.015			chr7	22004872	22005659	58.9731	14.828	-1.99173
chrX	97464200	97464399	8.90548	0	-12.015			chr7	110766925	110767249	58.9731	14.828	-1.99173
chrX	104116800	104117199	6.18416	0	-12.015			chr8	31050054	31050360	29.4865	7.41402	-1.99173
chrX	111721000	111721599	7.43886	0	-12.015			chr16	31128549	31129261	358.967	90.4511	-1.98864
chrX	120577200	120577799	9.76486	0	-12.015			chr1	203282128	203282895	717.933	180.902	-1.98864
chrX	129938400	129939399	9.73989	0	-12.015			chr3	189292687	189293579	864.084	217.972	-1.98703
chrX	141033000	141033599	16.9597	0	-12.015			chr1	96072692	96073399	452.554	114.176	-1.98683
chrX	145197600	145197799	10.309	0	-12.015			chr2	233940834	233941628	211.534	53.381	-1.98649
chrX	154036400	154036999	14.0543	0	-12.015			chr10	9186628	9187404	551.27	139.384	-1.9837
chrY	1284400	1284799	6.91228	0	-12.015			chr14	90169245	90169478	175.637	44.4841	-1.98124
chr2	86554800	86555599	15.7544	0.009199	-10.742			chr20	34310448	34310839	251.277	63.7606	-1.97854
chr1	83359000	83359199	15.4565	0.00984925	-10.6159			chr18	54606953	54607896	916.647	232.8	-1.97727
chr11	72931200	72931399	21.8877	0.0150754	-10.5037			chr3	101989606	101990083	384.607	97.8651	-1.97452
chr6	9100400	9100599	14.209	0.0100503	-10.4654			chr11	92331149	92331676	424.35	108.245	-1.97096
chr7	156616400	156616999	19.4996	0.0166945	-10.1899			chr3	148820924	148821333	261.533	66.7262	-1.97067
chr6	37234000	37234199	19.8186	0.0201005	-9.94541			chr2	12303132	12303782	470.503	120.107	-1.96988
chr15	98553800	98553999	31.3736	0.040201	-9.6081			chr2	159497280	159497500	197.432	50.4153	-1.96942
chr19	56993400	56993799	21.6216	0.0294737	-9.51883			chr21	44917012	44917283	197.432	50.4153	-1.96942
chr18	36033200	36033399	16.0754	0.0221608	-9.50263			chr12	103652736	103653313	121.792	31.1389	-1.96763
chr5	74596200	74596399	30.1223	0.0418593	-9.49107			chr3	107850633	107851335	724.343	185.351	-1.96642
chr5	160154400	160154599	13.4558	0.0201005	-9.38678			chr3	193922234	193922791	591.013	151.246	-1.96629
chr1	117714200	117714399	15.8489	0.0246231	-9.33016			chr14	68306749	68308096	2616.61	671.71	-1.96179
chr15	85487800	85488199	30.1421	0.047619	-9.30603			chrX	46044580	46044772	11.5382	2.96561	-1.96002
chr5	98867600	98867999	25.7275	0.0413534	-9.28109			chr12	26796013	26796222	11.5382	2.96561	-1.96002
chr7	66042400	66042799	14.9807	0.0245614	-9.2525			chr14	56630785	56631054	34.6146	8.89683	-1.96002
chrX	1490400	1491199	6.87255	0.0116521	-9.20412			chr14	95189515	95189746	11.5382	2.96561	-1.96002
chrX	45089400	45090399	10.0719	0.0175175	-9.16733			chr15	63198771	63198980	11.5382	2.96561	-1.96002
chr11	57556200	57557199	11.11	0.0205205	-9.08057			chr16	32037989	32038317	11.5382	2.96561	-1.96002
chr1	161330800	161331399	16.5242	0.0317195	-9.02499			chr18	23568840	23569087	34.6146	8.89683	-1.96002
chr1	75651600	75652399	16.1452	0.0312891	-9.01123			chr18	41170309	41170665	11.5382	2.96561	-1.96002
chr20	787400	787599	17.3296	0.0344724	-8.97358			chr18_GL383568v1_alt	31150	31506	23.0764	5.93122	-1.96002
chr18	79865800	79867399	7.34831	0.0147092	-8.96455			chr2	22939414	22939920	11.5382	2.96561	-1.96002
chr12	56834600	56835199	21.2884	0.0441736	-8.91266			chr2	63984312	63984564	57.6911	14.828	-1.96002
chr6	42494200	42494599	23.2054	0.0501253	-8.85471			chr1	118059466	118059892	11.5382	2.96561	-1.96002
chr7	69778800	69779399	14.1145	0.0325543	-8.76011			chr2	135450478	135450757	23.0764	5.93122	-1.96002
chrX	47635400	47636399	12.2849	0.0291491	-8.71922			chr2	141497294	141497653	11.5382	2.96561	-1.96002
chr3	32617000	32618999	8.78666	0.022011	-8.64095			chr2	144596327	144596540	46.1529	11.8624	-1.96002
chr1	98053000	98053399	22.1407	0.0576441	-8.58531			chr2	217199042	217199238	126.92	32.6217	-1.96002
chr2	210674400	210674799	14.9061	0.0388471	-8.58388			chr3	59249266	59249561	23.0764	5.93122	-1.96002
chr6	82587800	82589199	8.96626	0.0235883	-8.57029			chr3	108548529	108549233	23.0764	5.93122	-1.96002
chr13	24455000	24455999	7.86247	0.021021	-8.54701			chr1	168631717	168632010	138.459	35.5873	-1.96002
chr11	39350000	39350999	6.47318	0.0175175	-8.52953			chr3	188589974	188590366	23.0764	5.93122	-1.96002
chr20	11854400	11854999	12.7609	0.0350584	-8.50775			chr1	176138086	176138308	11.5382	2.96561	-1.96002
chr17	39611600	39614199	13.1415	0.0369373	-8.47484			chr4	65918319	65918525	23.0764	5.93122	-1.96002
chr15	49147400	49147799	13.0817	0.0388471	-8.39552			chr4	67616538	67616796	23.0764	5.93122	-1.96002
chr8	30694600	30694999	13.4394	0.0401002	-8.38865			chr4	130635563	130635778	11.5382	2.96561	-1.96002
chr11	60662400	60662999	13.0712	0.040601	-8.33066			chr5	5242678	5242975	11.5382	2.96561	-1.96002
chr13	69397600	69397999	13.9813	0.0451128	-8.27575			chr1	187054771	187055179	115.382	29.6561	-1.96002
chr2	106499400	106499599	21.9937	0.0753769	-8.18875			chr5	26923362	26923672	23.0764	5.93122	-1.96002
chr1	20559600	20559999	11.2988	0.0388471	-8.18415			chr6	92294371	92294604	11.5382	2.96561	-1.96002
chr10	103324600	103324799	21.8639	0.0763317	-8.16205			chr6	108231777	108232051	11.5382	2.96561	-1.96002
chr14	43970600	43970799	22.9425	0.080402	-8.15658			chr6	136897058	136897489	11.5382	2.96561	-1.96002
chr11	85149600	85150799	7.65917	0.0271059	-8.14244			chr6	154698752	154699194	46.1529	11.8624	-1.96002
chr7	3047000	3047399	20.0698	0.0712281	-8.13836			chr1	217228764	217229050	23.0764	5.93122	-1.96002
chr13	35762600	35763999	15.0819	0.0550393	-8.09814			chr7	103373272	103373567	23.0764	5.93122	-1.96002
chr21	28082800	28083199	16.8611	0.0626566	-8.07202			chr7	140901207	140901439	23.0764	5.93122	-1.96002
chr7	51870800	51870999	18.3372	0.0703518	-8.02597			chr9	84613435	84613698	11.5382	2.96561	-1.96002
chr15	68893000	68893199	21.5997	0.0829146	-8.02517			chr9	97511680	97512296	288.455	74.1402	-1.96002
chr20	12980600	12980799	23.2431	0.0904523	-8.00543			chr12	109115795	109116887	1919.19	493.774	-1.95858
chr10	17517200	17517599	18.8038	0.0736842	-7.99545			chrX	136058161	136058596	351.275	90.4511	-1.95739
chr1	32841600	32841799	18.8703	0.0749246	-7.97646			chr4	127045181	127045585	305.122	78.5886	-1.95699
chr16	81966800	81967799	14.2505	0.0570571	-7.96439			chr12	8639044	8639614	293.583	75.623	-1.95687
chr11	117449800	117451399	15.387	0.0621138	-7.95258			chr2	237025162	237025499	258.969	66.7262	-1.95645
chr9	126168200	126168599	13.201	0.0538847	-7.93656			chr3	104090006	104090549	391.017	100.831	-1.9553
chr9	93505000	93505199	25.306	0.103417	-7.93486			chr12	58341618	58342168	189.74	48.9325	-1.95515
chr2	150284600	150284999	10.0589	0.0413534	-7.92625			chr13	78780714	78781056	396.145	102.313	-1.95303
chr9	83490000	83490999	11.0592	0.046046	-7.90796			chr10	80436132	80437038	1429.46	369.218	-1.95292
chr10	71427400	71427999	21.02	0.0893155	-7.87864			chr11	86934236	86935445	470.503	121.59	-1.95218
chr7	16486800	16486999	13.8798	0.0590955	-7.87573			chr13	74979745	74980171	315.378	81.5542	-1.95125
chr4	70695200	70695399	18.7229	0.080402	-7.86335			chr11	107005932	107006496	85.8956	22.2421	-1.94929
chrX	19250400	19250799	8.63812	0.037594	-7.84407			chr10	29124776	29125487	1597.4	413.702	-1.94906
chr6	129206000	129206399	9.1899	0.0401002	-7.84029			chr2	85516544	85516991	383.325	99.3479	-1.94801
chr8	17609600	17609799	20.9817	0.0929648	-7.81823			chr1	117396747	117397367	62.8192	16.3108	-1.94537
chr2	219656200	219656599	15.5004	0.0689223	-7.81312			chr5	59048955	59049429	125.638	32.6217	-1.94537
chr2	10181600	10181999	11.8135	0.0526316	-7.81029			chr3	122322395	122323155	216.662	56.3466	-1.94305
chr5	37215600	37215799	17.1858	0.0768844	-7.80431			chr1	217424917	217425289	216.662	56.3466	-1.94305
chr11	85963800	85963999	16.7384	0.0753769	-7.79483			chr5	136812349	136812607	51.281	13.3452	-1.9421
chr7	48237000	48237199	17.1652	0.0778894	-7.78385			chr16	14116970	14117387	324.352	84.5198	-1.9402
chr3	189125000	189125999	7.4623	0.034034	-7.7765			chr4	28313838	28314698	960.236	250.594	-1.93804
chr2	219330400	219330599	20.2773	0.0929648	-7.76897			chrX	96474379	96474672	39.7427	10.3796	-1.93694
chrX	47463000	47463399	35.2144	0.162105	-7.76309			chr6	13725122	13725926	635.884	166.074	-1.93694
chr7	1961600	1962199	28.8877	0.133556	-7.75687			chr20	34349490	34350618	1026.9	268.388	-1.93591
chr5	42129000	42129199	24.2913	0.113065	-7.74714			chr4	177809871	177810097	226.918	59.3122	-1.93577
chr12	14639200	14639399	16.1638	0.0753769	-7.74443			chr12	124089245	124089807	243.585	63.7606	-1.93369
chr5	80694800	80695199	9.05642	0.0426065	-7.73172			chr9	38172548	38172960	243.585	63.7606	-1.93369
chr1	43077200	43077599	20.2353	0.0952381	-7.73112			chr17	47520884	47522210	758.958	198.696	-1.93346
chr3	96529200	96529399	10.675	0.0502513	-7.73086			chr2	196145680	196146073	67.9473	17.7937	-1.93305
chr11	8190400	8190599	17.0642	0.080402	-7.72953			chr6	130620546	130620792	67.9473	17.7937	-1.93305
chr3	152252200	152252399	13.8586	0.0653266	-7.72889			chr19	11696812	11697154	232.046	60.795	-1.93239
chr15	52964400	52964999	12.3324	0.0584307	-7.72152			chr2	64021660	64021914	124.356	32.6217	-1.93058
chr8	42962200	42962799	15.7357	0.0752588	-7.70796			chr7	92953662	92954056	525.63	137.901	-1.93042
chr2	9515600	9515799	34.9955	0.170854	-7.67826			chr10	29687035	29687265	28.2045	7.41402	-1.9276
chr15	43910200	43910599	16.8314	0.0822807	-7.67639			chr11	4700209	4701070	28.2045	7.41402	-1.9276
chr2	171776400	171776799	20.681	0.103158	-7.64731			chr12	1767553	1768158	169.227	44.4841	-1.9276
chr6	167211000	167211399	18.2146	0.0911779	-7.6422			chr12	28276299	28276673	28.2045	7.41402	-1.9276
chr7	42162800	42162999	17.1581	0.0861809	-7.63731			chr14	50659425	50659780	112.818	29.6561	-1.9276
chr9	124170600	124171599	14.564	0.0760761	-7.58075			chr18	76363855	76364218	28.2045	7.41402	-1.9276
chr20	3902800	3904399	12.7904	0.0674922	-7.56613			chr4	162716750	162717348	28.2045	7.41402	-1.9276
chr10	68510400	68510999	22.7756	0.1202	-7.56591			chr4	173125168	173125608	310.25	81.5542	-1.9276
chr9	2368600	2369599	13.0736	0.0693894	-7.55772			chr7	36119394	36119621	28.2045	7.41402	-1.9276
chr15	26426800	26426999	14.0667	0.0753769	-7.54395			chr7	70091400	70091696	28.2045	7.41402	-1.9276
chr2	112512200	112512399	25.3031	0.135678	-7.54298			chr9	94135085	94135624	28.2045	7.41402	-1.9276
chr3	57603200	57604999	10.3386	0.0555864	-7.53909			chr3	150449238	150449669	242.303	63.7606	-1.92607
chr7	69323400	69324199	14.1883	0.0763454	-7.53795			chr16	57392618	57393157	501.271	131.97	-1.92539
chr18	679000	679399	23.8851	0.130326	-7.51784			chr7	30430124	30431005	866.648	228.352	-1.92419
chr5	134352200	134352799	20.1217	0.110184	-7.5127			chr15	97983976	97984527	101.28	26.6905	-1.92395
chr1	61393200	61393599	16.132	0.0902256	-7.48218			chr7	33728850	33730000	1067.93	281.733	-1.92241
chr3	11417800	11418399	15.3866	0.0868114	-7.46957			chr9	134768911	134769357	280.763	74.1402	-1.92103
chr12	79762800	79762999	22.5546	0.132261	-7.41389			chr7	16935385	16935772	207.688	54.8638	-1.92049
chrX	29925400	29925999	12.1987	0.0717863	-7.4088			chrX	12240284	12240766	297.43	78.5886	-1.92016
chr10	79489800	79490399	28.1332	0.166945	-7.39676			chr20	47539569	47541673	4701.18	1242.59	-1.91967
chr16	18716600	18716799	16.0644	0.0954774	-7.39449			chr18	3671173	3671597	44.8708	11.8624	-1.91938
chr10	53798800	53798999	11.1462	0.0664824	-7.38937			chr18	57741781	57742043	44.8708	11.8624	-1.91938
chr1	34430800	34430999	13.8988	0.0829146	-7.38912			chr3	156943474	156943783	314.096	83.037	-1.91938
chr6	60309000	60309199	7.53387	0.0452261	-7.38009			chr5	115430470	115430693	44.8708	11.8624	-1.91938
chr6	140299200	140299399	12.552	0.0753769	-7.37957			chr5	117731552	117731799	89.7417	23.7249	-1.91938
chr9	116405600	116405799	9.80548	0.0590955	-7.3744			chr11	84608619	84609250	246.149	65.2434	-1.91563
chr7	23808800	23809199	21.6799	0.132832	-7.35061			chr6	74598718	74599048	61.5371	16.3108	-1.91563
chr3	60722600	60722799	12.6067	0.0778894	-7.33855			chr17	60091854	60092352	385.889	102.313	-1.91519
chr7	45019000	45019599	16.3847	0.101436	-7.33564			chr12	63206998	63207263	94.8698	25.2077	-1.91209
chr4	158623200	158623599	7.6895	0.047619	-7.33521			chr1	6899681	6899993	94.8698	25.2077	-1.91209
chr8	19641000	19641399	7.24561	0.0451128	-7.32743			chr9	112541693	112542039	128.202	34.1045	-1.91039
chr2	100357000	100357199	12.0949	0.0753769	-7.32606			chr17	61723059	61723995	1653.81	440.393	-1.90893
chr15	90496200	90496399	15.833	0.100503	-7.29956			chrX	5928081	5928576	33.3326	8.89683	-1.90557
chr2	44608000	44608199	16.0184	0.103015	-7.28073			chrX	95464937	95465172	16.6663	4.44841	-1.90557
chr3	51676800	51678999	9.96644	0.0645748	-7.26996			chr11	43811328	43811679	33.3326	8.89683	-1.90557
chr16	83167400	83167599	11.8253	0.0778894	-7.24623			chr12	71604982	71605368	49.9989	13.3452	-1.90557
chr12	25169600	25169999	11.2247	0.075188	-7.22196			chr13	23463197	23463489	16.6663	4.44841	-1.90557
chr8	113444000	113444199	14.3208	0.0960301	-7.2204			chr13	37627456	37627790	16.6663	4.44841	-1.90557
chr14	77534000	77535799	10.032	0.0678155	-7.20878			chr13	93736983	93737220	16.6663	4.44841	-1.90557
chr12	17711000	17711199	11.0615	0.0753769	-7.1972			chr14	30921387	30921599	16.6663	4.44841	-1.90557
chr14	68450000	68450199	34.4859	0.236181	-7.18997			chr16	74923870	74924327	33.3326	8.89683	-1.90557
chr18	26303000	26303199	3.21774	0.0221608	-7.18189			chr1	81728080	81728276	16.6663	4.44841	-1.90557
chrX	121347400	121347799	15.9876	0.110276	-7.17969			chr1_KI270759v1_alt	95614	95957	33.3326	8.89683	-1.90557
chr18	75095600	75096399	6.28473	0.0438048	-7.16462			chr2	43387881	43388130	16.6663	4.44841	-1.90557
chr10	82545800	82545999	13.2464	0.0929648	-7.1547			chr4	37055115	37055705	33.3326	8.89683	-1.90557
chr17	78911800	78912199	15.6007	0.110276	-7.14435			chr4	110230422	110230815	66.6652	17.7937	-1.90557
chr5	43481000	43481199	18.5948	0.132965	-7.12771			chr6	78639537	78639999	16.6663	4.44841	-1.90557
chr2	99171800	99172999	11.0476	0.0792327	-7.12342			chr1	212763800	212764025	16.6663	4.44841	-1.90557
chr6	169660800	169660999	57.8928	0.416131	-7.1202			chr13	71873407	71873751	205.124	54.8638	-1.90257
chr2	200944200	200945199	10.4113	0.0760761	-7.09649			chr6	22940370	22941473	858.956	229.835	-1.90199
chr1	23418800	23419599	15.3851	0.112641	-7.09366			chr14	77698830	77700092	775.624	207.593	-1.9016
chr17	69948200	69948799	6.46077	0.0475793	-7.08523			chr12	72366309	72366622	276.917	74.1402	-1.90113
chr15	58844200	58844999	12.1307	0.0894869	-7.08277			chr21	37986694	37987417	265.379	71.1746	-1.89862
chr5	135504200	135505199	13.2981	0.101101	-7.03928			chr8	128139469	128140378	2455.08	659.848	-1.89556
chr1	8150400	8151599	10.0885	0.0767306	-7.03869			chr10	32360323	32360686	182.047	48.9325	-1.89545
chr9	125669000	125669599	18.4421	0.140701	-7.03423			chr2	171564504	171565002	419.222	112.693	-1.89531
chr5	133961200	133961999	9.07701	0.0700876	-7.01691			chr6_KI270801v1_alt	284663	285044	55.127	14.828	-1.89443
chr3	29674600	29674799	13.54	0.104774	-7.0138			chr1	36834584	36835630	1046.13	281.733	-1.89266
chr7	34483800	34483999	12.2384	0.0954774	-7.00205			chr16	73949722	73950205	93.5877	25.2077	-1.89246
chr1	46581400	46581599	22.8195	0.178392	-6.99908			chr7	41237795	41238323	544.86	146.798	-1.89206
chr2	92054600	92054799	10.0782	0.078794	-6.99894			chr3	196807712	196808339	451.272	121.59	-1.89197
chr13	110457000	110457399	13.1116	0.102757	-6.99547			chr6	1596817	1597729	1187.15	320.286	-1.89008
chr5	8050000	8050599	7.17279	0.056394	-6.99085			chr1	112548585	112548914	115.382	31.1389	-1.88963
chr2	216068600	216068999	9.21897	0.0736842	-6.96711			chr3	190924838	190925084	38.4607	10.3796	-1.88963
chr14	44689800	44689999	16.4719	0.133166	-6.95064			chr1	220918577	220918967	307.686	83.037	-1.88963
chr9	105599400	105599799	19.4373	0.157193	-6.95014			chr8	134016775	134017147	175.637	47.4497	-1.88813
chr12	568800	569599	15.6708	0.127034	-6.94672			chr17	72534788	72535234	274.353	74.1402	-1.88771
chr15	90803000	90803199	21.7379	0.177286	-6.93799			chr18	6509534	6510365	98.7158	26.6905	-1.88696
chr10	80059400	80060399	10.0635	0.0825826	-6.92908			chr2	161131167	161131602	98.7158	26.6905	-1.88696
chr17	42829200	42830199	9.01792	0.0745746	-6.91797			chr5	120160079	120160454	257.687	69.6918	-1.88656
chr7	5738600	5738799	17.191	0.143216	-6.90732			chr17	71032663	71033883	937.159	253.56	-1.88597
chr22	17819400	17820399	7.04077	0.0590591	-6.89743			chr3	158963857	158964274	460.247	124.556	-1.88562
chr7	138781200	138781999	19.8307	0.168961	-6.8749			chr4	65502210	65502715	60.2551	16.3108	-1.88525
chr1	169761400	169761999	8.11967	0.0701169	-6.85552			chr7	80127852	80128190	60.2551	16.3108	-1.88525
chr8	84835200	84835799	6.43659	0.055626	-6.85439			chr13	66414194	66414750	426.914	115.659	-1.88407
chr2	203415600	203415799	10.7382	0.0929648	-6.85185			chr9	2022248	2022854	82.0495	22.2421	-1.8832
chr13	50426800	50427799	10.0759	0.0875876	-6.84596			chr10	28684235	28686045	2160.21	585.708	-1.88292
chr1	52625000	52627199	6.71722	0.058663	-6.83927			chr12	47944999	47945377	437.17	118.624	-1.88179
chr12	68818600	68819399	9.71969	0.0851064	-6.8355			chr8	76580847	76581796	655.114	177.937	-1.88038
chr7	153031200	153031999	10.7913	0.0951564	-6.82535			chr7	42284990	42285650	321.788	87.4854	-1.879
chr10	94416800	94417799	14.0052	0.123604	-6.82409			chrX	30296439	30297048	21.7944	5.93122	-1.87756
chr1	180367000	180367799	12.9598	0.116395	-6.79886			chr2	200458342	200458759	21.7944	5.93122	-1.87756
chr3	158455600	158456199	11.2321	0.101002	-6.7971			chr21	36253875	36254531	414.094	112.693	-1.87756
chr17	2145200	2146599	9.17051	0.0829164	-6.7892			chr4	100591237	100591442	21.7944	5.93122	-1.87756
chr13	27925200	27925799	12.1838	0.110184	-6.78891			chr4	112426376	112426804	43.5888	11.8624	-1.87756
chr8	67018800	67019399	9.62629	0.0884808	-6.76547			chr7	120358743	120359082	21.7944	5.93122	-1.87756
chr13	29858200	29859799	10.5329	0.0980613	-6.747			chr8	39947383	39947695	21.7944	5.93122	-1.87756
chr3	52352600	52354999	12.2391	0.114098	-6.74509			chr10	15123724	15124158	271.789	74.1402	-1.87416
chr10	119287000	119287399	15.9889	0.154737	-6.69111			chr3	73298170	73299283	912.801	249.111	-1.87351
chr22	40702000	40704199	11.1124	0.108231	-6.68191			chr18	50611507	50612033	320.506	87.4854	-1.87324
chr5	42140200	42140799	18.848	0.18424	-6.67668			chr21	21063862	21064122	162.817	44.4841	-1.87189
chr6	70634400	70635199	9.21274	0.0901126	-6.67576			chr14	96063536	96064434	211.534	57.8294	-1.87101
chr7	6830800	6831399	30.3563	0.297162	-6.6746			chr3	146421902	146422258	308.968	84.5198	-1.87009
chr17	5498600	5499799	16.6978	0.165138	-6.65984			chr4	94665797	94666414	503.835	137.901	-1.86932
chr12	18096600	18096999	23.874	0.238095	-6.64776			chr15	86490012	86490315	194.868	53.381	-1.8681
chr5	14717800	14718999	14.8791	0.150125	-6.63098			chr3	55111991	55112251	48.7169	13.3452	-1.8681
chr17	28430200	28430599	14.7605	0.149123	-6.6291			chr6	93193886	93194340	48.7169	13.3452	-1.8681
chr2	127801400	127802399	16.8633	0.172673	-6.6097			chr6	167909533	167909806	48.7169	13.3452	-1.8681
chr15	98522800	98523199	16.6307	0.171679	-6.59799			chr8	19325913	19326382	173.073	47.4497	-1.86691
chr9	113686000	113687999	14.4775	0.151076	-6.5824			chr10	131270221	131270665	248.713	68.209	-1.86645
chr13	45114600	45115199	18.816	0.196995	-6.57766			chr12	15216029	15216710	573.065	157.177	-1.86631
chrX	96751600	96751799	26.3178	0.276382	-6.57323			chr13	71831499	71832186	1134.59	311.389	-1.86538
chr10	93224800	93224999	24.2818	0.25608	-6.56714			chr2	158189327	158190032	151.279	41.5185	-1.86538
chr3	177180000	177181599	13.9127	0.14728	-6.5617			chr2	189640951	189641419	356.403	97.8651	-1.86464
chr8	117861400	117861799	12.679	0.134637	-6.55723			chr19	16175957	16176296	312.814	86.0026	-1.86285
chr10	72426000	72426599	11.8678	0.126043	-6.55699			chr4	151553761	151554261	317.942	87.4854	-1.86165
chr6	18749400	18749799	11.725	0.125313	-6.54791			chr1	115293097	115293299	26.9225	7.41402	-1.86048
chr11	100660800	100661399	13.8728	0.148581	-6.54487			chr2	67572201	67572597	26.9225	7.41402	-1.86048
chr4	75548200	75549599	8.05184	0.0864903	-6.54064			chr21	20569301	20569765	26.9225	7.41402	-1.86048
chr6	45642800	45643199	6.29724	0.0676692	-6.54008			chr4	38564192	38564473	26.9225	7.41402	-1.86048
chr9	61983600	61983999	11.3897	0.122807	-6.5352			chr1	192920327	192920726	26.9225	7.41402	-1.86048
chr11	1166000	1167199	11.6521	0.125938	-6.53173			chr5	98788072	98788403	26.9225	7.41402	-1.86048
chr11	34894400	34894599	14.5961	0.160804	-6.50413			chr6	108861569	108861808	26.9225	7.41402	-1.86048
chr9	83041000	83042199	11.3849	0.125938	-6.49826			chr7	123901132	123901458	242.303	66.7262	-1.86048
chr8	94003000	94003799	12.5834	0.139887	-6.49111			chr9	116469646	116469986	26.9225	7.41402	-1.86048
chr1	180147800	180148999	14.4611	0.16347	-6.46701			chrX	119343873	119344195	220.508	60.795	-1.85881
chr1	185960000	185960599	15.064	0.17192	-6.45323			chr1	12454489	12455218	515.374	142.349	-1.85618
chr7	138805200	138805999	9.25939	0.106383	-6.44358			chr5	173535191	173536527	1733.3	478.946	-1.85558
chr7	73349600	73349999	21.7659	0.250526	-6.44096			chr6	38975305	38976256	535.886	148.28	-1.8536
chr6	107139600	107139999	14.0812	0.162105	-6.44069			chr2	164522547	164523103	508.963	140.866	-1.85323
chr4	444600	445199	17.8438	0.207012	-6.42956			chr11	84825105	84825945	541.014	149.763	-1.85298
chr6	71429200	71429799	10.2941	0.119866	-6.42425			chr2	27421598	27422282	364.095	100.831	-1.85238
chr20	5452600	5453599	11.0154	0.12963	-6.40898			chr1	26126468	26126904	246.149	68.209	-1.8515
chr15	59323600	59324199	20.5536	0.24207	-6.40782			chr3	172465218	172465681	310.25	86.0026	-1.85098
chr3	128927200	128927799	21.375	0.252087	-6.40586			chr3	128537008	128537444	283.327	78.5886	-1.85008
chr7	50711200	50711399	17.0139	0.201005	-6.40334			chrX	108415848	108416418	32.0506	8.89683	-1.84899
chr15	81047000	81047399	15.6308	0.184912	-6.4014			chr13	23778836	23779274	64.1012	17.7937	-1.84899
chr3	25826800	25826999	12.0595	0.143216	-6.39583			chr13	113640621	113641041	32.0506	8.89683	-1.84899
chr1	25437200	25437399	8.24256	0.09799	-6.39432			chr14	32414339	32414636	32.0506	8.89683	-1.84899
chr7	71213800	71214599	8.83797	0.105131	-6.39345			chr2	68768148	68768554	32.0506	8.89683	-1.84899
chrX	48543800	48544999	8.62154	0.102585	-6.39305			chr2	141162350	141162599	32.0506	8.89683	-1.84899
chr15	41035600	41035999	23.5657	0.280702	-6.39151			chr1	182218045	182218266	32.0506	8.89683	-1.84899
chr6	78089400	78089599	8.64447	0.103015	-6.39085			chr8	71679613	71679951	32.0506	8.89683	-1.84899
chr1	62062200	62062599	8.4087	0.100251	-6.3902			chr8	116037141	116037762	352.557	97.8651	-1.84899
chr5	124268000	124268399	18.1769	0.220551	-6.36484			chr3	44966864	44967244	197.432	54.8638	-1.84743
chr18	63218600	63218799	49.0652	0.606332	-6.33845			chr12	31459967	31460400	133.33	37.0701	-1.84668
chr17	31429400	31429999	13.5996	0.168614	-6.33369			chr2	24560524	24561081	69.2293	19.2765	-1.84454
chr2	161145000	161145199	10.0957	0.127035	-6.31237			chr4	184913406	184913713	69.2293	19.2765	-1.84454
chr1	40604200	40604399	13.4632	0.170854	-6.30011			chr12	40013738	40014174	37.1787	10.3796	-1.84072
chr7	84532800	84533199	10.7237	0.136366	-6.29718			chr13	22983826	22984743	1338.43	373.667	-1.84072
chr6	5365400	5365599	12.2268	0.155779	-6.2944			chr14	41552886	41553207	37.1787	10.3796	-1.84072
chr18	76518200	76518399	6.45342	0.0829146	-6.28229			chr16	2260198	2260701	37.1787	10.3796	-1.84072
chr15	90566200	90567199	16.3093	0.21021	-6.27772			chr9	20988785	20989208	37.1787	10.3796	-1.84072
chr6	26429600	26430799	17.8023	0.231059	-6.26766			chr22	28783738	28784579	902.545	252.077	-1.84014
chr5	158148600	158148999	8.32338	0.111253	-6.22525			chr12	128449263	128449832	307.686	86.0026	-1.839
chr12	99768600	99769199	16.7643	0.224541	-6.22227			chr6	115796154	115796426	196.15	54.8638	-1.83803
chr8	36241400	36241599	6.53452	0.0879397	-6.21542			chr14	34203151	34203777	248.713	69.6918	-1.83542
chr1	35246600	35248199	10.1448	0.137273	-6.20754			chr11	13692282	13692536	42.3068	11.8624	-1.83449
chr5	14515000	14515399	6.47258	0.0877193	-6.2053			chr18	65487541	65487947	42.3068	11.8624	-1.83449
chrY	1490400	1491199	6.02463	0.0819775	-6.1995			chr4	118968000	118968378	464.093	130.487	-1.83051
chr1	51752200	51752399	17.8963	0.243719	-6.1983			chr17	27695124	27695628	332.044	93.4167	-1.82962
chr4	73402000	73402399	9.73308	0.132832	-6.19522			chr2	80461693	80462222	284.609	80.0714	-1.82962
chr2	232938600	232939799	5.98583	0.0817348	-6.19446			chr3	62097059	62097483	47.4349	13.3452	-1.82962
chr6	44102600	44103199	14.0337	0.193656	-6.17926			chr9	105290437	105290878	284.609	80.0714	-1.82962
chr10	72998800	72998999	41.6947	0.575377	-6.17921			chr2	215772061	215772449	289.737	81.5542	-1.82891
chr16	83027000	83027199	22.3704	0.309045	-6.17763			chr10	24488668	24488996	194.868	54.8638	-1.82857
chr1	31900200	31900799	17.9958	0.250417	-6.16718			chr21	27806182	27806606	252.559	71.1746	-1.82718
chr4	41924800	41925199	13.5094	0.189123	-6.1585			chr2	153213092	153213633	573.065	161.626	-1.82604
chr13	111899400	111899599	22.6756	0.321608	-6.13969			chr17	29910334	29910661	52.563	14.828	-1.82572
chr6	10034800	10035199	14.1028	0.200501	-6.13622			chr2	197213533	197214147	52.563	14.828	-1.82572
chr10	97037000	97037199	26.8062	0.384121	-6.12487			chr4	64954261	64954841	420.504	118.624	-1.82572
chr5	65988400	65989199	9.58178	0.139549	-6.10145			chr6	25122469	25123243	162.817	45.9669	-1.82458
chr9	269400	270199	11.1412	0.162703	-6.09752			chr3	189303593	189303877	57.6911	16.3108	-1.82252
chr3	175243000	175243599	20.3658	0.299215	-6.08882			chr13	46479365	46479604	178.201	50.4153	-1.82157
chr2	193072800	193073799	10.2524	0.151151	-6.08382			chr14	20671557	20672440	1262.79	357.356	-1.82119
chr1	32553600	32554399	13.9817	0.20776	-6.07248			chr1	214637066	214637581	241.02	68.209	-1.82112
chr22	50380400	50381399	7.40225	0.11011	-6.07095			chr20	7085311	7085819	303.84	86.0026	-1.82086
chr22	40477000	40477399	11.839	0.176692	-6.06617			chr12	25501598	25501896	246.149	69.6918	-1.82047
chr2	68165400	68165799	5.53885	0.0827068	-6.06544			chr5	172003491	172004057	62.8192	17.7937	-1.81984
chr5	37360000	37361199	16.0661	0.240617	-6.06114			chr12	67710642	67710925	67.9473	19.2765	-1.81758
chr8	29987200	29987599	19.1595	0.287368	-6.05901			chr21	14863403	14863990	276.917	78.5886	-1.81706
chr1	6903600	6905599	11.7046	0.175588	-6.05874			chr12	9742754	9743040	208.97	59.3122	-1.8169
chr17	4098000	4098399	19.8563	0.298246	-6.05695			chr19	33025311	33026921	715.369	203.144	-1.81618
chr2	61388000	61388999	16.5578	0.249249	-6.05377			chr7	16810161	16810414	78.2035	22.2421	-1.81394
chr14	34932200	34932599	14.1847	0.215539	-6.04024			chr8	67810618	67811193	156.407	44.4841	-1.81394
chr18	49759800	49759999	17.218	0.263819	-6.02822			chr10	15542813	15543276	333.326	94.8995	-1.81246
chr3	178684200	178684799	11.2838	0.176127	-6.00149			chr13	74871498	74872129	416.658	118.624	-1.81246
chrX	23881800	23882999	8.68386	0.135947	-5.99722			chr2	14554935	14555553	93.5877	26.6905	-1.80999
chr18	3672400	3673799	10.3825	0.164046	-5.98391			chr2	58906003	58906649	374.351	106.762	-1.80999
chr4	172358800	172359799	6.77117	0.107107	-5.98228			chr1	206872170	206872463	93.5877	26.6905	-1.80999
chr1	40537600	40538399	14.8027	0.235494	-5.97402			chr3	105812090	105812473	98.7158	28.1733	-1.80895
chr2	85014600	85015199	15.62	0.248748	-5.97257			chr6	167910008	167910360	98.7158	28.1733	-1.80895
chr11	3346200	3346599	15.8656	0.253133	-5.96986			chr13	27028659	27029292	301.276	86.0026	-1.80863
chr4	93607400	93608399	3.43293	0.0550551	-5.96242			chr8	133722632	133723545	815.367	232.8	-1.80836
chr5	129237200	129238199	11.2012	0.18018	-5.95807			chr4	41323722	41324000	108.972	31.1389	-1.80717
chr7	129535800	129535999	10.2531	0.165829	-5.95022			chr6	116902664	116903110	124.356	35.5873	-1.80505
chr12	47241200	47242999	11.8435	0.191773	-5.94856			chr12	67594964	67595202	299.994	86.0026	-1.80248
chr8	135117000	135117399	13.8318	0.224311	-5.94635			chr9	81183547	81184114	299.994	86.0026	-1.80248
chr5	122758400	122759199	6.76547	0.109987	-5.94278			chrX	48083708	48084214	346.146	99.3479	-1.80082
chr15	64473200	64473399	12.5932	0.206834	-5.92803			chr16	57367248	57367826	407.684	117.142	-1.7992
chr22	46567000	46567599	9.17978	0.15192	-5.91708			chr10	74683732	74684157	221.79	63.7606	-1.79846
chr8	118672400	118672999	8.71002	0.145242	-5.90614			chr13	26956446	26957238	464.093	133.452	-1.79809
chr19	56164400	56164799	21.4348	0.358396	-5.90225			chr3	193906868	193907174	237.174	68.209	-1.79791
chr8	22320200	22320799	13.3859	0.225376	-5.89224			chr16	90109895	90110260	252.559	72.6574	-1.79744
chr14	63343600	63344799	14.6847	0.251877	-5.86545			chr7	121544712	121545199	515.374	148.28	-1.79729
chr10	77496600	77496799	13.4623	0.231457	-5.86204			chr20	56592292	56592688	308.968	88.9683	-1.79609
chr5	79709400	79709999	13.1475	0.227045	-5.85567			chr6	54874401	54875063	617.936	177.937	-1.79609
chr8	35804200	35804399	17.7361	0.306533	-5.8545			chr3	113536528	113537807	3738.38	1076.52	-1.79604
chr4	109822000	109822999	9.972	0.172733	-5.85127			chr1	248636647	248637019	10.2562	2.96561	-1.79009
chr9	110249000	110249999	6.80949	0.118118	-5.84924			chrX	21740673	21740863	25.6405	7.41402	-1.79009
chr4	135001400	135001599	12.4562	0.21608	-5.84916			chrX	25169156	25169413	10.2562	2.96561	-1.79009
chr16	19734400	19734999	13.1736	0.228715	-5.84795			chrX	42459751	42460362	30.7686	8.89683	-1.79009
chrX	119455600	119455799	42.0556	0.733668	-5.84103			chrX	44149796	44150007	10.2562	2.96561	-1.79009
chr6	15955200	15956799	21.2098	0.370231	-5.84016			chrX	91395226	91395622	5.1281	1.4828	-1.79009
chr4	30386800	30387799	7.41902	0.13013	-5.8332			chrX	96222399	96222653	20.5124	5.93122	-1.79009
chr2	38451200	38452399	14.2909	0.25151	-5.82834			chrY	7273526	7275263	5.1281	1.4828	-1.79009
chr4	165501200	165502199	5.11557	0.0900901	-5.82738			chrY	7449646	7450340	10.2562	2.96561	-1.79009
chr2	39398800	39398999	44.4397	0.78392	-5.825			chrY	13435715	13436742	5.1281	1.4828	-1.79009
chr7	108439400	108439999	14.2503	0.252087	-5.82093			chr10	49022861	49023350	15.3843	4.44841	-1.79009
chr15	90800600	90802199	11.9326	0.212008	-5.81465			chr10	49437563	49437769	15.3843	4.44841	-1.79009
chr7	66608200	66608799	12.6806	0.225376	-5.81415			chr10	55398632	55398872	15.3843	4.44841	-1.79009
chr5	172701600	172702599	30.9004	0.551552	-5.80799			chr10	90024950	90025285	10.2562	2.96561	-1.79009
chr2	192892600	192893199	13.0413	0.233723	-5.80214			chr11	108347254	108347534	10.2562	2.96561	-1.79009
chr1	23678000	23678599	11.1379	0.200334	-5.79693			chr11	118396775	118396969	20.5124	5.93122	-1.79009
chr5	126732000	126733599	8.05415	0.145091	-5.7947			chr1	36231276	36231504	30.7686	8.89683	-1.79009
chr20	16518600	16520199	10.0025	0.180738	-5.79032			chr12	39089456	39089771	5.1281	1.4828	-1.79009
chr7	72228000	72228999	11.8148	0.214214	-5.78539			chr12	82459789	82459990	10.2562	2.96561	-1.79009
chr8	119867200	119867999	16.5739	0.301001	-5.783			chr12	115325063	115325611	25.6405	7.41402	-1.79009
chr12	88694200	88695599	9.29147	0.169407	-5.77734			chr13	57107491	57107770	15.3843	4.44841	-1.79009
chr14	57578200	57578599	8.85276	0.161654	-5.77514			chr13	109570440	109570718	15.3843	4.44841	-1.79009
chr5	162165000	162165199	18.6975	0.341709	-5.77394			chr14	19918509	19918832	61.5371	17.7937	-1.79009
chr10	2981200	2981399	13.2522	0.243769	-5.76457			chr14	37522199	37522671	15.3843	4.44841	-1.79009
chr14	35647600	35648799	14.6452	0.270642	-5.75789			chr14	50746344	50746779	15.3843	4.44841	-1.79009
chr1	27931200	27931799	15.4532	0.287145	-5.74998			chr14	81406803	81407182	56.4091	16.3108	-1.79009
chr18	21700600	21701199	10.0142	0.186978	-5.74303			chr15	25121304	25121553	5.1281	1.4828	-1.79009
chr10	74512200	74512999	10.3032	0.192741	-5.74028			chr15	38243302	38243565	15.3843	4.44841	-1.79009
chr4	87614800	87615999	11.9378	0.226856	-5.71762			chr15	67746512	67746782	128.202	37.0701	-1.79009
chr8	104580000	104580599	14.8212	0.282137	-5.71512			chr16	76329249	76329509	10.2562	2.96561	-1.79009
chr10	30414000	30414199	25.748	0.492462	-5.7083			chr17	13287294	13287549	15.3843	4.44841	-1.79009
chr19	42476000	42477599	7.89825	0.15197	-5.69967			chr17	36310420	36310921	10.2562	2.96561	-1.79009
chr14	77164400	77165799	11.2121	0.215868	-5.69876			chr17	54832960	54833264	10.2562	2.96561	-1.79009
chr11	2187200	2187999	18.753	0.364205	-5.68622			chr18	24661880	24662184	15.3843	4.44841	-1.79009
chr10	22639200	22641199	12.3109	0.23986	-5.6816			chr18	35936969	35937257	123.074	35.5873	-1.79009
chrX	112944000	112944199	3.91447	0.0763317	-5.68039			chr18	49463006	49463220	20.5124	5.93122	-1.79009
chr1	26511400	26512399	7.2465	0.141752	-5.67585			chr2	23162888	23163256	10.2562	2.96561	-1.79009
chr4	121831400	121832199	8.1239	0.15965	-5.66919			chr2	50711012	50711203	10.2562	2.96561	-1.79009
chr14	51774000	51774799	14.7091	0.289111	-5.66894			chr2	102155923	102156190	71.7933	20.7593	-1.79009
chr1	20179600	20180399	14.5899	0.286909	-5.66824			chr2	142754189	142754557	20.5124	5.93122	-1.79009
chr14	24353800	24354399	23.2753	0.465726	-5.64318			chr2	162161722	162161959	5.1281	1.4828	-1.79009
chr4	183552200	183553799	8.05473	0.161351	-5.64156			chr20	12030459	12030854	20.5124	5.93122	-1.79009
chr2	128274800	128274999	13.6828	0.275779	-5.6327			chr1	9238664	9238973	35.8967	10.3796	-1.79009
chr16	48290600	48292599	13.4661	0.272636	-5.62621			chr21	21315309	21315706	71.7933	20.7593	-1.79009
chr20	3323200	3323399	13.1343	0.266231	-5.62452			chr22	24392005	24392472	261.533	75.623	-1.79009
chr20	3947800	3948199	17.1963	0.350877	-5.61499			chr3	26979048	26979333	5.1281	1.4828	-1.79009
chr6	42205200	42205999	17.4296	0.35607	-5.61324			chr3	87595836	87596170	15.3843	4.44841	-1.79009
chr1	26878400	26879199	22.8365	0.466683	-5.61275			chr3	121324214	121324616	20.5124	5.93122	-1.79009
chr7	107248000	107248799	21.2135	0.433667	-5.61225			chr3	142687820	142688086	10.2562	2.96561	-1.79009
chr8	133316200	133317399	16.716	0.342027	-5.61098			chr3	151120141	151120776	71.7933	20.7593	-1.79009
chr1	37548000	37548799	22.3697	0.458073	-5.60982			chr3	154225611	154226102	15.3843	4.44841	-1.79009
chr6	6906400	6906599	14.6185	0.301508	-5.59946			chr3	168462454	168462762	20.5124	5.93122	-1.79009
chr16	27844600	27845199	22.2317	0.460768	-5.59243			chr3	190509614	190510050	10.2562	2.96561	-1.79009
chr11	45094600	45094799	14.219	0.296482	-5.58373			chr4	36099471	36099986	256.405	74.1402	-1.79009
chr7	7976400	7976999	20.211	0.422371	-5.58048			chr4	84821069	84821574	46.1529	13.3452	-1.79009
chr20	44237600	44237799	20.5053	0.429648	-5.5767			chr4	110058752	110059003	41.0248	11.8624	-1.79009
chr6	154751200	154751399	20.6181	0.433367	-5.57218			chr5	53754098	53754351	5.1281	1.4828	-1.79009
chr5	28189200	28189599	11.5944	0.244361	-5.56827			chr5	69699703	69699990	10.2562	2.96561	-1.79009
chr5	14512400	14513599	14.1074	0.297748	-5.56621			chr5	69855245	69855518	10.2562	2.96561	-1.79009
chr7	92141000	92141399	17.4234	0.368321	-5.56392			chr5_GL339449v2_alt	701872	702142	10.2562	2.96561	-1.79009
chr5	143140600	143141599	12.7862	0.271271	-5.55871			chr6	3024844	3025203	82.0495	23.7249	-1.79009
chr10	32886000	32886799	13.851	0.295369	-5.55133			chr6	83071765	83072041	25.6405	7.41402	-1.79009
chr12	81566400	81566599	12.6954	0.271357	-5.54797			chr6	144893701	144894145	112.818	32.6217	-1.79009
chr10	114637000	114637199	17.787	0.38191	-5.54145			chr6	147458520	147458977	20.5124	5.93122	-1.79009
chr1	24766400	24766599	13.6888	0.29397	-5.54119			chr7	18548603	18548852	15.3843	4.44841	-1.79009
chr12	51699400	51701599	11.4541	0.246203	-5.53987			chr7	55584121	55584568	41.0248	11.8624	-1.79009
chr22	45090800	45090999	12.429	0.268844	-5.5308			chr1	219910647	219911115	30.7686	8.89683	-1.79009
chr7	116856600	116856799	14.4468	0.31407	-5.52352			chr7	104204692	104204960	10.2562	2.96561	-1.79009
chr9	126585000	126587199	12.631	0.27467	-5.52312			chr8	6989256	6989477	10.2562	2.96561	-1.79009
chr5	17140400	17141799	9.32981	0.203002	-5.52228			chr8	30470712	30471057	92.3057	26.6905	-1.79009
chr14	61410200	61410799	17.2594	0.375626	-5.52194			chr8	34696744	34697242	10.2562	2.96561	-1.79009
chr19	7071200	7072199	8.53022	0.185686	-5.52165			chr8	36783170	36783389	10.2562	2.96561	-1.79009
chr14	68479600	68480399	15.217	0.33219	-5.51753			chr8	51819811	51820042	5.1281	1.4828	-1.79009
chr17	6519400	6519599	22.4433	0.48995	-5.51751			chr8	52826287	52826533	20.5124	5.93122	-1.79009
chr3	4913200	4913399	19.3295	0.422111	-5.51704			chr8	54616350	54616607	10.2562	2.96561	-1.79009
chr2	2295400	2295799	11.3075	0.24812	-5.5101			chr8	56896845	56897221	10.2562	2.96561	-1.79009
chr1	223529800	223530599	8.57188	0.188986	-5.50326			chr8	62034194	62034749	20.5124	5.93122	-1.79009
chr1	23783000	23784399	8.85155	0.195297	-5.50219			chr8	63171530	63171796	10.2562	2.96561	-1.79009
chr16	1862800	1863399	16.3166	0.360601	-5.49979			chr8	82097418	82097608	15.3843	4.44841	-1.79009
chr14	68188000	68188399	19.9774	0.441754	-5.49898			chr8	84492284	84492622	15.3843	4.44841	-1.79009
chr13	46402200	46402399	12.6655	0.281407	-5.4921			chr9	71740329	71740556	35.8967	10.3796	-1.79009
chr11	120301600	120304599	18.2196	0.406752	-5.4852			chr1	239538624	239538887	15.3843	4.44841	-1.79009
chr1	226100400	226100599	14.6062	0.326633	-5.48277			chr1	240687784	240688250	92.3057	26.6905	-1.79009
chr6	42788400	42789199	21.3123	0.476846	-5.48202			chr22	20887320	20887826	658.96	191.282	-1.78449
chr20	31981000	31982199	13.9641	0.312761	-5.48052			chr4	131774358	131774794	249.995	72.6574	-1.78272
chr11	84112200	84112399	8.39673	0.188141	-5.47994			chr8	29752294	29752668	249.995	72.6574	-1.78272
chr1	31190600	31192199	14.8504	0.333984	-5.47458			chr6	4693103	4693542	178.201	51.8981	-1.77975
chr2	46896800	46897199	16.2486	0.365915	-5.47267			chr3	97037412	97037869	330.762	96.3823	-1.77895
chr3	194705600	194706199	14.9997	0.338548	-5.46943			chr1	224305760	224306280	467.939	136.418	-1.77829
chr5	139537000	139537199	24.0137	0.542714	-5.46752			chr10	104480018	104481755	3043.52	888.2	-1.77679
chr1	99001000	99001399	23.7178	0.538847	-5.45995			chr3	193870196	193871444	2402.51	701.366	-1.7763
chr2	36996000	36996199	27.0437	0.61809	-5.45133			chr20	56758454	56759392	1289.72	376.632	-1.77582
chr6	87675800	87676999	8.38461	0.192661	-5.44361			chr15	87520426	87521015	349.993	102.313	-1.77433
chr2	65133000	65133399	29.2252	0.671679	-5.44329			chr5	61673010	61673246	106.408	31.1389	-1.77282
chr9	6720800	6721599	8.17229	0.18836	-5.43917			chr2	176758484	176758775	207.688	60.795	-1.77239
chr2	1106000	1107399	5.59219	0.129736	-5.42977			chr16	20743581	20744336	96.1518	28.1733	-1.77099
chr10	25539400	25539599	28.9977	0.673367	-5.4284			chr4	61921816	61922629	96.1518	28.1733	-1.77099
chr9	116775600	116775799	16.8474	0.39196	-5.42568			chr2	180257363	180258820	824.341	241.697	-1.77004
chr1	26585400	26586399	11.9313	0.278088	-5.42307			chr3	193885573	193886334	1410.23	413.702	-1.76926
chr3	67541800	67541999	22.917	0.534322	-5.42257			chr3	101548801	101549097	85.8956	25.2077	-1.76872
chr10	131743000	131743799	16.3057	0.380476	-5.42142			chr4	41132180	41132666	257.687	75.623	-1.76872
chr22	38680400	38680999	16.4149	0.383973	-5.41785			chr4	127975182	127976126	333.326	97.8651	-1.76807
chr22	46622800	46622999	13.9417	0.326633	-5.41559			chr14	95265316	95266016	1414.07	415.185	-1.76803
chr5	1874000	1875199	10.8479	0.254662	-5.41268			chr4	101304893	101305260	247.431	72.6574	-1.76784
chr14	33971600	33972999	16.7837	0.394568	-5.41064			chr17	17948038	17948334	161.535	47.4497	-1.76737
chr8	133280400	133281599	16.9123	0.398115	-5.40875			chr4	172410441	172411450	560.244	164.591	-1.76717
chr9	80176400	80176799	5.90381	0.139098	-5.40748			chr16	19432434	19432760	398.709	117.142	-1.76709
chr10	28438800	28440199	15.8896	0.378556	-5.39143			chr1	120655477	120655863	383.325	112.693	-1.76617
chr8	41557200	41557399	10.9548	0.261307	-5.38967			chr16	66378653	66379594	1475.61	434.462	-1.76401
chr5	113492000	113492199	19.992	0.477387	-5.38812			chr9	81717024	81718246	603.833	177.937	-1.76279
chr14	89343600	89343999	19.4971	0.466165	-5.38627			chr5	69329878	69330369	266.661	78.5886	-1.76261
chr8	138856000	138856799	19.4569	0.468511	-5.37605			chr2	43443196	43443599	261.533	77.1058	-1.76208
chr9	86060800	86060999	13.5436	0.326633	-5.37379			chr5	103369143	103370093	719.215	212.041	-1.76208
chr1	41787400	41787599	18.4798	0.449045	-5.36295			chr10	62108881	62109429	437.17	129.004	-1.76078
chr12	110626800	110627199	12.8643	0.313283	-5.35976			chr8	125069412	125070618	1697.4	501.188	-1.7599
chr16	73721000	73722199	16.7525	0.409508	-5.35434			chr1	78501072	78501837	60.2551	17.7937	-1.75972
chr3	136139800	136140599	12.5173	0.306809	-5.35045			chr8	88395633	88395863	235.892	69.6918	-1.75907
chr3	106676400	106676999	10.2715	0.252087	-5.34858			chr6	125277791	125278183	55.127	16.3108	-1.75693
chr20	52377400	52377999	14.8804	0.365609	-5.34697			chr1	202084618	202086379	3783.25	1119.52	-1.75675
chr22	47809800	47810199	18.4652	0.455915	-5.3399			chr3	193816555	193817273	1678.17	496.739	-1.75633
chr12	82419600	82419799	20.645	0.512161	-5.33305			chr4	16140551	16141608	1797.4	532.327	-1.75553
chr1	45709200	45710399	11.7502	0.293161	-5.32485			chr2	53989314	53989942	896.135	265.422	-1.75543
chr6	14528400	14528599	9.73181	0.243719	-5.31942			chr6	15907324	15907864	420.504	124.556	-1.75533
chr10	9450400	9450799	13.0481	0.327068	-5.3181			chr9	12849667	12850105	155.125	45.9669	-1.75476
chr3	101673600	101674199	13.1513	0.331386	-5.31055			chr4	19752632	19753273	360.249	106.762	-1.7546
chr4	147895400	147895799	20.1813	0.508772	-5.30985			chr6	4489171	4490796	2780.71	824.439	-1.75397
chr3	194421200	194421599	29.7833	0.755589	-5.30076			chr8	128657940	128658341	49.9989	14.828	-1.75357
chr10	43897200	43897999	22.3318	0.566959	-5.29971			chr1	177448732	177449331	389.735	115.659	-1.75262
chr4	95192000	95192399	13.0016	0.33208	-5.29101			chr1	157472150	157472615	94.8698	28.1733	-1.75162
chr19	7973200	7973399	18.7728	0.482412	-5.28223			chr7	131400666	131401671	189.74	56.3466	-1.75162
chr13	45452200	45455399	13.743	0.353251	-5.28186			chr8	86344184	86344774	464.093	137.901	-1.75078
chr10	38644600	38645199	15.2722	0.393155	-5.27967			chr10	60042262	60042556	44.8708	13.3452	-1.74945
chr7	129878600	129878799	17.8365	0.459799	-5.27768			chr1	20538802	20539106	134.613	40.0357	-1.74945
chr16	60180600	60180799	12.2726	0.316583	-5.27672			chr11	10407094	10407371	89.7417	26.6905	-1.74945
chr17	2444600	2445199	19.5714	0.507513	-5.26916			chr1	246600664	246600888	44.8708	13.3452	-1.74945
chr14	76643800	76645199	18.5147	0.483831	-5.25802			chr3	155023969	155024588	343.582	102.313	-1.74766
chr5	32284200	32284399	21.832	0.572864	-5.2521			chr12	1466507	1467343	597.423	177.937	-1.74739
chr3	148776600	148776799	14.5252	0.381407	-5.25108			chr6	18405326	18406331	891.007	265.422	-1.74715
chrX	77781400	77781799	11.1809	0.294737	-5.24547			chr20	20759056	20759573	169.227	50.4153	-1.74703
chr6	167508200	167508799	9.09942	0.240401	-5.24226			chr3	149277220	149277809	378.197	112.693	-1.74674
chr20	18658200	18658999	15.048	0.397997	-5.24067			chr6	45535897	45536372	283.327	84.5198	-1.74511
chr2	23670000	23670999	14.186	0.38018	-5.22164			chr11	89555567	89556274	39.7427	11.8624	-1.74429
chr12	3890800	3891599	12.3788	0.331902	-5.22097			chr2	147294367	147294962	39.7427	11.8624	-1.74429
chr1	164569200	164569599	12.6728	0.3401	-5.21963			chr20	8001724	8002584	39.7427	11.8624	-1.74429
chr20	45104200	45104999	8.91008	0.2403	-5.21253			chr3	15799031	15799255	39.7427	11.8624	-1.74429
chrX	111577400	111577599	1.02422	0.0276382	-5.21172			chr12	95717981	95718458	312.814	93.4167	-1.74355
chr14	20538400	20538799	28.9902	0.782306	-5.21169			chr10	6296607	6298331	1514.07	452.255	-1.74322
chr1	226180000	226180199	16.8266	0.454171	-5.21137			chr20	19283438	19284156	669.216	200.179	-1.74119
chr18	58077000	58077199	41.1008	1.11482	-5.20428			chr3	89629319	89629573	223.072	66.7262	-1.74119
chr1	31703600	31704399	17.3991	0.474969	-5.19504			chr1	233704961	233705544	515.374	154.212	-1.74071
chr7	75696400	75696599	7.44508	0.203518	-5.19306			chr4	96228497	96228820	217.944	65.2434	-1.74005
chr4	39077000	39079199	6.15492	0.168258	-5.19299			chr11	92794797	92795160	287.173	86.0026	-1.73947
chr8	127248600	127248999	33.1695	0.912281	-5.18424			chr20	38084352	38084866	391.017	117.142	-1.73898
chr19	51729400	51729599	36.5701	1.01025	-5.17788			chr8	116800176	116801385	1676.89	502.671	-1.7381
chr8	119076000	119076399	11.1844	0.309524	-5.17529			chr18	45713299	45713535	34.6146	10.3796	-1.73763
chr2	64091000	64091399	20.921	0.582707	-5.16604			chr2	183547490	183547938	34.6146	10.3796	-1.73763
chr4	3397000	3397999	28.2025	0.786787	-5.1637			chr9	21415885	21416260	34.6146	10.3796	-1.73763
chr10	7375400	7375799	17.9643	0.501253	-5.16345			chr8	118088704	118088998	341.018	102.313	-1.73685
chr7	81133200	81134399	15.6588	0.437865	-5.16035			chr4	81021314	81022262	439.734	131.97	-1.73643
chr19	2357600	2358399	11.5248	0.322278	-5.1603			chr3	186979488	186980335	642.294	192.765	-1.73639
chr20	24810600	24811999	12.1703	0.342745	-5.15009			chr14	72916246	72916531	202.56	60.795	-1.73632
chr4	109603400	109603999	19.2661	0.54591	-5.14126			chr2	54952786	54953798	666.652	200.179	-1.73565
chr12	111092600	111092999	15.908	0.451128	-5.14007			chr2	203722439	203722835	133.33	40.0357	-1.73565
chr6	134528800	134528999	20.442	0.580402	-5.13834			chr5	59040948	59041157	64.1012	19.2765	-1.73351
chr2	47192200	47192799	27.409	0.778347	-5.13809			chr15	42270289	42271780	665.37	200.179	-1.73287
chr7	67092400	67092799	13.3244	0.378446	-5.13784			chr22	32557438	32557835	393.581	118.624	-1.73026
chr11	120084600	120085399	11.9365	0.339675	-5.13508			chr10	115095897	115096475	29.4865	8.89683	-1.72869
chr7	122367400	122367799	3.95541	0.112782	-5.13222			chr13	109494935	109495304	29.4865	8.89683	-1.72869
chr19	51036400	51036999	14.2811	0.407346	-5.13171			chr1	51670294	51670535	29.4865	8.89683	-1.72869
chr7	12839600	12840399	22.7956	0.650388	-5.13131			chr18	21834355	21834598	29.4865	8.89683	-1.72869
chr14	95646200	95646999	20.7643	0.596596	-5.12121			chr2	111933014	111933278	58.9731	17.7937	-1.72869
chr22	20900800	20901999	10.9594	0.315263	-5.11947			chr3	168049441	168049683	29.4865	8.89683	-1.72869
chr9	98196400	98197199	19.9647	0.57592	-5.11544			chr5	20056941	20057288	29.4865	8.89683	-1.72869
chr2	75115800	75115999	17.0615	0.492462	-5.11458			chr5	23495578	23495916	29.4865	8.89683	-1.72869
chr13	33326000	33326799	25.1135	0.729662	-5.10509			chr8	85880096	85880352	29.4865	8.89683	-1.72869
chr10	100563200	100563399	26.5681	0.773869	-5.10146			chr21	32494926	32495696	496.143	149.763	-1.72807
chrX	153639200	153640999	14.1608	0.416898	-5.08607			chr1	107525756	107526438	456.4	137.901	-1.72667
chr8	22028200	22028399	18.8125	0.554372	-5.08469			chr10	67258885	67259953	499.989	151.246	-1.725
chr2	178832400	178832599	8.18523	0.241206	-5.08468			chr10	119663758	119664743	1258.95	381.081	-1.72405
chr9	86647000	86647199	22.0884	0.655779	-5.07394			chr7	39888207	39888702	460.247	139.384	-1.72335
chr7	128223600	128224999	13.6679	0.406004	-5.07315			chr9	81737837	81738386	514.092	155.694	-1.72331
chr10	91937800	91939599	9.26115	0.276287	-5.06695			chr1	54834071	54834588	53.845	16.3108	-1.72298
chr2	106467200	106468799	8.49824	0.253915	-5.06475			chr1	84544136	84544504	53.845	16.3108	-1.72298
chr2	166311000	166311399	10.7744	0.322055	-5.06416			chr8	17053297	17053552	53.845	16.3108	-1.72298
chr12	82408600	82409799	11.3171	0.338616	-5.06271			chr2	219398825	219400948	3298.65	999.41	-1.72273
chr3	149510600	149510799	25.7092	0.770251	-5.06081			chr2	227468126	227468629	576.911	174.971	-1.72123
chr11	17312400	17314799	8.19904	0.245727	-5.06033			chr1	145740202	145740624	356.403	108.245	-1.71921
chr10	72456800	72457599	19.3991	0.581865	-5.05916			chr15	86465573	86466009	253.841	77.1058	-1.71901
chr19	8046600	8046999	13.5302	0.407268	-5.05406			chr4	148203434	148203897	532.04	161.626	-1.71888
chr2	109729800	109730999	10.8503	0.327773	-5.04889			chr4	20512483	20512755	224.354	68.209	-1.71774
chr9	115152600	115152799	12.5906	0.380905	-5.04677			chr7	70178848	70179154	224.354	68.209	-1.71774
chr2	46934600	46934999	10.299	0.311955	-5.04502			chr8	37891801	37892152	297.43	90.4511	-1.71734
chr10	100891600	100892199	9.41861	0.285476	-5.04407			chr10	81108454	81108867	389.735	118.624	-1.71609
chr12	96016200	96016999	15.8588	0.480726	-5.04393			chr1	89717787	89718062	24.3585	7.41402	-1.71609
chr2	95982400	95982799	21.3141	0.646617	-5.04275			chr18	48418635	48418968	24.3585	7.41402	-1.71609
chr5	67538200	67538399	18.3602	0.557789	-5.04071			chr2	122959942	122960163	24.3585	7.41402	-1.71609
chr1	35349200	35350599	14.6758	0.446033	-5.04015			chr20	21309848	21310173	48.7169	14.828	-1.71609
chr9	136177800	136178999	17.8332	0.542118	-5.03981			chr1	167736445	167736736	24.3585	7.41402	-1.71609
chr6	158908000	158909399	10.3372	0.31451	-5.03859			chr4	11730552	11730884	24.3585	7.41402	-1.71609
chr17	69899600	69899999	26.5088	0.807018	-5.03773			chr4	87493263	87493474	24.3585	7.41402	-1.71609
chr5	175257600	175258799	14.4416	0.442452	-5.02856			chr4	170402190	170402410	48.7169	14.828	-1.71609
chr1	175152000	175152199	13.4274	0.41206	-5.02618			chr20	47497405	47498240	1061.52	323.251	-1.7154
chr10	97306400	97307199	22.3006	0.684606	-5.02566			chr6	105608080	105609985	1105.1	336.597	-1.71509
chr5	120438400	120438599	7.91513	0.244171	-5.01865			chr2	48732955	48733573	525.63	160.143	-1.71469
chr16	53171800	53171999	8.7099	0.268844	-5.01781			chr5	59021100	59021706	617.936	188.316	-1.7143
chr6	151150200	151150799	12.6303	0.391486	-5.01178			chrX	107725538	107727641	2349.95	716.194	-1.71421
chr5	26235200	26236799	12.7208	0.394622	-5.01058			chr6	123841293	123841948	699.985	213.524	-1.71293
chr21	33049800	33050999	9.79267	0.304087	-5.00915			chr3	72746910	72747302	160.253	48.9325	-1.71149
chr6	4267000	4267199	18.0709	0.562613	-5.00538			chr4	173934821	173935529	752.548	229.835	-1.71119
chr6	3204800	3205799	13.1508	0.411411	-4.99842			chr20	56933116	56933595	296.148	90.4511	-1.71111
chr1	225573200	225574999	9.1361	0.288216	-4.98636			chr11	27084481	27084882	247.431	75.623	-1.71013
chr2	42397000	42399199	11.481	0.362278	-4.986			chr6	100712775	100713492	43.5888	13.3452	-1.70763
chr3	158588400	158588599	33.9077	1.07035	-4.98546			chr12	58302498	58302990	237.174	72.6574	-1.70677
chr16	78154000	78154599	25.0673	0.791736	-4.98464			chr2	188607308	188607789	357.685	109.728	-1.70476
chr13	23219800	23220199	21.5134	0.680401	-4.98271			chr10	28818652	28819193	376.915	115.659	-1.70437
chr9	109831000	109831799	9.45656	0.29975	-4.97949			chr8	69073508	69074210	314.096	96.3823	-1.70437
chr4	142601800	142602999	8.46831	0.269041	-4.97618			chr6	4493730	4494083	226.918	69.6918	-1.70311
chr11	74304200	74305399	23.7012	0.75563	-4.97114			chr15	66886213	66886693	555.116	170.522	-1.70283
chr1	236375600	236375799	14.7942	0.474874	-4.96134			chr4	86562935	86563207	82.0495	25.2077	-1.70263
chr1	26893400	26893999	11.9969	0.385643	-4.95925			chr8	115998277	115999005	1016.64	312.872	-1.70017
chr5	81319600	81319799	19.8014	0.636935	-4.95831			chr10	58256102	58256758	808.957	249.111	-1.69927
chr2	39032800	39033399	11.8155	0.383022	-4.94711			chr16	55752771	55753731	216.662	66.7262	-1.69912
chr1	63919000	63919599	10.5547	0.34217	-4.94703			chr8	37160325	37160924	471.785	145.315	-1.69895
chr12	129303200	129303799	10.606	0.345576	-4.93974			chr7	3109305	3109868	491.015	151.246	-1.69887
chr10	28657200	28659199	14.9969	0.488744	-4.93944			chr6	106804317	106804929	765.368	235.766	-1.6988
chr8	117138400	117139999	13.9253	0.454034	-4.93877			chr2	20457456	20458225	803.829	247.628	-1.69871
chr2	172449800	172449999	16.6302	0.542714	-4.93747			chr16	68745643	68746000	274.353	84.5198	-1.69867
chr3	48369000	48371199	11.3204	0.369741	-4.93626			chr1	207848057	207848743	293.583	90.4511	-1.69856
chr5	16869200	16870399	16.368	0.534696	-4.93601			chr2	61244717	61245023	312.814	96.3823	-1.69846
chr2	203596600	203596799	11.4984	0.376884	-4.93117			chrX	41572915	41573173	19.2304	5.93122	-1.69699
chr15	94813600	94814199	14.6363	0.482471	-4.92297			chrX	74063299	74064127	461.529	142.349	-1.69699
chr5	55324200	55324599	13.1526	0.43609	-4.91457			chr10	57638501	57638756	19.2304	5.93122	-1.69699
chr14	90478000	90479399	15.167	0.503931	-4.91157			chr12	103900352	103900641	38.4607	11.8624	-1.69699
chr12	51881200	51882399	15.025	0.499591	-4.91047			chr16	21670417	21670818	38.4607	11.8624	-1.69699
chr10	9582200	9582399	11.3176	0.377085	-4.90754			chr16	80708898	80709188	19.2304	5.93122	-1.69699
chr22	31733000	31733399	14.7326	0.491228	-4.90647			chr2	11654576	11654782	76.9214	23.7249	-1.69699
chr3	142273800	142274999	7.55379	0.251877	-4.90641			chr3	69761989	69762183	19.2304	5.93122	-1.69699
chr6	6761800	6762599	22.6694	0.755945	-4.90632			chr3	108383174	108383724	76.9214	23.7249	-1.69699
chr16	14274400	14274999	18.7327	0.626043	-4.90315			chr3	175552561	175553561	57.6911	17.7937	-1.69699
chr2	215132200	215133199	12.0934	0.405195	-4.89946			chr4	100779767	100780675	134.613	41.5185	-1.69699
chr12	14224200	14224399	16.9474	0.567839	-4.89944			chr1	190798775	190798975	19.2304	5.93122	-1.69699
chr2	74106000	74106599	22.2784	0.746611	-4.89914			chr5	75827106	75827883	38.4607	11.8624	-1.69699
chr20	19343000	19343199	19.4705	0.654975	-4.8937			chr5	148379201	148379741	19.2304	5.93122	-1.69699
chr20	33745200	33746599	15.0474	0.507505	-4.88994			chr6	3370951	3371378	96.1518	29.6561	-1.69699
chr18	79750600	79751399	6.44921	0.217522	-4.88989			chr7	7894149	7894462	19.2304	5.93122	-1.69699
chr19	5778400	5779199	18.7904	0.636971	-4.88262			chr9	127407981	127408210	38.4607	11.8624	-1.69699
chr1	23473600	23474199	14.7066	0.499165	-4.8808			chr13	24074823	24075397	412.812	127.521	-1.69475
chr8	86758800	86758999	16.3123	0.555678	-4.87556			chr11	94837535	94838653	542.296	167.557	-1.69443
chr15	68756400	68756799	16.5482	0.56391	-4.87506			chr10	29098926	29099758	897.417	277.284	-1.69441
chr5	121966800	121966999	10.9161	0.37206	-4.87478			chr5	122479077	122479472	446.144	137.901	-1.69388
chr15	40400000	40400399	11.5112	0.392932	-4.87261			chr14	88780184	88780751	129.484	40.0357	-1.69342
chr6	14685200	14685599	17.7505	0.609774	-4.86344			chr4	186810658	186810993	220.508	68.209	-1.6928
chr12	67753000	67753599	16.9496	0.584073	-4.85896			chr1	107593267	107594364	1552.53	480.429	-1.69223
chr7	39730600	39730799	26.2698	0.90995	-4.85148			chr10	29104408	29106717	2943.53	913.407	-1.68822
chr13	32767800	32769199	11.576	0.402073	-4.84754			chr17	15385329	15385885	210.252	65.2434	-1.68822
chr7	148822200	148822799	19.979	0.694491	-4.84639			chr1	175197574	175197984	367.941	114.176	-1.68822
chr10	87533800	87534199	15.8797	0.552632	-4.84472			chr9	70053908	70054373	52.563	16.3108	-1.68822
chr8	76753600	76753799	9.48894	0.331608	-4.8387			chr1	118650466	118650998	296.148	91.9339	-1.68765
chr5	18578600	18578999	14.9682	0.526316	-4.82983			chr3	48275680	48275964	191.022	59.3122	-1.68734
chr9	126531800	126532599	26.557	0.934919	-4.82811			chr9	80157596	80157884	191.022	59.3122	-1.68734
chr13	50166800	50167199	11.8505	0.417293	-4.82775			chr9	90419191	90419868	573.065	177.937	-1.68734
chr1	44607400	44608199	18.0009	0.633942	-4.82757			chr6	12331368	12332435	1370.48	425.565	-1.68723
chr12	6682200	6683999	14.8431	0.523068	-4.82665			chr21	41715468	41716363	1714.07	532.327	-1.68704
chr3	159850400	159851799	10.7583	0.380129	-4.82282			chr6	44447029	44447230	205.124	63.7606	-1.68576
chr20	35083400	35084399	17.9107	0.633133	-4.82217			chr2	99617523	99618354	682.037	212.041	-1.68551
chr5	176634400	176634799	14.3401	0.511278	-4.8098			chr15	59704390	59704782	357.685	111.21	-1.6854
chr3	90005000	90005199	17.7204	0.632362	-4.80852			chr7	123242620	123243111	438.452	136.418	-1.68439
chr10	5968200	5968999	18.0798	0.645807	-4.80714			chr10	110483679	110484209	199.996	62.2778	-1.68318
chr2	43622400	43624399	15.5241	0.556278	-4.80255			chr14	28801390	28801599	33.3326	10.3796	-1.68318
chr9	103805800	103805999	10.1715	0.364523	-4.80237			chr18	61545301	61545999	33.3326	10.3796	-1.68318
chr1	211651800	211652799	8.42999	0.302302	-4.80147			chr19	34457497	34457814	33.3326	10.3796	-1.68318
chr6	121189800	121190599	15.5934	0.560701	-4.79756			chr2	202450851	202451135	33.3326	10.3796	-1.68318
chr1	226176200	226177799	8.57754	0.309162	-4.79413			chr3	31227062	31227576	66.6652	20.7593	-1.68318
chr22	39135800	39136599	15.2197	0.552566	-4.78365			chr4	134953183	134953483	33.3326	10.3796	-1.68318
chr11	124827800	124827999	4.34925	0.158291	-4.78011			chr1	228983738	228983992	33.3326	10.3796	-1.68318
chr14	45229200	45229799	23.3395	0.851753	-4.77619			chr6	113642771	113643331	794.855	247.628	-1.68252
chr10	15006600	15006799	16.5141	0.603015	-4.77536			chr7	121046851	121047305	147.433	45.9669	-1.68139
chrX	100889200	100889599	19.5645	0.714536	-4.77509			chr1	94117572	94118798	1226.9	382.563	-1.68124
chr9	126145400	126146799	14.8624	0.54396	-4.77203			chr10	4847544	4848017	308.968	96.3823	-1.68062
chr20	5959600	5959799	20.7337	0.763819	-4.7626			chr3	113377214	113377431	47.4349	14.828	-1.67762
chr6	145075000	145075799	10.2444	0.377972	-4.76041			chr8	73490072	73490422	284.609	88.9683	-1.67762
chr13	30534600	30534999	23.252	0.859649	-4.75746			chr9	6215628	6215858	47.4349	14.828	-1.67762
chrX	2898000	2899399	16.1092	0.59614	-4.75609			chr14	68255648	68256348	862.802	269.87	-1.67676
chr6	19381400	19381599	14.0379	0.520101	-4.7544			chr14	95918479	95918771	108.972	34.1045	-1.67592
chr10	59928400	59928799	10.1424	0.37594	-4.75375			chr6	65505784	65506061	217.944	68.209	-1.67592
chr6	21203000	21203799	8.6417	0.3204	-4.75337			chr4	20493815	20494218	388.453	121.59	-1.67572
chr4	118847600	118847799	23.5525	0.874372	-4.75149			chr1	51032979	51033270	184.611	57.8294	-1.67462
chr4	96659400	96659999	8.23765	0.306344	-4.74901			chr19	7145560	7145980	383.325	120.107	-1.67425
chr20	23919800	23921199	13.5294	0.503931	-4.74672			chr6	145189594	145190232	425.632	133.452	-1.67328
chr17	77553400	77554399	20.2801	0.755756	-4.746			chr10	76251535	76252564	869.212	272.836	-1.67167
chr19	34573200	34574399	20.8991	0.779399	-4.74494			chr8	28146927	28147955	89.7417	28.1733	-1.67145
chr14	43099800	43100799	20.1975	0.758258	-4.73534			chr11	36638391	36639024	132.048	41.5185	-1.66924
chr12	117960600	117960999	15.3709	0.577193	-4.73501			chr18	13539816	13540639	132.048	41.5185	-1.66924
chrX	9969400	9970399	7.23999	0.272272	-4.73287			chr14	96106056	96106604	655.114	206.11	-1.66833
chr12	31122200	31123399	6.47862	0.243953	-4.73101			chr12	122431263	122431859	433.324	136.418	-1.66741
chr17	36035200	36035399	7.33417	0.276382	-4.7299			chr3	13194686	13195115	273.071	86.0026	-1.66682
chr19	55169600	55170399	23.1204	0.873592	-4.72606			chrX	42378828	42379199	14.1023	4.44841	-1.66456
chr20	43561200	43561599	11.1366	0.421053	-4.72516			chrX	46456520	46456895	28.2045	8.89683	-1.66456
chr7	92007200	92007399	13.6753	0.517588	-4.72362			chr10	92902495	92902775	14.1023	4.44841	-1.66456
chr5	91390200	91390599	18.6629	0.709323	-4.71759			chr11	96365577	96365859	14.1023	4.44841	-1.66456
chr19	5113200	5113999	15.7639	0.600751	-4.71371			chr12	114588107	114588605	352.557	111.21	-1.66456
chr1	31099600	31102599	9.21404	0.352117	-4.70971			chr15	29853225	29853974	14.1023	4.44841	-1.66456
chr3	14707400	14708199	15.5323	0.593642	-4.70953			chr15	95772840	95773319	141.023	44.4841	-1.66456
chr3	134488800	134489399	19.5178	0.747078	-4.70739			chr17	54814048	54814275	70.5113	22.2421	-1.66456
chr5	32396000	32396799	14.2514	0.545682	-4.7069			chr17_GL000258v2_alt	1209107	1209838	28.2045	8.89683	-1.66456
chr14	101364000	101365399	14.0929	0.539671	-4.70674			chr1	100875249	100875500	28.2045	8.89683	-1.66456
chr2	28547200	28549199	8.89127	0.34067	-4.70594			chr18	29161497	29162023	14.1023	4.44841	-1.66456
chr17	17304800	17306399	17.2323	0.661038	-4.70424			chr18	42177868	42178237	14.1023	4.44841	-1.66456
chr20	59224000	59224599	31.1663	1.19866	-4.70049			chr2	169764014	169764363	28.2045	8.89683	-1.66456
chr14	32055400	32055999	15.9129	0.614357	-4.69497			chr2	195307767	195308129	225.636	71.1746	-1.66456
chr3	32809200	32809599	20.5801	0.794687	-4.69472			chr2	204052118	204052421	14.1023	4.44841	-1.66456
chr10	114787200	114787999	17.905	0.691615	-4.69425			chr2	211400375	211400879	14.1023	4.44841	-1.66456
chr4	88913200	88913599	12.1955	0.473409	-4.68712			chr2	227678045	227678287	28.2045	8.89683	-1.66456
chr14	21298200	21299399	15.2783	0.593828	-4.6853			chr1	163616953	163617360	14.1023	4.44841	-1.66456
chr10	13117000	13117599	11.2797	0.439065	-4.68315			chr3	186743453	186743847	28.2045	8.89683	-1.66456
chr2	38257400	38258999	8.68967	0.338336	-4.68277			chr4	24630134	24630783	70.5113	22.2421	-1.66456
chr1	26802800	26805199	8.69412	0.338683	-4.68203			chr4	57030229	57030519	14.1023	4.44841	-1.66456
chr2	69632600	69634599	9.75935	0.38044	-4.68104			chr5	33223998	33224210	14.1023	4.44841	-1.66456
chr12	34170600	34170999	11.118	0.433584	-4.68044			chr5	62132369	62132607	28.2045	8.89683	-1.66456
chr19	51144000	51145199	19.3519	0.756797	-4.67642			chr6	55447753	55448195	14.1023	4.44841	-1.66456
chr10	111315800	111316599	12.9051	0.506884	-4.67014			chr1	207307105	207307425	14.1023	4.44841	-1.66456
chr10	69187000	69187399	14.7048	0.579825	-4.66453			chr7	77752943	77753602	84.6136	26.6905	-1.66456
chr17	29464400	29465799	11.3541	0.448177	-4.663			chr7	150202508	150202830	14.1023	4.44841	-1.66456
chr2	129003600	129003799	16.2766	0.643216	-4.66136			chr8	12738330	12738601	28.2045	8.89683	-1.66456
chr10	75270800	75271799	13.2967	0.526046	-4.65974			chr8	37109872	37110278	14.1023	4.44841	-1.66456
chr1	2424800	2426199	14.2653	0.564689	-4.65891			chr8	60418085	60418500	141.023	44.4841	-1.66456
chr17	53283800	53284199	14.4612	0.573008	-4.65748			chr8	65726183	65726655	14.1023	4.44841	-1.66456
chr8	110219800	110220199	16.8736	0.669173	-4.65624			chr8	66129841	66130039	14.1023	4.44841	-1.66456
chr1	178412000	178412199	22.1379	0.87799	-4.65617			chr9	72952930	72953229	28.2045	8.89683	-1.66456
chr8	118267400	118267999	20.1644	0.801336	-4.65326			chr1	246950792	246951180	28.2045	8.89683	-1.66456
chr10	87107000	87107199	26.0825	1.0402	-4.64815			chr16	78050549	78051854	1334.59	421.116	-1.6641
chr4	148034400	148034599	22.5241	0.898744	-4.64741			chr10	2209958	2210558	432.042	136.418	-1.66314
chr12	5636600	5636799	10.1951	0.407035	-4.64658			chr20	54126854	54127784	3164.03	999.41	-1.66262
chr14	35622200	35623199	15.1316	0.604605	-4.64543			chr20	43728035	43728454	276.917	87.4854	-1.66234
chr1	115816000	115816399	18.8372	0.756892	-4.63735			chr10	8951014	8951976	994.851	314.354	-1.66209
chr12	62530000	62530399	21.4494	0.862105	-4.63693			chr20	37711002	37711376	234.61	74.1402	-1.66194
chr14	30577200	30578599	9.52903	0.383488	-4.63508			chrX	21973337	21974685	1074.34	339.562	-1.6617
chr15	81245600	81245799	16.2204	0.653266	-4.63399			chr6	37191842	37192302	342.3	108.245	-1.66097
chr1	9777000	9779799	12.1298	0.489996	-4.62965			chr2	236813312	236814107	365.377	115.659	-1.65951
chr22	17449400	17450399	12.5143	0.507007	-4.62542			chr8	71355394	71355668	121.792	38.5529	-1.65951
chr19	21517600	21518199	13.4016	0.543155	-4.6249			chr8	133863072	133863406	243.585	77.1058	-1.65951
chr6	87796200	87797399	12.4262	0.503753	-4.62452			chr1	77508872	77509537	107.69	34.1045	-1.65885
chr1	235356600	235358599	12.2352	0.497249	-4.62092			chr14	36955753	36956570	941.006	298.044	-1.65868
chr5	58172600	58172999	13.5246	0.549674	-4.62087			chr1	93399795	93400244	280.763	88.9683	-1.65799
chr7	98059600	98061199	14.5563	0.59162	-4.62083			chr7	114653308	114654037	561.526	177.937	-1.65799
chr12	17087400	17087599	21.7716	0.886432	-4.61829			chr8	71981027	71981739	491.015	155.694	-1.65705
chr19	2373400	2375199	17.7816	0.726515	-4.61325			chr11	34422139	34422889	79.4855	25.2077	-1.65683
chr4	39587400	39587799	24.9187	1.02085	-4.60939			chr14_KI270844v1_alt	297307	297603	144.869	45.9669	-1.65608
chr6	45243000	45244199	12.2922	0.503753	-4.60888			chr2	58769600	58770307	355.121	112.693	-1.65591
chr3	147877200	147877599	16.8027	0.689223	-4.60758			chr3	12444472	12445886	2984.55	947.512	-1.6553
chr3	52949400	52949599	14.6884	0.603015	-4.60634			chr6	49543138	49543547	452.554	143.832	-1.65371
chr9	129729400	129729799	22.2443	0.913534	-4.60583			chr6	157194213	157194649	167.945	53.381	-1.65359
chr10	101946800	101948399	10.0104	0.411507	-4.60444			chr2	38514762	38515116	219.226	69.6918	-1.65336
chr11	71989200	71990599	14.6304	0.603059	-4.60052			chr6	8082964	8084029	923.057	293.595	-1.65259
chr4	39602000	39602599	18.3435	0.75626	-4.60024			chr12	113136743	113137331	684.601	217.972	-1.65112
chr11	67899600	67900799	13.2925	0.548816	-4.59815			chr8	100746215	100747125	1229.46	391.46	-1.65109
chr7	129136000	129136999	11.8059	0.487487	-4.59799			chr11	15618224	15619217	987.158	314.354	-1.65089
chr1	22038800	22040199	10.5697	0.436741	-4.59701			chr3	127112845	127113873	748.702	238.731	-1.649
chr17	78027000	78027999	17.1384	0.71016	-4.59295			chr14	55336236	55336692	869.212	277.284	-1.64834
chr14	75933600	75934399	16.6406	0.690864	-4.59017			chrX	100745274	100745525	37.1787	11.8624	-1.64808
chr13	113033000	113034599	9.08386	0.378311	-4.58566			chr21	23480632	23481148	37.1787	11.8624	-1.64808
chr9	113334600	113334799	17.0016	0.709146	-4.58344			chr3	42570911	42571548	74.3574	23.7249	-1.64808
chr1	224751000	224751399	15.2125	0.635338	-4.58159			chr3	154224415	154224699	37.1787	11.8624	-1.64808
chr12	43260800	43260999	20.9091	0.876884	-4.5756			chr4	62804132	62804624	37.1787	11.8624	-1.64808
chr9	129922000	129923999	13.4184	0.562781	-4.57549			chr6	128066905	128067278	223.072	71.1746	-1.64808
chr11	1555000	1556599	6.70795	0.282402	-4.57005			chr18	10694855	10695544	664.088	212.041	-1.64703
chr2	64361800	64362999	15.8456	0.667289	-4.56962			chr11	75508030	75508610	649.986	207.593	-1.64665
chr2	15989000	15990199	19.8406	0.835696	-4.56933			chr21	14830298	14830661	134.613	43.0013	-1.64636
chr5	57826600	57826799	15.377	0.648241	-4.5681			chr8	93193226	93194180	607.679	194.247	-1.64542
chr3	179026400	179026599	15.9499	0.673367	-4.56602			chr12	81377780	81378400	180.765	57.8294	-1.64424
chr10	27296400	27296999	10.6816	0.452421	-4.56131			chr8	80167344	80167602	60.2551	19.2765	-1.64424
chrX	105388000	105388399	8.25313	0.351378	-4.55384			chrX	46791951	46793076	875.622	280.25	-1.64359
chr10	70181400	70181599	40.7119	1.73367	-4.55355			chr5	105619741	105620125	287.173	91.9339	-1.64325
chr2	3383800	3383999	12.79	0.545226	-4.55202			chr7	101882010	101882420	560.244	179.419	-1.64272
chr12	93322600	93322999	13.2326	0.564411	-4.55121			chr14	24982355	24983164	166.663	53.381	-1.64254
chr5	33835800	33835999	22.4426	0.960302	-4.54661			chr16	69077826	69078206	83.3316	26.6905	-1.64254
chr12	75213000	75213199	27.9503	1.19598	-4.5466			chr2	205280828	205281216	235.892	75.623	-1.64123
chr3	103631000	103631199	15.2613	0.653166	-4.54629			chr12	105623372	105623835	221.79	71.1746	-1.63976
chr9	123869800	123870599	9.76247	0.418023	-4.54559			chr9	128007447	128008137	443.58	142.349	-1.63976
chr14	49800600	49801799	15.8817	0.681401	-4.54272			chr15	55825340	55825606	244.867	78.5886	-1.6396
chr15	100535800	100536199	15.2956	0.656642	-4.54187			chr12	105214161	105216073	2174.31	698.401	-1.63843
chr2	62389000	62390399	8.61866	0.370264	-4.54083			chr10	917273	917691	92.3057	29.6561	-1.63809
chr9	65731000	65731999	11.0387	0.474474	-4.54009			chr10	115315269	115315634	23.0764	7.41402	-1.63809
chr10	21476200	21476999	17.7007	0.761452	-4.53891			chr12	81544313	81544511	23.0764	7.41402	-1.63809
chr10	6931800	6932799	12.3807	0.534034	-4.53502			chr14	60686954	60687216	69.2293	22.2421	-1.63809
chr1	21627400	21629999	16.0369	0.692959	-4.53248			chr14	68870146	68870474	23.0764	7.41402	-1.63809
chr5	56010000	56010599	15.839	0.685309	-4.53059			chr15	33218028	33218543	46.1529	14.828	-1.63809
chr9	91412000	91412199	11.8302	0.512563	-4.5286			chr17	63752617	63753608	1292.28	415.185	-1.63809
chr4	83299200	83299599	11.5238	0.501253	-4.52293			chr1	7787386	7787742	23.0764	7.41402	-1.63809
chr19	29815400	29815799	16.9037	0.739198	-4.51523			chr2	189619348	189619598	23.0764	7.41402	-1.63809
chr14	50479000	50480399	19.2216	0.842387	-4.5121			chr5	64570518	64570966	23.0764	7.41402	-1.63809
chr4	129862000	129862399	11.2333	0.493734	-4.5079			chr5	116273556	116273785	69.2293	22.2421	-1.63809
chr1	223982400	223983199	16.5865	0.729086	-4.50778			chr7	111262279	111263287	69.2293	22.2421	-1.63809
chr15	41273800	41274999	17.3058	0.76397	-4.5016			chr7	115128175	115128438	23.0764	7.41402	-1.63809
chr5	77014200	77014599	22.8657	1.01048	-4.50008			chr8	93927922	93928225	46.1529	14.828	-1.63809
chr2	74244000	74244999	15.6593	0.692192	-4.4997			chr9	22208637	22208912	46.1529	14.828	-1.63809
chr5	60647000	60647199	23.9681	1.05965	-4.49946			chr9	30235621	30236016	23.0764	7.41402	-1.63809
chr1	93528600	93529999	11.8051	0.523946	-4.49385			chr9	124907052	124907254	23.0764	7.41402	-1.63809
chr12	60872600	60873399	21.3451	0.947434	-4.49374			chr21	31529405	31529774	170.509	54.8638	-1.63592
chr13	44958600	44960599	10.5316	0.46921	-4.48834			chr3	158680567	158681685	147.433	47.4497	-1.63559
chr12	46118000	46118199	11.0803	0.49397	-4.48743			chr12	51430066	51431113	1602.53	516.016	-1.63486
chr12	131350600	131352399	16.5216	0.737076	-4.48639			chr2	33411450	33412369	966.646	311.389	-1.63427
chr16	10212200	10213199	11.2123	0.500501	-4.48556			chr15	89837172	89837739	547.424	176.454	-1.63337
chr3	195321200	195321399	19.699	0.879397	-4.48547			chr8	25998485	25999004	367.941	118.624	-1.63307
chr4	132958600	132959199	23.2702	1.04007	-4.48374			chr3	177443500	177443839	289.737	93.4167	-1.63299
chr5	97823400	97823599	13.8849	0.622111	-4.4802			chr14_KI270847v1_alt	31487	32179	344.864	111.21	-1.63274
chr14	81012000	81012199	16.8096	0.753467	-4.4796			chr3	158733874	158734324	266.661	86.0026	-1.63255
chr3	4710600	4711599	19.0847	0.855856	-4.4789			chr2	119283711	119284315	753.83	243.18	-1.63222
chr11	75875000	75875999	14.6938	0.66048	-4.47554			chr13	23373732	23374198	110.254	35.5873	-1.6314
chr5	32002600	32003399	6.91936	0.311314	-4.4742			chr2	130620096	130620554	275.635	88.9683	-1.6314
chr2	107543600	107543999	9.16591	0.414787	-4.46584			chr1	168627421	168627695	55.127	17.7937	-1.6314
chr8	47741200	47741399	12.702	0.576181	-4.46239			chr3	14248784	14249488	899.981	290.63	-1.63071
chr13	113473000	113473199	22.8737	1.03764	-4.46231			chr16	77998280	77999069	1444.84	467.083	-1.62916
chr5	67751400	67752599	18.6983	0.85196	-4.45598			chr15	71251629	71252738	1041	336.597	-1.62888
chr14	27751600	27752599	10.5627	0.481481	-4.45536			chr12	79961133	79962123	119.228	38.5529	-1.62881
chr2	101084800	101084999	16.0469	0.73407	-4.45024			chr17	10800154	10800878	779.471	252.077	-1.62863
chr3	157252400	157252599	19.4559	0.89206	-4.44692			chr6	45607844	45608192	270.507	87.4854	-1.62855
chr1	62589800	62589999	6.77377	0.311558	-4.44239			chr11	43894406	43895208	64.1012	20.7593	-1.6266
chr2	43321800	43322999	17.7876	0.818182	-4.44231			chr11	123672617	123672837	32.0506	10.3796	-1.6266
chr6	47309200	47309999	18.5228	0.856696	-4.43437			chr15	83410538	83410838	160.253	51.8981	-1.6266
chr5	70430000	70430399	8.5291	0.394737	-4.43343			chr17_KI270908v1_alt	278870	279298	32.0506	10.3796	-1.6266
chr15	100058000	100058799	23.6029	1.09262	-4.43311			chr20	62929808	62930048	32.0506	10.3796	-1.6266
chr14	43508400	43508999	8.52583	0.395659	-4.42951			chr3	177127130	177127313	32.0506	10.3796	-1.6266
chr1	15555200	15555799	11.2887	0.524207	-4.42859			chr6	75622009	75622595	32.0506	10.3796	-1.6266
chr14	32262200	32262799	12.22	0.567613	-4.42819			chr6	127458358	127458714	32.0506	10.3796	-1.6266
chr22	32203200	32204199	22.7568	1.05806	-4.42681			chr7	11642891	11643291	32.0506	10.3796	-1.6266
chr7	31853800	31853999	21.8191	1.01759	-4.42237			chr7	17329523	17329811	32.0506	10.3796	-1.6266
chr1	246712200	246713399	8.94898	0.417865	-4.42062			chr8	57845171	57845550	32.0506	10.3796	-1.6266
chr12	76891200	76891599	16.1558	0.754386	-4.4206			chr1	46181380	46182026	617.936	200.179	-1.62617
chr2	215811600	215811999	17.3281	0.809524	-4.4199			chr1	186152615	186153895	2073.03	671.71	-1.62583
chr10	104622000	104622799	20.3383	0.952753	-4.41595			chr15	55823022	55823582	370.505	120.107	-1.62517
chr9	88039000	88040999	10.8759	0.509755	-4.41519			chr9	90948108	90948514	274.353	88.9683	-1.62467
chr1	12559800	12560999	13.3416	0.628023	-4.40897			chr3	189334280	189334747	242.303	78.5886	-1.62442
chr11	46441200	46442599	19.1475	0.901358	-4.40891			chr8	128143050	128143552	105.126	34.1045	-1.62409
chr19	57801000	57802799	15.1017	0.711228	-4.40825			chr3	71190722	71191531	817.931	265.422	-1.62369
chr3	156660200	156660399	18.0821	0.854271	-4.40372			chr7	81638220	81638608	73.0754	23.7249	-1.62298
chr6	33994800	33996599	27.106	1.28233	-4.40178			chr18	23281411	23282648	1538.43	499.705	-1.62231
chr4	6970600	6970999	15.7678	0.74797	-4.39785			chr2	48344121	48344474	228.2	74.1402	-1.62197
chr14	88521400	88521799	16.9952	0.806667	-4.39701			chr13	22945250	22946390	1578.17	513.05	-1.62108
chr9	95146400	95146599	25.6928	1.22111	-4.3951			chr18	45562491	45563348	515.374	167.557	-1.62097
chr12	119478600	119481199	7.86139	0.373798	-4.39445			chr15	36589982	36590291	82.0495	26.6905	-1.62017
chr15	58508000	58508999	11.085	0.527768	-4.39256			chr5	56441239	56441740	246.149	80.0714	-1.62017
chr1	53390400	53391199	15.5777	0.744055	-4.38793			chr9	34214462	34214807	82.0495	26.6905	-1.62017
chr12	12777800	12778799	22.7817	1.09009	-4.38536			chr9	37155751	37156042	41.0248	13.3452	-1.62017
chr1	154086800	154088399	9.86304	0.472795	-4.38274			chr2	155157830	155158280	337.172	109.728	-1.61956
chr19	4565000	4567199	13.6818	0.65598	-4.38246			chr8	37637331	37638375	956.39	311.389	-1.61888
chr19	4756600	4756799	16.854	0.809045	-4.38073			chr4	105613331	105613675	305.122	99.3479	-1.61882
chr8	130174000	130174399	9.91827	0.477444	-4.37669			chr12	118351118	118351520	132.048	43.0013	-1.61861
chr7	139426600	139427799	18.4243	0.887406	-4.37587			chr2	111685479	111685666	91.0237	29.6561	-1.61791
chrX	141154200	141155799	5.47848	0.265166	-4.36881			chr8_KI270822v1_alt	603305	603728	91.0237	29.6561	-1.61791
chr5	78742200	78742599	11.9975	0.585213	-4.35763			chr9	4290244	4290921	91.0237	29.6561	-1.61791
chr7	134637600	134638199	25.8211	1.26043	-4.35656			chr22	17601005	17601462	432.042	140.866	-1.61684
chr22	26638000	26638599	25.0402	1.22678	-4.3513			chr2	112661568	112662509	349.993	114.176	-1.61607
chr8	80260800	80261199	16.817	0.825815	-4.34796			chr2	212912343	212913056	626.91	204.627	-1.61526
chr6	106996400	106997599	10.7794	0.529775	-4.34675			chr15	91278777	91279867	1362.79	444.841	-1.6152
chr12	82916400	82919799	9.00349	0.443513	-4.34344			chr11	67849175	67849549	344.864	112.693	-1.61363
chr15	43862200	43862599	8.49401	0.418546	-4.34299			chr4	161247814	161248252	344.864	112.693	-1.61363
chr5	138984200	138984799	25.496	1.25653	-4.34276			chr6	151608514	151609176	344.864	112.693	-1.61363
chr10	13359600	13360999	12.9316	0.638456	-4.34017			chr8	90888282	90888590	235.892	77.1058	-1.61322
chr17	31957400	31957999	16.5408	0.81803	-4.33773			chrX	74249932	74250422	598.705	195.73	-1.61298
chr14	91034400	91035999	13.6417	0.675422	-4.33608			chr10	60171487	60171944	185.893	60.795	-1.61245
chr7	148164400	148164599	8.35593	0.414573	-4.3331			chr11	24635674	24636775	557.68	182.385	-1.61245
chr16	53052600	53053599	23.601	1.17117	-4.33282			chr2	163368878	163369454	711.523	232.8	-1.61182
chr17	16409800	16410599	15.1622	0.752816	-4.33204			chr14	60851041	60851381	135.895	44.4841	-1.61112
chr8	27569600	27570399	9.70718	0.482478	-4.33052			chr1	67618554	67618994	67.9473	22.2421	-1.61112
chr7	74947400	74947799	13.8628	0.68985	-4.32879			chr8	100471787	100472814	1489.71	487.843	-1.61055
chr8	47994800	47995399	20.8823	1.04341	-4.32291			chr1	100452594	100453386	144.869	47.4497	-1.61027
chr7	143704400	143705799	10.5064	0.525375	-4.32178			chr1	218479990	218481438	1647.4	539.741	-1.60985
chr2	27839800	27840599	15.0505	0.755357	-4.31651			chr19	16093280	16094040	683.319	223.903	-1.60968
chr10	33294200	33294799	15.7025	0.788982	-4.31486			chr1	97171432	97172198	76.9214	25.2077	-1.60952
chr3	6845600	6845799	11.5729	0.582915	-4.31132			chr1	69264042	69264365	239.738	78.5886	-1.60907
chr1	42796200	42797399	13.3578	0.673061	-4.3108			chr1	16334424	16335046	239.738	78.5886	-1.60907
chr7	45751200	45751599	18.1376	0.914787	-4.30941			chr8	116837573	116838398	524.348	172.005	-1.60807
chr1	184906000	184906599	23.1523	1.17028	-4.30622			chr8	133850892	133852633	2133.29	699.884	-1.60789
chr7	155988600	155990399	9.90767	0.50139	-4.30454			chr14	68774604	68775171	551.27	180.902	-1.60755
chr11	7596200	7598199	16.7296	0.848924	-4.30063			chr12	100148963	100149595	492.297	161.626	-1.60687
chr12	102110400	102110799	28.7162	1.45865	-4.29916			chr1	74245234	74245559	207.688	68.209	-1.60638
chr9	127365200	127368399	9.66062	0.491091	-4.29805			chr2	138426179	138426600	225.636	74.1402	-1.60567
chr1	41467200	41469999	13.4946	0.687924	-4.29398			chr1	182968853	182969933	487.169	160.143	-1.60506
chr2	73760600	73761999	12.0445	0.61544	-4.29061			chr6	146876369	146876746	374.351	123.073	-1.60488
chrX	107767000	107769399	11.8196	0.604002	-4.29049			chr2	153229022	153229923	1001.26	329.183	-1.60486
chr9	90967400	90969199	21.7373	1.11395	-4.28642			chr5_KI270796v1_alt	129844	130928	689.729	226.869	-1.60417
chr19	34109400	34109999	21.182	1.08681	-4.28466			chr5	108661619	108662421	148.715	48.9325	-1.60368
chr10	119619600	119620799	14.8074	0.7598	-4.28455			chr1	224299017	224299805	535.886	176.454	-1.60264
chr2	72077200	72077599	11.426	0.586466	-4.28413			chr19	48852853	48853102	184.611	60.795	-1.60247
chr15	89994400	89994799	16.3028	0.837093	-4.28359			chr16	77603717	77604291	378.197	124.556	-1.60235
chr5	175588400	175588999	24.7555	1.27379	-4.28055			chr13	78129797	78130099	193.586	63.7606	-1.60223
chr19	57841000	57843999	9.19021	0.473491	-4.27869			chr1	161561376	161561629	247.431	81.5542	-1.60119
chr13	49730400	49731399	8.9044	0.459459	-4.27651			chr16	64056151	64057423	841.008	277.284	-1.60075
chr21	46610200	46611599	17.0394	0.880929	-4.2737			chr11	35009162	35009758	301.276	99.3479	-1.60052
chr9	129364800	129365799	14.5613	0.754404	-4.27066			chr15	73742390	73743586	3079.42	1017.2	-1.59805
chr17	10348800	10348999	14.9992	0.783015	-4.25971			chrX	46730808	46731101	8.97417	2.96561	-1.59745
chr3	98875600	98876399	6.25601	0.326658	-4.25939			chrY	20929465	20930323	8.97417	2.96561	-1.59745
chr6	108718400	108718599	24.454	1.28141	-4.25427			chr10	63273655	63273929	98.7158	32.6217	-1.59745
chr16	65741600	65742399	9.19282	0.481852	-4.25384			chr11	23127674	23128176	17.9483	5.93122	-1.59745
chr18	79036200	79037399	3.61044	0.189324	-4.25324			chr11	27195957	27197304	1193.56	394.426	-1.59745
chr1	145596400	145597399	14.2154	0.746246	-4.25166			chr11	76921439	76921705	8.97417	2.96561	-1.59745
chr2	1167000	1167999	7.03529	0.370641	-4.24652			chr11	111139200	111139430	8.97417	2.96561	-1.59745
chr5	92573000	92573199	26.5941	1.40201	-4.24554			chr11	112234395	112234630	8.97417	2.96561	-1.59745
chr2	19180000	19180599	14.2309	0.750952	-4.24416			chr11	114606610	114606837	17.9483	5.93122	-1.59745
chr10	18578200	18578799	29.8911	1.58097	-4.24084			chr12	32801697	32802074	8.97417	2.96561	-1.59745
chr7	132150400	132151599	8.99807	0.47593	-4.2408			chr13	38943276	38943536	17.9483	5.93122	-1.59745
chr6	36513400	36513999	14.1684	0.749583	-4.24045			chr14	103753080	103753481	71.7933	23.7249	-1.59745
chr9	122261000	122262599	23.1637	1.2263	-4.23948			chr15	23564837	23565194	8.97417	2.96561	-1.59745
chr10	80658000	80658999	20.514	1.08659	-4.23873			chr15	29401619	29402010	17.9483	5.93122	-1.59745
chr2	215245000	215247199	11.3942	0.603911	-4.23782			chr16	52502015	52502236	17.9483	5.93122	-1.59745
chr9	109298200	109298399	21.5796	1.14573	-4.23533			chr17_GL000258v2_alt	1257675	1258016	8.97417	2.96561	-1.59745
chr10	30168600	30170199	7.79061	0.414009	-4.234			chr18	745276	745760	8.97417	2.96561	-1.59745
chr5	172389000	172389799	16.2747	0.865332	-4.23323			chr18	31093933	31094208	8.97417	2.96561	-1.59745
chr5	175378400	175379399	26.316	1.3999	-4.23255			chr18	39406750	39407298	26.9225	8.89683	-1.59745
chr2	53777800	53778199	16.8469	0.896591	-4.23189			chr2	5316121	5316412	17.9483	5.93122	-1.59745
chr14	74850200	74850399	13.3433	0.711608	-4.22889			chr2	162090169	162090604	35.8967	11.8624	-1.59745
chr1	159831400	159831599	28.2376	1.51367	-4.2215			chr2	168653411	168653982	53.845	17.7937	-1.59745
chr4	98354000	98354399	14.1043	0.756892	-4.21991			chr2	184555407	184555790	26.9225	8.89683	-1.59745
chr16	67316800	67317599	19.5832	1.05131	-4.21935			chr20	26143015	26143280	8.97417	2.96561	-1.59745
chr5	151731000	151731199	10.4736	0.562814	-4.21795			chr22	23004094	23004422	8.97417	2.96561	-1.59745
chr1	202747200	202747799	15.9898	0.859766	-4.21707			chr3	12393949	12394253	17.9483	5.93122	-1.59745
chr18	23628600	23628999	11.4557	0.616541	-4.21572			chr3	25624875	25625059	8.97417	2.96561	-1.59745
chr4	132551800	132552799	6.55506	0.353353	-4.21342			chr3	28645914	28646144	17.9483	5.93122	-1.59745
chr10	101988400	101988999	21.5894	1.16487	-4.21208			chr3	32923555	32923762	8.97417	2.96561	-1.59745
chr4	24206600	24206999	7.83188	0.422907	-4.21095			chr3	55491018	55491911	475.631	157.177	-1.59745
chr8	84816000	84816199	10.8772	0.58794	-4.20949			chr3	65621130	65621396	8.97417	2.96561	-1.59745
chr1	53646600	53646999	19.1783	1.03825	-4.20725			chr1	164016004	164016467	8.97417	2.96561	-1.59745
chr17	40831400	40832999	10.459	0.566604	-4.20626			chr3	75079048	75079309	8.97417	2.96561	-1.59745
chr10	87842000	87842999	10.7636	0.583584	-4.20508			chr3	89344608	89344954	35.8967	11.8624	-1.59745
chr11	23483600	23483799	19.0973	1.03769	-4.20193			chr3	113594107	113594375	8.97417	2.96561	-1.59745
chr2	219425200	219426999	13.0555	0.709839	-4.20102			chr3	120661102	120662467	251.277	83.037	-1.59745
chr3	184780400	184782199	17.906	0.973874	-4.20056			chr3	144104634	144105038	8.97417	2.96561	-1.59745
chr10	32115400	32116799	10.2055	0.555397	-4.19968			chr3	156926558	156926882	35.8967	11.8624	-1.59745
chr5	131723800	131724199	17.1123	0.932331	-4.19805			chr3	196120750	196121018	35.8967	11.8624	-1.59745
chr5	118885200	118885599	21.8159	1.19048	-4.19577			chr4	68815655	68816225	8.97417	2.96561	-1.59745
chr3	49193400	49194999	13.2467	0.725453	-4.19061			chr4	108337954	108338257	35.8967	11.8624	-1.59745
chr19	44562400	44563799	13.6176	0.74589	-4.19037			chr4	128255956	128256204	8.97417	2.96561	-1.59745
chr10	29366000	29367199	17.2292	0.944537	-4.1891			chr5	52422267	52422489	8.97417	2.96561	-1.59745
chr18	36143400	36143599	23.8744	1.31146	-4.18622			chr5	64818242	64818956	35.8967	11.8624	-1.59745
chr10	84982200	84982399	6.58221	0.361809	-4.18527			chr5	84130289	84130514	8.97417	2.96561	-1.59745
chr17	39421200	39421399	21.7097	1.19598	-4.18208			chr6	4235437	4235755	17.9483	5.93122	-1.59745
chr14	89150000	89150799	14.9437	0.823529	-4.18158			chr6	13628223	13628450	17.9483	5.93122	-1.59745
chr11	78505000	78505599	21.0698	1.16361	-4.17851			chr6	94562767	94563302	35.8967	11.8624	-1.59745
chr1	10025800	10025999	34.9833	1.93467	-4.1765			chr1	210013717	210014161	17.9483	5.93122	-1.59745
chr15	84806200	84807199	16.3719	0.905906	-4.17572			chr7	117384467	117384956	107.69	35.5873	-1.59745
chr10	28794200	28796199	13.649	0.755378	-4.17546			chr7	136151961	136152236	17.9483	5.93122	-1.59745
chrX	103760200	103760399	15.967	0.884121	-4.17471			chr8	8836984	8837240	8.97417	2.96561	-1.59745
chr5	146225600	146226599	8.1836	0.453453	-4.17371			chr8	57537656	57538143	8.97417	2.96561	-1.59745
chr16	67054800	67055799	12.9236	0.716717	-4.17246			chr8	71886538	71886811	8.97417	2.96561	-1.59745
chr18	3741000	3741399	18.2517	1.01539	-4.16793			chr8	89770459	89770668	8.97417	2.96561	-1.59745
chr5	157385000	157385599	18.818	1.05092	-4.16239			chr8	90772093	90772630	421.786	139.384	-1.59745
chr3	130636600	130636999	6.52158	0.364236	-4.16228			chr8	118607690	118607988	62.8192	20.7593	-1.59745
chr20	45252800	45254799	21.3364	1.1921	-4.16174			chr9	20119660	20120031	17.9483	5.93122	-1.59745
chr1	11564800	11564999	12.0909	0.675879	-4.16101			chr9	23731344	23731682	251.277	83.037	-1.59745
chr17	73872200	73872399	11.6673	0.653266	-4.15865			chr9	87008500	87008907	8.97417	2.96561	-1.59745
chr7	43722000	43722199	24.773	1.38874	-4.15691			chr9	89844499	89844896	71.7933	23.7249	-1.59745
chr19	468800	469399	17.2702	0.96828	-4.15671			chr9	108130957	108131349	179.483	59.3122	-1.59745
chr17	43567600	43568199	13.4406	0.754591	-4.15475			chr9	121729022	121729266	35.8967	11.8624	-1.59745
chr8	67273200	67273599	7.42607	0.418546	-4.14914			chr4	155675608	155676256	721.779	238.731	-1.59617
chr4	8015800	8016199	12.645	0.714286	-4.14592			chr4	56743238	56744254	614.089	203.144	-1.59594
chr2	34456000	34456199	14.8989	0.841709	-4.14575			chr11	27018998	27019512	326.916	108.245	-1.59462
chr10	80826000	80826799	8.01841	0.453016	-4.14568			chr10	106971260	106971771	317.942	105.279	-1.59454
chr11	9244800	9245799	11.3473	0.641461	-4.14485			chr12	91388431	91389030	237.174	78.5886	-1.59356
chr3	138857600	138860799	9.03972	0.512119	-4.14173			chr18	40431709	40431964	219.226	72.6574	-1.59324
chr3	182055200	182055599	8.07769	0.458647	-4.13849			chr1	114502211	114502393	183.329	60.795	-1.59241
chr3	86860200	86860599	13.3136	0.756892	-4.13666			chr8	61733889	61734723	294.865	97.8651	-1.59119
chr13	32841200	32841999	19.8549	1.13141	-4.1333			chr5	123700605	123700979	415.376	137.901	-1.59079
chr2	6813600	6813799	13.3215	0.759698	-4.13218			chr16	53886502	53886975	388.453	129.004	-1.59033
chr19	54128200	54128799	22.5703	1.28715	-4.13218			chr6	15086383	15086982	258.969	86.0026	-1.59033
chr20	847400	848599	21.933	1.25104	-4.1319			chr12	109105140	109105590	241.02	80.0714	-1.5898
chr10	11914000	11914799	19.8616	1.13329	-4.13139			chr2	137873348	137874289	120.51	40.0357	-1.5898
chr20	34319200	34320399	16.9255	0.965905	-4.13118			chr6	1786906	1787491	361.531	120.107	-1.5898
chr9	135936400	135936599	24.6075	1.40719	-4.12821			chr6	21600551	21602375	807.675	268.388	-1.58946
chr1	180063600	180064399	29.7485	1.70463	-4.12529			chr1	108681759	108682061	316.66	105.279	-1.58872
chr12	60254800	60256199	10.3523	0.593545	-4.12445			chrX	40577995	40578431	419.222	139.384	-1.58865
chr3	47920200	47921599	14.8806	0.855969	-4.11973			chr3	184443414	184444108	521.784	173.488	-1.58862
chr16	18649200	18649599	12.9824	0.746867	-4.11956			chr10	116168406	116169086	410.248	136.418	-1.58846
chr10	28839400	28839999	18.0631	1.03937	-4.11927			chr16	48126989	48127852	664.088	220.938	-1.58773
chr19	51401200	51403999	10.5393	0.606645	-4.11878			chr18	568611	569266	467.939	155.694	-1.5876
chr1	197703800	197704799	16.9443	0.976687	-4.11676			chr5	95924778	95925055	93.5877	31.1389	-1.5876
chrX	123866800	123867799	15.2959	0.882523	-4.11537			chr3	171261590	171261804	271.789	90.4511	-1.58728
chr7	7677600	7677799	16.236	0.938392	-4.11286			chr5	52987710	52988238	338.454	112.693	-1.58656
chr20	5107800	5108599	10.7965	0.627034	-4.10588			chr9	13140808	13141483	84.6136	28.1733	-1.58656
chr1	44853800	44855199	10.4193	0.605432	-4.10515			chr10	9061563	9062447	707.677	235.766	-1.58574
chr14	31263000	31263199	18.0395	1.04945	-4.10346			chr20	51744224	51745187	2029.44	676.159	-1.58565
chr3	169831200	169831599	12.7663	0.742707	-4.1034			chr10	2882708	2882974	208.97	69.6918	-1.58423
chr15	72121200	72122199	22.2555	1.2983	-4.09947			chr14	34931315	34931543	66.6652	22.2421	-1.58364
chr13	68583800	68584199	9.04637	0.52782	-4.09922			chr5	96781185	96781718	66.6652	22.2421	-1.58364
chr14	89177400	89178399	11.4328	0.667347	-4.0986			chr15	87045503	87046191	573.065	191.282	-1.583
chr4	17098000	17098199	12.3923	0.72392	-4.09747			chr17	63171300	63171942	315.378	105.279	-1.58286
chr17	20117600	20118399	12.9179	0.754693	-4.09734			chrX	38045796	38046065	57.6911	19.2765	-1.58151
chr10	3298000	3298199	25.7502	1.50754	-4.09431			chr11	36317965	36318526	57.6911	19.2765	-1.58151
chr4	153491200	153493399	10.2474	0.600659	-4.09257			chr15	27426845	27427451	57.6911	19.2765	-1.58151
chr3	55610000	55610599	6.78614	0.398164	-4.09116			chr17	71398502	71399241	692.293	231.317	-1.58151
chr16	21210800	21211599	18.1381	1.06508	-4.08999			chr4	3111418	3112006	714.087	238.731	-1.58071
chr19	33959400	33960199	16.4538	0.966834	-4.08901			chr19	30029944	30030541	407.684	136.418	-1.57942
chr16	71391200	71391399	14.574	0.856884	-4.08815			chr2	212956480	212956931	301.276	100.831	-1.57915
chr8	68622600	68624399	13.8572	0.814753	-4.08813			chr14	55791322	55791768	48.7169	16.3108	-1.57859
chr6	89857800	89859799	8.23451	0.484242	-4.08788			chr2	179446515	179447151	48.7169	16.3108	-1.57859
chr5	146190400	146190799	17.2362	1.01504	-4.08584			chr4	47691724	47692376	48.7169	16.3108	-1.57859
chr1	8172200	8173399	9.8174	0.578415	-4.08516			chr1	200468302	200468569	48.7169	16.3108	-1.57859
chr1	100356400	100356999	17.0959	1.00835	-4.08358			chr10	72449858	72450464	225.636	75.623	-1.5771
chr7	44900400	44901399	15.2894	0.901982	-4.08329			chr2	212547783	212548381	314.096	105.279	-1.57699
chr5	99237600	99237799	16.874	0.997236	-4.08072			chr11	76519055	76519692	88.4596	29.6561	-1.57669
chr1	190840800	190840999	18.0533	1.06724	-4.08031			chr20	48166350	48166813	353.839	118.624	-1.57669
chr16	29657600	29658399	25.5244	1.51189	-4.07745			chr7	32829487	32829806	88.4596	29.6561	-1.57669
chr3	48815600	48816599	10.6053	0.628629	-4.07644			chr7	17618556	17619130	305.122	102.313	-1.57639
chr10	2986400	2988599	9.60916	0.570032	-4.0753			chr3	134627929	134628180	128.202	43.0013	-1.57597
chr9	124312200	124313599	16.9072	1.00322	-4.07493			chr7	87413973	87414494	247.431	83.037	-1.5752
chr9	77516000	77516799	12.7278	0.755945	-4.07355			chr15	36797054	36797611	198.714	66.7262	-1.57437
chr15	44585200	44585799	13.0292	0.775242	-4.07096			chr1	110019614	110020162	39.7427	13.3452	-1.57437
chr15	41323800	41324199	17.7093	1.05514	-4.069			chr4	89497920	89498399	39.7427	13.3452	-1.57437
chr5	174758400	174760199	20.9991	1.25125	-4.06888			chr1	186634555	186634864	39.7427	13.3452	-1.57437
chr12	111972000	111972999	9.78093	0.584084	-4.06572			chr6	105553269	105553549	79.4855	26.6905	-1.57437
chr19	7773400	7774199	17.6861	1.05693	-4.06466			chr2	19138301	19138831	529.476	177.937	-1.5732
chr13	113672200	113672599	25.2918	1.51253	-4.06363			chr10	38391134	38392068	180.765	60.795	-1.57209
chr12	6585400	6586799	16.5863	0.991994	-4.06352			chr18	45877293	45877869	141.023	47.4497	-1.57145
chr2	236856400	236856999	24.4884	1.46745	-4.06072			chr20	51734944	51735416	475.631	160.143	-1.57048
chr10	97729800	97730799	10.0469	0.602162	-4.06046			chr18	10213561	10213850	101.28	34.1045	-1.57031
chr3	129532200	129533599	15.2018	0.911365	-4.06007			chr14	70394657	70395209	466.657	157.177	-1.56997
chr7	66945600	66947399	12.6538	0.759928	-4.05756			chr10	52092458	52092675	255.123	86.0026	-1.56874
chr3	65950000	65950999	9.63671	0.58029	-4.05369			chr6	11045448	11045875	285.891	96.3823	-1.56863
chr20	2463000	2463399	37.6145	2.26511	-4.05364			chr7	158123659	158124502	694.857	234.283	-1.56846
chr15	34946400	34947199	13.4318	0.809036	-4.0533			chr11	104352008	104352390	30.7686	10.3796	-1.5677
chr16	23727800	23728799	13.17	0.796797	-4.0469			chr14	62739624	62740479	738.446	249.111	-1.5677
chr12	59863200	59863399	11.8448	0.716834	-4.04647			chr2	43478353	43478958	369.223	124.556	-1.5677
chr11	34345800	34346599	22.8821	1.39011	-4.04094			chr3	142215063	142215459	30.7686	10.3796	-1.5677
chr8	1865200	1865599	16.4969	1.00251	-4.04051			chr6	153056331	153056626	215.38	72.6574	-1.5677
chr12	76438000	76438399	10.2419	0.62406	-4.03666			chr8	100736465	100736716	246.149	83.037	-1.5677
chr6	106580200	106581999	9.43415	0.575875	-4.03406			chr9	106869377	106869785	30.7686	10.3796	-1.5677
chr10	27571800	27572399	12.5054	0.764608	-4.03168			chr10	126191037	126191584	452.554	152.729	-1.56712
chr4	20542600	20542999	18.255	1.11779	-4.02956			chr6	40396297	40397216	874.34	295.078	-1.5671
chr17	12179600	12179999	10.1316	0.620501	-4.02928			chr10	9068914	9069752	1071.77	361.804	-1.56672
chr17	2143600	2144199	14.4198	0.883439	-4.02878			chr7	98409536	98410400	206.406	69.6918	-1.56642
chr19	1307600	1308999	13.7015	0.842745	-4.02309			chr15	75175578	75176071	228.2	77.1058	-1.56539
chr14	20563000	20564799	9.83368	0.605336	-4.02192			chr1	93833384	93833711	228.2	77.1058	-1.56539
chr2	220270600	220271199	21.9191	1.35225	-4.01875			chr3	94179059	94179496	623.064	210.558	-1.56516
chr22	48698800	48698999	20.4892	1.26613	-4.01637			chr3	161316003	161316261	249.995	84.5198	-1.56454
chr2	161277000	161277799	12.44	0.773467	-4.00751			chr6	151666272	151666884	491.015	166.074	-1.56394
chr17	72397800	72399799	16.0723	0.9995	-4.00723			chr14	80448175	80448605	135.895	45.9669	-1.56382
chr7	127216400	127216599	16.7841	1.04513	-4.00535			chr1	246827397	246827807	271.789	91.9339	-1.56382
chr15	87235000	87235799	26.7883	1.67209	-4.00188			chr17	41520892	41523120	2888.4	977.168	-1.56359
chr15	41995400	41997399	15.522	0.969485	-4.00095			chr16	71643790	71644209	429.478	145.315	-1.5634
chr7	51187800	51188599	33.2493	2.07885	-3.99947			chr14	34180141	34180873	534.604	180.902	-1.56326
chr12	99883600	99883799	18.4397	1.15327	-3.99902			chr12	64836034	64836422	52.563	17.7937	-1.56268
chr17	5166000	5167999	14.6493	0.916538	-3.99849			chr13	22095642	22096258	52.563	17.7937	-1.56268
chr4	148094600	148094799	13.9999	0.87603	-3.9983			chr18	70496863	70497229	52.563	17.7937	-1.56268
chr13	32990600	32991599	27.3968	1.71471	-3.99797			chr2	88596195	88596449	105.126	35.5873	-1.56268
chr4	23071400	23071999	6.73212	0.422371	-3.99448			chr3	158140393	158140905	52.563	17.7937	-1.56268
chr13	25425200	25425799	9.84027	0.617529	-3.99412			chrX	106118841	106119326	494.861	167.557	-1.56237
chr1	212406000	212406199	14.2106	0.89196	-3.99384			chr16	53448834	53449846	179.483	60.795	-1.56183
chr19	52518800	52519199	14.3856	0.90386	-3.99238			chr8	25201149	25202133	306.404	103.796	-1.56168
chr10	29588800	29589199	16.8003	1.05639	-3.99127			chr7	143301043	143301832	678.191	229.835	-1.56109
chr10	29711200	29712599	14.6804	0.923517	-3.99061			chr4	97013768	97014021	74.3574	25.2077	-1.56061
chr1	17016200	17019399	9.32397	0.588153	-3.98668			chr4	119739840	119740550	371.787	126.038	-1.56061
chrX	47280600	47281199	10.7708	0.679466	-3.98657			chr2	173803456	173804019	489.733	166.074	-1.56017
chr1	207543200	207543799	15.97	1.00803	-3.98576			chr11	82680152	82680637	341.018	115.659	-1.55998
chr3	143043800	143044399	16.7243	1.05756	-3.98313			chr14	33057655	33057982	214.098	72.6574	-1.55909
chr7	73660000	73660399	14.5889	0.924812	-3.97957			chr12	47245360	47246258	257.687	87.4854	-1.5585
chr8	111650400	111650599	28.3079	1.79578	-3.97853			chr7	124034730	124035264	183.329	62.2778	-1.55765
chr12	2807600	2808399	19.4002	1.23279	-3.97607			chr10	7433180	7433757	864.084	293.595	-1.55734
chr19	337400	337999	20.1661	1.28214	-3.97531			chr4	87566197	87566611	270.507	91.9339	-1.557
chr17	20310800	20311599	16.1336	1.02628	-3.97457			chr2	120107794	120108664	314.096	106.762	-1.55681
chr19	34125600	34125999	16.6783	1.06266	-3.97223			chr2	191219117	191219997	1543.56	524.913	-1.55611
chr20	36314800	36315199	9.6897	0.617794	-3.97125			chr10	5268308	5268576	21.7944	7.41402	-1.55563
chr3	186114800	186114999	19.2537	1.22869	-3.96994			chr10	57848844	57849438	43.5888	14.828	-1.55563
chr16	56400200	56401999	14.2666	0.911618	-3.96807			chr10	60295450	60295696	21.7944	7.41402	-1.55563
chr19	22052400	22052999	27.691	1.76962	-3.96791			chr1	21760968	21761411	43.5888	14.828	-1.55563
chr8	88202600	88203199	14.2193	0.910735	-3.96468			chr11	27090534	27091009	239.738	81.5542	-1.55563
chr12	101291400	101291799	15.3047	0.981203	-3.96328			chr12	82479913	82480254	108.972	37.0701	-1.55563
chr7	105183800	105184199	15.4715	0.992481	-3.96243			chr12	94305305	94305640	21.7944	7.41402	-1.55563
chr14	63534400	63535399	17.6363	1.13413	-3.95889			chr13	74986563	74987140	414.094	140.866	-1.55563
chr19	33914400	33915399	12.3996	0.802302	-3.95			chr1	90810116	90810349	21.7944	7.41402	-1.55563
chr15	79889000	79890199	15.9314	1.03083	-3.95			chr17_KI270857v1_alt	1216904	1217145	21.7944	7.41402	-1.55563
chr22	23644200	23644399	14.7714	0.960302	-3.94318			chr2	15307549	15307853	65.3832	22.2421	-1.55563
chr1	219272600	219272799	25.3115	1.64638	-3.94242			chr3	112360637	112360875	21.7944	7.41402	-1.55563
chr5	149354800	149354999	10.858	0.706382	-3.94217			chr3	190899580	190899805	21.7944	7.41402	-1.55563
chr6	133037600	133038199	11.3088	0.736227	-3.94116			chr4	28626512	28626812	21.7944	7.41402	-1.55563
chr12	29295600	29295999	8.69817	0.567168	-3.93886			chr4	175713263	175713753	43.5888	14.828	-1.55563
chr12	33537600	33537999	15.0438	0.982456	-3.93663			chr5	74163117	74163447	21.7944	7.41402	-1.55563
chr17	4094200	4096599	13.4629	0.87995	-3.93543			chr5	81303596	81303974	43.5888	14.828	-1.55563
chr1	183961800	183963199	16.2342	1.06147	-3.9349			chr6	91509758	91510078	43.5888	14.828	-1.55563
chr4	8055200	8056399	12.3584	0.809008	-3.93319			chr7	11858568	11859000	21.7944	7.41402	-1.55563
chr1	183104600	183105599	18.0191	1.18018	-3.93244			chr8	94959887	94960253	21.7944	7.41402	-1.55563
chr10	73582000	73582599	21.2953	1.39816	-3.92893			chr5	170749868	170750838	2597.38	883.751	-1.55534
chr7	129566400	129568399	9.13288	0.59975	-3.92864			chr5	123809544	123810146	405.12	137.901	-1.55472
chr10	58477000	58477199	7.12146	0.467839	-3.92809			chr16	82136988	82137648	483.323	164.591	-1.5541
chr7	75774200	75776199	9.15945	0.602301	-3.9267			chr7	128434416	128435624	966.646	329.183	-1.5541
chr8	42152200	42153799	26.4232	1.74109	-3.92374			chr1	58288281	58288696	265.379	90.4511	-1.55284
chr16	20134200	20135399	12.427	0.819016	-3.92344			chr15	34927717	34928079	121.792	41.5185	-1.5526
chr10	133081800	133083199	18.4298	1.21515	-3.92283			chr7	127908811	127909297	121.792	41.5185	-1.5526
chr1	179525600	179526999	14.7312	0.972123	-3.9216			chr5	5351305	5351670	221.79	75.623	-1.5523
chr8	19450000	19450399	3.69952	0.244411	-3.91996			chr2	168964042	168964853	1069.21	364.77	-1.55148
chr2	39036200	39036799	9.19249	0.607679	-3.91907			chr2	101779033	101779510	78.2035	26.6905	-1.55091
chr4	386400	387999	10.9566	0.724515	-3.91864			chr7	124919589	124920658	234.61	80.0714	-1.55091
chr2	319200	319799	15.2234	1.00681	-3.91842			chr6	15073331	15073867	360.249	123.073	-1.54948
chr2	100877400	100877599	22.2992	1.47487	-3.91833			chr12	50677928	50678373	56.4091	19.2765	-1.54909
chr17	44419600	44420399	18.8464	1.24688	-3.91789			chr1	56531434	56532570	576.911	197.213	-1.54859
chr10	45098400	45098599	20.7726	1.37437	-3.91784			chr3	25088283	25088646	260.251	88.9683	-1.54854
chr12	12596200	12596399	20.4796	1.35678	-3.91592			chr13	51524348	51524609	203.842	69.6918	-1.54839
chr10	74464400	74465199	22.7626	1.51189	-3.91224			chr2	237500722	237501689	1487.15	508.602	-1.54794
chr22	50748200	50748599	5.69311	0.378446	-3.91106			chr15	45249129	45249539	91.0237	31.1389	-1.54752
chrX	49843200	49843399	11.8915	0.790955	-3.91019			chr3	187913190	187914643	1291	441.876	-1.54677
chr5	73083000	73083199	19.684	1.31035	-3.909			chr6	18493390	18494199	1264.08	432.979	-1.54571
chr12	102337800	102337999	14.1712	0.944724	-3.90692			chrX	20410027	20410315	34.6146	11.8624	-1.54498
chr14	55752400	55753799	17.9472	1.19944	-3.90332			chrX	52547270	52547641	34.6146	11.8624	-1.54498
chr10	19827000	19827799	17.6701	1.18213	-3.90186			chr14	95111835	95112061	34.6146	11.8624	-1.54498
chr5	134165000	134166799	13.3686	0.896053	-3.89912			chr3	82217111	82217771	69.2293	23.7249	-1.54498
chr7	98772600	98773399	15.5142	1.04136	-3.89705			chr3	157274564	157275211	173.073	59.3122	-1.54498
chr11	49070200	49070399	16.1099	1.08543	-3.89161			chr4	72893264	72893952	34.6146	11.8624	-1.54498
chr5	82220200	82220999	14.4833	0.97622	-3.89104			chr5	105688858	105689199	34.6146	11.8624	-1.54498
chr10	80705000	80705799	9.91686	0.67199	-3.88337			chr6	124821909	124822630	774.342	265.422	-1.54468
chr7	131510000	131511999	17.2847	1.17181	-3.88269			chr3	130408267	130408670	393.581	134.935	-1.5444
chr17	1862000	1862799	13.4225	0.911139	-3.88084			chr2	98793168	98793580	324.352	111.21	-1.54427
chr2	26434200	26434999	21.3438	1.44931	-3.88038			chr6	100305348	100305807	255.123	87.4854	-1.54408
chrX	23742400	23743199	20.3913	1.38508	-3.87991			chr3	124853357	124853849	151.279	51.8981	-1.54346
chrX	101044200	101044599	15.8947	1.0802	-3.87918			chr1	159913874	159914129	198.714	68.209	-1.54266
chr15	51560200	51560599	16.9629	1.15288	-3.87907			chrX	120428313	120428660	82.0495	28.1733	-1.54217
chr7	33780400	33781199	15.4305	1.04954	-3.87796			chr3	148333168	148333454	82.0495	28.1733	-1.54217
chr1	218532400	218533399	18.5392	1.2618	-3.87702			chr2	46042133	46042690	751.266	258.008	-1.54191
chr2	11078800	11078999	24.7178	1.68342	-3.87609			chr1	108458690	108459492	669.216	229.835	-1.54188
chr2	114097400	114098399	6.84379	0.466416	-3.87511			chr13	26953139	26953805	306.404	105.279	-1.54121
chr2	99042000	99043999	12.1248	0.826413	-3.87495			chr3	175126946	175127859	957.672	329.183	-1.54064
chr1	8350600	8351599	23.2637	1.58659	-3.87408			chr18	13811048	13811300	47.4349	16.3108	-1.54012
chr12	119891600	119892199	18.8615	1.28798	-3.87226			chr5	74992598	74993109	379.479	130.487	-1.54012
chr10	125231400	125234599	11.2236	0.76649	-3.87213			chr4	141041071	141041388	249.995	86.0026	-1.53944
chr1	37985800	37986799	10.081	0.69017	-3.86855			chr13	93786851	93787450	357.685	123.073	-1.53918
chr12	74039200	74039599	20.4363	1.40008	-3.86756			chr3	64094363	64094913	357.685	123.073	-1.53918
chr2	231797800	231798399	8.40387	0.57596	-3.86701			chr19	47663218	47664480	1326.89	456.704	-1.53872
chr3	151237000	151237799	11.584	0.795169	-3.86473			chr20	54110002	54111243	1460.23	502.671	-1.53851
chr8	91761200	91761599	12.8941	0.885439	-3.86417			chr14	68191581	68192261	624.346	215.007	-1.53796
chr2	196231000	196232599	11.7833	0.809881	-3.86289			chr14	96065398	96066408	1683.3	579.776	-1.53772
chr20	33971000	33972399	12.402	0.852695	-3.8624			chr12	46246522	46246982	60.2551	20.7593	-1.53733
chr7	123786400	123787199	13.2405	0.911139	-3.86114			chr3	59447189	59447632	241.02	83.037	-1.53733
chr7	6262800	6264599	16.4468	1.13285	-3.85978			chr3	132273625	132274111	60.2551	20.7593	-1.53733
chr16	54109200	54109399	39.6692	2.73317	-3.85938			chr6	135093488	135093752	60.2551	20.7593	-1.53733
chr2	26955800	26956999	18.0217	1.24177	-3.85927			chr7	16439067	16439442	60.2551	20.7593	-1.53733
chr19	38520000	38520399	15.9283	1.09774	-3.85898			chr15	95875236	95875698	339.736	117.142	-1.53616
chr3	187312000	187312999	13.6179	0.938939	-3.85833			chr9	109556140	109556472	279.481	96.3823	-1.53591
chr6	25458400	25458599	12.3522	0.851759	-3.85817			chr21	42360451	42361707	632.038	217.972	-1.53587
chr5	129435000	129435599	18.0056	1.24207	-3.85763			chr15	62995027	62995332	219.226	75.623	-1.53552
chr12	75524800	75525199	14.5252	1.00251	-3.85687			chr1	587160	587626	244.867	84.5198	-1.53463
chr18	733600	733799	17.286	1.19568	-3.8537			chr17	47674126	47674409	257.687	88.9683	-1.53426
chr2	212562000	212562399	6.12023	0.423684	-3.85252			chr10	22912254	22912967	974.338	336.597	-1.5334
chr7	140200400	140201199	16.7914	1.16646	-3.84752			chr3	173690478	173691015	98.7158	34.1045	-1.53332
chr9	95036600	95036799	13.7114	0.954774	-3.84407			chr1	241542225	241542886	197.432	68.209	-1.53332
chr8	119877800	119878999	15.0651	1.04962	-3.84327			chr11	80718659	80719587	1197.41	413.702	-1.53325
chr15	92608200	92609399	23.4507	1.63746	-3.8401			chr16	77304730	77305265	111.536	38.5529	-1.5326
chr3	17388600	17388799	22.6604	1.58291	-3.83952			chr2	217326327	217326751	274.353	94.8995	-1.53156
chr21	42824400	42824799	28.4567	1.99504	-3.83428			chr15	101943755	101944271	149.997	51.8981	-1.53118
chr16	54685800	54686799	8.87988	0.623624	-3.83179			chr8	112459700	112460461	299.994	103.796	-1.53118
chr7	152449400	152449799	7.98261	0.561404	-3.82975			chr3	102162621	102164089	3058.91	1058.72	-1.53069
chr3	186017000	186017799	17.068	1.2015	-3.82838			chr8	97132731	97132967	188.458	65.2434	-1.53034
chr7	117501800	117501999	1.53467	0.10804	-3.82829			chr5	17326524	17326917	226.918	78.5886	-1.52978
chr9	93386000	93386599	12.5542	0.884808	-3.82666			chr18	57715643	57716012	316.66	109.728	-1.52901
chr13	114110600	114112199	9.62973	0.678724	-3.8266			chr2	190786372	190787316	1017.93	352.907	-1.52827
chr16	5037800	5038599	20.6658	1.45745	-3.82573			chrX	44942912	44943344	12.8202	4.44841	-1.52706
chr11	123462800	123462999	18.3478	1.29397	-3.82573			chrX	115430437	115430702	12.8202	4.44841	-1.52706
chr15	91211000	91211999	13.4791	0.952553	-3.82278			chrY	56677953	56679791	12.8202	4.44841	-1.52706
chr11	85484200	85486399	10.8108	0.764211	-3.82236			chr10	114349535	114349812	76.9214	26.6905	-1.52706
chr1	183202000	183202399	17.007	1.20301	-3.82141			chr11	93317159	93317532	38.4607	13.3452	-1.52706
chr1	154090400	154093199	8.27296	0.586281	-3.81874			chr11	97751422	97751693	25.6405	8.89683	-1.52706
chr10	8678600	8679599	8.39872	0.596096	-3.81655			chr12	19983152	19983339	12.8202	4.44841	-1.52706
chr15	97980400	97981799	11.7203	0.83238	-3.81562			chr12	68600767	68601211	25.6405	8.89683	-1.52706
chr12	104061800	104062199	18.039	1.28321	-3.81329			chr1	40029533	40029919	128.202	44.4841	-1.52706
chr6	18049000	18049799	5.34232	0.380476	-3.81159			chr14	82452192	82452611	12.8202	4.44841	-1.52706
chr3	876200	876799	20.19	1.43907	-3.81044			chr15	20761909	20762144	12.8202	4.44841	-1.52706
chr17	80744000	80744999	15.8407	1.13013	-3.80907			chr15	60488669	60488910	12.8202	4.44841	-1.52706
chr11	33239600	33240199	7.32905	0.523005	-3.80873			chr15	67038654	67039068	230.764	80.0714	-1.52706
chr3	3830600	3832599	8.49799	0.609055	-3.80248			chr1	78887876	78888198	12.8202	4.44841	-1.52706
chr4	55531600	55533399	8.3274	0.596887	-3.80234			chr16	67346369	67346748	102.562	35.5873	-1.52706
chr11	60856800	60857799	16.1498	1.15816	-3.80161			chr2	161972922	161973142	12.8202	4.44841	-1.52706
chr8	119479000	119480199	20.0743	1.44037	-3.80084			chr1	144615182	144615417	12.8202	4.44841	-1.52706
chr6	143170400	143171399	9.87356	0.708709	-3.80031			chr20	828909	829426	487.169	169.04	-1.52706
chr14	69206000	69206599	23.75	1.70701	-3.79838			chr1	151562522	151562987	333.326	115.659	-1.52706
chr3	43565600	43566799	12.3247	0.886572	-3.79717			chr1	163379830	163380101	12.8202	4.44841	-1.52706
chr10	12540000	12540199	14.8084	1.07035	-3.79026			chr3	134291953	134292213	38.4607	13.3452	-1.52706
chr6	119808200	119808399	9.24362	0.668342	-3.7898			chr3	155572115	155572541	12.8202	4.44841	-1.52706
chr6	15343800	15344399	21.3248	1.54591	-3.78601			chr3	169819596	169819926	38.4607	13.3452	-1.52706
chr15	83093800	83094199	18.3358	1.33143	-3.78362			chr3	174949583	174950247	64.1012	22.2421	-1.52706
chr1	15594200	15594799	14.8107	1.07641	-3.78234			chr4	84292071	84292462	25.6405	8.89683	-1.52706
chrX	123360000	123360999	8.39465	0.610621	-3.78112			chr4	95076903	95077153	12.8202	4.44841	-1.52706
chr7	132217800	132217999	17.9601	1.30653	-3.78098			chr4	150725571	150725894	25.6405	8.89683	-1.52706
chr19	57207400	57208199	14.5642	1.06008	-3.78018			chr4	164007918	164008400	38.4607	13.3452	-1.52706
chr10	100705200	100705999	14.5755	1.06133	-3.77961			chr5	17124512	17124801	64.1012	22.2421	-1.52706
chr3	194674200	194674799	15.5405	1.13189	-3.77923			chr5	73552719	73553142	25.6405	8.89683	-1.52706
chr11	16721400	16721799	7.28729	0.530827	-3.77907			chr5	125609810	125610206	12.8202	4.44841	-1.52706
chr12	504000	504399	14.8472	1.08271	-3.77748			chr5_GL339449v2_alt	1277521	1277797	12.8202	4.44841	-1.52706
chr5	138296800	138297199	27.3433	1.99546	-3.77639			chr6	4738614	4738968	12.8202	4.44841	-1.52706
chr21	36708000	36710399	9.329	0.680909	-3.77619			chr7	11295027	11295291	12.8202	4.44841	-1.52706
chr5	103786200	103786999	18.8344	1.37484	-3.77603			chr7	24039767	24040427	25.6405	8.89683	-1.52706
chr9	106863400	106864199	13.4334	0.981352	-3.77491			chr7	90180750	90181214	12.8202	4.44841	-1.52706
chr16	23472000	23472399	19.9311	1.45739	-3.77356			chr8	28556605	28556886	12.8202	4.44841	-1.52706
chr15	40482600	40484799	12.2227	0.893865	-3.77336			chr9	98686894	98687408	294.865	102.313	-1.52706
chr2	234562000	234562999	14.5769	1.06641	-3.77285			chr9	114616602	114616904	358.967	124.556	-1.52706
chr8	22174400	22175199	11.4099	0.835419	-3.77164			chr1	31476883	31477219	273.071	94.8995	-1.5248
chr5	16952000	16953199	9.81277	0.718932	-3.77073			chr7	80705240	80706190	234.61	81.5542	-1.52444
chr15	69007400	69007999	24.4616	1.79299	-3.77008			chr2	111287325	111287636	208.97	72.6574	-1.52411
chr9	77943600	77944999	9.77062	0.716226	-3.76996			chr12	41365634	41365847	170.509	59.3122	-1.52345
chr4	152754400	152754799	15.5428	1.1398	-3.7694			chr14	100424749	100425012	170.509	59.3122	-1.52345
chr3	153358800	153358999	16.473	1.20854	-3.76876			chr5	82386612	82387495	864.084	301.009	-1.52136
chr19	4571800	4573199	12.6415	0.927841	-3.76814			chr15	70412706	70413239	532.04	185.351	-1.52128
chr8	61052800	61054799	13.8298	1.01536	-3.76772			chr14	34368695	34369181	306.404	106.762	-1.52104
chr15	51270800	51271399	23.569	1.73289	-3.76564			chr4	13410382	13410816	93.5877	32.6217	-1.52049
chr5	16566800	16568199	14.0569	1.03503	-3.76354			chr16	29738550	29738850	361.531	126.038	-1.52026
chr4	59677400	59677599	13.9308	1.02613	-3.76299			chr2	87663297	87663761	348.71	121.59	-1.52001
chr11	74094000	74095599	10.3553	0.762977	-3.76259			chr1	235060435	235061465	1853.81	646.503	-1.51976
chr16	53647600	53648199	12.1651	0.897329	-3.76097			chr22	24026812	24027046	161.535	56.3466	-1.51945
chr4	7314800	7314999	16.0787	1.18844	-3.75801			chr11	70805778	70806393	620.5	216.489	-1.51913
chr6	34342200	34342999	14.6864	1.08761	-3.75525			chr12	131400691	131401283	539.732	188.316	-1.51909
chr10	59854000	59855599	24.135	1.78822	-3.75453			chr4	138815778	138816426	594.859	207.593	-1.51879
chr2	62397600	62398399	14.4548	1.07134	-3.75406			chr12	42728779	42729855	662.806	231.317	-1.51871
chr2	55773400	55774999	20.2883	1.50563	-3.75221			chr14	77622531	77622976	543.578	189.799	-1.51802
chr15	41091600	41091799	23.1653	1.72111	-3.75056			chr16	48250576	48250769	67.9473	23.7249	-1.51802
chr11	116130800	116130999	14.9588	1.11166	-3.75021			chr18	70321712	70321903	67.9473	23.7249	-1.51802
chr20	31830200	31830999	21.6888	1.61334	-3.74882			chr2	111436810	111437050	67.9473	23.7249	-1.51802
chr10	12093800	12095999	9.19777	0.685311	-3.74645			chr2	163172008	163172448	67.9473	23.7249	-1.51802
chr3	175616600	175618599	12.9584	0.965983	-3.74575			chr2	215216895	215217174	271.789	94.8995	-1.51802
chr19	36407000	36407799	7.27292	0.542553	-3.7447			chr1	203100506	203100834	203.842	71.1746	-1.51802
chr12	109952000	109953599	18.3485	1.37273	-3.74054			chr11	85844348	85845369	1948.68	680.607	-1.5176
chr7	158888000	158888199	16.7482	1.25487	-3.73839			chr16	47886607	47887263	453.836	158.66	-1.51623
chr8	70435000	70435399	13.9081	1.04261	-3.73766			chr18	54235885	54236216	110.254	38.5529	-1.51592
chr1	9081000	9081399	14.3143	1.07393	-3.73648			chr4	115905814	115906238	220.508	77.1058	-1.51592
chr9	105818200	105820199	11.6003	0.871936	-3.7338			chr6_GL000256v2_alt	2472953	2473186	165.381	57.8294	-1.51592
chr2	203272400	203272599	7.51844	0.565327	-3.73328			chr9	13070656	13071162	55.127	19.2765	-1.51592
chr12	94156400	94156799	17.2422	1.2986	-3.73092			chr10	96863618	96864941	830.751	290.63	-1.51524
chr11	85575400	85576399	16.8202	1.26727	-3.7304			chr10	61981468	61981970	152.561	53.381	-1.51499
chr17	76798800	76799999	10.8222	0.816097	-3.72911			chr9	128006691	128007027	152.561	53.381	-1.51499
chr15	97803400	97803799	12.654	0.954887	-3.72811			chr5	125408589	125410382	991.004	346.976	-1.51405
chr15	34370600	34371799	5.99557	0.452894	-3.72665			chr19	57798754	57799647	575.629	201.661	-1.5132
chr11	97230800	97231199	8.75689	0.661654	-3.72627			chr17_KI270908v1_alt	675289	676079	42.3068	14.828	-1.51256
chr11	3096800	3097799	8.84136	0.668168	-3.72599			chr20	16475195	16475643	84.6136	29.6561	-1.51256
chr8	143033000	143033999	9.65912	0.731732	-3.7225			chr8	65654845	65655142	84.6136	29.6561	-1.51256
chr1	229931400	229932599	10.7067	0.81151	-3.72176			chr10	28496137	28497066	1133.31	397.392	-1.51191
chr1	9464600	9466599	12.2713	0.930465	-3.72119			chr2	220179202	220179607	228.2	80.0714	-1.51094
chr15	68426400	68427199	13.7633	1.04383	-3.72087			chr1	204841737	204842419	942.288	330.665	-1.5108
chr11	2306800	2306999	5.63146	0.427136	-3.72074			chr4	119080759	119081514	785.881	275.802	-1.51068
chr2	54917200	54917799	8.28623	0.628548	-3.72062			chr2	215835343	215836292	71.7933	25.2077	-1.50999
chr6	111526800	111526999	10.0551	0.763819	-3.71855			chr3	132218621	132219653	143.587	50.4153	-1.50999
chr6	11309600	11310399	20.203	1.53672	-3.71664			chr7	64686573	64686864	71.7933	25.2077	-1.50999
chr14	61172600	61172999	27.2961	2.07769	-3.71564			chr6	141980021	141980606	346.146	121.59	-1.50936
chr13	24738600	24739599	18.5105	1.40941	-3.71518			chr14	61472103	61472697	447.426	157.177	-1.50926
chr1	17705400	17705799	26.8925	2.05263	-3.71165			chr3	103813714	103814383	130.766	45.9669	-1.50832
chr11	76300000	76302399	15.9339	1.21634	-3.71148			chr1	108234867	108235654	552.552	194.247	-1.50822
chrX	74567800	74569599	7.92676	0.60617	-3.70894			chr11	111303098	111304124	657.678	231.317	-1.50751
chr13	33713600	33713999	12.9619	0.991228	-3.70892			chr9	14331137	14331660	307.686	108.245	-1.50716
chr20	14066800	14067399	9.60474	0.735392	-3.70716			chr8	116802496	116803524	2111.49	742.885	-1.50705
chr17	38601400	38603599	7.62557	0.584056	-3.70666			chr4	179750399	179750818	425.632	149.763	-1.50692
chr2	127285600	127287399	8.92478	0.683713	-3.70635			chr1	22070252	22070474	29.4865	10.3796	-1.5063
chr2	25839200	25839999	15.0826	1.15655	-3.70499			chr12	71771041	71771556	88.4596	31.1389	-1.5063
chr20	32500200	32500799	10.0974	0.774624	-3.70434			chr12	88172860	88173488	58.9731	20.7593	-1.5063
chr14	23480000	23480799	13.4898	1.03504	-3.70411			chr13	85373335	85373613	29.4865	10.3796	-1.5063
chr2	182881600	182881799	10.7725	0.826633	-3.70396			chr14	65729575	65729871	29.4865	10.3796	-1.5063
chr4	87691800	87692799	13.6692	1.05105	-3.70102			chr1	54077390	54077993	29.4865	10.3796	-1.5063
chr1	246767800	246768999	11.594	0.891576	-3.70087			chr1	82064776	82065102	29.4865	10.3796	-1.5063
chr1	234397400	234397999	7.77466	0.599332	-3.69735			chr19_GL949746v1_alt	534391	534730	29.4865	10.3796	-1.5063
chr13	111621000	111621599	6.03634	0.465776	-3.69597			chr2	100571550	100572034	88.4596	31.1389	-1.5063
chr10	87895800	87897199	10.0107	0.772695	-3.69551			chr2	212857011	212857458	29.4865	10.3796	-1.5063
chr5	168301600	168301799	18.4782	1.42714	-3.69463			chr2	220469226	220469470	29.4865	10.3796	-1.5063
chrX	48950000	48951799	15.1207	1.16787	-3.69457			chr21	28699699	28699872	58.9731	20.7593	-1.5063
chr14	38864400	38866199	14.9976	1.15926	-3.69346			chr3	43295083	43295426	29.4865	10.3796	-1.5063
chr7	103430200	103432199	10.4258	0.805903	-3.69341			chr4	24597468	24597814	29.4865	10.3796	-1.5063
chr12	20141400	20142199	7.94528	0.614305	-3.69307			chr4	168274891	168275194	29.4865	10.3796	-1.5063
chr22	35490800	35492399	9.1436	0.707004	-3.69297			chr5	28789055	28789245	29.4865	10.3796	-1.5063
chr15	85085000	85086199	14.1076	1.09174	-3.69177			chr5	73726170	73726396	29.4865	10.3796	-1.5063
chr19	34114000	34114999	10.733	0.830831	-3.69136			chr6	19332850	19333326	117.946	41.5185	-1.5063
chr7	64824800	64826199	10.7249	0.830236	-3.69129			chr6	111313614	111314001	29.4865	10.3796	-1.5063
chr15	41344000	41344599	13.3589	1.03506	-3.69001			chr7	27091140	27091516	383.325	134.935	-1.5063
chr15	52833800	52834799	9.57371	0.742743	-3.68814			chr8	28920496	28920768	29.4865	10.3796	-1.5063
chr7	67597400	67597799	11.8391	0.918546	-3.68807			chr8	86199734	86200378	707.677	249.111	-1.5063
chr3	128768200	128768999	11.1545	0.866083	-3.68698			chr9	39816309	39816525	29.4865	10.3796	-1.5063
chr17	69816800	69816999	17.1831	1.33417	-3.68698			chr3	130114926	130115719	475.631	167.557	-1.50519
chr9	92250400	92252999	12.0406	0.935552	-3.68594			chr12	66237829	66238086	193.586	68.209	-1.50494
chr20	44525200	44525999	9.44078	0.734043	-3.68497			chrX	23931063	23931647	298.712	105.279	-1.50453
chr3	108017000	108017599	22.4747	1.74791	-3.6846			chr11	69891338	69892286	1333.3	470.049	-1.50412
chr9	37258600	37258999	12.8894	1.00251	-3.6845			chr1	147851087	147851514	378.197	133.452	-1.50281
chr2	24849000	24850599	16.663	1.29769	-3.68264			chr2	75340557	75341056	243.585	86.0026	-1.50197
chr4	135979600	135979799	25.538	1.99246	-3.68002			chr15	70462356	70463766	1935.86	683.573	-1.5018
chrX	119414800	119414999	17.4829	1.36412	-3.6799			chr5	159533224	159533742	428.196	151.246	-1.50137
chr12	124044000	124046199	11.7508	0.917917	-3.67825			chr8	37702365	37702825	260.251	91.9339	-1.50123
chr9	112267000	112267399	18.7156	1.46366	-3.67659			chr10	131924944	131925469	46.1529	16.3108	-1.50059
chr3	184208000	184208399	20.2311	1.58246	-3.67634			chr17	69560975	69561386	46.1529	16.3108	-1.50059
chr2	98733800	98734599	18.732	1.46934	-3.67227			chr2	221914438	221914674	230.764	81.5542	-1.50059
chr22	30914400	30914599	26.734	2.1005	-3.66987			chr12	67595318	67595848	494.861	174.971	-1.49991
chr3	38325000	38326799	15.0949	1.18621	-3.66963			chr17	75645275	75646417	3978.12	1407.18	-1.49928
chr10	3470600	3471199	8.05786	0.634391	-3.66695			chr8	85840902	85841639	637.166	225.386	-1.49927
chr12	108852200	108852599	24.4302	1.92481	-3.66587			chr1	8915060	8915738	326.916	115.659	-1.49905
chr14	77729000	77729199	39.1712	3.08915	-3.66451			chr10	77371692	77372823	498.707	176.454	-1.4989
chr14	55161200	55162399	9.45646	0.746038	-3.66398			chr16	68755491	68756018	280.763	99.3479	-1.49879
chr2	25128400	25130199	16.0956	1.27072	-3.66295			chr14_KI270844v1_alt	211862	212108	171.791	60.795	-1.49863
chr9	120912800	120914799	19.8153	1.56528	-3.66212			chr6	35368563	35369007	469.221	166.074	-1.49844
chr16	20013200	20015399	12.2584	0.969986	-3.65966			chr5	166535618	166536011	62.8192	22.2421	-1.49791
chr7	131049000	131050399	11.6333	0.920658	-3.65945			chr1	96163967	96165359	3098.65	1097.28	-1.49772
chr5	168998800	169000599	6.46832	0.512307	-3.65831			chr3	56923864	56924177	142.305	50.4153	-1.49705
chr8	30422600	30424599	19.6281	1.55528	-3.65768			chr12	25524420	25524921	397.427	140.866	-1.49636
chr5	149093000	149093399	21.5618	1.70927	-3.65702			chr4	110059769	110060263	79.4855	28.1733	-1.49636
chr11	35110000	35112799	12.8598	1.02894	-3.64364			chr13	45524095	45525052	623.064	220.938	-1.49574
chr18	79199800	79200799	11.8597	0.950551	-3.64116			chr17	71176886	71177427	271.789	96.3823	-1.49565
chr10	102826000	102826999	11.4585	0.918639	-3.64077			chr1	112405508	112405848	96.1518	34.1045	-1.49535
chr2	111476000	111477599	11.301	0.906191	-3.6405			chr8	101543310	101543930	96.1518	34.1045	-1.49535
chr11	18577600	18577999	16.4595	1.3208	-3.63943			chr18	65876273	65876648	208.97	74.1402	-1.49497
chr17	48699200	48700399	14.6258	1.17394	-3.63908			chr15	85047226	85047921	1132.03	401.84	-1.49422
chr7	105957600	105958399	22.5353	1.81039	-3.63782			chr2	105140049	105140572	405.12	143.832	-1.49396
chr14	58178000	58179199	7.09865	0.570475	-3.63731			chr16	25040348	25040868	275.635	97.8651	-1.49389
chr1	39580600	39581599	12.4994	1.00553	-3.63584			chr5	92552220	92553184	638.448	226.869	-1.49271
chr22	20543200	20543599	13.1404	1.05764	-3.63508			chr14	21694367	21694801	229.482	81.5542	-1.49255
chr3	197288200	197288799	13.3868	1.07886	-3.63322			chr11	96145045	96145791	246.149	87.4854	-1.49241
chr10	72740200	72740599	17.9962	1.45363	-3.62996			chr11	80297836	80298469	379.479	134.935	-1.49175
chr18	26315000	26315199	15.7181	1.26965	-3.62993			chr3	188164071	188164768	975.62	346.976	-1.49148
chr2	138659000	138659199	13.0687	1.05638	-3.62892			chr10	4258765	4259007	16.6663	5.93122	-1.49053
chr3	32928800	32929599	6.80401	0.550688	-3.62708			chrX	122026691	122026990	33.3326	11.8624	-1.49053
chr2	47683200	47683999	7.86028	0.636421	-3.62653			chr10	29713468	29713788	33.3326	11.8624	-1.49053
chr10	69107200	69108399	10.6469	0.862118	-3.6264			chr11	12585932	12586251	33.3326	11.8624	-1.49053
chr5	34920800	34921999	20.6263	1.67048	-3.62616			chr11	28197980	28198327	16.6663	5.93122	-1.49053
chr16	8988800	8990399	12.804	1.03815	-3.62451			chr13	20843612	20844199	83.3316	29.6561	-1.49053
chr16	1842000	1843399	15.5848	1.26447	-3.62353			chr13	21713040	21713354	16.6663	5.93122	-1.49053
chr10	121243800	121244599	18.0331	1.46621	-3.62049			chr1	43642781	43643401	16.6663	5.93122	-1.49053
chr19	1549400	1549999	8.52922	0.693656	-3.62012			chr13	35619946	35620204	16.6663	5.93122	-1.49053
chr6	106979600	106980999	13.0878	1.06826	-3.61489			chr14	94339377	94339669	16.6663	5.93122	-1.49053
chr19	39541400	39542999	14.2235	1.16143	-3.61431			chr15	34450981	34451401	16.6663	5.93122	-1.49053
chr17	6882800	6883599	7.25559	0.593242	-3.6124			chr15	77184406	77184706	49.9989	17.7937	-1.49053
chr2	36961000	36961799	16.4517	1.34793	-3.60942			chr16	54334294	54334537	33.3326	11.8624	-1.49053
chr22	24042800	24043599	13.8853	1.13892	-3.60781			chr1	82997457	82997687	16.6663	5.93122	-1.49053
chr12	124161200	124162799	12.3027	1.01001	-3.60654			chr18	3692417	3692686	49.9989	17.7937	-1.49053
chr8	116263000	116265199	8.74705	0.718281	-3.60618			chr1	112443783	112443982	16.6663	5.93122	-1.49053
chr15	66476400	66477599	15.8398	1.30333	-3.60328			chr2	19478857	19479094	16.6663	5.93122	-1.49053
chr16	69070000	69071399	15.1861	1.25018	-3.60254			chr2	116465144	116465464	16.6663	5.93122	-1.49053
chr19	9808400	9811199	10.4297	0.859057	-3.60181			chr2	130500148	130500549	216.662	77.1058	-1.49053
chr22	23607400	23608599	15.9064	1.31109	-3.60077			chr2	196285239	196285539	16.6663	5.93122	-1.49053
chr1	99820800	99821799	18.8789	1.55656	-3.60034			chr21	17577783	17578008	16.6663	5.93122	-1.49053
chr12	337000	337799	12.5155	1.03254	-3.59944			chr3	4413488	4413833	83.3316	29.6561	-1.49053
chr10	30782000	30782799	18.8317	1.55444	-3.59869			chr3	52962075	52962470	16.6663	5.93122	-1.49053
chr1	81296600	81297599	9.16058	0.756757	-3.59754			chr3	115704696	115705227	16.6663	5.93122	-1.49053
chr6	134285200	134285599	16.3724	1.35338	-3.59662			chr3	144031980	144032251	16.6663	5.93122	-1.49053
chr17	42391400	42392999	12.3213	1.01876	-3.59626			chr3	186334932	186335200	16.6663	5.93122	-1.49053
chr12	7562000	7562199	20.1462	1.66633	-3.59576			chr5_GL339449v2_alt	340426	340724	16.6663	5.93122	-1.49053
chr13	25938800	25938999	16.2613	1.34673	-3.59391			chr1	218490140	218490852	183.329	65.2434	-1.49053
chr20	3335600	3335799	30.0233	2.48744	-3.59335			chr7	52656027	52656670	16.6663	5.93122	-1.49053
chr11	47021400	47022399	17.381	1.44044	-3.59293			chr7	125602549	125602796	16.6663	5.93122	-1.49053
chr2	216785200	216785399	21.7677	1.80739	-3.59021			chr8	75317852	75318160	16.6663	5.93122	-1.49053
chr11	109297800	109298199	8.04195	0.66792	-3.5898			chr8	87014255	87014570	16.6663	5.93122	-1.49053
chr15	44197600	44198399	9.5288	0.791539	-3.58956			chr8	128259246	128260300	616.653	219.455	-1.49053
chr2	73087400	73090199	15.9598	1.32735	-3.58782			chr9	3329451	3329635	16.6663	5.93122	-1.49053
chr7	129152000	129153399	12.9583	1.07863	-3.58661			chr9	4989395	4989624	16.6663	5.93122	-1.49053
chr3	111830600	111831599	5.30432	0.441942	-3.58524			chr9	111352645	111352867	16.6663	5.93122	-1.49053
chr1	102582200	102582999	6.98825	0.582603	-3.58435			chr10	28883830	28885081	1702.53	606.467	-1.48918
chr19	13563000	13563999	13.2999	1.10911	-3.58394			chr13	62360637	62360967	320.506	114.176	-1.48909
chr4	147775000	147776199	18.1186	1.51126	-3.58365			chr2	160227915	160228323	220.508	78.5886	-1.48844
chr12	27563200	27563999	11.4458	0.954944	-3.58326			chr15	71511896	71512889	865.366	308.423	-1.4884
chr15	85297200	85299399	15.6739	1.30809	-3.58282			chr1	210419159	210419700	153.843	54.8638	-1.48753
chr12	34236000	34236399	17.7043	1.47995	-3.58048			chr5	17113280	17113731	378.197	134.935	-1.48687
chr2	1965000	1965399	9.44338	0.789474	-3.58034			chr12	3809389	3809635	120.51	43.0013	-1.4867
chr4	186371200	186371599	10.8754	0.910251	-3.57866			chr1	46691	47023	120.51	43.0013	-1.4867
chr12	12617800	12619199	20.7991	1.74124	-3.57833			chr12	101074874	101075132	103.844	37.0701	-1.48609
chr18	23118400	23119999	13.0451	1.09222	-3.57817			chr17	31322880	31323173	207.688	74.1402	-1.48609
chr19	29210400	29210599	24.9038	2.08543	-3.57795			chr8	88461926	88462343	207.688	74.1402	-1.48609
chr2	211686600	211687199	6.11686	0.512888	-3.57608			chr18	29309341	29309906	382.043	136.418	-1.4857
chr10	29372400	29373599	11.6668	0.978649	-3.57548			chr1	220990508	220991344	573.065	204.627	-1.4857
chr12	47056000	47056399	11.2906	0.947368	-3.57506			chr6	11389849	11390384	734.6	262.456	-1.48488
chr2	241187400	241188199	9.00899	0.755945	-3.57501			chr10	57162240	57162578	315.378	112.693	-1.48468
chr17	17262200	17264199	13.0495	1.09535	-3.57453			chr5	57338574	57339195	157.689	56.3466	-1.48468
chr3	184814400	184817199	10.7266	0.900857	-3.57374			chr13	30022856	30023632	369.223	131.97	-1.48429
chr2	31957000	31957199	25.4204	2.13568	-3.57322			chr19	15466692	15467682	692.293	247.628	-1.48321
chr3	183085600	183085799	26.8094	2.25271	-3.57301			chr5	143641648	143642085	356.403	127.521	-1.48277
chr6	11202800	11204199	11.0829	0.933524	-3.5695			chr19	30004251	30004609	232.046	83.037	-1.48259
chrX	101420200	101422199	9.30159	0.784392	-3.56783			chr10	24469691	24470677	625.628	223.903	-1.48243
chr10	81130400	81131199	9.74656	0.822003	-3.56768			chr3	194138905	194140222	1305.1	467.083	-1.48241
chr14	41808200	41808599	14.5885	1.23108	-3.56684			chr15	88548025	88548316	161.535	57.8294	-1.48197
chr2	206378200	206378399	10.9844	0.927136	-3.56653			chr2	144470240	144470679	53.845	19.2765	-1.48197
chr6	168593000	168594999	7.60827	0.642201	-3.56647			chr8	37393072	37393461	323.07	115.659	-1.48197
chr5	116497800	116498599	14.7792	1.24991	-3.56367			chr2	62858288	62858564	198.714	71.1746	-1.48126
chr11	76898600	76899199	20.7123	1.75245	-3.56304			chr9	20508290	20508552	144.869	51.8981	-1.48099
chr12	32408200	32410199	7.15722	0.605903	-3.56224			chr4	138816566	138817381	1934.57	693.952	-1.47911
chr7	105793200	105794199	16.5615	1.4034	-3.56083			chr11	81192550	81192838	37.1787	13.3452	-1.47815
chr19	5323800	5327199	10.9716	0.930568	-3.55952			chr12	94090120	94090471	37.1787	13.3452	-1.47815
chr17	16341800	16341999	22.8946	1.94553	-3.55678			chr15	86884689	86885043	37.1787	13.3452	-1.47815
chr2	45829800	45830399	16.2284	1.37938	-3.55642			chr17	55588366	55588686	37.1787	13.3452	-1.47815
chr3	195590400	195591199	30.9981	2.63707	-3.55517			chr18	13983447	13984336	334.608	120.107	-1.47815
chr2	10090200	10090399	35.5164	3.02211	-3.55486			chr4	80136276	80136580	37.1787	13.3452	-1.47815
chr8	115723400	115724599	24.8665	2.11593	-3.55484			chr5	129399675	129399931	185.893	66.7262	-1.47815
chr11	26165400	26165599	10.2774	0.875377	-3.55343			chr7	116421387	116421809	37.1787	13.3452	-1.47815
chr14	31700200	31701399	19.2133	1.63678	-3.55317			chr8	18553233	18553492	37.1787	13.3452	-1.47815
chr12	43420800	43420999	13.6932	1.16663	-3.55304			chr8	73628835	73629038	37.1787	13.3452	-1.47815
chr3	56376400	56377799	9.46803	0.808435	-3.54986			chr17	75435848	75436521	689.729	247.628	-1.47785
chr4	77663400	77663799	15.2729	1.30576	-3.54801			chr16	68002379	68003323	541.014	194.247	-1.47777
chr6	4730000	4730799	13.4743	1.15332	-3.54634			chr11	34535947	34536541	206.406	74.1402	-1.47716
chr8	114674200	114675399	18.0319	1.5444	-3.54543			chr18	51044895	51045237	206.406	74.1402	-1.47716
chr13	112663400	112663999	13.9791	1.19866	-3.54377			chr3	124762008	124762369	132.048	47.4497	-1.4766
chr6	49304600	49304799	33.0373	2.83417	-3.5431			chr7	80760300	80760771	358.967	129.004	-1.47643
chr5	174647800	174648399	21.6898	1.86311	-3.54124			chr22	24402186	24403242	1117.92	401.84	-1.47613
chr11	75892400	75893799	11.2916	0.970951	-3.5397			chr18	360596	361061	284.609	102.313	-1.47599
chr9	34556800	34557999	10.5379	0.906172	-3.53966			chr4	146407614	146408023	94.8698	34.1045	-1.47599
chr16	11723200	11723399	32.6741	2.81427	-3.53732			chr1	186997436	186998480	94.8698	34.1045	-1.47599
chr5	97021600	97022399	17.4253	1.5015	-3.5367			chr5	174528906	174529148	284.609	102.313	-1.47599
chr9	38629400	38629999	21.5459	1.85893	-3.53487			chr17	55344426	55344988	610.243	219.455	-1.47546
chr7	88109600	88110799	13.7352	1.18734	-3.53207			chr10	3468932	3469399	267.943	96.3823	-1.47509
chr6	15773600	15776199	11.9817	1.03617	-3.53151			chr16	11293098	11293783	498.707	179.419	-1.47486
chr20	645200	645999	29.1897	2.52441	-3.53144			chr19	37941449	37942438	1396.12	502.671	-1.47374
chr15	81160000	81160399	18.145	1.57143	-3.52943			chr4	169124673	169125026	271.789	97.8651	-1.47362
chr14	35076200	35078399	11.5686	1.00387	-3.52658			chr20	50471061	50471627	292.301	105.279	-1.47324
chr17	15803600	15806399	11.6907	1.01518	-3.52555			chr2	129945562	129945946	78.2035	28.1733	-1.4729
chr8	131465400	131465799	11.7419	1.0203	-3.52459			chr21	36301939	36302205	78.2035	28.1733	-1.4729
chr20	46625400	46626999	19.6152	1.70544	-3.52375			chr5	119418793	119419058	234.61	84.5198	-1.4729
chr14	91828600	91830199	9.73332	0.849906	-3.51756			chr7	11760453	11760737	78.2035	28.1733	-1.4729
chr7	105893600	105895399	13.648	1.19421	-3.51457			chr3	107987025	107987532	255.123	91.9339	-1.47252
chr6	418800	419399	9.71023	0.850684	-3.51281			chr14	59311544	59311872	98.7158	35.5873	-1.47192
chr14	60664200	60664799	21.21	1.85883	-3.51228			chr6	83199890	83200151	217.944	78.5886	-1.47157
chrX	53671800	53672399	11.5409	1.01169	-3.51192			chr11	20068414	20069020	119.228	43.0013	-1.47127
chr9	78364400	78365399	13.7849	1.20871	-3.51155			chr11	92838791	92839684	994.851	358.839	-1.47114
chr12	111968600	111970399	11.1372	0.976726	-3.51129			chr1	85714470	85714800	221.79	80.0714	-1.46984
chr22	38547800	38549599	12.3864	1.08729	-3.50994			chr5	90830000	90830495	283.327	102.313	-1.46947
chr5	1071200	1073399	2.24001	0.196708	-3.50938			chr20	54197177	54197561	324.352	117.142	-1.46931
chr22	31270400	31271599	13.1277	1.1544	-3.50741			chrX	17495102	17495375	102.562	37.0701	-1.46817
chr22	42385600	42387999	10.8754	0.957482	-3.50567			chr11	94938459	94938739	20.5124	7.41402	-1.46817
chr2	151945800	151945999	10.9343	0.964824	-3.50245			chr12	9721329	9721749	143.587	51.8981	-1.46817
chr1	85206800	85208999	13.2476	1.17143	-3.49938			chr12	54512314	54512924	61.5371	22.2421	-1.46817
chr7	45127600	45127999	14.6578	1.29699	-3.49843			chr12	81378622	81379179	164.099	59.3122	-1.46817
chr20	33500800	33502999	9.29247	0.822647	-3.49772			chr13	24916556	24916972	20.5124	7.41402	-1.46817
chr5	37254000	37256199	11.3546	1.00637	-3.49606			chr14	37369460	37369812	20.5124	7.41402	-1.46817
chr12	88479600	88481199	16.4818	1.46235	-3.49451			chr14	53714833	53715009	20.5124	7.41402	-1.46817
chr15	69472600	69473599	16.4079	1.45781	-3.49252			chr2	133268195	133268623	369.223	133.452	-1.46817
chr6	170438200	170439199	10.0398	0.892242	-3.49215			chr3	31859280	31859575	82.0495	29.6561	-1.46817
chr22	40570400	40572599	7.31335	0.650523	-3.49086			chr3	36187316	36187613	20.5124	7.41402	-1.46817
chr22	38793600	38794199	28.8435	2.56594	-3.49068			chr4	60140497	60140958	20.5124	7.41402	-1.46817
chr8	66834800	66834999	22.7648	2.03015	-3.48714			chr5	53743896	53744138	20.5124	7.41402	-1.46817
chr7	65895800	65896599	9.51687	0.849186	-3.48633			chr5	88287937	88288183	20.5124	7.41402	-1.46817
chr10	7822400	7824199	14.511	1.29494	-3.48619			chr5	136494938	136495314	20.5124	7.41402	-1.46817
chr16	72153800	72154199	17.0458	1.5213	-3.48603			chr6	106447068	106447328	20.5124	7.41402	-1.46817
chr7	140179800	140180799	9.22417	0.823323	-3.48589			chr1	14956059	14956296	41.0248	14.828	-1.46817
chr17	68849200	68850799	18.4563	1.64978	-3.48376			chr7	120833623	120833929	20.5124	7.41402	-1.46817
chr8	25314000	25314199	25.2618	2.26191	-3.48134			chr7	146992330	146992626	20.5124	7.41402	-1.46817
chr13	95689800	95691799	12.9764	1.16358	-3.47925			chr8	41401711	41402402	20.5124	7.41402	-1.46817
chr11	130180600	130182799	8.53573	0.765575	-3.4789			chr8	114390791	114391170	20.5124	7.41402	-1.46817
chr4	76766800	76768799	9.03094	0.810905	-3.47727			chr9	35428044	35428444	20.5124	7.41402	-1.46817
chr17	41148800	41149399	23.9001	2.14703	-3.47661			chr12	51383385	51384065	897.417	324.734	-1.46652
chr10	84493800	84497199	8.81165	0.792204	-3.47547			chr18	21218958	21219430	315.378	114.176	-1.46582
chr7	69494200	69494999	8.8736	0.798498	-3.47416			chr16	90107737	90108343	380.761	137.901	-1.46526
chr1	20212000	20213399	13.4471	1.21086	-3.47318			chr5	93967295	93968304	487.169	176.454	-1.46513
chr7	148843000	148843799	7.54119	0.679249	-3.47278			chr16	65965655	65965975	233.328	84.5198	-1.465
chr12	94429800	94430199	30.2945	2.72872	-3.47276			chrX	78838710	78839326	339.736	123.073	-1.4649
chr5	79066200	79066599	32.5552	2.93484	-3.47154			chr1	32290325	32290784	106.408	38.5529	-1.46469
chr10	21941000	21941399	10.1303	0.913383	-3.47132			chr8	29737161	29739602	2087.13	756.23	-1.46463
chr19	40838600	40841199	13.4486	1.21277	-3.47107			chr10	44173292	44174133	899.981	326.217	-1.46406
chr15	91028800	91030199	11.5777	1.04432	-3.47071			chrX	15310231	15310505	85.8956	31.1389	-1.46387
chr18	74616800	74617799	29.1528	2.63063	-3.47015			chr8	18179566	18180074	326.916	118.624	-1.46252
chr15	93333400	93333599	15.554	1.40704	-3.46656			chr9	33494603	33495115	130.766	47.4497	-1.46252
chr1	39958800	39959399	14.4126	1.30384	-3.46649			chr2	227462754	227463036	175.637	63.7606	-1.46186
chr12	125924200	125924599	4.63449	0.4198	-3.46464			chr14	91872019	91873211	1866.63	677.642	-1.46184
chr1	207325200	207325399	31.3336	2.8406	-3.46344			chr5	82885616	82885882	220.508	80.0714	-1.46147
chr20	18049400	18050999	12.2449	1.11237	-3.46047			chr7	112481774	112482313	873.058	317.32	-1.46014
chr16	51014200	51015399	11.0961	1.00917	-3.45881			chr11	46015939	46016178	44.8708	16.3108	-1.45995
chr14	22707400	22708799	14.3525	1.3063	-3.45774			chr14	32648369	32648827	44.8708	16.3108	-1.45995
chr13	45181200	45181399	20.9776	1.90955	-3.45755			chr2	168157987	168158284	89.7417	32.6217	-1.45995
chr19	35835000	35835399	12.4085	1.13033	-3.45652			chr3	104598822	104599575	44.8708	16.3108	-1.45995
chr19	58091200	58093199	9.91463	0.903202	-3.45644			chr1	207790453	207790649	44.8708	16.3108	-1.45995
chr5	57870200	57871999	14.0592	1.28127	-3.45587			chr6	133978969	133979193	44.8708	16.3108	-1.45995
chrX	153836800	153839199	7.75091	0.706961	-3.45466			chr4	126427773	126428326	562.808	204.627	-1.45965
chr6	20257800	20257999	20.8039	1.8995	-3.45316			chr13	59207185	59207644	293.583	106.762	-1.45937
chr8	94567000	94567599	44.6737	4.08427	-3.45127			chr1	6959204	6960026	1267.92	461.152	-1.45915
chr17	72147000	72147599	19.555	1.78908	-3.45025			chr5	14793621	14794355	411.53	149.763	-1.45831
chr1	6916200	6917599	14.0223	1.28306	-3.45006			chr10	62381706	62382107	297.43	108.245	-1.45825
chr1	27498200	27498799	14.6939	1.34482	-3.44973			chr22	45742765	45744044	297.43	108.245	-1.45825
chr13	41586000	41586999	9.63359	0.882883	-3.44778			chr5	93606033	93606372	297.43	108.245	-1.45825
chr11	17052200	17053399	13.8446	1.2699	-3.44653			chr21	25700460	25701126	598.705	217.972	-1.4577
chr3	33671000	33672999	14.3346	1.31566	-3.44564			chr5	68450299	68450689	207.688	75.623	-1.45752
chr10	132597000	132597999	19.3705	1.77864	-3.44502			chr15	32700636	32701043	232.046	84.5198	-1.45705
chr3	197315600	197317599	16.4735	1.51426	-3.44346			chr1	56389929	56390399	187.175	68.209	-1.45636
chr11	17763800	17764999	9.86267	0.907089	-3.44266			chr5	128037054	128037481	492.297	179.419	-1.45619
chr20	34169400	34169999	16.1028	1.48164	-3.44205			chr3	67202114	67202688	117.946	43.0013	-1.45568
chr10	29662000	29662999	18.8561	1.73574	-3.44141			chr5	44538657	44539445	235.892	86.0026	-1.45568
chr1	191163800	191165399	14.9342	1.3757	-3.44038			chr5	35306495	35307407	1426.89	520.464	-1.45501
chr11	78920400	78922599	9.83411	0.90814	-3.43681			chr8	37329368	37330283	767.932	280.25	-1.45426
chr2	67876000	67876199	15.6591	1.44623	-3.43663			chr14	52700671	52701329	264.097	96.3823	-1.45423
chr1	16276800	16278399	15.7496	1.45515	-3.43608			chr2	20580741	20581138	288.455	105.279	-1.45413
chr16	10802200	10802399	11.4196	1.05528	-3.43582			chrX	55633095	55633362	24.3585	8.89683	-1.45306
chr7	152317200	152318799	11.1757	1.03377	-3.43438			chr10	61944092	61944756	316.66	115.659	-1.45306
chr5	37518600	37519799	13.5356	1.25225	-3.43416			chr11	43072605	43073281	24.3585	8.89683	-1.45306
chr3	152989400	152989599	17.5006	1.6202	-3.43316			chr12	30548041	30548651	24.3585	8.89683	-1.45306
chr4	83119000	83120599	10.0773	0.933396	-3.43247			chr12	120885591	120885821	146.151	53.381	-1.45306
chr1	223948200	223950999	10.0757	0.934898	-3.42993			chr15	62109229	62109733	24.3585	8.89683	-1.45306
chr1	45602800	45604599	14.1316	1.31323	-3.42773			chr17_KI270857v1_alt	2289998	2290187	24.3585	8.89683	-1.45306
chr6	36477400	36477999	15.3823	1.42978	-3.4274			chr2	40124744	40125002	24.3585	8.89683	-1.45306
chr1	35447400	35447799	24.3673	2.26815	-3.42536			chr2	158232455	158232785	73.0754	26.6905	-1.45306
chr7	129676800	129677199	17.5745	1.6391	-3.42251			chr21	21412081	21412711	48.7169	17.7937	-1.45306
chr9	94267400	94267999	13.5543	1.26604	-3.42035			chr3	48344631	48345191	24.3585	8.89683	-1.45306
chr4	1417400	1417799	27.952	2.61404	-3.4186			chr3	168873952	168874346	24.3585	8.89683	-1.45306
chr7	155850000	155852999	12.2909	1.14948	-3.41854			chr4	123116460	123116805	48.7169	17.7937	-1.45306
chr2	11092200	11093799	11.9645	1.12005	-3.41712			chr5	21581643	21581874	73.0754	26.6905	-1.45306
chr3	183294800	183296399	18.5288	1.73546	-3.41638			chr1	190464750	190465110	48.7169	17.7937	-1.45306
chr10	132094400	132096799	13.9974	1.31138	-3.416			chr8	38282785	38283262	24.3585	8.89683	-1.45306
chr2	20145400	20147199	12.9161	1.21012	-3.41595			chr9	81150097	81150544	24.3585	8.89683	-1.45306
chr3	50369800	50371999	8.04432	0.754434	-3.4145			chr4	76563385	76564148	539.732	197.213	-1.45249
chr1	95227000	95228399	14.96	1.40315	-3.41437			chr5	56490973	56491419	320.506	117.142	-1.4521
chr3	27365400	27365599	7.47925	0.701759	-3.41385			chr12	131410586	131411713	1951.24	713.229	-1.45195
chr5	14382400	14382999	24.1378	2.26528	-3.41354			chr12	65630431	65630953	198.714	72.6574	-1.45151
chr10	104296600	104297199	20.1511	1.89185	-3.41299			chr2	44544409	44544658	198.714	72.6574	-1.45151
chr3	136898000	136899999	13.0894	1.22911	-3.41271			chr5	126365924	126366543	397.427	145.315	-1.45151
chr16	72534600	72535199	13.3932	1.2603	-3.40966			chr3	169453599	169454063	149.997	54.8638	-1.45101
chr19	14960600	14960999	17.1357	1.61278	-3.40938			chr14	91284856	91285459	502.553	183.868	-1.45061
chr3	119693400	119694199	13.3907	1.26158	-3.40793			chr5	21686820	21687267	125.638	45.9669	-1.45061
chr5	156444000	156444199	11.4943	1.08357	-3.40705			chr5	123438857	123439354	478.195	174.971	-1.45048
chr7	16241800	16242199	9.66226	0.911028	-3.40679			chr15	59953396	59954003	635.884	232.8	-1.44967
chr22	17360600	17360799	19.2125	1.81156	-3.40674			chr19	16492931	16493261	230.764	84.5198	-1.44906
chr1	6800800	6802799	15.4375	1.45659	-3.40578			chr3	168807485	168807843	230.764	84.5198	-1.44906
chr8	100256000	100257599	17.6017	1.66104	-3.40556			chr15	63133954	63134731	591.013	216.489	-1.44889
chr22	20230800	20232399	17.0994	1.61413	-3.40512			chr1	64172474	64173017	206.406	75.623	-1.44859
chr1	33472000	33473399	14.6961	1.38762	-3.40475			chr9	120701888	120702379	412.812	151.246	-1.44859
chr9	5695400	5696599	11.1063	1.04896	-3.40436			chr13	62847559	62848146	441.016	161.626	-1.44818
chr4	158737200	158737599	11.1131	1.05013	-3.40362			chr6	151658663	151659462	966.646	354.39	-1.44765
chr10	110273000	110273199	16.9321	1.6005	-3.40316			chr20	33566689	33567121	52.563	19.2765	-1.44721
chr10	112422400	112422999	19.3819	1.83306	-3.40239			chr8	58844817	58845802	52.563	19.2765	-1.44721
chr6	13630800	13632199	16.0406	1.51946	-3.40009			chr14	37936792	37937429	529.476	194.247	-1.44667
chr14	37792800	37793799	10.509	0.995996	-3.39934			chr7	92916557	92917145	585.885	215.007	-1.44624
chr9	127299200	127299999	8.42589	0.79975	-3.39721			chr14	100012246	100013144	719.215	263.939	-1.44622
chr1	28741000	28743399	15.6986	1.49062	-3.39665			chr15	41928811	41929609	614.089	225.386	-1.44605
chr17	48742000	48742799	20.0743	1.90626	-3.39654			chr8	55886465	55887307	561.526	206.11	-1.44594
chr10	70917400	70919599	12.228	1.16144	-3.3962			chr14	92646523	92647362	428.196	157.177	-1.44588
chr16	54030800	54032999	10.4878	0.996817	-3.39525			chr11	95076256	95077064	80.7675	29.6561	-1.44545
chr12	31226000	31227399	7.9416	0.754825	-3.39522			chr13	23796625	23796875	80.7675	29.6561	-1.44545
chr12	11897000	11897799	12.3248	1.17272	-3.39364			chr5	56252620	56252835	80.7675	29.6561	-1.44545
chr8	97812000	97813399	10.4845	0.999657	-3.39068			chrX	127968075	127968743	541.014	198.696	-1.4451
chr4	141541000	141541799	13.8705	1.3229	-3.39024			chr16	15442226	15442568	108.972	40.0357	-1.4446
chr2	173618800	173619199	15.26	1.45654	-3.38914			chr4	150005603	150006017	246.149	90.4511	-1.44432
chr16	82100000	82100999	23.2995	2.22422	-3.38892			chr10	33010009	33010822	1399.97	514.533	-1.44406
chr15	81372200	81373399	18.2039	1.73812	-3.38865			chr14	79281374	79282059	415.376	152.729	-1.44344
chr14	37129400	37129799	11.6018	1.11028	-3.38535			chr3	34010015	34010495	278.199	102.313	-1.44312
chr19	46538000	46540599	12.0096	1.15083	-3.38345			chr17	66386960	66387446	616.653	226.869	-1.4426
chr5	19142200	19143199	24.0522	2.30631	-3.38251			chr10	128215307	128215562	28.2045	10.3796	-1.44217
chr4	86452800	86454399	16.6112	1.59443	-3.38104			chr10	130726064	130726568	28.2045	10.3796	-1.44217
chr10	33280600	33281199	28.898	2.77379	-3.38104			chr11	70366215	70366466	28.2045	10.3796	-1.44217
chr2	9487600	9488199	22.3537	2.14858	-3.37906			chr13	36091836	36092142	28.2045	10.3796	-1.44217
chr1	28715400	28716199	12.4895	1.20088	-3.37856			chr13	107069320	107069770	84.6136	31.1389	-1.44217
chr10	86804200	86805999	9.32552	0.897665	-3.37693			chr16	21036535	21036746	28.2045	10.3796	-1.44217
chr1	186249200	186249999	19.6321	1.88986	-3.37686			chr2	41448397	41449065	28.2045	10.3796	-1.44217
chr12	52415400	52416399	20.5576	1.97922	-3.37667			chr2	121627294	121627763	28.2045	10.3796	-1.44217
chr15	44299800	44300399	8.78881	0.846411	-3.37624			chr21	28151590	28152027	28.2045	10.3796	-1.44217
chr6	35590200	35590999	14.5812	1.40426	-3.37624			chr3	86606001	86606403	28.2045	10.3796	-1.44217
chr15	44624000	44624399	12.4992	1.20393	-3.37601			chr3	190071041	190071467	112.818	41.5185	-1.44217
chr22	29508400	29509799	21.6126	2.08184	-3.37594			chr4	57504222	57504461	56.4091	20.7593	-1.44217
chr5	18077200	18078999	10.9807	1.05864	-3.37468			chr4	77386723	77387111	112.818	41.5185	-1.44217
chr14	39395200	39396999	9.65976	0.931351	-3.37459			chr4	90546182	90546517	197.432	72.6574	-1.44217
chr10	34374800	34375199	17.9261	1.7285	-3.37447			chr5	57777126	57777344	28.2045	10.3796	-1.44217
chr1	178507600	178508199	22.5067	2.17028	-3.3744			chr6	135173772	135174079	310.25	114.176	-1.44217
chr6	4931200	4933199	14.7576	1.42321	-3.37424			chr6	160954295	160954563	28.2045	10.3796	-1.44217
chr14	54980000	54980999	14.5831	1.40641	-3.37421			chr7	91054480	91054678	28.2045	10.3796	-1.44217
chr14	73323400	73324799	17.3197	1.67039	-3.37415			chr8	12778901	12779085	28.2045	10.3796	-1.44217
chr5	140831200	140832399	8.85003	0.854045	-3.3733			chr8	26606857	26607125	28.2045	10.3796	-1.44217
chr3	185331000	185331599	12.888	1.24374	-3.37327			chr17	50649240	50649600	285.891	105.279	-1.44125
chrX	153633000	153633599	21.9851	2.12441	-3.3714			chr18	9825563	9825980	430.76	158.66	-1.44095
[truncated: 100,877 more rows]

## Sheet: 3C
Peak Annotations
Frequency	Annotation	Description
0.1763	Promoter	ATACseq_all
0.0193991	5UTR	ATACseq_all
0.0393288	Exon	ATACseq_all
0.381052	Intron	ATACseq_all
0.0112913	3UTR	ATACseq_all
9.95e-05	miRNA	ATACseq_all
0.00752752	ncRNA	ATACseq_all
0.023909	TTS	ATACseq_all
0.00203939	pseudo	ATACseq_all
0.339054	Intergenic	ATACseq_all
0.02	Promoter	ATACseq_sig
0	5UTR	ATACseq_sig
0.00857143	Exon	ATACseq_sig
0.464762	Intron	ATACseq_sig
0.00952381	3UTR	ATACseq_sig
0	miRNA	ATACseq_sig
0.00761905	ncRNA	ATACseq_sig
0.00666667	TTS	ATACseq_sig
0	pseudo	ATACseq_sig
0.482857	Intergenic	ATACseq_sig
0.108923	Promoter	H3K27ac_all
0.00937034	5UTR	H3K27ac_all
0.0440387	Exon	H3K27ac_all
0.46101	Intron	H3K27ac_all
0.0266207	3UTR	H3K27ac_all
5.59e-05	miRNA	H3K27ac_all
0.00737705	ncRNA	H3K27ac_all
0.0360842	TTS	H3K27ac_all
0.00199329	pseudo	H3K27ac_all
0.304527	Intergenic	H3K27ac_all
0.0169097	Promoter	H3K27ac_sig
0.00186162	5UTR	H3K27ac_sig
0.0156686	Exon	H3K27ac_sig
0.534905	Intron	H3K27ac_sig
0.0113249	3UTR	H3K27ac_sig
0	miRNA	H3K27ac_sig
0.00279243	ncRNA	H3K27ac_sig
0.013807	TTS	H3K27ac_sig
0.00093081	pseudo	H3K27ac_sig
0.4018	Intergenic	H3K27ac_sig

## Sheet: 3D
ATAC-seq Mapped Genes											H3K27ac Mapped Genes
geneName	geneID	log2FoldChange	pvalue	padj	chrom1	start1	end1	enhancer			geneName	geneID	log2FoldChange	pvalue	padj	chrom1	start1	end1	enhancer
ACPP	ENSG00000014257	-1.43923	0.000442201	0.0015433	chr3	132218621	132219653	PRAD_23659			A1CF	ENSG00000148584	3.38101	0.0323322	NA	chr10	50563000	50564399	LIHC_70271
ADD3-AS1	ENSG00000203876	-0.11404	0.847074	0.903322	chr10	109996178	109996717	COAD_69758			A2ML1	ENSG00000166535	0.836304	0.329347	0.47035	chr12	8828000	8830599	TGCT_46130
ADIPOR1	ENSG00000159346	0.405435	3.34967e-19	6.22295e-18	chr1	202576190	202576602	PCPG_5864			A4GALT	ENSG00000128274	-3.40301	1.31804e-28	3.91549e-27	chr22	42713600	42717599	SKCM_100272
AK1	ENSG00000106992	0.115031	0.221892	0.347842	chr9	127873843	127874740	LGG_43003			AACSP1	ENSG00000250420	0.111563	0.907532	NA	chr5	178375200	178380799	KIRC_30204
AKAP1	ENSG00000121057	-1.38962	2.25396e-98	4.54306e-96	chr17	57407244	57408734	PRAD_93576			AAR2	ENSG00000131043	0.330787	8.15604e-06	3.88526e-05	chr20	36059800	36065999	BLCA_100530
ANKRD50	ENSG00000151458	-1.31211	1.1363e-105	2.6962e-103	chr4	124851840	124852106	LUAD_37241			AARD	ENSG00000205002	-0.0308128	0.894021	0.934005	chr8	116547600	116547999	HNSC_45685
AZGP1	ENSG00000160862	-1.09786	9.04709e-05	0.000360902	chr7	99826887	99828456	LIHC_53880			AASDH	ENSG00000157426	0.97407	2.45597e-12	2.60686e-11	chr4	56407400	56413399	TGCT_18688
AZGP1P1	ENSG00000214313	-2.20204	0.0580771	NA	chr7	99826887	99828456	LIHC_53880			ABAT	ENSG00000183044	-0.502397	1.43365e-09	1.13727e-08	chr16	8685600	8687599	LGG_63446
BCL2L15	ENSG00000188761	0.732553	0.220054	0.34547	chr1	113809882	113810238	COAD_5913			ABCA12	ENSG00000144452	-1.93586	2.91166e-59	2.50363e-57	chr2	215134600	215140199	CESC_10419
CASZ1	ENSG00000130940	-1.49147	1.23e-41	6.26531e-40	chr1	10899879	10901884	CESC_603			ABCA3	ENSG00000167972	-0.488914	4.29187e-15	5.97705e-14	chr16	2795800	2803199	BLCA_79210
CATSPERB	ENSG00000133962	0.50318	0.421454	0.564217	chr14	91872019	91873211	LUAD_104142			ABCB11	ENSG00000073734	-1.02162	0.850817	NA	chr2	169029600	169030199	LIHC_21075
CCNG2	ENSG00000138764	-0.141702	0.443981	0.585838	chr4	77564139	77564951	PRAD_28153			ABCC11	ENSG00000121270	0.252522	0.713814	0.808153	chr16	48285200	48287199	BRCA_167843
CCR3	ENSG00000183625	-0.131569	0.875549	0.922342	chr3	46163027	46164198	THCA_18345			ABCC3	ENSG00000108846	-0.910561	3.50276e-06	1.77505e-05	chr17	50252400	50285799	KIRP_117008
CDCP1	ENSG00000163814	0.786534	0.343113	0.484592	chr3	44966864	44967244	BLCA_20451			ABCC5	ENSG00000114770	-0.886096	9.22993e-17	1.46375e-15	chr3	183956400	183960399	LUSC_29164
CFAP44	ENSG00000206530	-0.30264	0.0176923	0.0420171	chr3	113536528	113537807	CESC_12702			ABCC6	ENSG00000091262	2.41938	0.00102953	0.00332963	chr16	16222000	16224399	LIHC_95973
CHAD	ENSG00000136457	-0.270743	0.662597	0.771213	chr17	50660074	50661199	BRCA_178818			ABCC6P2	ENSG00000255277	-0.94069	0.17144	0.284268	chr16	14483200	14487799	KIRP_108788
CLGN	ENSG00000153132	1.19828	4.07577e-07	2.38156e-06	chr4	140691322	140691742	PRAD_29660			ABCC8	ENSG00000006071	0.0882651	0.854447	0.908432	chr11	17811800	17812999	GBM_45588
CLU	ENSG00000120885	-0.395012	1.55526e-12	1.69594e-11	chr8	27702097	27702791	ACC_39945			ABCG5	ENSG00000138075	-0.857818	0.67827	NA	chr2	43847400	43850199	LIHC_16804
CORO2A	ENSG00000106789	-1.35902	1.84822e-05	8.30812e-05	chr9	98071677	98073304	COAD_62873			ABCG8	ENSG00000143921	-0.621285	0.437288	0.579659	chr2	43847400	43850199	LIHC_16804
CPNE4	ENSG00000196353	-0.549559	0.0362514	0.0783413	chr3	132218621	132219653	PRAD_23659			ABHD12B	ENSG00000131969	-1.21557	0.501844	NA	chr14	50871600	50873399	HNSC_67458
CYB5R1	ENSG00000159348	-0.00326074	0.959302	0.975009	chr1	202576190	202576602	PCPG_5864			ABHD14A-ACY1	ENSG00000114786	-3.52203	4.04439e-08	2.72509e-07	chr3	51981600	51986999	COAD_23952
CYP3A43	ENSG00000021461	0.110527	0.937385	NA	chr7	99826887	99828456	LIHC_53881			ABHD14B	ENSG00000114779	-0.252918	0.0163866	0.0393054	chr3	51981600	51986999	KIRP_25482
CYP3A7	ENSG00000160870	0.141493	0.947396	NA	chr7	99826887	99828456	LIHC_53881			ABHD17C	ENSG00000136379	-1.01431	9.57817e-17	1.51641e-15	chr15	80776800	80781399	ESCA_97251
CYP4B1	ENSG00000142973	-2.12964	1.97708e-05	8.84917e-05	chr1	46756606	46758305	BLCA_3232			ABLIM2	ENSG00000163995	1.86828	1.3888e-06	7.48074e-06	chr4	8106200	8109399	COAD_29557
CYP4X1	ENSG00000186377	1.27494	0.426117	NA	chr1	46756606	46758305	BLCA_3232			ABO	ENSG00000175164	-1.07829	0.0187063	0.0441124	chr9	133096600	133158399	CESC_29097
CYP4Z2P	ENSG00000154198	-3.70198	0.0361526	NA	chr1	46756606	46758305	BLCA_3232			ABRACL	ENSG00000146386	-0.00652234	0.952152	0.969769	chr6	138815600	138820199	CESC_22115
DCAF10	ENSG00000122741	0.0433957	0.78998	0.86447	chr9	38186492	38187231	BRCA_109592			AC005355.2	ENSG00000280420	1.03426	0.562623	NA	chr5	134608600	134610599	KIRC_28009
DDI2	ENSG00000197312	-0.496369	4.68758e-09	3.51897e-08	chr1	15284734	15285384	BLCA_954			AC006538.1	ENSG00000261342	-0.248666	0.660231	0.768984	chr19	3226400	3228799	PCPG_76699
ECT2	ENSG00000114346	0.0839983	0.202875	0.324285	chr3	172536464	172537077	CESC_14339			AC008268.1	ENSG00000235584	-4.50275	0.000551824	0.00188793	chr2	95264400	95301599	UCEC_15949
EFS	ENSG00000100842	-3.60109	0.0260124	NA	chr14	23129700	23130479	PRAD_79003			AC009120.4	ENSG00000261248	0.689432	0.74252	NA	chr16	74320600	74320999	ACC_71934
ELF3	ENSG00000163435	-3.23697	9.61679e-265	2.25333e-261	chr1	202017249	202019694	ESCA_10012			AC009237.8	ENSG00000236431	-0.141874	0.821135	0.885426	chr2	95264400	95301599	UCEC_15944
ESR1	ENSG00000091831	-2.10238	3.40369e-95	6.44467e-93	chr6	151658663	151659462	BRCA_80293			AC009403.2	ENSG00000283128	0.080495	0.933369	NA	chr7	155960600	155963399	COAD_54051
EYA1	ENSG00000104313	3.90993	0.011172	NA	chr8	71355394	71355668	LGG_38459			AC016747.3	ENSG00000273302	1.37768	0.168852	NA	chr2	61433400	61435399	COAD_14623
FAAH	ENSG00000117480	-0.287729	0.0466574	0.097231	chr1	46181380	46182026	CESC_2442			AC017104.3	ENSG00000233538	0.0100982	0.993375	NA	chr2	231656400	231658599	TGCT_13236
FAM221B	ENSG00000204930	-1.73901	0.347133	NA	chr9	35844238	35845301	BRCA_109303			AC026471.6	ENSG00000280132	-0.342129	0.824131	NA	chr16	31484800	31493199	STAD_94731
FAM83A	ENSG00000147689	-2.61749	3.44203e-17	5.62518e-16	chr8	123178781	123179416	ESCA_60447			AC093323.3	ENSG00000282742	0.0509346	0.982805	NA	chr4	6953400	6958399	PRAD_26518
FAM83A-AS1	ENSG00000204949	-3.80777	0.0307022	NA	chr8	123178781	123179416	ESCA_60446			AC093642.1	ENSG00000226423	-0.759179	0.0584722	0.117695	chr2	241890000	241896999	PRAD_19286
FOXI1	ENSG00000168269	-7.89095	2.25988e-14	2.91946e-13	chr5	170135994	170136484	BRCA_65459			AC098828.2	ENSG00000223734	-3.10438	0.088193	NA	chr2	20105400	20108799	UCEC_12904
GABRP	ENSG00000094755	-1.18145	0.0364929	0.0788178	chr5	170749868	170750838	CESC_19262			AC099668.1	ENSG00000259970	-0.351743	0.838199	NA	chr3	49545800	49555399	PCPG_15455
GATA2	ENSG00000179348	-1.02308	2.49402e-24	6.0636e-23	chr3	128236664	128237092	PRAD_23434			AC114730.3	ENSG00000235351	0.0793386	0.87096	0.919265	chr2	241772200	241778599	UCEC_21529
GATA2-AS1	ENSG00000244300	-1.67029	0.0276238	0.0619314	chr3	128236664	128237092	PRAD_23434			AC128709.2	ENSG00000235126	1.00187	0.803551	NA	chr3	197474200	197477199	HNSC_23191
GLE1	ENSG00000119392	0.334565	5.52855e-11	5.12469e-10	chr9	128298471	128299434	LUSC_64834			AC131097.4	ENSG00000235151	-1.58166	0.536006	NA	chr2	241902200	241904799	THCA_16897
HAND2-AS1	ENSG00000237125	-1.25598	0.00352355	0.0100669	chr4	173878747	173879832	MESO_21201			AC141930.2	ENSG00000283766	-1.46106	0.454168	NA	chr2	1599400	1602399	BRCA_21746
HOXB-AS2	ENSG00000239552	0.0400963	0.99132	NA	chr17	48604817	48605345	COAD_101810			AC144450.1	ENSG00000203635	-2.32377	1.92628e-06	1.0137e-05	chr2	1599400	1602399	BRCA_21746
HOXB-AS3	ENSG00000233101	0.0401412	0.989758	NA	chr17	48604817	48605345	COAD_101810			ACAD10	ENSG00000111271	-0.0440481	0.694619	0.794862	chr12	111774400	111800399	KIRP_94803
HOXB4	ENSG00000182742	-3.76573	0.0295879	NA	chr17	48604817	48605345	COAD_101810			ACADS	ENSG00000122971	0.750643	2.65543e-10	2.29277e-09	chr12	120717400	120722799	LIHC_84528
HOXB5	ENSG00000120075	-1.31707	0.573055	NA	chr17	48604817	48605345	COAD_101810			ACADSB	ENSG00000196177	0.257294	0.00972304	0.0247755	chr10	123199400	123204999	BRCA_124544
HOXB6	ENSG00000108511	0.709086	0.103632	0.189261	chr17	48604817	48605345	COAD_101810			ACADVL	ENSG00000072778	-0.406196	0.000394002	0.00138748	chr17	7540800	7542399	KIRP_113611
HOXB7	ENSG00000260027	0.553955	9.64155e-06	4.53528e-05	chr17	48604817	48605345	COAD_101810			ACAP2	ENSG00000114331	0.214752	0.00108573	0.00348973	chr3	195838200	195842199	HNSC_23033
HSD17B11	ENSG00000198189	0.847814	0.0338826	0.0738695	chr4	87409441	87409686	CHOL_18219			ACBD3	ENSG00000182827	0.424962	6.87328e-14	8.41539e-13	chr1	225868400	225879999	BRCA_19256
INPP5A	ENSG00000068383	-0.157903	0.104147	0.189973	chr10	132399940	132400806	ACC_51201			ACBD4	ENSG00000181513	-0.56242	0.0120247	0.0299697	chr17	45292600	45298799	THCA_78240
KDM5B	ENSG00000117139	-0.107512	0.0178745	0.0423555	chr1	202576190	202576602	PCPG_5864			ACER2	ENSG00000177076	-0.105388	0.510091	0.645186	chr9	19400600	19406599	BLCA_51420
KIAA1257	ENSG00000114656	0.271923	0.230105	0.358012	chr3	128782632	128783158	COAD_26204			ACOT4	ENSG00000177465	0.27848	0.0151625	0.0367067	chr14	73600400	73618999	BLCA_74079
KIF15	ENSG00000163808	0.780068	8.94576e-19	1.62174e-17	chr3	44966864	44967244	BLCA_20451			ACOT6	ENSG00000205669	1.79111	0.424713	NA	chr14	73600400	73618999	KIRP_101769
LAD1	ENSG00000159166	-1.29343	1.1323e-34	4.35833e-33	chr1	201019478	201019775	LIHC_10837			ACOT7	ENSG00000097021	-0.0449785	0.491624	0.629689	chr1	6243200	6246199	TGCT_297
LPAR6	ENSG00000139679	-0.57099	0.104246	0.190121	chr13	48413059	48413343	PRAD_77291			ACOT9	ENSG00000123130	0.111566	0.257532	0.39038	chrX	23742400	23743199	MESO_77353
LRBA	ENSG00000198589	-0.203617	0.0124354	0.0308744	chr4	150973701	150974293	UCEC_31391			ACOX1	ENSG00000161533	0.31717	0.000717603	0.00240248	chr17	75987200	76019799	LIHC_103797
LRRC15	ENSG00000172061	-0.908302	0.000234726	0.000861718	chr3	193870196	193871444	CESC_15076			ACRBP	ENSG00000111644	-0.0787504	0.910767	0.943965	chr12	6634800	6641999	THCA_59557
LRRC26	ENSG00000184709	-1.64862	2.21707e-16	3.45175e-15	chr9	136774560	136775089	PRAD_59061			ACSBG1	ENSG00000103740	-1.67587	0.00443065	0.01237	chr15	78232200	78236199	LGG_62177
METTL18	ENSG00000171806	0.118938	0.344104	0.48571	chr1	169779103	169780392	TGCT_5535			ACSF2	ENSG00000167107	0.462041	0.00179704	0.00550959	chr17	50423200	50437399	BLCA_87638
MPDZ	ENSG00000107186	-0.356209	0.00948486	0.0242435	chr9	13140808	13141483	KIRP_69630			ACSM2A	ENSG00000183747	-1.75273	0.0804977	0.153784	chr16	20868200	20869199	ACC_70010
MYC	ENSG00000136997	-3.61414	7.5426e-189	7.06931e-186	chr8	127741565	127743605	STAD_57055			ACSM2B	ENSG00000066813	-0.764814	0.351738	0.493587	chr16	20868200	20869199	ACC_70010
N4BP3	ENSG00000145911	-3.10741	5.90283e-206	6.91554e-203	chr5	178080550	178082511	BRCA_66322			ACSM5	ENSG00000183549	1.67806	0.753584	NA	chr16	20868200	20869199	ACC_70010
NAA50	ENSG00000121579	-0.193609	6.91142e-05	0.000282316	chr3	113536528	113537807	CESC_12702			ACTL10	ENSG00000182584	-1.02563	1.64737e-07	1.0178e-06	chr20	33793800	33798199	LUAD_130010
NANOGP7	ENSG00000258774	-0.731914	0.769976	NA	chr14	91872019	91873211	LUAD_104142			ACTL6A	ENSG00000136518	0.119978	0.016482	0.0394981	chr3	179463600	179466599	BRCA_47904
NDUFAF6	ENSG00000156170	-0.30543	0.000128629	0.000497041	chr8	94405325	94405783	BRCA_100565			ACTR2	ENSG00000138071	-0.0640842	0.138601	0.240074	chr2	65365200	65368399	CESC_8462
NVL	ENSG00000143748	-1.65132	1.71961e-102	3.8374e-100	chr1	224311639	224312411	PRAD_9773			ACY1	ENSG00000243989	-0.67428	4.62471e-06	2.29591e-05	chr3	51981600	51986999	COAD_23952
ODF2	ENSG00000136811	-0.153639	0.0598917	0.12011	chr9	128298471	128299434	LUSC_64834			ADAM11	ENSG00000073670	-0.581957	0.00493923	0.0136296	chr17	45009000	45013999	LGG_67711
OSBPL5	ENSG00000021762	-0.684769	0.00400076	0.0112841	chr11	3571814	3572178	COAD_71545			ADAM15	ENSG00000143537	-0.697574	3.90746e-42	2.01223e-40	chr1	155032000	155095199	LUSC_6110
PARVA	ENSG00000197702	-0.38943	0.0135188	0.0331819	chr11	12137023	12137611	PRAD_65350			ADAM17	ENSG00000151694	0.174761	0.00535325	0.0146577	chr2	9797200	9810599	CESC_7379
PHEX	ENSG00000102174	-0.987869	3.61927e-07	2.12675e-06	chrX	22135173	22135678	SKCM_101148			ADAMTS17	ENSG00000140470	0.489917	0.245763	0.376559	chr15	100338600	100342999	LIHC_94802
PITX2	ENSG00000164093	1.33988	7.0591e-09	5.20956e-08	chr4	110904672	110905169	COAD_32401			ADAR	ENSG00000160710	0.0179022	0.842688	0.900581	chr1	155032000	155095199	LUAD_7506
PLEKHF2	ENSG00000175895	-0.891124	1.04178e-51	7.2866e-50	chr8	95071257	95072413	BRCA_100699			ADAT2	ENSG00000189007	-0.461022	0.00448169	0.0124977	chr6	143536600	143537999	STAD_42393
POLB	ENSG00000070501	0.899881	1.38294e-14	1.82173e-13	chr8	42503013	42503405	ESCA_57421			ADAT3	ENSG00000213638	0.192919	0.219095	0.34431	chr19	1745800	1749599	STAD_106003
PPP6C	ENSG00000119414	0.250093	0.000227841	0.00083972	chr9	125500957	125501253	PRAD_57970			ADCY5	ENSG00000173175	-1.67332	7.03728e-31	2.30619e-29	chr3	123407000	123414999	KIRP_28219
PRELID2	ENSG00000186314	0.0167745	0.964378	0.977995	chr5	145854725	145855026	COAD_38699			ADCY9	ENSG00000162104	-1.38409	4.12465e-35	1.6243e-33	chr16	4074400	4090399	THCA_72692
PRLR	ENSG00000113494	-2.94863	5.48945e-140	2.70789e-137	chr5	35306495	35307407	BRCA_59029			ADIPOR1	ENSG00000159346	0.405435	3.34967e-19	6.22295e-18	chr1	202574000	202579399	BRCA_16248
PRPS2	ENSG00000101911	-0.0150618	0.818592	0.883798	chrX	13029799	13030192	COAD_120294			ADM2	ENSG00000128165	-1.42622	0.00021402	0.000792379	chr22	50480800	50484799	KIRC_93198
PRRC1	ENSG00000164244	0.436692	2.24936e-06	1.17065e-05	chr5	127885099	127885653	PRAD_34491			ADORA2A-AS1	ENSG00000178803	0.274909	0.74782	0.83301	chr22	24541000	24551199	THCA_90382
PTPRH	ENSG00000080031	-2.57084	7.41578e-06	3.55612e-05	chr19	55209272	55209665	COAD_111643			ADPRHL1	ENSG00000153531	0.0949171	0.446978	0.588704	chr13	113215200	113216399	BRCA_150891
RABIF	ENSG00000183155	0.459398	6.58352e-14	8.08703e-13	chr1	202576190	202576602	PCPG_5864			ADRA2C	ENSG00000184160	-2.12051	1.54711e-238	2.23081e-235	chr4	3763200	3774199	TGCT_17865
RBM47	ENSG00000163694	-1.60068	8.46625e-90	1.38e-87	chr4	40363370	40363934	THCA_23969			AFF3	ENSG00000144218	-0.581857	0.415558	0.558636	chr2	100102800	100105199	LGG_10722
RNU6-813P	ENSG00000207422	-3.17251	1.83848e-31	6.17603e-30	chr6	151658663	151659462	BRCA_80293			AFMID	ENSG00000183077	0.371982	0.000784925	0.00260691	chr17	78163000	78220399	LUAD_119687
SCARA3	ENSG00000168077	-2.04725	1.31026e-19	2.51905e-18	chr8	27702097	27702791	ACC_39945			AGAP2	ENSG00000135439	-0.721499	0.000724684	0.00242488	chr12	57867600	57870599	GBM_51446
SCYL3	ENSG00000000457	-0.295343	0.000824883	0.00272899	chr1	169779103	169780392	TGCT_5535			AGAP3	ENSG00000133612	-0.51775	3.44065e-09	2.62174e-08	chr7	151104800	151130399	PCPG_36429
SEC16A	ENSG00000148396	-0.272946	9.07388e-06	4.28762e-05	chr9	136774560	136775089	PRAD_59061			AGBL2	ENSG00000165923	0.812074	0.101643	0.186374	chr11	47928400	47974599	GBM_46290
SET	ENSG00000119335	-0.280797	6.43337e-08	4.1959e-07	chr9	128298471	128299434	LUSC_64834			AGMAT	ENSG00000116771	-0.15343	0.143384	0.246582	chr1	15171600	15173599	KIRP_1079
SETMAR	ENSG00000170364	-0.194943	0.106208	0.1931	chr3	4688209	4688750	PRAD_19387			AGO2	ENSG00000123908	-0.434795	0.000385668	0.00136095	chr8	140596000	140602799	COAD_59201
SH3RF2	ENSG00000156463	-1.84289	0.141246	0.243643	chr5	145854725	145855026	COAD_38699			AGPAT2	ENSG00000169692	-0.915788	2.34806e-32	8.16595e-31	chr9	136301000	136385199	CHOL_35998
SIDT1	ENSG00000072858	-2.03843	2.93812e-56	2.24796e-54	chr3	113536528	113537807	CESC_12702			AGXT	ENSG00000172482	0.362445	0.894585	NA	chr2	240886800	240890999	LIHC_24075
SIDT1-AS1	ENSG00000239453	-2.32484	0.219349	NA	chr3	113536528	113537807	BLCA_22307			AHR	ENSG00000106546	-1.37595	2.06081e-23	4.853e-22	chr7	17304000	17305999	BLCA_41365
SIX1	ENSG00000126778	-0.248987	0.0485378	0.100468	chr14	61042258	61042514	PRAD_80154			AIF1L	ENSG00000126878	-0.503568	5.57584e-20	1.10136e-18	chr9	130762800	130768999	SKCM_57455
SIX4	ENSG00000100625	-0.726496	1.5961e-08	1.12647e-07	chr14	61042258	61042514	PRAD_80154			AIFM3	ENSG00000183773	-1.30756	0.0104721	0.0264803	chr22	20951800	20955199	LUAD_134080
SLC12A2	ENSG00000064651	-0.970965	1.33793e-43	7.26941e-42	chr5	127885099	127885653	PRAD_34491			AKAP6	ENSG00000151320	0.580017	0.381018	0.523775	chr14	31962800	31964199	GBM_56136
SLC19A2	ENSG00000117479	-0.633764	3.55186e-14	4.49559e-13	chr1	169779103	169780392	TGCT_5535			AKR1A1	ENSG00000117448	-0.32875	4.43882e-05	0.000187738	chr1	45546800	45559399	THCA_3191
SLC25A25	ENSG00000148339	-0.22005	0.016389	0.0393054	chr9	128072234	128073013	PRAD_58213			AKR1E2	ENSG00000165568	0.120073	0.517362	0.652182	chr10	4825000	4827999	CESC_29496
SMIM14	ENSG00000163683	-0.580358	6.78445e-08	4.40813e-07	chr4	39539070	39539913	BRCA_51769			AKT1	ENSG00000142208	-0.654467	1.23866e-50	8.41258e-49	chr14	104766000	104836799	CHOL_49354
SPDEF	ENSG00000124664	-3.3072	4.30332e-239	7.33326e-236	chr6	34252207	34252696	PRAD_38945			AL022344.2	ENSG00000259869	0.265771	0.876238	NA	chr10	42692000	42692999	HNSC_52632
SPICE1	ENSG00000163611	0.482478	8.19959e-08	5.26374e-07	chr3	113536528	113537807	CESC_12702			AL365181.2	ENSG00000272068	-0.708574	0.292659	0.431044	chr1	156428000	156432199	LGG_4960
SPTSSB	ENSG00000196542	-2.05966	5.08003e-81	6.65911e-79	chr3	161272510	161272912	BLCA_24111			ALCAM	ENSG00000170017	-0.497033	5.3226e-06	2.61252e-05	chr3	105366200	105370399	LGG_16705
ST6GALNAC6	ENSG00000160408	-0.487972	0.00664232	0.0177669	chr9	127873843	127874740	LGG_43003			ALDH1A3	ENSG00000184254	-1.07471	1.08605e-08	7.84813e-08	chr15	100631000	100634999	PRAD_85917
STC2	ENSG00000113739	-2.66525	1.42355e-49	9.29773e-48	chr5	173535191	173536527	BRCA_65882			ALDH3B1	ENSG00000006534	-0.984388	6.61229e-08	4.30373e-07	chr11	68180600	68192999	LUAD_86420
STMND1	ENSG00000230873	-3.74222	0.000111699	0.000437028	chr6	17389008	17389803	BRCA_68641			ALDH3B2	ENSG00000132746	-1.61935	4.11731e-33	1.48421e-31	chr11	67656800	67691599	PRAD_67999
SYT7	ENSG00000011347	-1.01624	7.34998e-25	1.82484e-23	chr11	61613074	61613336	PRAD_66933			ALG3	ENSG00000214160	-0.33641	0.000226087	0.000833817	chr3	183956400	183960399	LUSC_29163
TH	ENSG00000180176	-1.54779	5.00138e-08	3.32332e-07	chr11	2168689	2170212	PCPG_49310			ALOX12	ENSG00000108839	-0.496715	0.272398	0.408488	chr17	6996200	6998999	CESC_44752
TIPRL	ENSG00000143155	0.409879	5.36073e-07	3.073e-06	chr1	168098268	168099011	BRCA_13403			ALPK3	ENSG00000136383	-1.5493	0.0082377	0.0214585	chr15	84853200	84872399	ACC_68301
TMEM158	ENSG00000249992	0.913182	0.0697873	0.136737	chr3	44966864	44967244	BLCA_20451			ALS2CL	ENSG00000178038	-1.89501	3.95261e-16	6.03353e-15	chr3	46919600	46943199	BLCA_20573
TMEM210	ENSG00000185863	-2.3849	0.146619	NA	chr9	136774560	136775089	PRAD_59061			AMFR	ENSG00000159461	-0.590885	4.42745e-22	9.78685e-21	chr16	56329000	56373999	BRCA_168478
TMEM238	ENSG00000233493	-0.761701	0.00210952	0.00636764	chr19	55209272	55209665	COAD_111643			AMN	ENSG00000166126	0.829884	0.233921	0.362655	chr14	102682600	102684399	LIHC_90984
TMEM30B	ENSG00000182107	0.327148	4.60983e-08	3.08392e-07	chr14	61438612	61439699	THCA_66948			AMZ1	ENSG00000174945	-2.36484	8.27333e-15	1.11331e-13	chr7	2454400	2465599	GBM_30629
TMSB4X	ENSG00000205542	-0.366347	7.9114e-15	1.0669e-13	chrX	13101806	13102029	CESC_54833			ANGPTL4	ENSG00000167772	-1.75609	7.74911e-07	4.33603e-06	chr19	8375200	8378599	KIRC_83663
TPRG1	ENSG00000188001	0.352329	0.634907	0.749522	chr3	189334280	189334747	BRCA_48879			ANGPTL6	ENSG00000130812	-0.0295119	0.949725	0.968586	chr19	10067800	10074799	LIHC_108200
TPRN	ENSG00000176058	-0.398713	5.42694e-07	3.11e-06	chr9	137196507	137197048	PRAD_59240			ANKDD1A	ENSG00000166839	-0.468259	0.389324	0.531993	chr15	64911400	64913399	PCPG_64974
TRIM14	ENSG00000106785	-0.659001	3.77115e-05	0.000161062	chr9	98071677	98073304	COAD_62874			ANKEF1	ENSG00000132623	-0.0808424	0.454858	0.595773	chr20	10034800	10036999	CESC_51378
TSPAN1	ENSG00000117472	-0.97387	1.4668e-05	6.71106e-05	chr1	46181380	46182026	CESC_2442			ANKLE1	ENSG00000160117	0.446806	0.527266	0.660448	chr19	17281400	17283999	BRCA_192388
UBE2T	ENSG00000077152	0.444824	2.53873e-09	1.97135e-08	chr1	202056255	202059111	CESC_5769			ANKRD19P	ENSG00000187984	-0.179838	0.781272	0.857852	chr9	92806200	92809799	COAD_62461
VPS37B	ENSG00000139722	0.022124	0.733431	0.822674	chr12	122870891	122873500	CESC_37120			ANKRD27	ENSG00000105186	-0.085731	0.204024	0.325761	chr19	32670000	32676599	BLCA_96447
VPS37C	ENSG00000167987	-0.66802	6.3429e-14	7.8068e-13	chr11	61613074	61613336	PRAD_66933			ANKRD37	ENSG00000186352	0.843026	0.0228118	0.0524351	chr4	185395200	185398199	KIRC_24457
WFDC21P	ENSG00000261040	-0.102235	0.863369	0.91362	chr17	60091854	60092352	BRCA_180025			ANKRD65	ENSG00000235098	-2.67591	0.259718	NA	chr1	1416800	1445999	CESC_98
ZDHHC3	ENSG00000163812	0.192018	0.0390728	0.0835236	chr3	44966864	44967244	BLCA_20451			ANO7	ENSG00000146205	-0.112559	0.778563	0.856013	chr2	241187400	241188199	PRAD_19191
ZDHHC5	ENSG00000156599	0.166126	0.0230051	0.0528082	chr11	57798953	57799719	CESC_32906			ANO9	ENSG00000185101	-1.08857	3.00409e-06	1.53396e-05	chr11	348800	365799	STAD_69811
											ANP32A	ENSG00000140350	-0.34719	8.18008e-13	9.13255e-12	chr15	68808800	68814199	PRAD_84286
											ANXA11	ENSG00000122359	-0.675625	1.61185e-12	1.75255e-11	chr10	80427000	80432599	BLCA_57443
											ANXA4	ENSG00000196975	-0.00649236	0.927945	0.954107	chr2	70105000	70112999	KIRC_11485
											AOC1	ENSG00000002726	-2.1855	0.121121	NA	chr7	151009000	151015199	COAD_53784
											AP000345.1	ENSG00000224277	-2.17346	0.311727	NA	chr22	23520000	23522999	PRAD_108415
											AP001626.1	ENSG00000235023	1.86073	0.240844	NA	chr21	42471200	42477799	KIRC_90643
											AP1M2	ENSG00000129354	-0.133034	0.0125349	0.0311007	chr19	10710600	10774999	ACC_79052
											APC2	ENSG00000115266	-0.507757	0.0181702	0.0429888	chr19	1450800	1454199	LGG_71435
											APMAP	ENSG00000101474	-0.269353	1.74874e-10	1.54623e-09	chr20	25015800	25025399	BRCA_199457
											APOBEC3B	ENSG00000179750	-0.48572	1.186e-06	6.47017e-06	chr22	38985600	38990199	LUAD_135560
											APOC1P1	ENSG00000214855	1.64376	0.442117	NA	chr19	44571200	44574799	LIHC_110360
											APOC2	ENSG00000234906	-1.12058	0.648247	NA	chr19	44571200	44574799	LIHC_110360
											APOC4	ENSG00000267467	-2.79404	0.254852	NA	chr19	44571200	44574799	LIHC_110359
											APOD	ENSG00000189058	-0.359121	0.255196	0.387717	chr3	195603600	195604799	BRCA_49456
											APOE	ENSG00000130203	0.0840728	0.703416	0.801211	chr19	44668800	44788399	BLCA_97712
											APOF	ENSG00000175336	0.0690027	0.954301	NA	chr12	55906400	55913399	PRAD_73103
											APOL4	ENSG00000100336	-2.37767	2.73161e-07	1.63643e-06	chr22	36202600	36205999	PRAD_109153
											APOM	ENSG00000204444	-0.471318	0.244712	0.375441	chr6	31716600	31720399	COAD_42474
											AQP2	ENSG00000167580	-2.97028	0.0980032	NA	chr12	49945800	49981199	PCPG_55157
											AQP6	ENSG00000086159	1.15027	0.215873	0.340245	chr12	49945800	49981199	LGG_53549
											AQP7	ENSG00000165269	-0.400172	0.649475	0.760711	chr9	33393000	33397199	THCA_45997
											ARC	ENSG00000198576	-1.53853	0.00128435	0.00406948	chr8	142630400	142641799	LGG_40114
											ARF1	ENSG00000143761	0.0111486	0.802907	0.874012	chr1	227944800	227948799	CHOL_6560
											ARFGAP3	ENSG00000242247	-0.184337	0.132484	0.231445	chr22	43184800	43188399	PRAD_109943
											ARFIP1	ENSG00000164144	0.166694	0.0956587	0.177239	chr4	152707400	152711199	BLCA_29328
											ARG2	ENSG00000081181	1.88384	7.522e-29	2.25239e-27	chr14	67700000	67701999	PRAD_80466
											ARHGAP19-SLIT1	ENSG00000269891	-1.28779	0.457499	NA	chr10	97185400	97189199	LGG_46448
											ARHGAP27	ENSG00000159314	-0.57749	0.000748019	0.00249362	chr17	45123400	45124999	BLCA_87113
											ARHGAP32	ENSG00000134909	-1.72095	9.536e-38	4.09982e-36	chr11	129314400	129316999	BLCA_64173
											ARHGAP39	ENSG00000147799	-0.50179	5.78274e-10	4.79211e-09	chr8	144670400	144697199	LUAD_70693
											ARHGAP4	ENSG00000089820	-0.492331	0.0012297	0.00390756	chrX	153901000	153911999	KIRP_138191
											ARHGAP8	ENSG00000241484	-1.66958	7.13667e-39	3.26285e-37	chr22	44752000	44756799	PRAD_110007
											ARHGAP9	ENSG00000123329	1.97392	0.182435	NA	chr12	57479200	57482399	ESCA_84743
											ARHGDIG	ENSG00000242173	-0.432528	0.000328671	0.00117396	chr16	517800	754399	LGG_63016
											ARHGEF10	ENSG00000104728	-0.516934	0.0296924	0.0658446	chr8	1823400	1825399	TGCT_33114
											ARHGEF16	ENSG00000130762	-1.24225	2.09784e-30	6.66509e-29	chr1	3452400	3484799	KIRC_294
											ARHGEF19	ENSG00000142632	-2.15338	4.64967e-88	7.20315e-86	chr1	16161800	16177799	UCEC_1050
											ARHGEF2	ENSG00000116584	-0.642295	0.000244827	0.00089477	chr1	155986200	156003999	THCA_6038
											ARHGEF37	ENSG00000183111	-0.571835	0.289797	0.427769	chr5	149637800	149642199	LIHC_41460
											ARHGEF38	ENSG00000236699	-2.16933	0.0001959	0.000731356	chr4	105897800	105898399	THCA_25217
											ARID3A	ENSG00000116017	-1.30205	6.86737e-13	7.71293e-12	chr19	504400	520599	PCPG_76185
											ARID5A	ENSG00000196843	-0.537625	0.00312966	0.0090547	chr2	96548600	96560399	CHOL_9498
											ARL11	ENSG00000152213	-0.904589	0.163195	0.273377	chr13	49627800	49629199	CESC_37988
											ARMC12	ENSG00000157343	-1.79952	0.315959	NA	chr6	35590200	35590999	ACC_30123
											ARMC9	ENSG00000135931	-0.869175	1.69058e-11	1.65483e-10	chr2	231197800	231201599	THCA_16300
											ARPC2	ENSG00000163466	-0.017441	0.687953	0.789934	chr2	218215200	218220399	SKCM_17360
											ARRB1	ENSG00000137486	-2.72489	1.37644e-64	1.33685e-62	chr11	75276000	75293799	STAD_74123
											ARRDC2	ENSG00000105643	-0.339934	0.000504508	0.00174075	chr19	18012400	18043599	KIRC_84493
											ARSD	ENSG00000006756	-0.0157602	0.880279	0.925142	chrX	2898000	2899399	COAD_120040
											ARTN	ENSG00000117407	-2.20907	1.03217e-09	8.34684e-09	chr1	43782400	43784199	UCEC_3017
											ARVCF	ENSG00000099889	-0.52762	0.00103281	0.00333909	chr22	19980400	20001599	TGCT_71085
											AS3MT	ENSG00000214435	1.78757	0.00599543	0.0162288	chr10	103195600	103196599	ACC_50348
											ASAP3	ENSG00000088280	-0.978934	1.69357e-06	8.98303e-06	chr1	23483200	23485199	UCEC_1553
											ASCL2	ENSG00000183734	-3.2955	7.77917e-57	6.14899e-55	chr11	2197000	2206999	PCPG_49335
											ASCL5	ENSG00000232237	0.698876	0.322793	0.464122	chr1	201182600	201195399	COAD_9124
											ASF1B	ENSG00000105011	0.681393	8.96001e-26	2.30708e-24	chr19	14216200	14233399	BRCA_191694
											ASGR1	ENSG00000141505	-1.77494	0.0701708	0.137331	chr17	7111600	7113999	LIHC_99306
											ASH1L	ENSG00000116539	0.157778	0.0970521	0.179377	chr1	155032000	155095199	LGG_4731
											ASIC1	ENSG00000110881	-0.855556	9.28586e-08	5.91851e-07	chr12	49945800	49981199	LGG_53549
											ASIC4	ENSG00000072182	-0.839533	0.540491	NA	chr2	219511800	219512199	LGG_13438
											ASL	ENSG00000126522	0.137133	0.0214698	0.0497898	chr7	66440000	66441799	LIHC_52642
											ASPA	ENSG00000108381	-0.412125	0.357944	0.4999	chr17	3798200	3804799	KIRP_113219
											ASPDH	ENSG00000204653	-1.48519	0.0365042	0.0788294	chr19	50178400	50217999	CHOL_62211
											ASTL	ENSG00000188886	-1.29169	0.326811	NA	chr2	96137800	96150399	UCEC_15992
											ATCAY	ENSG00000167654	-0.403281	0.739074	NA	chr19	3881200	3883199	PCPG_76811
											ATF6B	ENSG00000213676	-0.206326	0.02276	0.0523222	chr6	31716600	31720399	COAD_42475
											ATG9B	ENSG00000181652	-1.99395	0.0380301	0.0816206	chr7	151009000	151015199	ESCA_54797
											ATL1	ENSG00000198513	0.557731	0.209987	0.332834	chr14	50560200	50562199	PCPG_61158
											ATN1	ENSG00000111676	-0.356466	6.2995e-05	0.00025964	chr12	6686600	6701999	GBM_49381
											ATOH8	ENSG00000168874	-2.42273	0.0142911	0.0348993	chr2	85745800	85755799	LGG_10336
											ATOX1	ENSG00000177556	-0.0576282	0.551423	0.681103	chr5	151756600	151759199	KIRC_29182
											ATP1A2	ENSG00000018625	2.75438	0.343728	NA	chr1	159780600	159781599	CHOL_4041
											ATP1A3	ENSG00000105409	0.425831	0.0473432	0.0984523	chr19	41995800	41998199	PCPG_78977
											ATP1B2	ENSG00000129244	2.60112	0.000606024	0.00205908	chr17	7657000	7660599	LGG_66159
											ATP2A3	ENSG00000074370	-1.14574	2.47458e-123	8.75209e-121	chr17	3923800	3986199	COAD_99029
											ATP6V0A4	ENSG00000105929	-1.84551	4.71825e-11	4.41335e-10	chr7	138775200	138777999	TGCT_32273
											ATP6V0E2	ENSG00000171130	0.255311	0.000169202	0.000638423	chr7	149740600	149743399	KIRC_40688
											ATP6V1F	ENSG00000128524	0.254238	0.000487304	0.00168752	chr7	128729800	128732999	KIRC_39844
											ATP6V1G1	ENSG00000136888	0.0195825	0.761312	0.84278	chr9	114610800	114620399	PRAD_57573
											ATP6V1G2	ENSG00000213760	-0.483691	0.328015	0.469147	chr6	31734200	31738799	MESO_27361
											ATP8B1	ENSG00000081923	-1.59826	6.54015e-129	2.66511e-126	chr18	58269400	58270799	PRAD_97524
											ATP8B3	ENSG00000130270	-0.349505	0.548186	0.678542	chr19	1810800	1824599	ACC_78072
											ATRNL1	ENSG00000107518	0.0621343	0.90415	0.940213	chr10	115092600	115093999	KIRP_80584
											AUNIP	ENSG00000127423	0.118353	0.420447	0.56323	chr1	26177000	26179599	CESC_1404
											AURKB	ENSG00000178999	0.168669	0.0243203	0.0554266	chr17	7823600	7826399	PCPG_70508
											B3GALT2	ENSG00000162630	1.28574	0.47063	NA	chr1	193185600	193189799	LGG_6057
											B3GNT3	ENSG00000179913	-2.23555	6.62359e-21	1.38416e-19	chr19	17816000	17817999	COAD_108798
											B3GNT5	ENSG00000176597	-3.87582	1.39867e-12	1.53142e-11	chr3	183162200	183163399	LUSC_28880
											B4GALNT4	ENSG00000182272	-0.84908	3.51554e-11	3.33327e-10	chr11	366800	386599	LGG_47522
											B4GALT3	ENSG00000158850	0.480159	8.92117e-13	9.92447e-12	chr1	161078200	161091399	BLCA_6846
											BACE2	ENSG00000182240	-0.123488	0.26532	0.399793	chr21	41510800	41540399	COAD_116979
											BAD	ENSG00000002330	0.0422619	0.581372	0.705269	chr11	64126000	64159599	LGG_49491
											BAIAP2L1	ENSG00000006453	-0.297327	0.00554261	0.0151298	chr7	98398800	98403999	ESCA_52498
											BAIAP2L2	ENSG00000128298	-1.24527	0.05575	0.112989	chr22	37886200	37890799	BLCA_104931
											BARHL1	ENSG00000125492	1.35792	0.38056	NA	chr9	132182000	132189199	PCPG_44251
											BATF	ENSG00000156127	-3.05815	5.11686e-84	7.15787e-82	chr14	75562400	75574999	BLCA_74226
											BAZ1A	ENSG00000198604	-0.0995593	0.0915296	0.170906	chr14	35326400	35346599	LUAD_101297
											BCAM	ENSG00000187244	-0.490019	4.94671e-08	3.29283e-07	chr19	45005800	45013399	ESCA_115180
											BCAN	ENSG00000132692	-0.95934	0.649348	NA	chr1	156428000	156432199	LGG_4960
											BCL10	ENSG00000142867	0.197654	0.0567593	0.114712	chr1	84834800	84837199	PRAD_4837
											BCL11B	ENSG00000127152	-0.148635	0.45151	0.592521	chr14	99557200	99614399	PCPG_62904
											BCL2L12	ENSG00000126453	0.190618	0.00968228	0.0246864	chr19	49222000	49231599	UCEC_96256
											BCL3	ENSG00000069399	-5.25357	2.80515e-195	2.7675e-192	chr19	44668800	44788399	ACC_81295
											BCO1	ENSG00000135697	-2.88739	0.0218193	NA	chr16	81546800	81547999	KIRP_112034
											BCRP2	ENSG00000169668	-0.949454	0.129788	0.227542	chr22	21100800	21103599	UCEC_101009
											BDH1	ENSG00000161267	0.179719	0.00757732	0.019949	chr3	197458800	197461399	CESC_15466
											BDKRB1	ENSG00000100739	-1.67935	0.194587	NA	chr14	96224200	96232599	MESO_57481
											BEGAIN	ENSG00000183092	-0.866453	0.0753737	0.145959	chr14	100447600	100449199	PCPG_63006
											BEND3	ENSG00000178409	-1.06202	1.58651e-14	2.07675e-13	chr6	107451600	107452999	BLCA_38711
											BHLHE40	ENSG00000134107	-3.93772	5.08549e-51	3.47794e-49	chr3	5025200	5027999	CESC_11154
											BHLHE40-AS1	ENSG00000235831	-2.36309	0.0294591	0.0654357	chr3	4710600	4711599	GBM_14472
											BICD2	ENSG00000185963	0.479636	9.01373e-16	1.34097e-14	chr9	92714800	92720999	ESCA_65040
											BID	ENSG00000015475	-0.298966	0.00110966	0.0035599	chr22	17772800	17776199	BLCA_103761
											BIK	ENSG00000100290	-0.693661	0.0883794	0.166149	chr22	42938600	42941199	CHOL_66694
											BIRC5	ENSG00000089685	0.230514	0.000280015	0.00101311	chr17	78629200	78633399	LUAD_119805
											BLMH	ENSG00000108578	-0.0252981	0.78027	0.857286	chr17	30665800	30669799	HNSC_76469
											BMF	ENSG00000104081	-3.52332	5.53004e-12	5.65215e-11	chr15	40124800	40125599	BRCA_158058
											BMP8B	ENSG00000116985	-0.611135	0.0128507	0.031783	chr1	39787000	39789999	LGG_2151
											BNC1	ENSG00000169594	0.806347	0.221178	0.346915	chr15	83436800	83439399	MESO_60169
											BNIP3L	ENSG00000104765	0.0451621	0.665388	0.773398	chr8	26382800	26384199	ACC_39879
											BNIP3P11	ENSG00000271550	-1.35003	0.00900854	0.0231926	chr7	64997800	65000599	LUAD_57077
											BNIP3P17	ENSG00000271524	-0.498017	0.465188	0.605678	chr19	20237400	20238799	BLCA_96057
											BOK	ENSG00000176720	-0.781871	7.63093e-05	0.000308945	chr2	241558000	241565799	CHOL_12544
											BOP1	ENSG00000261236	-0.347342	3.94504e-07	2.30877e-06	chr8	144670400	144697199	LUAD_70693
											BPIFB2	ENSG00000078898	-2.25175	0.265424	NA	chr20	33373000	33374799	BRCA_199932
											BRCA1	ENSG00000012048	0.20371	0.0595216	0.119432	chr17	43544000	43546399	TGCT_61119
											BRI3BP	ENSG00000184992	0.17319	0.0303616	0.067146	chr12	124581600	124588599	COAD_83244
											BRSK1	ENSG00000160469	0.591599	0.0381957	0.0818822	chr19	55427400	55498199	LGG_74314
											BSG	ENSG00000172270	-0.213743	4.19306e-05	0.000178067	chr19	705600	721399	ACC_77864
											BSN	ENSG00000164061	1.10155	6.33222e-11	5.8328e-10	chr3	49894600	49910399	BLCA_20809
											BSPRY	ENSG00000119411	-0.41222	4.20316e-08	2.82395e-07	chr9	113576600	113584599	MESO_40967
											BST2	ENSG00000130303	-0.118929	0.679585	0.78388	chr19	17390400	17391999	BRCA_192454
											BTBD11	ENSG00000151136	0.110541	0.681983	0.78549	chr12	107318000	107322399	PRAD_74779
											BTBD19	ENSG00000222009	0.684482	0.483741	0.622698	chr1	44796800	44808799	TGCT_2383
											BTNL8	ENSG00000113303	-0.290487	0.880416	NA	chr5	180969600	180970999	COAD_40217
											BTRC	ENSG00000166167	0.712113	9.68774e-08	6.16209e-07	chr10	101406200	101407799	BRCA_122697
											BUB1B	ENSG00000156970	-0.0399993	0.599111	0.720217	chr15	40097800	40111599	CESC_40663
											BZW1	ENSG00000082153	-0.393656	5.07105e-18	8.74488e-17	chr2	200747000	200751799	BRCA_34305
											C10orf55	ENSG00000222047	-1.60423	0.0298137	0.0660901	chr10	73904400	73917199	CESC_30598
											C10orf62	ENSG00000203942	-0.0200949	0.994816	NA	chr10	97490400	97493399	KIRC_52357
											C10orf82	ENSG00000165863	-0.908459	0.328261	0.469249	chr10	116669600	116672599	BRCA_123747
											C10orf90	ENSG00000154493	-1.34694	0.723644	NA	chr10	126946400	126954199	GBM_44785
											C12orf76	ENSG00000174456	0.631142	5.05262e-06	2.48978e-05	chr12	109768200	109770599	LGG_55116
											C15orf56	ENSG00000176753	-1.11599	0.266066	NA	chr15	40261800	40268199	THCA_69475
											C16orf89	ENSG00000153446	0.69896	0.787419	NA	chr16	5119400	5120399	THCA_72843
											C16orf91	ENSG00000174109	-0.283448	0.00130097	0.0041159	chr16	1413000	1561199	PRAD_86268
											C17orf53	ENSG00000125319	0.15682	0.206127	0.327974	chr17	44125400	44145599	LUSC_98076
											C17orf77	ENSG00000182352	-1.0019	0.342469	NA	chr17	74416800	74420399	COAD_103422
											C19orf48	ENSG00000167747	-0.161352	0.0153144	0.0370269	chr19	50908200	50911599	PRAD_102774
											C19orf84	ENSG00000262874	1.09246	0.744389	NA	chr19	51390400	51391199	TGCT_67517
											C1orf112	ENSG00000000460	-0.136985	0.219701	0.34509	chr1	169778400	169782399	THCA_6638
											C1orf127	ENSG00000175262	-3.62033	4.93382e-16	7.47652e-15	chr1	10955200	10963599	COAD_947
											C1orf21	ENSG00000116667	-1.99472	2.55504e-42	1.32305e-40	chr1	184799800	184802599	PRAD_8136
											C1orf210	ENSG00000253313	0.113576	0.447691	0.589138	chr1	43266400	43273399	THCA_3025
											C1orf61	ENSG00000125462	-0.976837	0.349647	0.491536	chr1	156428000	156432199	LGG_4960
											C1QL1	ENSG00000131094	0.360831	0.128497	0.225722	chr17	45009000	45013999	LGG_67711
											C1R	ENSG00000159403	0.150952	0.710096	0.805653	chr12	7089400	7092999	MESO_50199
											C1RL	ENSG00000139178	1.39792	0.18463	0.301183	chr12	7089400	7092999	MESO_50201
											C1S	ENSG00000182326	-0.810052	0.183468	0.299705	chr12	7089400	7092999	MESO_50199
											C20orf194	ENSG00000088854	0.0965818	0.470519	0.610541	chr20	3405800	3410199	ACC_83001
											C22orf39	ENSG00000242259	0.329593	0.000297457	0.00107084	chr22	19711800	19715599	SKCM_98479
											C2CD4A	ENSG00000198535	-1.14426	0.0318555	0.0700365	chr15	62067000	62068799	PCPG_64803
											C2CD4C	ENSG00000183186	-1.02289	0.00426224	0.0119533	chr19	403200	407799	PCPG_76162
											C2orf15	ENSG00000273045	0.0235837	0.860586	0.912013	chr2	98908400	98910399	THCA_12718
											C2orf27A	ENSG00000197927	0.120377	0.658655	0.767653	chr2	131681800	131683199	CHOL_10344
											C2orf48	ENSG00000163009	-0.53741	0.422956	0.565702	chr2	9748400	9751799	CESC_7367
											C2orf74	ENSG00000237651	0.21882	0.0423752	0.0896629	chr2	60956200	60957599	CESC_8322
											C3	ENSG00000125730	-0.894211	0.117371	0.209535	chr19	6692000	6694199	MESO_69897
											C4BPB	ENSG00000123843	0.749291	0.559865	NA	chr1	207240400	207241799	LIHC_11611
											C4orf50	ENSG00000181215	-0.0578537	0.975207	NA	chr4	6198800	6202399	ACC_18691
											C5AR2	ENSG00000134830	-3.06585	1.41355e-99	2.97718e-97	chr19	47323600	47333199	LGG_73838
											C5orf66	ENSG00000224186	-0.700196	0.0878875	0.16549	chr5	135323400	135329599	CESC_18579
											C6orf132	ENSG00000188112	-0.697561	1.43188e-05	6.56089e-05	chr6	42116200	42125999	CESC_21020
											C6orf99	ENSG00000203711	0.496945	0.265071	0.399547	chr6	158861000	158862799	BLCA_40169
											C8G	ENSG00000176919	0.728273	0.091825	0.171305	chr9	136574400	136633399	LIHC_68298
											C8orf31	ENSG00000177335	-1.25551	0.11972	0.213161	chr8	143037800	143041599	BRCA_106440
											C9orf84	ENSG00000165181	-0.621793	0.575868	NA	chr9	111794800	111795799	CESC_28371
											CAB39L	ENSG00000102547	-1.61118	7.74386e-20	1.50736e-18	chr13	49399200	49402599	PRAD_77339
											CABP1	ENSG00000157782	0.17636	0.841293	0.899551	chr12	120599200	120601999	KIRP_95298
											CABP4	ENSG00000175544	-0.306415	0.835389	0.895333	chr11	67656800	67691599	PRAD_67999
											CABYR	ENSG00000154040	0.258762	0.174953	0.288815	chr18	24138400	24139599	UCEC_91276
											CACHD1	ENSG00000158966	-0.709075	9.84674e-08	6.2611e-07	chr1	64469000	64470799	UCEC_3878
											CACNA1A	ENSG00000141837	0.171323	0.697359	0.796942	chr19	13429000	13432199	PCPG_77582
											CACNA1B	ENSG00000148408	-2.2645	0.00373144	0.0106027	chr9	138060400	138068599	PCPG_44803
											CACNA1H	ENSG00000196557	-1.28416	4.81332e-29	1.45525e-27	chr16	1142800	1157599	PRAD_86238
											CACNA2D2	ENSG00000007402	0.602047	0.0626619	0.124894	chr3	50120000	50127599	BRCA_40769
											CACNG8	ENSG00000142408	-0.263448	0.616494	0.733633	chr19	53903200	53911799	LGG_74220
											CALB2	ENSG00000172137	-0.728216	0.215563	0.339785	chr16	71359000	71360599	PCPG_69011
											CALCR	ENSG00000004948	0.101376	0.865814	0.915535	chr7	93575200	93576599	KIRC_38610
											CALM1	ENSG00000198668	-0.00602628	0.896786	0.935463	chr14	90543200	90549599	PCPG_62493
											CALML3-AS1	ENSG00000205488	-3.16235	0.0223991	0.0516001	chr10	5484200	5505399	CESC_29515
											CALML4	ENSG00000129007	-0.469176	0.0808938	0.154462	chr15	67897800	67900399	CHOL_50500
											CALML5	ENSG00000178372	-1.38179	4.66793e-07	2.7023e-06	chr10	5484200	5505399	BRCA_116134
											CAMK2A	ENSG00000070808	0.480151	0.822148	NA	chr5	150290000	150290799	GBM_25528
											CAMK2G	ENSG00000148660	-0.0559833	0.369818	0.512322	chr10	73860400	73882999	LGG_45754
											CAMK2N1	ENSG00000162545	-1.8693	5.67785e-62	5.19177e-60	chr1	20481200	20487599	PCPG_1080
											CAMK2N2	ENSG00000163888	0.367902	0.049191	0.101697	chr3	184274200	184280999	PCPG_18125
											CAMKK1	ENSG00000004660	-1.95249	1.34018e-17	2.24903e-16	chr17	3887000	3894199	PCPG_70287
											CAMKV	ENSG00000164076	-0.364093	0.603665	0.723428	chr3	50231800	50241199	TGCT_14880
											CANT1	ENSG00000171302	-0.41477	3.33853e-13	3.84638e-12	chr17	78990400	78991399	BRCA_183162
											CAPG	ENSG00000042493	-0.00773583	0.973283	0.983143	chr2	85389000	85399799	KIRC_11859
											CAPN12	ENSG00000182472	-2.67106	1.67715e-08	1.18144e-07	chr19	38765800	38795599	ESCA_114490
											CAPN15	ENSG00000103326	-0.513044	1.5339e-12	1.6746e-11	chr16	517800	754399	CESC_42303
											CAPN7	ENSG00000131375	0.400593	1.16977e-11	1.15956e-10	chr3	14925600	14928199	THCA_17374
											CAPN9	ENSG00000135773	-2.01144	5.61595e-06	2.74501e-05	chr1	230746200	230754999	LUAD_13048
											CAPS	ENSG00000105519	-0.399037	0.228283	0.355766	chr19	5915400	5918399	BLCA_94616
											CARD11	ENSG00000198286	-1.70815	0.658474	NA	chr7	2869000	2880399	CESC_22796
											CARD9	ENSG00000187796	-0.579132	0.0352833	0.076505	chr9	136301000	136385199	BRCA_114987
											CASP10	ENSG00000003400	-0.542771	0.238637	0.368412	chr2	200944200	200945199	STAD_17866
											CASP14	ENSG00000105141	-4.02138	0.0180923	NA	chr19	15068600	15075199	BLCA_95472
											CASZ1	ENSG00000130940	-1.49147	1.23e-41	6.26531e-40	chr1	10631200	10638799	PRAD_890
											CATIP	ENSG00000158428	-1.09554	0.270743	NA	chr2	218351400	218355399	THCA_15849
											CATSPERB	ENSG00000133962	0.50318	0.421454	0.564217	chr14	91867000	91875799	LUAD_104142
											CAV1	ENSG00000105974	-0.736477	0.00401151	0.011311	chr7	116524600	116526399	KIRC_39549
											CAV2	ENSG00000105971	-0.324787	0.349146	0.491052	chr7	116524600	116526399	KIRC_39549
											CBLC	ENSG00000142273	-2.36719	0.267968	NA	chr19	44601800	44602799	PCPG_79147
											CBR3-AS1	ENSG00000236830	-1.91153	6.19329e-19	1.13262e-17	chr21	36301600	36303799	BLCA_102881
											CBX6	ENSG00000183741	-0.65331	5.22445e-20	1.03522e-18	chr22	38860800	38862599	LUAD_135534
											CCDC102A	ENSG00000135736	-0.601236	0.0123368	0.0306866	chr16	57369800	57385399	KIRP_110567
											CCDC110	ENSG00000168491	-1.58918	0.106499	0.193554	chr4	185395200	185398199	KIRC_24457
											CCDC125	ENSG00000183323	-0.809741	5.6353e-14	6.96332e-13	chr5	69526200	69529199	PRAD_32896
											CCDC13	ENSG00000244607	-0.158634	0.898337	NA	chr3	42654000	42655599	LGG_15325
											CCDC152	ENSG00000198865	-1.18565	0.308799	NA	chr5	42808400	42808999	LIHC_37477
											CCDC154	ENSG00000197599	-0.871929	0.270674	0.406456	chr16	1413000	1561199	PRAD_86277
											CCDC162P	ENSG00000203799	-0.90902	4.33292e-07	2.51769e-06	chr6	109248600	109252599	LUSC_46155
											CCDC177	ENSG00000267909	-0.725793	0.773384	NA	chr14	69593400	69596199	GBM_56951
											CCDC183	ENSG00000213213	-0.762743	0.0110205	0.0277065	chr9	136786800	136873199	COAD_65293
											CCDC184	ENSG00000177875	1.91989	0.0562908	NA	chr12	48183000	48184999	PCPG_55021
											CCDC36	ENSG00000173421	-2.32033	0.226021	NA	chr3	49199600	49203999	ACC_14444
											CCDC6	ENSG00000108091	-0.538453	1.90019e-21	4.0754e-20	chr10	60171400	60176399	BRCA_119518
											CCDC74A	ENSG00000163040	0.0918975	0.571598	0.697747	chr2	131526000	131531399	LUAD_20283
											CCDC78	ENSG00000162004	-0.99426	4.18059e-10	3.51728e-09	chr16	517800	754399	PCPG_66683
											CCDC8	ENSG00000169515	0.655017	0.72952	NA	chr19	46411200	46413999	ACC_81586
											CCDC86	ENSG00000110104	-0.504883	5.72686e-21	1.20347e-19	chr11	60836200	60844599	HNSC_57098
											CCDC88C	ENSG00000015133	-1.10676	3.67135e-08	2.48985e-07	chr14	91088000	91089199	BRCA_155464
											CCDC92	ENSG00000119242	0.22368	0.0149889	0.036338	chr12	124378400	124440999	PCPG_57777
											CCL22	ENSG00000102962	-0.455491	0.279134	0.415762	chr16	57392000	57395399	CESC_43539
											CCL26	ENSG00000006606	-2.81554	0.173293	NA	chr7	75774200	75776199	ESCA_51303
											CCNB2	ENSG00000157456	0.51936	1.93364e-20	3.9185e-19	chr15	59282200	59285599	COAD_92061
											CCND1	ENSG00000110092	-2.21368	1.63914e-93	3.01233e-91	chr11	69261600	69322399	ESCA_77184
											CCNE1	ENSG00000105173	0.141839	0.353132	0.495098	chr19	29840200	29846799	ACC_80291
											CCNF	ENSG00000162063	0.205961	0.000115548	0.000450583	chr16	2795800	2803199	LUAD_109350
											CCNI2	ENSG00000205089	0.999442	0.116774	0.208723	chr5	132424800	132430399	COAD_37861
											CCNJL	ENSG00000135083	-0.0824033	0.671612	0.778061	chr5	160288400	160289999	THCA_30673
											CCNO	ENSG00000152669	0.111487	0.485786	0.62433	chr5	55231400	55233799	PCPG_23226
											CCR3	ENSG00000183625	-0.131569	0.875549	0.922342	chr3	46161200	46164799	THCA_18345
											CCR7	ENSG00000126353	-3.75665	0.0128874	NA	chr17	40605600	40609799	TGCT_60917
											CCT3	ENSG00000163468	-0.0618997	0.093616	0.174125	chr1	156454600	156486399	UCEC_6651
											CCT8P1	ENSG00000226015	-0.120297	0.814665	0.880961	chr1	147197400	147198999	CHOL_3178
											CD164L2	ENSG00000174950	0.52767	0.448607	0.590032	chr1	27008000	27011399	PRAD_2345
											CD22	ENSG00000012124	-1.2364	0.0530621	0.108302	chr19	35305200	35319799	ACC_80519
											CD24	ENSG00000272398	-1.24501	3.78917e-45	2.11393e-43	chr6	106692000	106694199	LUSC_45854
											CD55	ENSG00000196352	-0.67283	8.17187e-24	1.95136e-22	chr1	207019600	207025399	CESC_6137
											CD63	ENSG00000135404	-0.354312	9.65768e-08	6.14505e-07	chr12	55721000	55731399	THCA_61186
											CD70	ENSG00000125726	1.13339	0.289634	NA	chr19	6586800	6588799	KIRC_83485
											CD74	ENSG00000019582	-0.73839	0.53389	NA	chr5	150412200	150415599	MESO_24922
											CD81	ENSG00000110651	-0.195166	0.00862478	0.0223581	chr11	2376600	2379999	LGG_47695
											CD81-AS1	ENSG00000238184	1.89472	0.505964	NA	chr11	2386800	2394199	PCPG_49349
											CDA	ENSG00000158825	-0.921645	0.766524	NA	chr1	20587600	20591399	TGCT_978
											CDC20	ENSG00000117399	0.0318136	0.679535	0.78387	chr1	43782400	43784199	HNSC_2692
											CDC42EP5	ENSG00000167617	-0.834379	0.0321347	0.0705676	chr19	54470600	54474199	COAD_111606
											CDC45	ENSG00000093009	0.164694	0.0265988	0.059957	chr22	19805600	19808999	CESC_53396
											CDC6	ENSG00000094804	0.562018	1.12902e-10	1.0165e-09	chr17	40517200	40524599	ESCA_105414
											CDCA7L	ENSG00000164649	-0.532511	7.50474e-05	0.000304165	chr7	21944600	21946799	BRCA_83321
											CDH1	ENSG00000039068	-0.985883	1.95137e-47	1.17239e-45	chr16	68409000	68431599	PRAD_88866
											CDH11	ENSG00000140937	-4.1396	5.50348e-13	6.2334e-12	chr16	65121800	65123399	TGCT_58322
											CDH16	ENSG00000166589	-1.03926	0.32694	0.46803	chr16	67012600	67015399	KIRC_74310
											CDH17	ENSG00000079112	1.83177	0.650438	NA	chr8	94435000	94449799	COAD_57344
											CDH22	ENSG00000149654	0.140525	0.934349	NA	chr20	46219200	46221999	ACC_84903
											CDH23	ENSG00000107736	-2.24484	0.0909955	NA	chr10	71398000	71398599	PCPG_46539
											CDH3	ENSG00000062038	-1.153	1.58462e-56	1.22238e-54	chr16	69072000	69074999	THCA_74765
											CDHR2	ENSG00000074276	0.0604257	0.847986	0.903694	chr5	176582600	176605999	KIRP_45727
											CDHR5	ENSG00000099834	-0.988721	0.549244	NA	chr11	278200	280599	KIRC_53776
											CDK5R2	ENSG00000171450	2.60174	9.14531e-05	0.000364122	chr2	219441600	219443999	PCPG_13418
											CDYL	ENSG00000153046	-0.820179	3.75567e-42	1.93939e-40	chr6	4355400	4361399	SKCM_36692
											CDYL2	ENSG00000166446	-1.82962	6.96234e-34	2.56908e-32	chr16	80653200	80656999	PRAD_89361
											CEACAM5	ENSG00000105388	-1.08615	0.000110892	0.000434685	chr19	41733000	41736399	COAD_110121
											CEACAM6	ENSG00000086548	-0.543662	0.000327323	0.00116981	chr19	41772200	41778999	BLCA_97408
											CEACAM7	ENSG00000007306	-3.80053	0.000681236	0.00229219	chr19	41687200	41689199	CHOL_61436
											CEACAM8	ENSG00000124469	-1.45086	0.385361	NA	chr19	42479000	42481999	COAD_110270
											CEBPA	ENSG00000245848	-0.858342	8.72686e-10	7.11548e-09	chr19	33293000	33294999	BLCA_96524
											CEBPB	ENSG00000172216	-0.753525	3.67819e-09	2.7982e-08	chr20	49760600	49781599	CHOL_64110
											CELF5	ENSG00000161082	0.230154	0.725395	0.816816	chr19	2985600	2989799	LGG_71629
											CELP	ENSG00000170827	-2.38417	0.0817441	NA	chr9	132739400	132745199	COAD_64890
											CEMIP	ENSG00000103888	0.0581186	0.924915	0.952304	chr15	80776800	80781399	LUSC_90940
											CEND1	ENSG00000184524	-0.292081	0.736259	NA	chr11	402600	421399	CHOL_39528
											CENPA	ENSG00000115163	0.314128	0.00126669	0.00401627	chr2	26816000	26820999	TGCT_8667
											CENPN	ENSG00000166451	0.313676	0.000161045	0.000611215	chr16	81271000	81283999	BLCA_83409
											CENPV	ENSG00000166582	-0.202566	0.147709	0.252698	chr17	16459000	16466999	COAD_99722
											CEP72	ENSG00000112877	0.220897	0.0844237	0.160045	chr5	383600	400399	ESCA_35010
											CEP85	ENSG00000130695	0.240564	0.00212842	0.00641744	chr1	26177000	26179599	CESC_1403
											CEP97	ENSG00000182504	1.0001	4.89654e-12	5.04594e-11	chr3	101778200	101779999	PRAD_22580
											CERK	ENSG00000100422	-1.35355	5.54473e-26	1.43756e-24	chr22	46736000	46744199	PCPG_85630
											CERS4	ENSG00000090661	-1.14396	4.19487e-14	5.24569e-13	chr19	8208000	8212599	CESC_48944
											CERS6	ENSG00000172292	-0.334256	5.16766e-09	3.86081e-08	chr2	168479600	168481399	COAD_18406
											CFAP44	ENSG00000206530	-0.30264	0.0176923	0.0420171	chr3	113531000	113540399	CESC_12702
											CFAP46	ENSG00000171811	1.00035	0.0620236	0.12379	chr10	133225800	133227799	KIRP_81509
											CFD	ENSG00000197766	0.157162	0.463288	0.603876	chr19	860400	863999	MESO_69378
											CGB7	ENSG00000196337	-0.325307	0.743054	0.829821	chr19	49050400	49079199	CESC_50754
											CGRRF1	ENSG00000100532	0.836988	4.07377e-12	4.22594e-11	chr14	54736400	54740399	PCPG_61285
											CHCHD10	ENSG00000250479	-0.366787	0.0274525	0.0616137	chr22	23675000	23678199	KIRC_91370
											CHD1	ENSG00000153922	-0.182758	0.0138646	0.0339241	chr5	98923000	98926399	BRCA_61772
											CHGA	ENSG00000100604	-1.97849	0.0703849	0.137675	chr14	92885000	92887599	PCPG_62590
											CHI3L2	ENSG00000064886	-0.695028	0.566064	NA	chr1	111228200	111230999	LGG_3977
											CHKA	ENSG00000110721	-0.304913	2.40596e-05	0.000106267	chr11	68097000	68102199	STAD_73471
											CHMP4BP1	ENSG00000258469	0.0147503	0.987931	NA	chr14	55092600	55115999	UCEC_76351
											CHMP4C	ENSG00000164695	0.615269	1.00164e-07	6.36464e-07	chr8	81731200	81732999	STAD_52715
											CHRM1	ENSG00000168539	-4.20614	9.06384e-09	6.61868e-08	chr11	62920200	62923199	PRAD_67157
											CHRNB1	ENSG00000170175	1.2818	1.14797e-08	8.26691e-08	chr17	7540800	7542399	KIRP_113611
											CHRNB2	ENSG00000160716	1.27036	0.0797981	0.152743	chr1	154774000	154777799	GBM_4333
											CHST10	ENSG00000115526	0.686362	0.00794547	0.0207724	chr2	100102800	100105199	LGG_10722
											CHST11	ENSG00000171310	-1.94238	0.00164717	0.00509339	chr12	104457000	104459599	KIRP_94279
											CHST15	ENSG00000182022	-2.35158	2.26626e-46	1.31115e-44	chr10	124101400	124109999	BRCA_124629
											CHST3	ENSG00000122863	-0.739007	0.158421	0.267099	chr10	72005800	72008599	HNSC_53321
											CHST5	ENSG00000135702	1.35737	0.147962	0.253015	chr16	75457000	75461599	COAD_97663
											CHST6	ENSG00000183196	-0.514484	0.697989	NA	chr16	75491200	75497599	UCEC_84611
											CHST8	ENSG00000124302	-0.211775	0.697956	0.79744	chr19	33768000	33773399	PCPG_78446
											CIB3	ENSG00000141977	-1.56011	0.00107901	0.00347167	chr19	16001600	16004199	BRCA_192019
											CILP	ENSG00000138615	0.960587	0.637662	NA	chr15	65042600	65044999	COAD_92411
											CIRBP	ENSG00000099622	0.141333	0.0354021	0.0767182	chr19	1565800	1570799	BRCA_188757
											CISH	ENSG00000114737	-2.7407	1.06798e-27	3.0059e-26	chr3	50599800	50607599	PRAD_21244
											CITED4	ENSG00000179862	-2.2728	2.39677e-28	7.0752e-27	chr1	40889600	40903599	KIRC_2627
											CKAP5	ENSG00000175216	0.40505	4.1628e-06	2.08306e-05	chr11	47143000	47145999	LUAD_84851
											CKS1B	ENSG00000173207	-0.175771	0.0106557	0.026865	chr1	155109800	155115599	TGCT_4757
											CLCF1	ENSG00000175505	-3.6064	8.31505e-29	2.4859e-27	chr11	67562600	67571999	THCA_56699
											CLCN6	ENSG00000011021	-0.680927	9.01362e-07	5.00475e-06	chr1	11478400	11481399	LGG_497
											CLDN11	ENSG00000013297	-0.491432	0.598914	NA	chr3	170418400	170420999	TGCT_16957
											CLDN4	ENSG00000189143	-1.87655	1.72489e-177	1.46968e-174	chr7	74191600	74196799	LGG_34269
											CLDN7	ENSG00000181885	-0.78029	1.85339e-30	5.92864e-29	chr17	7276400	7299399	CHOL_54241
											CLEC3A	ENSG00000166509	-3.24467	1.63592e-99	3.40726e-97	chr16	78020600	78022599	BRCA_169863
											CLEC7A	ENSG00000172243	-2.5175	0.0226007	0.0520008	chr12	9647400	9651599	CESC_35075
											CLIC1	ENSG00000213719	-0.62507	9.80311e-23	2.24097e-21	chr6	31734200	31738799	MESO_27361
											CLIP3	ENSG00000105270	0.240868	0.607803	0.72689	chr19	35640600	35658999	LUSC_106095
											CLIP4	ENSG00000115295	-3.11421	1.71311e-06	9.07639e-06	chr2	29113000	29119799	CESC_7853
											CLK4	ENSG00000113240	0.387311	0.000214348	0.000793231	chr5	178427200	178430999	LGG_26775
											CLMN	ENSG00000165959	-1.96292	1.57246e-56	1.218e-54	chr14	95290600	95298399	PRAD_81623
											CLPSL1	ENSG00000204140	-1.58788	0.098333	0.181351	chr6	36151800	36155399	BRCA_71010
											CLPSL2	ENSG00000196748	-0.882915	0.132083	0.230918	chr6	36151800	36155399	BRCA_71010
											CLSTN1	ENSG00000171603	-0.332067	6.96654e-09	5.14327e-08	chr1	9835400	9837999	MESO_458
											CLSTN3	ENSG00000139182	0.655271	0.0115718	0.0289719	chr12	7130000	7131399	TGCT_45875
											CMBL	ENSG00000164237	-0.756109	3.84357e-19	7.11232e-18	chr5	10299000	10300399	PRAD_31234
											CMIP	ENSG00000153815	0.0322846	0.709049	0.804986	chr16	81632800	81635199	ACC_72205
											CMYA5	ENSG00000164309	-0.368065	0.285818	0.423063	chr5	79687400	79691399	BLCA_31979
											CNDP2	ENSG00000133313	-0.216904	0.00255188	0.0075509	chr18	74495600	74497399	KIRP_122609
											CNFN	ENSG00000105427	0.201183	0.637052	0.751229	chr19	42385200	42392999	HNSC_84458
											CNGA3	ENSG00000144191	-2.57759	0.0841188	NA	chr2	98347200	98350999	GBM_11027
											CNIH2	ENSG00000174871	0.634827	7.42757e-05	0.000301233	chr11	66404800	66428399	PCPG_51685
											CNKSR1	ENSG00000142675	0.0375146	0.791501	0.865719	chr1	26177000	26179599	CESC_1404
											CNN2	ENSG00000064666	-0.720528	7.44342e-08	4.8063e-07	chr19	888000	938799	BLCA_93979
											CNOT11	ENSG00000158435	-0.106855	0.121249	0.215535	chr2	101327200	101331799	COAD_16204
											CNR2	ENSG00000188822	-1.1527	0.282247	NA	chr1	23683200	23690199	TGCT_1148
											CNTFR	ENSG00000122756	-1.06045	0.105587	0.192083	chr9	34644400	34657399	TGCT_37561
											CNTN2	ENSG00000184144	-0.806958	0.406602	NA	chr1	204834800	204835399	GBM_6824
											COA3	ENSG00000183978	-0.0627516	0.425043	0.567643	chr17	43216400	43217399	KIRP_116134
											COG2	ENSG00000135775	0.266586	0.000171484	0.000646253	chr1	230756800	230758199	BRCA_20011
											COG8	ENSG00000213380	0.421416	2.0853e-12	2.23877e-11	chr16	69438800	69450999	KIRP_111308
											COL11A1	ENSG00000060718	-3.50232	0.195404	NA	chr1	102825400	102827599	BRCA_8750
											COL16A1	ENSG00000084636	-1.10385	0.00565319	0.015398	chr1	31703600	31704399	SKCM_2072
											COL17A1	ENSG00000065618	-0.015088	0.991545	NA	chr10	103742800	103746199	CESC_31298
											COL1A1	ENSG00000108821	-0.433911	0.00769935	0.020222	chr17	50252400	50285799	TGCT_61627
											COL23A1	ENSG00000050767	-0.120553	0.770506	0.850246	chr5	178375200	178380799	KIRC_30204
											COL5A1	ENSG00000130635	-0.537656	0.00138992	0.00436929	chr9	134313000	134451599	BLCA_54455
											COL6A1	ENSG00000142156	0.0864648	0.722998	0.815322	chr21	46046000	46053599	TGCT_70885
											COL7A1	ENSG00000114270	-0.853368	0.0978655	0.180667	chr3	48593000	48606599	ESCA_23773
											COL8A2	ENSG00000171812	2.26174	0.236868	NA	chr1	36326000	36328999	THCA_2610
											COLGALT1	ENSG00000130309	-0.605947	2.86226e-12	3.01719e-11	chr19	17290800	17298399	LUSC_105069
											COLGALT2	ENSG00000198756	0.901874	0.242628	0.373006	chr1	184035800	184039599	ACC_5315
											COMMD7	ENSG00000149600	-0.0427557	0.56186	0.689768	chr20	32740200	32747599	BRCA_199882
											COMMD9	ENSG00000110442	0.346168	0.00668196	0.0178551	chr11	36149400	36150599	KIRP_83586
											COPA	ENSG00000122218	-0.0633382	0.483997	0.6229	chr1	159943400	159948599	BLCA_6693
											COPG1	ENSG00000181789	0.248874	1.09011e-05	5.0806e-05	chr3	129008200	129015999	BLCA_22940
											COQ9	ENSG00000088682	0.13906	0.0497553	0.102694	chr16	57149800	57151399	THCA_74234
											CORO1B	ENSG00000172725	-0.2214	0.00207341	0.00626974	chr11	67626000	67653199	PRAD_67997
											CORO2B	ENSG00000103647	-0.293806	0.76469	NA	chr15	68676400	68681799	SKCM_79188
											COX6C	ENSG00000164919	-0.198741	1.99584e-05	8.92887e-05	chr8	100138600	100142199	BRCA_101349
											COX7A2P1	ENSG00000258626	1.2355	0.615082	NA	chr14	67700000	67701999	PRAD_80466
											CPAMD8	ENSG00000160111	-1.7966	3.29678e-11	3.13537e-10	chr19	16934200	16970999	PRAD_100275
											CPB1	ENSG00000153002	-0.253524	0.859807	NA	chr3	148732800	148737799	BRCA_45968
											CPE	ENSG00000109472	-0.147096	0.0201414	0.0471176	chr4	165378800	165379799	LGG_22273
											CPEB3	ENSG00000107864	0.232842	0.216504	0.341097	chr10	92238400	92245399	PCPG_47389
											CPEB4	ENSG00000113742	1.38906	1.93648e-34	7.37792e-33	chr5	173762400	173776599	GBM_26027
											CPHL1P	ENSG00000240216	-1.97694	0.0448845	0.0940383	chr3	149283600	149287799	PRAD_24211
											CPLX2	ENSG00000145920	-1.2782	0.431073	NA	chr5	175796400	175797999	PCPG_26641
											CPNE4	ENSG00000196353	-0.549559	0.0362514	0.0783413	chr3	132344200	132344599	PRAD_23723
											CPNE5	ENSG00000124772	2.21163	0.576561	NA	chr6	36792200	36795599	LGG_28390
											CPPED1	ENSG00000103381	0.301913	0.000259403	0.000943627	chr16	12649800	12652199	KIRC_72630
											CPSF1P1	ENSG00000214076	1.83958	0.0177843	0.0421984	chr22	32203200	32204199	PRAD_108996
											CRABP1	ENSG00000166426	0.2867	0.0777101	0.149571	chr15	78334400	78339199	THCA_71394
											CRABP2	ENSG00000143320	-0.474545	6.99447e-17	1.11965e-15	chr1	157131800	157133199	BLCA_6573
											CRACR2B	ENSG00000177685	-0.935077	4.06006e-08	2.7327e-07	chr11	437000	444199	CHOL_39531
											CRAT	ENSG00000095321	-0.976044	1.29931e-06	7.0331e-06	chr9	128852000	128853799	LIHC_67605
											CREB3	ENSG00000107175	0.186551	0.0124074	0.0308293	chr9	35769000	35771399	PRAD_55314
											CREB3L1	ENSG00000157613	-1.53782	0.0803063	0.153481	chr11	46313800	46325399	STAD_71787
											CREB3L4	ENSG00000143578	-0.794546	6.53406e-16	9.83783e-15	chr1	153644000	153651599	PRAD_6661
											CROT	ENSG00000005469	0.0629037	0.446372	0.588041	chr7	87343400	87346199	PRAD_46275
											CSK	ENSG00000103653	-0.402644	1.41202e-14	1.85873e-13	chr15	74774000	74806399	LUSC_90592
											CSTA	ENSG00000121552	-0.691901	2.13979e-16	3.33419e-15	chr3	122325200	122329599	CESC_12872
											CT62	ENSG00000225362	-2.9529	0.0235419	NA	chr15	71288600	71290399	BLCA_77350
											CTB-178M22.2	ENSG00000253978	1.09961	0.247602	NA	chr5	168364000	168366599	HNSC_30911
											CTBP1-AS	ENSG00000280927	-0.390704	0.264828	0.399405	chr4	1542600	1547599	PRAD_26210
											CTD-2194D22.4	ENSG00000249326	-0.126186	0.919624	NA	chr5	1885000	1888199	PRAD_31046
											CTNNBIP1	ENSG00000178585	-0.0643657	0.663183	0.771512	chr1	9835400	9837999	CESC_526
											CTNND1	ENSG00000198561	-0.567009	6.80341e-23	1.56671e-21	chr11	57775000	57785199	THCA_55804
											CTNND2	ENSG00000169862	-0.251292	0.0388021	0.0830303	chr5	11791400	11793399	PRAD_31295
											CTSA	ENSG00000064601	-0.108636	0.0289568	0.0645444	chr20	45865800	45884999	COAD_114321
											CTSD	ENSG00000117984	-0.610095	1.1944e-22	2.71712e-21	chr11	1746600	1764599	GBM_45016
											CTSE	ENSG00000196188	-2.59209	0.411184	NA	chr1	205926400	205947799	LUAD_11062
											CTSF	ENSG00000174080	0.273407	0.0212699	0.0494364	chr11	66900200	66943999	PRAD_67826
											CTSV	ENSG00000136943	0.283336	0.0249385	0.0566564	chr9	97044800	97046799	CESC_28142
											CTU1	ENSG00000142544	-0.781275	2.73669e-05	0.000119718	chr19	50817800	50824199	ACC_82197
											CUBN	ENSG00000107611	0.682517	0.656258	NA	chr10	17228600	17230999	ACC_47729
											CUX2	ENSG00000111249	-0.210727	0.904994	NA	chr12	111074200	111076399	TGCT_50197
											CX3CL1	ENSG00000006210	-1.02347	0.484842	NA	chr16	57369800	57385399	CHOL_52843
											CXCL14	ENSG00000145824	-1.31965	0.00207392	0.00627025	chr5	135566800	135568999	KIRC_28066
											CXCL16	ENSG00000161921	-0.221812	0.0169957	0.0405893	chr17	4517600	4523199	CHOL_54094
											CXCL17	ENSG00000189377	-1.68903	0.455575	NA	chr19	42441600	42446599	BLCA_97512
											CXorf40A	ENSG00000197620	-0.0885306	0.242293	0.372583	chrX	149536800	149558399	BRCA_215586
											CYB5R1	ENSG00000159348	-0.00326074	0.959302	0.975009	chr1	202574000	202579399	PCPG_5863
											CYCSP6	ENSG00000214429	0.0134987	0.978939	0.986352	chr2	78541200	78541799	HNSC_12289
											CYP17A1	ENSG00000148795	0.0637036	0.990982	NA	chr10	103195600	103196599	ACC_50348
											CYP1A2	ENSG00000140505	0.538135	0.270344	0.405992	chr15	74739000	74773999	LIHC_93621
											CYP2A6	ENSG00000255974	-2.21164	0.271744	NA	chr19	40978200	40983399	LIHC_110143
											CYP2A7	ENSG00000198077	-0.921643	0.827858	NA	chr19	40978200	40983399	LIHC_110143
											CYP2B6	ENSG00000197408	1.30771	0.325634	0.46681	chr19	41159800	41161999	MESO_71584
											CYP2D6	ENSG00000100197	0.471741	0.266929	0.401797	chr22	42064400	42066199	LIHC_118025
											CYP2D7	ENSG00000205702	1.25417	0.00415865	0.0116872	chr22	42064400	42066199	LIHC_118025
											CYP2E1	ENSG00000130649	1.63865	0.0646162	0.128227	chr10	133527000	133535199	LIHC_73616
											CYP2S1	ENSG00000167600	-0.297018	0.502833	0.638981	chr19	41687200	41689199	CHOL_61436
											CYP3A4	ENSG00000160868	0.92816	0.843424	NA	chr7	99644800	99647399	LIHC_53792
											CYP3A7	ENSG00000160870	0.141493	0.947396	NA	chr7	99735000	99739799	LIHC_53850
											CYP4B1	ENSG00000142973	-2.12964	1.97708e-05	8.84917e-05	chr1	46767000	46770999	THCA_3275
											CYP4F11	ENSG00000171903	-0.591441	0.00122096	0.00388241	chr19	15921000	15938399	LUSC_104934
											CYP4F12	ENSG00000186204	-2.4641	0.12109	NA	chr19	15668400	15681199	LUSC_104924
											CYP4F2	ENSG00000186115	-2.15561	0.449507	NA	chr19	15668400	15681199	LIHC_108740
											CYP4F22	ENSG00000171954	-2.15679	3.17447e-10	2.71466e-09	chr19	15613800	15616999	BRCA_191989
											CYP4F23P	ENSG00000269516	-4.27012	1.23532e-12	1.35654e-11	chr19	15613800	15616999	BRCA_191989
											CYP4F3	ENSG00000186529	1.24035	0.149909	0.255557	chr19	15887600	15900799	COAD_108608
											CYP4F8	ENSG00000186526	-2.33613	0.00218716	0.00657341	chr19	15613800	15616999	BLCA_95543
											CYP4X1	ENSG00000186377	1.27494	0.426117	NA	chr1	46752600	46759599	BLCA_3232
											CYP4Z1	ENSG00000186160	0.0336692	0.993357	NA	chr1	46746800	46750399	BLCA_3228
											CYP4Z2P	ENSG00000154198	-3.70198	0.0361526	NA	chr1	46752600	46759599	BLCA_3232
											CYS1	ENSG00000205795	-0.318328	0.775266	NA	chr2	10090200	10090399	KIRP_11495
											CYSTM1	ENSG00000120306	0.341114	0.00196909	0.00598035	chr5	140169400	140170799	KIRC_28415
											DAB2IP	ENSG00000136848	0.32921	0.000285704	0.00103269	chr9	121650600	121653799	KIRC_47980
											DACT3	ENSG00000197380	0.972984	0.0221314	0.0511092	chr19	46657400	46664399	TGCT_67046
											DACT3-AS1	ENSG00000245598	0.175973	0.943261	NA	chr19	46657400	46664399	TGCT_67046
											DAGLA	ENSG00000134780	-0.276413	0.0165327	0.0396148	chr11	61676000	61750599	PCPG_51119
											DAND5	ENSG00000179284	-0.361025	0.786079	NA	chr19	12968800	12971999	ACC_79329
											DAPK2	ENSG00000035664	-1.4131	1.28959e-06	6.98652e-06	chr15	64021200	64023199	THCA_70523
											DAZAP1	ENSG00000071626	-0.366834	9.07316e-13	1.00697e-11	chr19	888000	938799	CESC_48402
											DBNDD2	ENSG00000244274	-0.728958	4.32603e-10	3.6315e-09	chr20	45403400	45408999	BRCA_201306
											DCAF10	ENSG00000122741	0.0433957	0.78998	0.86447	chr9	38185600	38187399	BRCA_109592
											DCAF11	ENSG00000100897	-0.0485124	0.354395	0.496282	chr14	23629800	23655599	ACC_63719
											DCAKD	ENSG00000172992	-0.18848	0.218572	0.343603	chr17	45094400	45116999	LGG_67729
											DCST1	ENSG00000163357	-1.74665	0.000422827	0.00148009	chr1	155032000	155095199	LUAD_7506
											DCST2	ENSG00000163354	-0.827221	0.124742	0.220531	chr1	155032000	155095199	CESC_4443
											DCTN3	ENSG00000137100	0.378801	8.2557e-08	5.29795e-07	chr9	34644400	34657399	MESO_39258
											DCXR	ENSG00000169738	0.193531	0.00136753	0.00430612	chr17	82074600	82133599	PRAD_95573
											DDB1	ENSG00000167986	-0.131192	0.00742906	0.019607	chr11	60889200	60893999	ACC_52800
											DDI2	ENSG00000197312	-0.496369	4.68758e-09	3.51897e-08	chr1	16006400	16009199	BRCA_1906
											DDX11	ENSG00000013573	-0.326755	0.0306806	0.0677475	chr12	31101800	31105399	STAD_78020
											DDX59	ENSG00000118197	0.760034	1.55667e-12	1.6965e-11	chr1	200754600	200758599	BRCA_15821
											DECR2	ENSG00000242612	-0.282582	0.000913923	0.00299083	chr16	477000	487599	KIRC_71666
											DEDD	ENSG00000158796	0.243803	0.000183632	0.000688988	chr1	161530000	161531599	BLCA_6952
											DEF6	ENSG00000023892	-0.0751699	0.728937	0.818981	chr6	35494200	35498599	CESC_20809
											DENND2A	ENSG00000146966	-2.01748	0.157018	NA	chr7	140635800	140637399	GBM_35816
											DENND5B	ENSG00000170456	-0.102119	0.573913	0.699465	chr12	31590000	31591599	GBM_50326
											DEXI	ENSG00000182108	0.259782	0.00349176	0.00998141	chr16	11196600	11203599	HNSC_72644
											DGAT1	ENSG00000185000	0.413367	8.72548e-06	4.1282e-05	chr8	144670400	144697199	SKCM_53918
											DGAT2L7P	ENSG00000205267	2.35196	0.275098	NA	chr7	100904400	100912199	STAD_47616
											DGKG	ENSG00000058866	2.0956	0.104336	0.190215	chr3	186311200	186312199	GBM_19138
											DHRS2	ENSG00000100867	-0.621887	8.34768e-10	6.82413e-09	chr14	23629800	23655599	ACC_63715
											DHRS3	ENSG00000162496	-2.44681	5.29559e-31	1.74764e-29	chr1	12614400	12619399	LIHC_937
											DHX37	ENSG00000150990	-0.491843	4.63753e-11	4.34652e-10	chr12	124629200	124653199	TGCT_50804
											DHX58	ENSG00000108771	0.177388	0.699343	0.798313	chr17	42103400	42115599	ESCA_105703
											DIP2C	ENSG00000151240	-0.104562	0.251577	0.383555	chr10	489600	495399	LGG_43924
											DLG3	ENSG00000082458	-0.767941	1.31929e-22	2.99395e-21	chrX	70451200	70457599	BLCA_106905
											DLG3-AS1	ENSG00000231651	-1.89259	0.240989	NA	chrX	70451200	70457599	BRCA_214080
											DLG5-AS1	ENSG00000233871	-0.570982	0.138838	0.240372	chr10	77843400	77862399	ACC_49343
											DLK1	ENSG00000185559	-0.938552	0.602992	NA	chr14	100650600	100655399	PCPG_63038
											DLK2	ENSG00000171462	0.901596	0.0134384	0.0330148	chr6	43493200	43496999	LUSC_44101
											DLL3	ENSG00000090932	2.02781	0.542747	NA	chr19	39107600	39210799	CHOL_61194
											DLX2	ENSG00000115844	-2.01982	9.78242e-13	1.0812e-11	chr2	172101400	172103399	GBM_12572
											DLX3	ENSG00000064195	-2.50246	7.234e-35	2.81331e-33	chr17	49859800	49924399	BRCA_178475
											DMBX1	ENSG00000197587	1.21556	0.012384	0.0307793	chr1	46488800	46491199	BLCA_3193
											DMKN	ENSG00000161249	0.0159751	0.937519	0.960369	chr19	35485200	35506599	LUSC_106068
											DMRT1	ENSG00000137090	1.29393	0.453648	NA	chr9	840600	842799	UCEC_53557
											DNAH14	ENSG00000185842	-0.201781	0.117304	0.209469	chr1	224929400	224930199	UCEC_10565
											DNAH5	ENSG00000039139	0.372254	0.298202	0.43725	chr5	14011000	14014399	LUAD_39661
											DNAJB5	ENSG00000137094	1.50416	5.94407e-15	8.15678e-14	chr9	34644400	34657399	MESO_39258
											DNAJC10	ENSG00000077232	0.103318	0.310526	0.451015	chr2	182714800	182717599	UCEC_19086
											DNAJC12	ENSG00000108176	-1.24668	1.14501e-32	4.03445e-31	chr10	67837400	67839799	BRCA_119921
											DNAJC18	ENSG00000170464	0.652894	0.0506085	0.104179	chr5	139803600	139806199	LGG_25539
											DNAJC6	ENSG00000116675	0.993219	9.49111e-15	1.27261e-13	chr1	65254000	65255599	ACC_2773
											DNM1P51	ENSG00000235370	0.438234	0.613758	0.731407	chr15	84077800	84081399	GBM_59782
											DNMBP-AS1	ENSG00000227695	-0.955675	0.536563	NA	chr10	99928000	99931599	UCEC_60963
											DNPEP	ENSG00000123992	-0.76768	3.33505e-14	4.23835e-13	chr2	219397600	219403999	PRAD_18170
											DNTTIP1	ENSG00000101457	0.445226	1.35681e-08	9.67051e-08	chr20	45783000	45787399	LUAD_130865
											DOCK6	ENSG00000130158	-0.551858	1.22776e-05	5.67834e-05	chr19	11314000	11391799	ACC_79158
											DOK1	ENSG00000115325	-0.409353	0.00263543	0.00777726	chr2	74552200	74556999	UCEC_15474
											DOK4	ENSG00000125170	0.309561	0.184576	0.30112	chr16	57479800	57480599	KIRC_74031
											DOK7	ENSG00000175920	-3.28716	5.58563e-24	1.34407e-22	chr4	3454000	3506799	MESO_18640
											DPF3	ENSG00000205683	1.689	3.27751e-16	5.03994e-15	chr14	72678400	72680999	GBM_57050
											DPYSL4	ENSG00000151640	0.790809	0.0138446	0.0338883	chr10	132488000	132494399	LGG_47474
											DPYSL5	ENSG00000157851	0.724762	0.00036684	0.00129984	chr2	26933000	26936599	LGG_8816
											DRC7	ENSG00000159625	0.0400225	0.994347	NA	chr16	57369800	57385399	CHOL_52843
											DSCAML1	ENSG00000177103	0.0816843	0.690608	0.792061	chr11	117512600	117513799	KIRC_57973
											DSP	ENSG00000096696	-1.27977	7.46795e-57	5.93164e-55	chr6	7135400	7151599	PRAD_37293
											DSTNP2	ENSG00000248593	-0.620448	0.0701402	0.137285	chr12	7188400	7191399	TGCT_45881
											DTL	ENSG00000143476	0.573223	6.17385e-06	3.0036e-05	chr1	211927800	211930799	LIHC_11960
											DTNB	ENSG00000138101	-0.201655	0.0752604	0.145815	chr2	25691800	25698599	UCEC_13186
											DTX2	ENSG00000091073	0.734771	3.18782e-06	1.6238e-05	chr7	76467000	76471599	MESO_32371
											DTX2P1	ENSG00000186704	1.38481	0.149324	0.254768	chr7	76510000	76514799	BLCA_43964
											DUSP2	ENSG00000158050	-2.18296	2.75051e-19	5.13529e-18	chr2	96137800	96150399	LUAD_18701
											DUSP3	ENSG00000108861	-0.209842	0.0203925	0.0476097	chr17	44166800	44231999	KIRC_78245
											DUSP4	ENSG00000120875	-4.26048	2.97051e-240	5.56821e-237	chr8	29339800	29343799	SKCM_49060
											DYDC2	ENSG00000133665	-1.59572	0.387141	NA	chr10	80356400	80357999	UCEC_60314
											DYNC2LI1	ENSG00000138036	0.670472	1.81761e-08	1.27655e-07	chr2	43441200	43443999	CHOL_8368
											E2F2	ENSG00000007968	-0.746845	2.68144e-07	1.60792e-06	chr1	23523000	23528799	BRCA_2838
											E2F4	ENSG00000205250	-0.107574	0.111582	0.201372	chr16	67366400	67373999	COAD_97069
											EBI3	ENSG00000105246	2.49788	0.377569	NA	chr19	4221000	4237199	THCA_82981
											ECH1	ENSG00000104823	-0.361493	9.32324e-12	9.32572e-11	chr19	38988200	38994799	KIRP_125876
											ECI2	ENSG00000198721	-0.103441	0.236078	0.365334	chr6	4132000	4136999	PRAD_37163
											ECT2	ENSG00000114346	0.0839983	0.202875	0.324285	chr3	172535200	172537399	CESC_14339
											EDEM2	ENSG00000088298	0.308192	0.00293665	0.00855706	chr20	35259000	35264999	CHOL_63581
											EDEM3	ENSG00000116406	0.37705	4.02106e-11	3.79913e-10	chr1	184906000	184906599	UCEC_8402
											EFCC1	ENSG00000114654	-0.044405	0.850985	0.90573	chr3	128998400	129006199	BRCA_44798
											EFNA2	ENSG00000099617	0.617938	0.199405	0.319983	chr19	1291600	1297599	COAD_107084
											EFNA3	ENSG00000143590	-1.66062	1.74737e-26	4.65925e-25	chr1	155032000	155095199	CHOL_3715
											EFNA4	ENSG00000243364	-0.480336	2.77374e-05	0.000121169	chr1	155032000	155095199	CHOL_3717
											EFS	ENSG00000100842	-3.60109	0.0260124	NA	chr14	23135200	23147199	HNSC_66903
											EGR1	ENSG00000120738	1.55955	1.96614e-08	1.37571e-07	chr5	138470200	138471399	LUAD_44123
											EHMT2-AS1	ENSG00000237080	-0.381359	0.647731	0.75938	chr6	31734200	31738799	PRAD_38634
											EIF2AK1	ENSG00000086232	-0.0186836	0.861175	0.912328	chr7	6046600	6074999	ACC_33846
											EIF2AK4	ENSG00000128829	0.0194492	0.809564	0.877978	chr15	40124800	40125599	BRCA_158058
											EIF2B2	ENSG00000119718	0.300992	4.55231e-06	2.26288e-05	chr14	74944000	74965799	THCA_67676
											EIF2B5	ENSG00000145191	-0.271326	2.63791e-07	1.58537e-06	chr3	183956400	183960399	LUSC_29162
											EIF2S3	ENSG00000130741	-0.343786	1.66895e-12	1.81359e-11	chrX	23796000	23798599	BRCA_212819
											EIF4G1	ENSG00000114867	-0.228462	5.14067e-09	3.84371e-08	chr3	183998400	184000199	ESCA_28871
											ELAVL3	ENSG00000196361	0.959205	0.749171	NA	chr19	11314000	11391799	PCPG_77361
											ELFN2	ENSG00000166897	-0.595803	0.191874	0.310675	chr22	37328800	37330399	LGG_78781
											ELL3	ENSG00000128886	-1.39145	1.47738e-19	2.82299e-18	chr15	43788800	43804399	BRCA_158459
											ELOVL1	ENSG00000066322	-0.441464	1.78536e-19	3.38047e-18	chr1	43266400	43273399	THCA_3025
											ELP2	ENSG00000134759	-0.842888	1.42976e-08	1.01557e-07	chr18	36109000	36113399	LUSC_102037
											EMILIN1	ENSG00000138080	-0.373262	0.147641	0.252627	chr2	27091200	27103799	LIHC_15932
											EMP3	ENSG00000142227	-0.140129	0.640126	0.75381	chr19	48307000	48377199	LGG_73891
											EMX1	ENSG00000135638	-2.17137	1.29156e-07	8.08086e-07	chr2	73111800	73113599	KIRC_11622
											ENAH	ENSG00000154380	-0.417812	6.17999e-19	1.13129e-17	chr1	225868400	225879999	BRCA_19256
											ENHO	ENSG00000168913	0.40094	0.433966	0.576556	chr9	34644400	34657399	TGCT_37561
											ENO1	ENSG00000074800	-0.428824	6.93623e-14	8.47586e-13	chr1	8895000	8917999	KIRP_671
											ENO2	ENSG00000111674	0.473311	4.1619e-06	2.08306e-05	chr12	6815800	6831999	TGCT_45753
											ENTPD6	ENSG00000197586	-0.806533	1.86528e-18	3.33632e-17	chr20	25229200	25233999	COAD_113141
											EPCAM	ENSG00000119888	-0.369748	2.61202e-15	3.71208e-14	chr2	47104600	47108799	BRCA_25791
											EPHA1	ENSG00000146904	0.15138	0.383247	0.526144	chr7	143407800	143409599	UCEC_48227
											EPHA10	ENSG00000183317	0.115452	0.677508	0.782412	chr1	37751600	37754399	LGG_1771
											EPHA2	ENSG00000142627	-3.22414	7.53809e-132	3.36432e-129	chr1	15789800	15801999	CESC_815
											EPHB3	ENSG00000182580	-0.600363	0.00183381	0.00560673	chr3	184127400	184147999	LUSC_29233
											EPN2	ENSG00000072134	-0.0870307	0.330315	0.471322	chr17	19264600	19265999	LGG_66617
											EPOR	ENSG00000187266	-0.0824234	0.607414	0.726693	chr19	11314000	11391799	ACC_79169
											EPS8L1	ENSG00000131037	-1.45203	1.24296e-21	2.68734e-20	chr19	55075600	55077799	PRAD_103115
											EPS8L2	ENSG00000177106	-0.72792	6.89444e-14	8.43029e-13	chr11	437000	444199	CHOL_39531
											ERBB2	ENSG00000141736	-1.32303	1.55448e-50	1.04816e-48	chr17	39669400	39677999	STAD_99321
											ERBB3	ENSG00000065361	-1.41641	1.21089e-55	9.11573e-54	chr12	56020000	56023999	ACC_57713
											ERGIC1	ENSG00000113719	-0.620282	2.76882e-18	4.87338e-17	chr5	173312600	173333799	PRAD_36461
											ERV3-1	ENSG00000213462	0.23392	0.40226	0.545494	chr7	64997800	65000599	LUAD_57077
											ESRP1	ENSG00000104413	-1.08946	1.9409e-78	2.45826e-76	chr8	94227000	94228999	PCPG_39126
											ESRP2	ENSG00000103067	-2.6213	5.55752e-236	7.44112e-233	chr16	68409000	68431599	PRAD_88866
											ETHE1	ENSG00000105755	-0.251392	0.0133938	0.0329226	chr19	43677600	43680599	COAD_110349
											ETS2	ENSG00000157557	-0.544498	1.73485e-05	7.83233e-05	chr21	39079000	39088399	PRAD_107338
											ETV3	ENSG00000117036	0.152418	0.0317683	0.0698777	chr1	157131800	157133199	BLCA_6573
											ETV4	ENSG00000175832	-1.11863	0.0533456	0.108822	chr17	43544000	43546399	TGCT_61119
											ETV6	ENSG00000139083	-0.939605	1.51869e-06	8.11281e-06	chr12	11884200	11886999	LUSC_77540
											EVA1B	ENSG00000142694	0.933438	2.8891e-08	1.98229e-07	chr1	36326000	36328999	LUAD_3169
											EVL	ENSG00000196405	-1.48591	2.67142e-69	2.89456e-67	chr14	99985200	99986399	BRCA_156244
											EVPL	ENSG00000167880	-1.02713	5.34827e-41	2.63132e-39	chr17	76020800	76046599	BLCA_89529
											EWSAT1	ENSG00000212766	-2.5857	0.117431	NA	chr15	69090400	69094399	HNSC_70764
											EXOC3L4	ENSG00000205436	1.10922	0.252574	0.384794	chr14	102682600	102684399	LIHC_90984
											EYA2	ENSG00000064655	-0.316761	0.270961	0.406822	chr20	46770000	46772599	UCEC_98703
											F2	ENSG00000180210	0.0400723	0.991692	NA	chr11	46515400	46523399	LIHC_75500
											F2RL1	ENSG00000164251	-0.203606	0.0960404	0.177875	chr5	76816600	76820399	PRAD_33195
											FA2H	ENSG00000103089	1.12008	2.34873e-09	1.82912e-08	chr16	74765000	74777599	LUAD_112793
											FAAH	ENSG00000117480	-0.287729	0.0466574	0.097231	chr1	46400800	46408599	COAD_3631
											FADS1	ENSG00000149485	-1.3642	4.92163e-34	1.83412e-32	chr11	61825400	61830399	GBM_46496
											FADS2	ENSG00000134824	-0.677474	0.000161311	0.0006121	chr11	61825400	61830399	LGG_49266
											FADS3	ENSG00000221968	-0.236099	0.0453137	0.0947679	chr11	61881000	61894999	KIRC_55672
											FADS6	ENSG00000172782	-0.134095	0.913173	NA	chr17	74893800	74897999	LIHC_103607
											FAHD1	ENSG00000180185	-0.0568889	0.479099	0.618421	chr16	1862800	1863399	KIRC_71891
											FAHD2B	ENSG00000144199	-0.281662	0.2464	0.377351	chr2	97079200	97087399	BRCA_28910
											FAIM2	ENSG00000135472	-0.712646	0.489917	0.628276	chr12	49945800	49981199	LGG_53549
											FAM102A	ENSG00000167106	-1.39569	3.07377e-22	6.83486e-21	chr9	127923200	128030399	CHOL_35434
											FAM110A	ENSG00000125898	-1.51268	7.95043e-54	5.84435e-52	chr20	840000	846599	BLCA_99065
											FAM111B	ENSG00000189057	0.657245	6.6235e-13	7.44349e-12	chr11	59106200	59107799	MESO_47004
											FAM118A	ENSG00000100376	-0.522953	0.000305236	0.00109568	chr22	45308600	45311199	PRAD_110070
											FAM120A	ENSG00000048828	-0.249285	2.89583e-08	1.98618e-07	chr9	93310200	93314599	COAD_62528
											FAM120AOS	ENSG00000188938	-0.221112	0.00103004	0.00333072	chr9	93572600	93584399	PRAD_56582
											FAM155B	ENSG00000130054	-0.22488	0.104153	0.189973	chrX	69504200	69505399	ESCA_125707
											FAM157A	ENSG00000236438	-0.818252	8.28445e-09	6.06847e-08	chr3	197889600	197890999	LUSC_31128
											FAM174B	ENSG00000185442	-1.57101	5.27868e-58	4.32091e-56	chr15	92641400	92658999	PRAD_85611
											FAM178B	ENSG00000168754	-0.864313	2.13892e-11	2.07098e-10	chr2	96787600	96941399	LUAD_18798
											FAM182B	ENSG00000175170	1.39437	0.105508	0.191977	chr20	25848200	25862199	PCPG_81136
											FAM192A	ENSG00000172775	-0.10518	0.111148	0.200701	chr16	57255800	57260999	LGG_64474
											FAM20B	ENSG00000116199	-0.152086	0.0295243	0.0655458	chr1	178652400	178659399	BRCA_14367
											FAM20C	ENSG00000177706	-0.323232	0.298614	0.437649	chr7	227400	237399	KIRC_35504
											FAM218A	ENSG00000250486	0.24218	0.446095	0.587775	chr4	165378800	165379799	LGG_22273
											FAM221B	ENSG00000204930	-1.73901	0.347133	NA	chr9	35769000	35771399	PRAD_55313
											FAM222A	ENSG00000139438	0.644713	4.60167e-11	4.31508e-10	chr12	109713800	109732999	PCPG_57083
											FAM222A-AS1	ENSG00000255650	0.992447	0.230086	0.358011	chr12	109713800	109732999	PCPG_57083
											FAM3B	ENSG00000183844	-2.53321	0.107056	NA	chr21	41457400	41461599	BLCA_103206
											FAM47E	ENSG00000189157	-0.100658	0.737726	0.826135	chr4	76251000	76253199	PCPG_20012
											FAM71F1	ENSG00000135248	-1.63654	0.770882	NA	chr7	128298000	128300399	TGCT_31865
											FAM83A	ENSG00000147689	-2.61749	3.44203e-17	5.62518e-16	chr8	122898600	122899799	LUSC_59485
											FAM83E	ENSG00000105523	0.0236881	0.974212	0.983817	chr19	48733200	48768799	PRAD_102427
											FAM83F	ENSG00000133477	-0.516082	0.035172	0.0763343	chr22	40007000	40007799	BLCA_105157
											FAM86EP	ENSG00000251669	-0.453343	0.0842479	0.159728	chr4	3941000	3942799	TGCT_17881
											FAM89A	ENSG00000182118	0.0645121	0.731941	0.821325	chr1	231039200	231041199	SKCM_9985
											FANCE	ENSG00000112039	0.241095	0.0747344	0.144945	chr6	35077400	35079799	CESC_20772
											FANCI	ENSG00000140525	0.141965	3.10664e-05	0.000134645	chr15	89500200	89507599	CESC_41971
											FARP2	ENSG00000006607	0.271817	0.00473345	0.0131095	chr2	241373600	241375199	COAD_21677
											FASN	ENSG00000169710	-1.08138	1.43428e-43	7.77042e-42	chr17	82074600	82133599	PRAD_95545
											FAT2	ENSG00000086570	0.849514	0.597781	NA	chr5	151612400	151613599	LUSC_39497
											FBLIM1	ENSG00000162458	-1.09694	0.0176423	0.0419144	chr1	16161800	16177799	UCEC_1050
											FBLN1	ENSG00000077942	-0.206667	0.218356	0.343379	chr22	45887800	45894199	PRAD_110122
											FBN3	ENSG00000142449	1.93863	0.245587	NA	chr19	8144400	8147599	THCA_83267
											FBP1	ENSG00000165140	-0.772469	1.38385e-24	3.39977e-23	chr9	94989200	94993199	LUAD_73215
											FBXL16	ENSG00000127585	-0.474575	0.00112624	0.00360877	chr16	517800	754399	LUAD_109016
											FBXL6	ENSG00000182325	-0.13842	0.249224	0.380866	chr8	144670400	144697199	LUAD_70693
											FBXO10	ENSG00000147912	-0.491288	0.0591154	0.118731	chr9	37449200	37451999	CHOL_33842
											FBXO16	ENSG00000214050	0.341044	0.160872	0.270379	chr8	28489400	28490999	SKCM_48992
											FBXO17	ENSG00000269190	-0.411082	0.0917562	0.171255	chr19	38988200	38994799	BLCA_97093
											FBXO27	ENSG00000161243	-0.151156	0.49268	0.630654	chr19	38988200	38994799	LUSC_106498
											FBXO41	ENSG00000163013	-0.204388	0.0572476	0.115549	chr2	73282200	73287199	PCPG_10006
											FBXO45	ENSG00000174013	0.400016	1.86671e-09	1.46591e-08	chr3	196220800	196223599	BLCA_25816
											FCF1P2	ENSG00000228638	0.0400519	0.994343	NA	chr3	48352200	48359199	PCPG_15338
											FCGBP	ENSG00000275395	0.76566	0.321801	0.463297	chr19	39933600	39937799	COAD_109908
											FCHSD1	ENSG00000197948	0.467011	0.0015105	0.00470417	chr5	141647000	141651999	SKCM_34732
											FDPS	ENSG00000160752	-0.0284948	0.572166	0.698233	chr1	155032000	155095199	LUSC_6126
											FDXR	ENSG00000161513	0.175529	0.017354	0.0413028	chr17	74877600	74890999	KIRP_118804
											FENDRR	ENSG00000268388	-0.152611	0.94542	NA	chr16	86462200	86465599	COAD_98276
											FER1L4	ENSG00000088340	-1.2785	7.81243e-05	0.00031568	chr20	35606200	35613399	BLCA_100494
											FER1L5	ENSG00000249715	-0.162831	0.696346	0.796109	chr2	96635800	96643199	TGCT_10521
											FES	ENSG00000182511	-0.454387	0.432925	0.575586	chr15	90884200	90896399	UCEC_81353
											FFAR2	ENSG00000126262	-1.27875	0.229103	0.356778	chr19	35437200	35443399	PRAD_101110
											FGD3	ENSG00000127084	-1.34246	4.98331e-12	5.1269e-11	chr9	92992600	92995999	BRCA_111124
											FGFBP3	ENSG00000174721	-0.303165	0.136959	0.237867	chr10	91879400	91882599	LGG_46294
											FGFR2	ENSG00000066468	-1.64552	7.71237e-38	3.35426e-36	chr10	121607400	121610199	BRCA_124417
											FIRRE	ENSG00000213468	-1.28391	1.47161e-08	1.04371e-07	chrX	131827400	131829199	GBM_76842
											FKBP10	ENSG00000141756	-0.632987	1.31805e-10	1.17876e-09	chr17	41807800	41814199	STAD_100046
											FKBP4	ENSG00000004478	-0.278246	3.94818e-12	4.10475e-11	chr12	3214400	3216599	BRCA_137177
											FKBP5	ENSG00000096060	-0.093849	0.174687	0.288452	chr6	35590200	35590999	PRAD_39092
											FKBP6	ENSG00000077800	-0.1473	0.94422	NA	chr7	73387400	73391999	TGCT_30130
											FLAD1	ENSG00000160688	-0.220274	0.0011633	0.00371674	chr1	155032000	155095199	CHOL_3717
											FLJ12825	ENSG00000248265	0.718815	0.420986	NA	chr12	54026800	54039399	KIRP_91980
											FLRT1	ENSG00000126500	-0.540147	0.174192	0.287813	chr11	64091400	64099399	ACC_53046
											FLVCR2	ENSG00000119686	-1.2874	7.37948e-11	6.77748e-10	chr14	75617800	75619799	KIRP_101964
											FMNL1	ENSG00000184922	-0.972161	1.42742e-09	1.13281e-08	chr17	45227200	45231999	MESO_65556
											FMO5	ENSG00000131781	-0.0629169	0.723463	0.815614	chr1	147197400	147198999	CHOL_3178
											FMOD	ENSG00000122176	0.301433	0.890011	NA	chr1	203350600	203352399	PRAD_8683
											FNDC5	ENSG00000160097	0.970012	0.0628204	0.125123	chr1	32739600	32779599	STAD_2792
											FOLH1	ENSG00000086205	0.00870212	0.995474	NA	chr11	49070200	49070399	PRAD_66587
											FOLR1	ENSG00000110195	0.293589	0.826132	NA	chr11	71958400	71962599	KIRP_85659
											FOXA3	ENSG00000170608	-0.930999	0.288073	0.425829	chr19	46039600	46042999	COAD_110685
											FOXC2	ENSG00000176692	0.0581031	0.972729	NA	chr16	86566600	86570599	KIRC_75486
											FOXF1	ENSG00000103241	1.11325	0.481553	NA	chr16	86462200	86465599	COAD_98276
											FOXI3	ENSG00000214336	1.75416	4.68297e-08	3.12726e-07	chr2	88451800	88452999	TGCT_10407
											FOXK2	ENSG00000141568	-0.154948	0.059415	0.119243	chr17	82469600	82514599	HNSC_79711
											FOXN1	ENSG00000109101	-3.16104	0.259788	NA	chr17	28402600	28409599	HNSC_76318
											FOXO6	ENSG00000204060	-3.54244	5.93314e-36	2.43363e-34	chr1	41357600	41367799	HNSC_2526
											FOXP4-AS1	ENSG00000234753	-0.802731	0.40501	0.547954	chr6	41536600	41538599	BRCA_71592
											FOXRED2	ENSG00000100350	-0.0591785	0.389269	0.531957	chr22	36331400	36339999	ESCA_122956
											FRMD6	ENSG00000139926	-0.845847	3.50819e-13	4.0369e-12	chr14	51532200	51535599	CESC_39085
											FSCN2	ENSG00000186765	-0.528251	0.29521	0.434051	chr17	81486200	81496399	THCA_80337
											FSD1	ENSG00000105255	0.336587	0.0018095	0.00554324	chr19	4583400	4585799	LGG_71778
											FTCD	ENSG00000160282	-0.809314	0.0891512	0.167382	chr21	46149600	46162199	ACC_86907
											FTCD-AS1	ENSG00000237338	-0.603579	0.830012	NA	chr21	46149600	46162199	KIRP_133496
											FTLP14	ENSG00000260459	-0.949184	0.016449	0.0394293	chr16	68409000	68431599	PRAD_88866
											FTO	ENSG00000140718	-0.339213	2.60517e-05	0.000114526	chr16	53913800	53914199	KIRC_73841
											FUK	ENSG00000157353	-0.104658	0.391563	0.534184	chr16	70934200	70938999	KIRP_111453
											FUT1	ENSG00000174951	-0.498764	0.000123747	0.000479321	chr19	48733200	48768799	ESCA_115751
											FUT3	ENSG00000171124	0.714392	0.562234	0.690091	chr19	5811800	5815799	COAD_107659
											FUZ	ENSG00000010361	0.0919533	0.458693	0.59968	chr19	50178400	50217999	COAD_111289
											FXYD3	ENSG00000089356	-0.687429	1.06296e-19	2.05839e-18	chr19	34992600	34998999	LIHC_109641
											FXYD6	ENSG00000137726	-0.876038	0.22501	0.351567	chr11	117731000	117753199	LGG_51366
											FYTTD1	ENSG00000122068	0.367301	0.000109039	0.000427871	chr3	197905600	197908999	CESC_15510
											FZD3	ENSG00000104290	0.194297	0.250305	0.382114	chr8	28489400	28490999	SKCM_48992
											FZD9	ENSG00000188763	1.33883	2.41296e-10	2.09791e-09	chr7	73377600	73378999	BRCA_86819
											G6PC	ENSG00000131482	-3.56339	0.147615	NA	chr17	43216400	43217399	KIRP_116134
											GABARAP	ENSG00000170296	-0.121605	0.307857	0.44825	chr17	6976800	6978999	COAD_99234
											GAD1	ENSG00000128683	0.0955056	0.676123	0.781569	chr2	170815800	170817399	PCPG_12139
											GAL	ENSG00000069482	-0.4427	2.85873e-05	0.000124679	chr11	68675200	68688799	STAD_73558
											GAL3ST2	ENSG00000154252	-1.28358	0.575452	NA	chr2	241373600	241375199	COAD_21677
											GALC	ENSG00000054983	0.674814	1.55437e-15	2.27097e-14	chr14	87992000	87994599	CESC_39799
											GALE	ENSG00000117308	0.021832	0.823744	0.886858	chr1	24016600	24024399	THCA_1722
											GALM	ENSG00000143891	-0.55762	0.00206522	0.00624901	chr2	38789400	38789999	COAD_13716
											GALNT6	ENSG00000139629	-1.66189	1.75529e-49	1.14246e-47	chr12	51401200	51413599	COAD_79590
											GALNT9	ENSG00000182870	0.801756	0.412897	0.555857	chr12	132327800	132330799	MESO_54298
											GAMT	ENSG00000130005	-0.166076	0.247276	0.378528	chr19	1745800	1749599	CHOL_59148
											GAN	ENSG00000261609	0.222873	0.0719377	0.140305	chr16	81323000	81327799	LGG_65246
											GARNL3	ENSG00000136895	-1.17811	0.000230229	0.000846703	chr9	127533600	127589199	PRAD_58084
											GAS6-AS1	ENSG00000233695	-0.859982	0.667239	NA	chr13	113840000	113842199	LIHC_87781
											GATA2	ENSG00000179348	-1.02308	2.49402e-24	6.0636e-23	chr3	128083800	128085399	PRAD_23427
											GATA2-AS1	ENSG00000244300	-1.67029	0.0276238	0.0619314	chr3	128502000	128508399	BLCA_22895
											GATA3-AS1	ENSG00000197308	-1.55744	7.76844e-43	4.11354e-41	chr10	7946200	7947799	BRCA_116476
											GBP3	ENSG00000117226	-0.858378	0.0998882	0.183731	chr1	89021600	89022799	MESO_3323
											GCK	ENSG00000106633	2.11945	0.263554	NA	chr7	44156400	44159999	LIHC_51996
											GCKR	ENSG00000084734	2.29798	0.316094	NA	chr2	27091200	27103799	LIHC_15932
											GDE1	ENSG00000006007	0.13438	0.00435787	0.0121905	chr16	19393600	19397599	BRCA_166514
											GDI2	ENSG00000057608	-0.0815387	0.0608708	0.121787	chr10	5484200	5505399	BRCA_116150
											GDPD5	ENSG00000158555	-0.923966	1.35462e-06	7.31319e-06	chr11	75504800	75514599	PCPG_52205
											GFAP	ENSG00000131095	-0.38481	0.626593	0.741883	chr17	45009000	45013999	LGG_67711
											GFRA1	ENSG00000151892	-1.32452	5.81424e-60	5.11681e-58	chr10	116669600	116672599	BRCA_123747
											GGCT	ENSG00000006625	-0.336734	6.19248e-06	3.01032e-05	chr7	30165400	30166799	BLCA_42370
											GGT1	ENSG00000100031	-0.772334	0.00799225	0.0208801	chr22	24597400	24604399	KIRC_91464
											GGT6	ENSG00000167741	-0.964995	0.210471	0.333347	chr17	4511800	4515999	CHOL_54091
											GHDC	ENSG00000167925	0.292324	0.115207	0.206635	chr17	41807800	41814199	STAD_100049
											GHR	ENSG00000112964	-1.86565	3.70272e-31	1.22845e-29	chr5	42423000	42426199	PRAD_32102
											GJB2	ENSG00000165474	-0.405298	0.500054	0.637091	chr13	20192200	20193999	CESC_37391
											GJC3	ENSG00000176402	0.0982551	0.878615	0.924015	chr7	99954200	99961199	BRCA_88385
											GK5	ENSG00000175066	0.469292	0.00317952	0.00918479	chr3	142222600	142225999	KIRP_29511
											GLB1L2	ENSG00000149328	-0.317946	0.00497964	0.013729	chr11	134331600	134331999	STAD_76153
											GLOD4	ENSG00000167699	0.129969	0.099093	0.182538	chr17	993400	995399	KIRP_112904
											GLRX3	ENSG00000108010	-0.106344	0.0573855	0.11579	chr10	130134800	130139799	LUSC_70498
											GLTP	ENSG00000139433	-0.121166	0.155773	0.263369	chr12	109713800	109732999	LUSC_81775
											GLYCTK	ENSG00000168237	0.343882	0.150669	0.25659	chr3	51981600	51986999	COAD_23952
											GMPR	ENSG00000137198	-1.02887	0.000109185	0.000428348	chr6	16237600	16239999	PRAD_37713
											GNA12	ENSG00000146535	0.18233	0.00307825	0.00892663	chr7	2454400	2465599	GBM_30629
											GNA14	ENSG00000156049	-1.27255	5.91645e-06	2.88586e-05	chr9	77647400	77649399	THCA_46633
											GNA15	ENSG00000060558	-1.5056	0.377998	NA	chr19	3171600	3180399	CESC_48657
											GNAI2	ENSG00000114353	0.0464903	0.435903	0.578274	chr3	50231800	50241199	CESC_11955
											GNAO1	ENSG00000087258	-3.18009	7.3501e-18	1.26055e-16	chr16	56585000	56592399	LGG_64409
											GNAT1	ENSG00000114349	-3.71713	0.0666368	NA	chr3	50190400	50196199	LIHC_26209
											GNB1L	ENSG00000185838	-1.17185	1.05132e-09	8.4981e-09	chr22	19868600	19878799	SKCM_98497
											GNB3	ENSG00000111664	-0.875651	0.0821632	0.156424	chr12	6815800	6831999	PCPG_54089
											GNL3	ENSG00000163938	-0.759262	1.28801e-20	2.64156e-19	chr3	52685400	52688199	PRAD_21386
											GNLY	ENSG00000115523	-1.95487	0.641189	NA	chr2	85693000	85695199	THCA_12304
											GNPTG	ENSG00000090581	-0.0407759	0.711647	0.806763	chr16	1413000	1561199	ACC_68986
											GOLGA2	ENSG00000167110	-0.0697139	0.192688	0.311804	chr9	127923200	128030399	PRAD_58182
											GOLGA2P8	ENSG00000214433	0.572021	0.553777	0.682796	chr15	90290600	90297199	CHOL_51156
											GOLPH3	ENSG00000113384	0.00681336	0.918807	0.94889	chr5	32249800	32252199	LUAD_40204
											GOLT1A	ENSG00000174567	0.192585	0.175775	0.28986	chr1	203897000	203901399	LIHC_11175
											GP2	ENSG00000169347	0.874418	0.551209	NA	chr16	20050200	20051199	BRCA_166613
											GPATCH4	ENSG00000160818	-0.209641	0.0232585	0.0532724	chr1	156454600	156486399	CESC_4631
											GPHA2	ENSG00000149735	2.88898	0.0287797	NA	chr11	64931200	64937199	TGCT_43701
											GPR139	ENSG00000180269	-5.04154	0.00143868	NA	chr16	20072000	20075399	PCPG_67607
											GPR153	ENSG00000158292	-0.412337	0.00859271	0.0222965	chr1	6260000	6265199	CESC_293
											GPR157	ENSG00000180758	-1.5977	0.00412313	0.0115996	chr1	9337200	9343399	UCEC_591
											GPR162	ENSG00000250510	0.127629	0.942239	NA	chr12	6353800	6365599	CHOL_43599
											GPR19	ENSG00000183150	0.526733	0.011356	0.0284813	chr12	12365200	12366999	PCPG_54261
											GPR35	ENSG00000178623	0.167712	0.84137	0.899582	chr2	240564000	240566799	CHOL_12484
											GPRC5A	ENSG00000013588	-2.59274	7.45479e-63	6.95224e-61	chr12	12914400	12915199	ESCA_81537
											GPRC5B	ENSG00000167191	-0.358183	0.0361132	0.0780877	chr16	19882600	19885999	LGG_63742
											GPRC5C	ENSG00000170412	-1.9405	5.06387e-34	1.88338e-32	chr17	74378800	74381799	TGCT_62482
											GPRC5D	ENSG00000111291	-0.100531	0.837203	0.896456	chr12	12927200	12929999	TGCT_46477
											GPSM1	ENSG00000160360	-0.608962	5.5248e-05	0.000230139	chr9	136301000	136385199	LGG_43655
											GPX1	ENSG00000233276	0.339775	0.744184	NA	chr3	49493400	49498399	KIRP_25240
											GPX2	ENSG00000176153	0.0896028	0.898666	0.936537	chr14	65291000	65292599	HNSC_68017
											GRAMD1A	ENSG00000089351	-2.00107	1.54315e-36	6.37144e-35	chr19	34999600	35008599	COAD_109443
											GRAMD4	ENSG00000075240	-0.837992	3.81397e-06	1.92185e-05	chr22	46572000	46579599	THCA_91828
											GRAMD4P8	ENSG00000270930	-2.81539	0.0194029	NA	chr2	131633200	131635999	BRCA_31137
											GRB7	ENSG00000141738	-2.20063	7.41693e-30	2.31332e-28	chr17	39669400	39677999	ESCA_105154
											GRHL1	ENSG00000134317	-0.891171	1.8285e-19	3.45517e-18	chr2	9753000	9754199	CESC_7370
											GRHL2	ENSG00000083307	-1.49146	1.04886e-47	6.36276e-46	chr8	101892000	101893799	BRCA_101836
											GRID2IP	ENSG00000215045	-0.607564	0.310718	0.451225	chr7	6491000	6515799	ACC_33891
											GRIK5	ENSG00000105737	0.172502	0.807842	0.877143	chr19	41995800	41998199	PCPG_78977
											GRIN1	ENSG00000176884	-1.10987	0.000697791	0.00234242	chr9	136786800	136873199	PRAD_59075
											GRM4	ENSG00000124493	-2.35833	3.24479e-07	1.92358e-06	chr6	34143200	34146799	THCA_33144
											GSC	ENSG00000133937	0.0108499	0.954331	0.971064	chr14	95043400	95046799	PRAD_81601
											GSDMB	ENSG00000073605	0.231737	0.578486	0.703026	chr17	39622800	39626999	STAD_99254
											GTF2IP3	ENSG00000187721	-0.598653	0.796101	NA	chr13	19116800	19118399	STAD_82548
											GUCD1	ENSG00000138867	-0.446255	8.80177e-10	7.16896e-09	chr22	24597400	24604399	KIRC_91464
											GUCY1B2	ENSG00000123201	-0.823956	0.00590607	0.0160117	chr13	51076800	51082399	LUSC_83895
											GUCY2D	ENSG00000132518	-0.814663	0.885091	NA	chr17	8015400	8017999	THCA_76298
											GUSBP11	ENSG00000228315	0.208542	0.356143	0.498205	chr22	23714600	23717999	THCA_90300
											GYG1	ENSG00000163754	-0.0250332	0.701997	0.799983	chr3	149468800	149484999	LIHC_29530
											H3F3A	ENSG00000163041	-0.116962	0.0658859	0.130286	chr1	225868400	225879999	CHOL_6447
											HAAO	ENSG00000162882	-1.43224	0.0116068	0.0290479	chr2	42976400	42980799	LIHC_16671
											HABP4	ENSG00000130956	0.519156	1.91641e-06	1.00879e-05	chr9	96452800	96455199	MESO_40458
											HADHAP1	ENSG00000251596	-0.195778	0.848202	NA	chr4	165378800	165379799	LGG_22273
											HAGH	ENSG00000063854	0.108239	0.241815	0.372051	chr16	1862800	1863399	KIRC_71891
											HAGHL	ENSG00000103253	-1.09398	6.33036e-28	1.83039e-26	chr16	517800	754399	LGG_63030
											HAGLR	ENSG00000224189	0.106378	0.756361	0.839232	chr2	176188800	176189399	KIRC_14366
											HAP1	ENSG00000173805	0.273694	0.53628	0.668557	chr17	41732200	41742799	LGG_67420
											HAPLN2	ENSG00000132702	-1.8066	0.447488	NA	chr1	156428000	156432199	LGG_4960
											HAR1A	ENSG00000225978	-1.60933	0.0141622	0.0346016	chr20	63094200	63108599	LGG_76710
											HAR1B	ENSG00000231133	-1.32501	0.0100945	0.0256216	chr20	63094200	63108599	LGG_76710
											HAS3	ENSG00000103044	1.0924	0.000118113	0.000459722	chr16	69072000	69074999	THCA_74765
											HAUS8	ENSG00000131351	0.210374	0.0501909	0.103433	chr19	17290800	17298399	LUSC_105069
											HCAR2	ENSG00000182782	-3.6037	0.00159914	0.00495552	chr12	122692400	122704799	LUSC_82465
											HCAR3	ENSG00000255398	-2.78919	0.000282501	0.0010219	chr12	122692400	122704799	LUSC_82465
											HCK	ENSG00000101336	-0.338875	0.807913	NA	chr20	32040000	32042199	HNSC_86667
											HCN2	ENSG00000099822	-0.617834	2.22722e-08	1.54799e-07	chr19	705600	721399	PCPG_76237
											HDAC1	ENSG00000116478	0.0507932	0.329565	0.470503	chr1	32739600	32779599	BLCA_2379
											HDAC7	ENSG00000061273	-1.8228	1.45485e-37	6.21212e-36	chr12	47832200	47836599	THCA_60616
											HDLBP	ENSG00000115677	-0.073602	0.24563	0.376448	chr2	241268400	241275999	PRAD_19207
											HEBP2	ENSG00000051620	-0.517951	8.51998e-05	0.000341985	chr6	138230600	138234199	PCPG_30933
											HEG1	ENSG00000173706	-2.49275	0.000753259	0.00250975	chr3	125113800	125116999	MESO_16695
											HERC5	ENSG00000138646	0.170859	0.474535	0.614306	chr4	88456400	88457799	TGCT_19167
											HES2	ENSG00000069812	0.37013	0.565924	0.692806	chr1	6482600	6492999	CESC_333
											HES6	ENSG00000144485	0.0755699	0.450062	0.591365	chr2	238236200	238241799	UCEC_21241
											HEXA-AS1	ENSG00000260339	-0.306225	0.554343	0.683359	chr15	72152600	72154799	PRAD_84516
											HHEX	ENSG00000152804	-0.274921	0.0775415	0.149354	chr10	92695800	92696999	KIRP_79251
											HID1	ENSG00000167861	-1.69355	1.4982e-91	2.57649e-89	chr17	75021800	75026199	BRCA_181967
											HIF3A	ENSG00000124440	0.0194279	0.980434	0.98744	chr19	46292600	46301799	ACC_81567
											HIRA	ENSG00000100084	0.0218479	0.782202	0.858453	chr22	19429600	19436399	THCA_90031
											HIST1H3H	ENSG00000278828	-0.0722398	0.493524	0.631424	chr6	27805000	27820599	MESO_27061
											HKDC1	ENSG00000156510	0.214852	0.947375	NA	chr10	69217000	69217999	CHOL_37833
											HKR1	ENSG00000181666	0.20679	0.0738213	0.143352	chr19	37654200	37656599	LUSC_106266
											HLCS	ENSG00000159267	0.107282	0.368557	0.510991	chr21	36612600	36614599	PRAD_107123
											HMGA2	ENSG00000149948	-4.01555	0.0235346	NA	chr12	65741600	65741799	HNSC_63007
											HMGN2P15	ENSG00000214578	-0.170358	0.944711	NA	chr17	42758800	42764399	LGG_67522
											HNF1A	ENSG00000135100	-2.42211	0.202438	NA	chr12	120717400	120722799	LIHC_84528
											HNF1A-AS1	ENSG00000241388	-0.295147	0.750247	0.834968	chr12	120717400	120722799	LIHC_84528
											HNF4A	ENSG00000101076	-0.170776	0.866396	NA	chr20	44572400	44574399	ACC_84726
											HNRNPA1P40	ENSG00000212961	0.819596	0.705858	NA	chr11	74326400	74328599	HNSC_58355
											HNRNPF	ENSG00000169813	-0.373679	7.65878e-15	1.03507e-13	chr10	43036800	43047599	COAD_67040
											HOGA1	ENSG00000241935	0.281791	0.591049	0.713867	chr10	97609600	97614999	PCPG_47572
											HOMEZ	ENSG00000215271	-0.297218	0.0109317	0.0274943	chr14	23147600	23156799	BLCA_72632
											HOTAIR	ENSG00000228630	-2.19938	1.42265e-12	1.55677e-11	chr12	54040400	54043799	BLCA_66702
											HOXA11	ENSG00000005073	0.531018	0.231667	0.359993	chr7	27187600	27190999	PRAD_44543
											HOXA11-AS	ENSG00000240990	0.273696	0.526402	0.65963	chr7	27187600	27190999	PRAD_44543
											HOXA13	ENSG00000106031	0.976247	0.125231	0.221208	chr7	27422600	27424799	ESCA_49363
											HOXB-AS1	ENSG00000230148	-2.37131	0.00387387	0.0109642	chr17	48543000	48545599	BRCA_178088
											HOXB2	ENSG00000173917	-2.42004	1.52394e-11	1.50033e-10	chr17	48543000	48545599	BRCA_178089
											HOXB9	ENSG00000170689	-0.484997	0.614565	NA	chr17	48405200	48407399	COAD_101753
											HOXC-AS2	ENSG00000250133	-0.312134	0.836751	NA	chr12	54214600	54218199	TGCT_48505
											HOXC-AS3	ENSG00000251151	0.857947	0.480138	0.619336	chr12	54040400	54043799	MESO_51733
											HOXC11	ENSG00000123388	-0.95119	3.0293e-09	2.32817e-08	chr12	53867200	53869999	SKCM_69067
											HOXC12	ENSG00000123407	-0.140099	0.881341	0.925791	chr12	53946600	53963599	ESCA_84419
											HOXC13	ENSG00000123364	-1.81668	1.59359e-51	1.11047e-49	chr12	53946600	53963599	BRCA_141059
											HOXC13-AS	ENSG00000249641	-1.59899	8.41503e-11	7.68712e-10	chr12	53860200	53863199	LUSC_79751
											HOXC5	ENSG00000172789	0.112881	0.705866	0.802514	chr12	54026800	54039399	ACC_57578
											HOXD1	ENSG00000128645	1.22439	0.0289948	0.0645955	chr2	176188800	176189399	KIRC_14366
											HP	ENSG00000257017	-0.409861	0.775849	NA	chr16	71552800	71557199	MESO_62943
											HPCAL1	ENSG00000115756	-0.464335	1.27979e-08	9.17386e-08	chr2	10276600	10280399	KIRC_9367
											HPCAL4	ENSG00000116983	2.81122	0.0243081	NA	chr1	39881000	39886599	LGG_2182
											HPD	ENSG00000158104	0.276485	0.503093	0.639225	chr12	122047600	122060199	ACC_60940
											HPDL	ENSG00000186603	-2.0154	1.32364e-126	5.06359e-124	chr1	45325600	45337999	LUSC_2982
											HPN	ENSG00000105707	1.72118	0.204426	NA	chr19	35044800	35047799	UCEC_95015
											HRG	ENSG00000113905	2.61592	0.639458	NA	chr3	186596400	186599199	LIHC_31129
											HS1BP3	ENSG00000118960	-0.00433107	0.962859	0.977093	chr2	20575400	20586399	KIRP_12046
											HS3ST6	ENSG00000162040	-1.64077	0.582948	NA	chr16	1905600	1921599	THCA_72481
											HSD11B2	ENSG00000176387	-1.0134	0.000421085	0.00147455	chr16	67366400	67373999	COAD_97069
											HSD17B14	ENSG00000087076	0.76703	0.395577	NA	chr19	48823200	48843599	KIRP_126848
											HSD17B2	ENSG00000086696	-0.539164	0.438282	0.580566	chr16	81549000	81555599	KIRC_75124
											HSD17B6	ENSG00000025423	0.648749	0.000104787	0.000412741	chr12	56978600	56980399	LIHC_81808
											HSF1	ENSG00000185122	-0.291692	1.8998e-07	1.16531e-06	chr8	144670400	144697199	CHOL_33124
											HSPA6	ENSG00000173110	0.449164	0.443099	0.585065	chr1	161523400	161525999	TGCT_5297
											HSPA9	ENSG00000113013	-0.0693069	0.0608667	0.121787	chr5	138702200	138712199	BLCA_33443
											HSPD1	ENSG00000144381	-0.145853	8.85109e-08	5.65872e-07	chr2	197482600	197486399	ESCA_20186
											HSPE1	ENSG00000115541	-0.0272172	0.647594	0.759314	chr2	197482600	197486399	ESCA_20186
											HTATIP2	ENSG00000109854	0.0523052	0.400873	0.544052	chr11	20363400	20365199	HNSC_56250
											HTR1D	ENSG00000179546	-0.711255	0.223539	0.349886	chr1	23523000	23528799	COAD_1900
											HTRA3	ENSG00000170801	-0.860469	0.675873	NA	chr4	8259800	8265399	THCA_23354
											HUNK	ENSG00000142149	-0.585616	0.0380258	0.0816206	chr21	31872800	31874799	KIRP_132324
											HYDIN	ENSG00000157423	-0.233769	0.836661	0.896153	chr16	70934200	70938999	KIRP_111453
											HYLS1	ENSG00000198331	0.361059	0.00178751	0.00548664	chr11	126379600	126387599	BLCA_64064
											IDE	ENSG00000119912	-0.0802677	0.27641	0.412787	chr10	92119400	92126399	UCEC_60626
											IDH1-AS1	ENSG00000231908	-0.435212	0.437702	0.580003	chr2	208253400	208257599	PRAD_17696
											IDH2	ENSG00000182054	-0.265648	1.62224e-08	1.14405e-07	chr15	89954800	89960199	LIHC_94385
											IER3	ENSG00000137331	-3.41055	0	0	chr6	30806800	30830199	MESO_27267
											IFFO1	ENSG00000010295	-0.44725	0.546747	0.677113	chr12	6554400	6555599	TGCT_45687
											IFFO2	ENSG00000169991	-1.26048	1.52575e-08	1.07884e-07	chr1	18937600	18940399	ESCA_2115
											IFITM1	ENSG00000185885	-0.599895	0.000222022	0.000820005	chr11	310200	315799	LIHC_73653
											IFITM10	ENSG00000244242	-2.87826	2.92996e-09	2.25646e-08	chr11	1746600	1764599	LGG_47674
											IFITM2	ENSG00000185201	-0.207123	0.132296	0.231226	chr11	310200	315799	MESO_45263
											IFITM3	ENSG00000142089	-0.306619	0.00114644	0.00366785	chr11	310200	315799	MESO_45264
											IFNGR2	ENSG00000159128	-0.122196	0.398856	0.542094	chr21	33402600	33405599	BRCA_205949
											IFNL1	ENSG00000182393	-1.61484	0.365319	NA	chr19	39292800	39301199	BRCA_194630
											IFNL2	ENSG00000183709	-0.476359	0.841599	NA	chr19	39292800	39301199	BRCA_194630
											IFT43	ENSG00000119650	0.251773	0.041379	0.0877929	chr14	75584000	75616599	THCA_67747
											IGDCC3	ENSG00000174498	-2.13805	5.17125e-10	4.30823e-09	chr15	65375200	65379199	BRCA_160025
											IGDCC4	ENSG00000103742	-0.221072	0.59425	0.716441	chr15	65060600	65062399	LGG_61530
											IGF2BP2	ENSG00000073792	-1.74074	0.00128294	0.00406573	chr3	185823400	185826599	CHOL_16173
											IGF2BP3	ENSG00000136231	1.11613	0.395901	NA	chr7	23035800	23038199	CESC_23079
											IGFBP2	ENSG00000115457	-0.240372	1.94576e-06	1.02309e-05	chr2	216631800	216634199	PRAD_17903
											IGFBP4	ENSG00000141753	-1.46147	6.29503e-32	2.14937e-30	chr17	40446800	40454999	BLCA_86470
											IGFBP6	ENSG00000167779	-0.938999	0.0107533	0.0270964	chr12	53535200	53567199	ACC_57538
											IGFL4	ENSG00000204869	-1.97409	0.0267226	0.0601771	chr19	46031000	46034399	COAD_110683
											IGFN1	ENSG00000163395	-1.79376	0.410997	NA	chr1	201182600	201195399	THCA_7354
											IGIP	ENSG00000182700	0.0218838	0.921463	0.950414	chr5	139673400	139695599	LGG_25502
											IGSF9	ENSG00000085552	-2.66612	1.70048e-68	1.81111e-66	chr1	159943400	159948599	BLCA_6690
											IKBKE	ENSG00000263528	0.200394	0.313554	0.45438	chr1	206029200	206031199	CHOL_5674
											IKZF2	ENSG00000030419	-1.23923	2.30857e-05	0.000102273	chr2	213149600	213152999	THCA_15555
											IKZF3	ENSG00000161405	-0.745779	0.0821965	0.156471	chr17	39769200	39771199	STAD_99448
											IKZF4	ENSG00000123411	0.154461	0.422314	0.565126	chr12	56020000	56023999	ACC_57713
											IL11RA	ENSG00000137070	0.534743	0.0936127	0.174125	chr9	34644400	34657399	TGCT_37561
											IL12RB1	ENSG00000096996	-1.256	0.206125	NA	chr19	18072000	18092599	TGCT_65716
											IL13RA1	ENSG00000131724	-0.296289	9.99668e-05	0.000395333	chrX	118727000	118728399	STAD_120786
											IL17REL	ENSG00000188263	-1.89377	0.00359289	0.0102431	chr22	50008200	50017799	HNSC_91208
											IL1RN	ENSG00000136689	-3.12276	0.0432806	NA	chr2	113115400	113118799	CHOL_9972
											IL22RA1	ENSG00000142677	0.100273	0.968406	NA	chr1	24016600	24024399	COAD_1971
											IL27	ENSG00000197272	-3.86195	0.017178	NA	chr16	28523000	28525199	LIHC_96373
											IL6ST	ENSG00000134352	0.307567	0.0128631	0.0318014	chr5	56350000	56353999	BRCA_59933
											ILDR1	ENSG00000145103	0.477162	0.000416025	0.00145737	chr3	122021400	122022599	UCEC_24955
											IMPDH1	ENSG00000106348	-0.749762	1.177e-30	3.81053e-29	chr7	128438400	128448999	COAD_52787
											IMPDH2	ENSG00000178035	0.117832	0.00258412	0.00764149	chr3	48547200	48553999	UCEC_23093
											INHBB	ENSG00000163083	-3.1313	1.25637e-75	1.52926e-73	chr2	120343600	120349599	PRAD_15321
											INHBC	ENSG00000175189	0.376531	0.729506	NA	chr12	56978600	56980399	LIHC_81808
											INHBE	ENSG00000139269	-0.902971	0.429095	NA	chr12	57126000	57130999	TGCT_48755
											INPP5A	ENSG00000068383	-0.157903	0.104147	0.189973	chr10	132380200	132434799	ACC_51201
											INPP5J	ENSG00000185133	-1.5615	1.00043e-18	1.80664e-17	chr22	31121200	31123999	THCA_90761
											INSM1	ENSG00000173404	0.243848	0.876617	NA	chr20	20362800	20363599	PCPG_80932
											INTS7	ENSG00000143493	0.604542	6.88587e-14	8.42531e-13	chr1	211927800	211930799	LIHC_11960
											IP6K1	ENSG00000176095	0.483074	1.24203e-07	7.79177e-07	chr3	50259600	50262799	LGG_15705
											IPPK	ENSG00000127080	-0.0248824	0.805982	0.875987	chr9	92984000	92989599	CESC_28013
											IQCB1	ENSG00000173226	-0.019823	0.856539	0.90942	chr3	122021400	122022599	CESC_12858
											IQCG	ENSG00000114473	0.657055	0.0046863	0.0129948	chr3	197910800	197911999	BRCA_49806
											IQGAP3	ENSG00000183856	0.155196	0.110156	0.199158	chr1	156454600	156486399	CESC_4631
											IQUB	ENSG00000164675	1.85314	0.0569727	NA	chr7	123532200	123535799	KIRP_60925
											IRF6	ENSG00000117595	0.176438	0.0896735	0.168211	chr1	209651200	209653999	LUSC_9306
											IRF7	ENSG00000185507	0.921386	1.01014e-07	6.41432e-07	chr11	310200	315799	MESO_45264
											IRF8	ENSG00000140968	0.0400406	0.994344	NA	chr16	85896600	85901599	COAD_98244
											IRX3	ENSG00000177508	-2.49947	7.88809e-87	1.1829e-84	chr16	54191800	54195599	KIRP_110335
											IRX4	ENSG00000113430	-0.983818	0.000333244	0.00118871	chr5	1885000	1888199	PRAD_31046
											IRX5	ENSG00000176842	-1.27583	1.32478e-61	1.18818e-59	chr16	54941000	54942199	BRCA_168385
											ISCA2	ENSG00000165898	0.269298	0.0110925	0.0278799	chr14	74484400	74487599	THCA_67605
											ISG20L2	ENSG00000143319	-0.279009	2.30898e-05	0.000102273	chr1	157131800	157133199	BLCA_6573
											ITGA3	ENSG00000005884	-0.403309	6.51586e-06	3.15118e-05	chr17	50252400	50285799	KIRP_117008
											ITGB3	ENSG00000259207	0.634996	0.699864	NA	chr17	47302400	47315599	SKCM_86028
											ITGB4	ENSG00000132470	-1.31798	9.26176e-62	8.34672e-60	chr17	76020800	76046599	BLCA_89532
											ITPK1	ENSG00000100605	-1.31539	3.61558e-69	3.8728e-67	chr14	92938800	92966399	PCPG_62634
											ITPR2	ENSG00000123104	-0.654365	0.00850779	0.0221099	chr12	26831400	26833799	PCPG_54615
											ITPRIPL2	ENSG00000205730	-1.59135	3.01062e-57	2.41172e-55	chr16	19393600	19397599	BRCA_166514
											IVD	ENSG00000128928	-0.104762	0.148416	0.253536	chr15	40067600	40070799	THCA_69444
											IVL	ENSG00000163207	-2.48535	0.531481	NA	chr1	153393000	153399599	CESC_4275
											JAKMIP1	ENSG00000152969	-0.206231	0.872863	NA	chr4	6198800	6202399	ACC_18691
											JAKMIP3	ENSG00000188385	-0.191586	0.498347	0.635854	chr10	132190800	132194799	ACC_51177
											JKAMP	ENSG00000050130	0.241895	2.75796e-05	0.000120564	chr14	59254000	59255999	THCA_66873
											JMJD7	ENSG00000243789	0.446193	0.134709	0.234676	chr15	42007400	42015399	CESC_40809
											JMJD8	ENSG00000161999	-0.229434	3.71438e-05	0.000158818	chr16	517800	754399	KIRP_107548
											JPH1	ENSG00000104369	-0.505299	3.34881e-05	0.000144307	chr8	74320000	74321999	LUAD_65590
											JPH3	ENSG00000154118	-0.0562455	0.859607	0.911475	chr16	88002200	88012399	LGG_65533
											JPH4	ENSG00000092051	-0.397079	0.85217	NA	chr14	23482200	23486199	LGG_58052
											JUP	ENSG00000173801	-0.88714	4.48313e-50	2.94864e-48	chr17	41322200	41328999	STAD_99806
											KANSL1-AS1	ENSG00000214401	0.879058	0.246397	0.377351	chr17	46266400	46268399	CHOL_55720
											KAT7	ENSG00000136504	0.146694	0.0214029	0.0496655	chr17	49816200	49818999	LGG_67961
											KCNB1	ENSG00000158445	-0.0346286	0.936794	0.959836	chr20	49505000	49506199	MESO_74355
											KCNF1	ENSG00000162975	-3.27776	9.29061e-44	5.06257e-42	chr2	10934000	10938399	BRCA_22573
											KCNH3	ENSG00000135519	-0.840282	0.082062	0.156279	chr12	49224800	49228199	LGG_53493
											KCNIP2	ENSG00000120049	-0.872989	0.149124	0.254491	chr10	101838000	101842399	LGG_46650
											KCNJ10	ENSG00000177807	2.69646	0.10591	NA	chr1	159780600	159781599	CHOL_4041
											KCNJ11	ENSG00000187486	-1.20211	6.41268e-07	3.63379e-06	chr11	17237200	17242399	BRCA_127038
											KCNJ4	ENSG00000168135	0.0894671	0.845941	0.902817	chr22	38232800	38238599	BLCA_104973
											KCNJ5	ENSG00000120457	0.367417	0.813254	NA	chr11	128891000	128891599	PCPG_53593
											KCNJ9	ENSG00000162728	-1.6474	0.763688	NA	chr1	159780600	159781599	CHOL_4041
											KCNK1	ENSG00000135750	-1.05409	7.53567e-17	1.20423e-15	chr1	233613600	233615999	UCEC_11316
											KCNK3	ENSG00000171303	-2.95927	0.00298309	0.00867889	chr2	26714600	26719199	KIRC_9986
											KCNK6	ENSG00000099337	-0.794834	1.2914e-13	1.54285e-12	chr19	38043200	38075799	BRCA_194269
											KCNMA1	ENSG00000156113	-0.259925	0.184861	0.301454	chr10	77629400	77632199	GBM_43822
											KCNN3	ENSG00000143603	-0.34651	0.847085	0.903322	chr1	154774000	154777799	GBM_4333
											KCNN4	ENSG00000104783	-4.02782	1.38844e-146	7.65478e-144	chr19	43677600	43680599	COAD_110349
											KCNQ1	ENSG00000053918	0.387933	0.700817	0.799271	chr11	2911400	2915199	THCA_54143
											KCNS3	ENSG00000170745	-0.33416	0.135356	0.235497	chr2	17879000	17879999	PRAD_11643
											KCNT1	ENSG00000107147	-2.26317	0.0444058	NA	chr9	135707000	135709999	ACC_46950
											KCP	ENSG00000135253	1.61392	0.0121181	0.0301746	chr7	128921600	128923999	KIRP_61183
											KCTD21	ENSG00000188997	-0.173808	0.0385416	0.0825294	chr11	78070600	78074399	THCA_57388
											KDELR2	ENSG00000136240	-0.00201058	0.973412	0.98322	chr7	6046600	6074999	PRAD_43779
											KDF1	ENSG00000175707	0.0264298	0.79687	0.869764	chr1	27134800	27146999	PRAD_2362
											KDM4B	ENSG00000127663	0.0281848	0.761904	0.843385	chr19	5035200	5040399	LGG_71826
											KDM5B	ENSG00000117139	-0.107512	0.0178745	0.0423555	chr1	202574000	202579399	PCPG_5864
											KHK	ENSG00000138030	0.444614	2.1898e-05	9.72466e-05	chr2	27091200	27103799	LIHC_15931
											KIAA1257	ENSG00000114656	0.271923	0.230105	0.358012	chr3	128998400	129006199	CHOL_14704
											KIAA1522	ENSG00000162522	-1.76712	1.82086e-269	5.68867e-266	chr1	33149200	33151399	PRAD_2816
											KIAA1549	ENSG00000122778	-0.461073	9.17859e-08	5.85324e-07	chr7	138977200	138982599	KIRP_61942
											KIF17	ENSG00000117245	0.459147	0.678216	0.782886	chr1	20685400	20686399	ACC_915
											KIF18B	ENSG00000186185	0.0155992	0.913846	0.945941	chr17	45292600	45298799	STAD_100443
											KIF1A	ENSG00000130294	0.212593	0.566553	0.693305	chr2	240791000	240793799	PCPG_14224
											KIF26A	ENSG00000066735	-0.14048	0.0564836	0.114253	chr14	104601200	104607199	PCPG_63495
											KIF28P	ENSG00000223519	-3.4388	0.144114	NA	chr1	246767800	246768999	BLCA_10990
											KIF4A	ENSG00000090889	0.39753	2.59725e-14	3.32778e-13	chrX	70451200	70457599	BLCA_106905
											KIF5A	ENSG00000155980	1.88548	0.0305798	0.0675487	chr12	57867600	57870599	GBM_51446
											KIF9-AS1	ENSG00000227398	0.00347831	0.992517	0.994932	chr3	46699400	46702799	PCPG_15264
											KIFC3	ENSG00000140859	-2.35349	6.39684e-06	3.10002e-05	chr16	57369800	57385399	KIRP_110566
											KISS1R	ENSG00000116014	-2.51225	0.27539	NA	chr19	888000	938799	PCPG_76274
											KL	ENSG00000133116	-1.792	0.453215	NA	chr13	33015400	33018599	PCPG_58661
											KLB	ENSG00000134962	0.547154	0.0273294	0.0613889	chr4	39232400	39234199	LIHC_33115
											KLC3	ENSG00000104892	0.00145985	0.99423	0.995718	chr19	45191400	45208399	LUSC_107185
											KLC4	ENSG00000137171	0.372386	0.00513052	0.0141014	chr6	43057200	43061199	KIRP_49366
											KLF11	ENSG00000172059	-1.68276	1.7788e-19	3.37144e-18	chr2	10041600	10052599	LIHC_14966
											KLHDC7B	ENSG00000130487	-2.84013	0.201212	NA	chr22	50545000	50549199	THCA_92009
											KLHDC9	ENSG00000162755	0.127971	0.571948	0.698058	chr1	161096200	161104599	BLCA_6860
											KLHL13	ENSG00000003096	-1.46925	6.90694e-54	5.09727e-52	chrX	118116000	118116999	LGG_80801
											KLHL21	ENSG00000162413	-0.00871666	0.921878	0.950633	chr1	6577800	6589599	THCA_448
											KLHL26	ENSG00000167487	0.345162	0.0289617	0.0645448	chr19	18754200	18792199	THCA_84131
											KLHL36	ENSG00000135686	0.314741	2.3709e-08	1.64359e-07	chr16	84278800	84286599	KIRC_75221
											KLK10	ENSG00000129451	-0.453521	0.721138	NA	chr19	50977200	50984599	THCA_85879
											KLK14	ENSG00000129437	-1.44489	0.0722769	0.140776	chr19	51068200	51071399	HNSC_85403
											KLK2	ENSG00000167751	-2.63529	0.428138	NA	chr19	50868600	50871199	PRAD_102745
											KLK4	ENSG00000167749	-2.02244	0.0724148	0.141015	chr19	50868600	50871199	PRAD_102745
											KLK5	ENSG00000167754	-2.55739	0.228492	NA	chr19	50962400	50970999	KIRP_127092
											KLK6	ENSG00000167755	-0.86281	0.04269	0.0901255	chr19	50962400	50970999	KIRP_127092
											KLK7	ENSG00000169035	-0.357005	0.853549	NA	chr19	50999200	51002399	MESO_72350
											KLRC2	ENSG00000205809	-1.21877	0.746214	NA	chr12	10423600	10426399	LGG_52635
											KLRG2	ENSG00000188883	0.425536	0.0480539	0.0996868	chr7	139481600	139484599	TGCT_32326
											KNDC1	ENSG00000171798	0.85904	0.207184	0.329331	chr10	133158800	133161399	ACC_51272
											KNSTRN	ENSG00000128944	0.262281	1.53977e-06	8.22071e-06	chr15	40124800	40125599	BRCA_158058
											KPNA7	ENSG00000185467	-0.175335	0.831655	0.892767	chr7	99193600	99197799	LUAD_58562
											KRT1	ENSG00000167768	0.485139	0.575823	0.700914	chr12	52492600	52499999	LUSC_79559
											KRT13	ENSG00000171401	-0.379237	0.405634	0.548562	chr17	41576400	41580799	ESCA_105540
											KRT14	ENSG00000186847	0.960971	0.691086	NA	chr17	41576400	41580799	BRCA_176852
											KRT15	ENSG00000171346	-1.5984	4.74722e-20	9.46666e-19	chr17	41576400	41580799	ESCA_105542
											KRT16	ENSG00000186832	-0.472941	0.290585	0.428594	chr17	41576400	41580799	ESCA_105540
											KRT17	ENSG00000128422	0.0713634	0.925478	0.952458	chr17	41576400	41580799	ESCA_105540
											KRT19	ENSG00000171345	-0.999896	9.13606e-76	1.12668e-73	chr17	41322200	41328999	STAD_99806
											KRT20	ENSG00000171431	-1.63762	2.76694e-05	0.000120929	chr17	40517200	40524599	ESCA_105414
											KRT3	ENSG00000186442	0.385987	0.550053	0.679949	chr12	52492600	52499999	LUSC_79559
											KRT4	ENSG00000170477	-0.302175	0.570634	0.696797	chr12	52492600	52499999	LUSC_79559
											KRT42P	ENSG00000214514	0.0400308	0.994346	NA	chr17	41506600	41542199	BLCA_86637
											KRT5	ENSG00000186081	3.51152	0.0306047	NA	chr12	52492600	52499999	CESC_35800
											KRT6A	ENSG00000205420	1.23319	0.793389	NA	chr12	52492600	52499999	LUSC_79559
											KRT6B	ENSG00000185479	-3.41927	0.407452	NA	chr12	52492600	52499999	CESC_35800
											KRT78	ENSG00000170423	-1.41263	0.411526	NA	chr12	52492600	52499999	LUSC_79559
											KRT8P30	ENSG00000224928	-0.85933	0.688261	NA	chr2	219441600	219443999	PCPG_13417
											KRT8P33	ENSG00000250539	-0.336557	0.57116	0.697303	chr5	123460000	123461599	ACC_25613
											KRT9	ENSG00000171403	-1.00599	0.0277284	0.0621288	chr17	41576400	41580799	ESCA_105542
											KRTAP3-1	ENSG00000212901	-1.54017	0.293972	NA	chr17	41007800	41009199	BRCA_176762
											KRTAP5-AS1	ENSG00000233930	-2.13482	1.31579e-08	9.40674e-08	chr11	1555000	1556599	BRCA_125695
											L1CAM	ENSG00000198910	-0.924338	1.0505e-15	1.5542e-14	chrX	153877000	153888599	TGCT_74327
											LAG3	ENSG00000089692	-2.22828	0.00503043	0.0138609	chr12	6460400	6461999	PRAD_71178
											LAMB1	ENSG00000091136	-0.919041	3.01072e-10	2.58407e-09	chr7	108000200	108005999	KIRP_60138
											LAMB3	ENSG00000196878	-0.639282	1.28724e-08	9.22374e-08	chr1	209651200	209653999	UCEC_9769
											LAMP3	ENSG00000078081	0.327457	0.640698	0.754141	chr3	183162200	183163399	LUSC_28879
											LAPTM4A	ENSG00000068697	-0.0427925	0.402519	0.545609	chr2	20493200	20501799	KIRP_12024
											LARP4B	ENSG00000107929	0.0156476	0.812467	0.879812	chr10	605800	620199	PRAD_59481
											LAX1	ENSG00000122188	-1.37563	0.0232365	0.0532415	chr1	203749200	203765399	TGCT_6499
											LBR	ENSG00000143815	0.221957	0.0585883	0.117862	chr1	225868400	225879999	COAD_10743
											LBX2-AS1	ENSG00000257702	-0.044974	0.820534	0.885158	chr2	74832200	74850199	MESO_10144
											LCA5L	ENSG00000157578	0.36401	0.138054	0.239325	chr21	39787400	39790599	THCA_89546
											LCAT	ENSG00000213398	-0.365754	0.548413	0.678727	chr16	68409000	68431599	COAD_97215
											LCK	ENSG00000182866	1.12699	0.656575	NA	chr1	32239200	32248999	CESC_1776
											LCN2	ENSG00000148346	-1.32759	0.429823	NA	chr9	127923200	128030399	ESCA_67038
											LCOR	ENSG00000196233	0.21395	0.15677	0.264743	chr10	96861600	96867199	PRAD_62784
											LDHA	ENSG00000134333	-0.416403	2.6595e-11	2.55391e-10	chr11	18382800	18384999	CESC_32443
											LDHD	ENSG00000166816	-0.251148	0.083978	0.15928	chr16	75392200	75393799	KIRC_74920
											LDLRAD1	ENSG00000203985	-0.82691	0.461568	NA	chr1	54014000	54018599	CESC_2609
											LEAP2	ENSG00000164406	-0.452853	0.247136	0.378385	chr5	133016800	133019199	LIHC_40356
											LENG9	ENSG00000275183	-1.45439	3.88467e-23	9.0345e-22	chr19	54470600	54474199	COAD_111606
											LFNG	ENSG00000106003	-1.79758	1.12541e-37	4.81641e-36	chr7	2466400	2484599	PRAD_43555
											LGALS1	ENSG00000100097	-0.214102	0.0104146	0.0263598	chr22	37672600	37676199	LGG_78832
											LGALS3	ENSG00000131981	-0.263887	0.000753219	0.00250975	chr14	55092600	55115999	UCEC_76351
											LGALS4	ENSG00000171747	0.260633	0.643158	0.756051	chr19	39107600	39210799	CHOL_61194
											LGALS7	ENSG00000205076	-1.72732	0.433822	NA	chr19	38765800	38795599	LUSC_106451
											LGALS7B	ENSG00000178934	2.79881	0.129835	NA	chr19	38765800	38795599	LUAD_126118
											LGALS8	ENSG00000116977	0.0539169	0.611264	0.729771	chr1	236523200	236525799	CHOL_7056
											LGALS8-AS1	ENSG00000223776	-0.750404	0.182949	0.29904	chr1	236523200	236525799	CHOL_7056
											LGALS9	ENSG00000168961	-0.374354	0.801474	NA	chr17	27631200	27634399	CESC_45271
											LHFPL3-AS2	ENSG00000225329	-1.15907	0.447836	NA	chr7	105274200	105279399	KIRP_59958
											LHX1	ENSG00000273706	-1.44557	4.22133e-34	1.59213e-32	chr17	36936400	36940799	KIRP_115274
											LHX2	ENSG00000106689	0.353953	0.110587	0.199852	chr9	124007400	124009399	LGG_42782
											LIF	ENSG00000128342	-2.4686	0.000106424	0.000418662	chr22	30238000	30241799	THCA_90695
											LIMD1	ENSG00000144791	-0.135073	0.308845	0.449409	chr3	45641000	45647999	BLCA_20499
											LIN9	ENSG00000183814	0.615405	1.08643e-07	6.86385e-07	chr1	225868400	225879999	BRCA_19256
											LINC00114	ENSG00000223806	0.661034	0.557449	NA	chr21	38957200	38958599	COAD_116814
											LINC00160	ENSG00000230978	1.3653	0.610428	NA	chr21	35225800	35226999	BRCA_206220
											LINC00205	ENSG00000223768	-0.0138911	0.936951	0.959892	chr21	45274600	45296399	KIRP_133391
											LINC00243	ENSG00000214894	-4.15417	1.23575e-22	2.80777e-21	chr6	30789200	30798199	BRCA_70021
											LINC00334	ENSG00000182586	-1.8347	0.149406	NA	chr21	45722200	45728199	LGG_77730
											LINC00519	ENSG00000258955	-1.75753	0.662128	NA	chr14	51562200	51567799	HNSC_67505
											LINC00535	ENSG00000246662	0.0511343	0.981414	NA	chr8	93699400	93700999	TGCT_35446
											LINC00536	ENSG00000249917	-2.80467	0.0357608	NA	chr8	116173800	116177799	BRCA_102859
											LINC00570	ENSG00000224177	-0.253014	0.827921	0.889975	chr2	11403400	11406199	COAD_12543
											LINC00605	ENSG00000251533	-3.35437	0.392864	NA	chr14	103183800	103191799	TGCT_54357
											LINC00634	ENSG00000205704	0.532543	0.552151	0.681868	chr22	42385600	42387999	PCPG_85381
											LINC00640	ENSG00000258479	2.09177	0.441149	NA	chr14	51562200	51567799	HNSC_67505
											LINC00665	ENSG00000232677	0.381567	0.288581	0.426479	chr19	36795200	36798399	TGCT_66334
											LINC00671	ENSG00000213373	-1.60607	0.185697	0.30258	chr17	42894800	42895999	KIRC_78125
											LINC00672	ENSG00000263874	0.479351	0.530918	0.663713	chr17	38601400	38603599	LGG_67194
											LINC00683	ENSG00000266256	-0.845815	0.182238	0.298088	chr18	76618200	76621199	UCEC_92611
											LINC00837	ENSG00000235824	-1.80264	0.588315	NA	chr10	28794200	28796199	TGCT_39997
											LINC00853	ENSG00000224805	0.179505	0.810239	0.878495	chr1	47178600	47180999	KIRC_3051
											LINC00857	ENSG00000237523	-2.27086	0.133868	NA	chr10	80189400	80191799	CHOL_38305
											LINC00881	ENSG00000241135	-2.02317	0.61266	NA	chr3	156792800	156795399	THCA_21544
											LINC00885	ENSG00000224652	-2.48182	0.111723	NA	chr3	195905200	195920199	LUSC_30848
											LINC00887	ENSG00000214145	-0.455478	0.815551	NA	chr3	194523000	194524799	KIRC_20863
											LINC00888	ENSG00000240024	0.677946	1.91467e-06	1.00816e-05	chr3	183427600	183428799	ACC_17652
											LINC00908	ENSG00000263812	-1.63299	0.37932	NA	chr18	76618200	76621199	UCEC_92611
											LINC00930	ENSG00000258647	0.366844	0.869168	NA	chr15	92641400	92658999	BRCA_162735
											LINC00982	ENSG00000177133	-0.648676	0.484323	0.62319	chr1	3185200	3189199	THCA_269
											LINC01016	ENSG00000249346	-0.416486	0.645548	0.757958	chr6	33994800	33996599	BRCA_70654
											LINC01121	ENSG00000205054	-2.34835	0.197793	NA	chr2	45169400	45171199	CHOL_8416
											LINC01134	ENSG00000236423	0.762305	0.273084	0.409222	chr1	3452400	3484799	STAD_413
											LINC01237	ENSG00000233806	-2.22799	0.00323039	0.00931451	chr2	241890000	241896999	PRAD_19286
											LINC01264	ENSG00000229630	-1.76042	0.196271	NA	chr10	43088800	43091599	PCPG_45862
											LINC01341	ENSG00000227953	-0.678753	0.778115	NA	chr1	246767800	246768999	BLCA_10990
											LINC01344	ENSG00000228918	0.181817	0.952679	NA	chr1	182142400	182144799	BRCA_14667
											LINC01411	ENSG00000249306	-2.67082	0.0327147	0.0716817	chr5	174526000	174536399	COAD_39845
											LINC01502	ENSG00000237339	-0.76559	0.814478	NA	chr9	135707000	135709999	ACC_46950
											LINC01508	ENSG00000231107	-3.59192	7.15755e-05	0.00029129	chr9	90432800	90434399	THCA_47006
											LINC01527	ENSG00000224308	1.60441	0.156609	NA	chr1	153393000	153399599	CESC_4275
											LINC01535	ENSG00000226686	-0.273406	0.795892	NA	chr19	36795200	36798399	TGCT_66335
											LINC01555	ENSG00000180869	-0.325916	0.804605	NA	chr1	84632400	84635799	PCPG_2890
											LINGO1	ENSG00000169783	-1.30933	3.85575e-08	2.60638e-07	chr15	77604800	77607599	PCPG_65666
											LINGO1-AS1	ENSG00000259666	-0.937513	0.775071	NA	chr15	77621800	77624999	BRCA_161406
											LIPE	ENSG00000079435	-0.930927	0.0762514	0.147384	chr19	42418400	42427999	ACC_81142
											LIPH	ENSG00000163898	-1.01716	0.00159264	0.00493946	chr3	185795400	185796799	LUSC_29561
											LLGL2	ENSG00000073350	-0.774248	8.02594e-52	5.63469e-50	chr17	75837600	75865999	BLCA_89475
											LMAN1L	ENSG00000140506	-2.89673	0.338881	NA	chr15	74807400	74829999	UCEC_80566
											LMCD1	ENSG00000071282	-1.6125	9.26798e-16	1.3777e-14	chr3	8698800	8717399	PRAD_19523
											LMF1	ENSG00000103227	0.142157	0.302005	0.44172	chr16	1042600	1063399	LGG_63098
											LMX1B	ENSG00000136944	-0.895927	2.35776e-21	5.02802e-20	chr9	126585000	126587199	SKCM_57062
											LONP1	ENSG00000196365	-0.123252	0.0437132	0.0919645	chr19	5689800	5708999	ACC_78594
											LOXL3	ENSG00000115318	-0.893792	8.24918e-07	4.60074e-06	chr2	74552200	74556999	PCPG_10086
											LOXL4	ENSG00000138131	0.254487	0.882786	NA	chr10	98268200	98270599	CHOL_38744
											LPAR5	ENSG00000184574	-0.805596	0.328554	0.46956	chr12	6634800	6641999	THCA_59556
											LRG1	ENSG00000171236	-2.03823	0.00202915	0.00614679	chr19	4534400	4536799	LIHC_107711
											LRP4	ENSG00000134569	0.000800505	0.998541	0.998807	chr11	47127200	47130799	COAD_73154
											LRP4-AS1	ENSG00000247675	0.45515	0.587894	0.711018	chr11	47127200	47130799	COAD_73154
											LRP8	ENSG00000157193	-1.14855	3.05577e-40	1.46873e-38	chr1	53316400	53318199	LGG_2817
											LRRC10B	ENSG00000204950	0.0778248	0.802666	0.873831	chr11	61507800	61518599	PCPG_51074
											LRRC14B	ENSG00000185028	1.98618	0.593595	NA	chr5	185200	191399	BLCA_30178
											LRRC15	ENSG00000172061	-0.908302	0.000234726	0.000861718	chr3	194858400	194864399	PRAD_25817
											LRRC26	ENSG00000184709	-1.64862	2.21707e-16	3.45175e-15	chr9	136786800	136873199	CESC_29261
											LRRC27	ENSG00000148814	-0.338233	0.0592853	0.119021	chr10	132601800	132613399	THCA_53845
											LRRC29	ENSG00000125122	0.865607	0.0815508	0.155432	chr16	67012600	67015399	KIRC_74310
											LRRC4B	ENSG00000131409	-0.432266	0.496909	0.634766	chr19	50605800	50608799	PCPG_79787
											LRRC75A	ENSG00000181350	-0.23097	0.485023	0.623748	chr17	16459000	16466999	SKCM_84500
											LRRC75B	ENSG00000178026	-1.97009	2.31908e-17	3.81996e-16	chr22	24597400	24604399	KIRP_134077
											LRRC8E	ENSG00000171017	0.139426	0.446773	0.588488	chr19	7589800	7592399	TGCT_64870
											LRRTM2	ENSG00000146006	-3.25726	0.334112	NA	chr5	138597400	138611799	GBM_25035
											LRSAM1	ENSG00000148356	-0.508901	2.44899e-07	1.47799e-06	chr9	127533600	127589199	GBM_41746
											LSG1	ENSG00000041802	-0.0462333	0.387011	0.529777	chr3	194858400	194864399	LUSC_30660
											LSM7	ENSG00000130332	0.0337622	0.696398	0.796118	chr19	2321800	2355999	PCPG_76603
											LSR	ENSG00000105699	0.0306301	0.566442	0.693216	chr19	35113400	35128999	LUSC_105996
											LTBR	ENSG00000111321	-1.09921	2.70355e-58	2.25236e-56	chr12	6815800	6831999	LGG_52500
											LXN	ENSG00000079257	-1.46251	5.10234e-51	3.47794e-49	chr3	158666800	158675199	MESO_17529
											LY6D	ENSG00000167656	-2.45279	0.00743594	0.0196181	chr8	143007000	143012399	LUSC_60656
											LY6E	ENSG00000160932	-0.549764	2.26044e-18	4.0087e-17	chr8	143012800	143027399	ACC_43254
											LY6G6C	ENSG00000204421	-1.67679	0.487098	NA	chr6	31716600	31720399	CESC_20566
											LY86-AS1	ENSG00000216863	0.136392	0.9275	NA	chr6	6761800	6762599	TGCT_23584
											LYG1	ENSG00000144214	0.315168	0.785994	NA	chr2	99315000	99317599	KIRP_15869
											LYPD3	ENSG00000124466	-2.3436	7.36192e-88	1.12195e-85	chr19	43522200	43524599	BLCA_97575
											LYRM9	ENSG00000232859	0.825711	5.57521e-05	0.000232032	chr17	27577200	27579599	THCA_76978
											LZIC	ENSG00000162441	0.164492	0.0352261	0.076434	chr1	9840800	9849999	COAD_849
											MAG	ENSG00000105695	-5.82184	1.19853e-05	5.55073e-05	chr19	35640600	35658999	LUSC_106095
											MAGEA10	ENSG00000124260	-1.1332	0.569337	NA	chrX	151912600	151913399	LUSC_117511
											MAGEF1	ENSG00000177383	0.428256	2.17361e-15	3.115e-14	chr3	184714400	184717999	LGG_18780
											MAGI3	ENSG00000081026	-0.475094	4.04604e-08	2.72523e-07	chr1	113205000	113207999	LUAD_6132
											MAL2	ENSG00000147676	-0.549109	9.26133e-13	1.02603e-11	chr8	118855600	118864199	LUSC_59313
											MANSC1	ENSG00000111261	0.0659609	0.607844	0.726892	chr12	11884200	11886999	LUSC_77541
											MAP3K1	ENSG00000095015	-0.456373	2.61655e-06	1.34782e-05	chr5	56818600	56821399	KIRP_40226
											MAP3K6	ENSG00000142733	-0.00485493	0.972802	0.982869	chr1	27109000	27112599	CESC_1507
											MAP4	ENSG00000047849	-0.440985	7.23198e-12	7.32776e-11	chr3	48395800	48458999	SKCM_20165
											MAP6D1	ENSG00000180834	0.354472	0.0368072	0.0794144	chr3	183814600	183816399	LUAD_31978
											MAPK11	ENSG00000185386	-0.777914	3.33991e-05	0.000143956	chr22	50258200	50268399	LGG_79631
											MAPK12	ENSG00000188130	-0.631363	2.77988e-07	1.66376e-06	chr22	50258200	50268399	LGG_79631
											MAPK8IP2	ENSG00000008735	0.17246	0.24354	0.374039	chr22	50480800	50484799	THCA_91988
											MAPKBP1	ENSG00000137802	0.825663	2.07727e-08	1.44914e-07	chr15	41804200	41808599	CESC_40784
											MARVELD1	ENSG00000155254	-0.54757	4.16278e-14	5.20904e-13	chr10	97710600	97722199	MESO_44299
											MARVELD2	ENSG00000152939	0.178463	0.0157795	0.0380188	chr5	69526200	69529199	PRAD_32896
											MARVELD3	ENSG00000140832	-0.543251	5.80458e-12	5.91663e-11	chr16	71980800	71983999	LUAD_112645
											MAT1A	ENSG00000151224	-1.37042	0.362143	NA	chr10	80278800	80281599	LIHC_71413
											MATK	ENSG00000007264	-0.664696	2.78596e-10	2.39885e-09	chr19	3781600	3786799	MESO_69710
											MATN2	ENSG00000132561	-0.1288	0.50395	0.640009	chr8	97868400	97871199	CHOL_31700
											MATN3	ENSG00000132031	-0.029859	0.959404	0.975009	chr2	20471600	20480999	BRCA_23318
											MAX	ENSG00000125952	0.121788	0.255823	0.388422	chr14	65091600	65096999	LGG_59039
											MBOAT1	ENSG00000172197	-1.61789	6.6137e-21	1.38364e-19	chr6	20209600	20213399	LUSC_42314
											MCCC2	ENSG00000131844	-0.217149	3.35285e-07	1.98137e-06	chr5	71749600	71750799	BRCA_60632
											MCF2L2	ENSG00000053524	0.38257	0.473221	0.613004	chr3	183427600	183428799	ACC_17652
											MCU	ENSG00000156026	0.415135	1.64087e-05	7.44386e-05	chr10	72308200	72309999	STAD_67123
											ME3	ENSG00000151376	0.945418	0.471395	NA	chr11	86798000	86801199	COAD_75601
											MED8	ENSG00000159479	0.266278	8.69424e-05	0.000348383	chr1	43266400	43273399	THCA_3025
											MEF2D	ENSG00000116604	-1.01236	4.26904e-18	7.43019e-17	chr1	156454600	156486399	SKCM_6275
											MEG3	ENSG00000214548	-2.55549	0.0116671	0.0291787	chr14	101019600	101021399	TGCT_54233
											MEG8	ENSG00000225746	1.01093	0.854212	NA	chr14	101019600	101021399	TGCT_54233
											MEGF6	ENSG00000162591	-1.045	6.09132e-05	0.000251502	chr1	3452400	3484799	MESO_180
											MERTK	ENSG00000153208	-1.3202	0.00519874	0.0142764	chr2	111897800	111899799	PRAD_15082
											MESP1	ENSG00000166823	-0.805449	0.00291935	0.00851327	chr15	89764000	89771399	PRAD_85381
											MESP2	ENSG00000188095	-0.588987	0.493779	0.631672	chr15	89764000	89771399	BRCA_162390
											MET	ENSG00000105976	-0.96704	4.49927e-09	3.38982e-08	chr7	116524600	116526399	KIRP_60483
											METRN	ENSG00000103260	-0.356723	2.77916e-06	1.4261e-05	chr16	517800	754399	LGG_63023
											METTL18	ENSG00000171806	0.118938	0.344104	0.48571	chr1	169778400	169782399	TGCT_5535
											METTL6	ENSG00000206562	0.421093	1.82959e-07	1.12408e-06	chr3	15756000	15757999	SKCM_19100
											METTL7A	ENSG00000185432	-1.94816	1.76219e-15	2.56263e-14	chr12	50985800	51018799	THCA_60834
											METTL7B	ENSG00000170439	0.744497	9.07185e-08	5.78802e-07	chr12	55721000	55731399	GBM_51015
											MEX3B	ENSG00000183496	0.437359	0.000669272	0.00225476	chr15	82043600	82048399	PCPG_65825
											MFAP5	ENSG00000197614	-0.968575	0.510419	NA	chr12	8828000	8830599	BRCA_137856
											MFSD10	ENSG00000109736	-0.436727	4.5114e-10	3.78034e-09	chr4	3191400	3203799	LIHC_32121
											MFSD2A	ENSG00000168389	0.01636	0.977424	0.986002	chr1	39958800	39959399	LGG_2206
											MGAT3	ENSG00000128268	1.35932	0.144579	0.248278	chr22	39458200	39463399	TGCT_71959
											MGAT5B	ENSG00000167889	-0.573866	5.8654e-05	0.000242923	chr17	76533200	76551399	LGG_69169
											MGLL	ENSG00000074416	-0.980347	0.00463339	0.0128595	chr3	127822200	127826599	LUSC_25077
											MICAL1	ENSG00000135596	-0.0930815	0.671138	0.777677	chr6	109453400	109456199	LGG_29719
											MICU1	ENSG00000107745	0.35457	1.55502e-05	7.08872e-05	chr10	72327400	72337399	CHOL_38013
											MID2	ENSG00000080561	-1.32522	3.18856e-38	1.40304e-36	chrX	107719600	107730999	PRAD_111782
											MIOX	ENSG00000100253	-1.43836	0.546529	NA	chr22	50164400	50168999	KIRP_135969
											MIR137HG	ENSG00000225206	-1.69588	0.549388	NA	chr1	98048000	98049599	PCPG_3110
											MIR202HG	ENSG00000166917	-1.54157	0.387184	NA	chr10	133241200	133250199	COAD_70915
											MIR559	ENSG00000207923	0.767419	0.760365	NA	chr2	47104600	47108799	BRCA_25791
											MIR6075	ENSG00000273742	0.693056	0.720337	NA	chr5	1543200	1546199	LUAD_39184
											MIR6784	ENSG00000277249	-0.242126	0.934377	NA	chr17	45123400	45124999	BLCA_87113
											MIR7-3HG	ENSG00000176840	1.53752	0.335746	NA	chr19	4768000	4770199	PCPG_76917
											MISP	ENSG00000099812	-2.92463	7.71501e-161	4.8206e-158	chr19	888000	938799	BLCA_93979
											MLPH	ENSG00000115648	-2.19064	1.07466e-105	2.58262e-103	chr2	236998800	236999999	UCEC_21099
											MLXIP	ENSG00000175727	-0.605399	4.97167e-10	4.15118e-09	chr12	122092000	122101399	UCEC_72536
											MMD	ENSG00000108960	0.145652	0.480259	0.619424	chr17	55420200	55423999	LIHC_102227
											MMEL1	ENSG00000142606	-1.20064	0.00156355	0.00485404	chr1	2590600	2594799	STAD_348
											MMP16	ENSG00000156103	-2.37476	8.66558e-169	5.8013e-166	chr8	88120400	88121799	MESO_36784
											MMP24	ENSG00000125966	0.0512372	0.90988	0.943629	chr20	35259000	35264999	TGCT_68834
											MMP9	ENSG00000100985	-1.49981	2.65764e-07	1.59467e-06	chr20	45987000	46001999	CESC_52068
											MNX1	ENSG00000130675	0.151278	0.232369	0.360904	chr7	157002600	157012199	SKCM_47834
											MNX1-AS1	ENSG00000243479	-0.637113	0.00751355	0.019795	chr7	157002600	157012199	PRAD_49042
											MNX1-AS2	ENSG00000235029	-0.705784	0.245206	0.375983	chr7	157002600	157012199	SKCM_47834
											MOGAT3	ENSG00000106384	-0.339541	0.697465	0.797	chr7	100904400	100912199	COAD_51801
											MORF4L2	ENSG00000123562	0.0125604	0.793789	0.867715	chrX	103656000	103660999	BRCA_214553
											MPI	ENSG00000178802	-0.151249	0.170135	0.282653	chr15	74807400	74829999	KIRC_70479
											MPP3	ENSG00000161647	-1.58054	4.28036e-12	4.43045e-11	chr17	43832200	43833999	LUAD_116899
											MPP6	ENSG00000105926	-0.579903	0.000104901	0.000413102	chr7	24572000	24574199	BRCA_83582
											MPZL2	ENSG00000149573	-1.23172	4.51044e-58	3.70825e-56	chr11	118068200	118093599	CESC_34334
											MPZL3	ENSG00000160588	0.424092	1.40692e-06	7.57401e-06	chr11	117927800	117936199	HNSC_59556
											MR1	ENSG00000153029	0.737923	5.04504e-18	8.70804e-17	chr1	181028800	181057399	UCEC_8103
											MRAS	ENSG00000158186	2.07283	0.000167074	0.000631665	chr3	138817200	138818799	KIRP_29306
											MREG	ENSG00000118242	-1.30229	8.85098e-28	2.51381e-26	chr2	216015200	216024999	BRCA_35081
											MRPS6	ENSG00000243927	-0.254714	0.000999651	0.00324139	chr21	33946800	33949799	BLCA_102687
											MSANTD1	ENSG00000188981	-0.0771356	0.876988	0.923184	chr4	3242800	3252999	THCA_23118
											MSH2	ENSG00000095002	0.310788	6.01655e-06	2.93088e-05	chr2	47333800	47349799	COAD_14229
											MSMB	ENSG00000263639	-1.4832	0.0129228	0.0319196	chr10	46039600	46041399	PRAD_61009
											MST1	ENSG00000173531	0.555976	0.00523682	0.0143683	chr3	49493400	49498399	KIRP_25240
											MST1R	ENSG00000164078	-0.93572	0.0015951	0.00494522	chr3	50159200	50162799	CESC_11948
											MT1F	ENSG00000198417	-0.545042	0.0693762	0.136045	chr16	56657200	56659399	THCA_74195
											MT1X	ENSG00000187193	-0.397759	0.0685299	0.134626	chr16	56681000	56683799	ACC_71079
											MTA2	ENSG00000149480	-0.10416	0.00480443	0.0132909	chr11	62499000	62504999	CESC_33046
											MTA3	ENSG00000057935	-1.29842	4.42064e-34	1.66062e-32	chr2	42553400	42573199	UCEC_14042
											MTERF4	ENSG00000122085	0.227808	0.0318681	0.070056	chr2	241187400	241188199	PRAD_19192
											MTHFD2	ENSG00000065911	0.141528	0.00457247	0.012713	chr2	74557000	74558599	UCEC_15475
											MTHFR	ENSG00000177000	0.045951	0.745001	0.830987	chr1	11786600	11790799	THCA_843
											MTMR9LP	ENSG00000220785	-1.04792	0.00243334	0.00722638	chr1	32239200	32248999	THCA_2366
											MTSS1L	ENSG00000132613	-0.806925	2.30406e-14	2.97244e-13	chr16	70674400	70719599	LGG_64949
											MUC1	ENSG00000185499	-1.63872	1.07645e-21	2.33814e-20	chr1	155032000	155095199	LUAD_7506
											MUC17	ENSG00000169876	0.0400449	0.994344	NA	chr7	100904400	100912199	COAD_51801
											MUC2	ENSG00000198788	-2.96276	0.00703996	0.0186918	chr11	1094400	1099599	COAD_71215
											MUC20	ENSG00000176945	1.09312	0.128323	0.225561	chr3	195810800	195813599	CESC_15293
											MUC4	ENSG00000145113	1.96343	0.0211197	0.0491298	chr3	195456200	195459999	CESC_15246
											MUC5B	ENSG00000117983	-0.887142	0.0176074	0.0418421	chr11	1221400	1224799	COAD_71245
											MUCL1	ENSG00000172551	-0.515362	0.151818	0.258148	chr12	54383800	54393999	BLCA_66757
											MUM1	ENSG00000160953	-0.228554	0.156685	0.264687	chr19	1450800	1454199	LGG_71435
											MVK	ENSG00000110921	-0.225844	0.0129964	0.0320676	chr12	109854800	109882999	ACC_60073
											MXRA7	ENSG00000182534	0.0869292	0.657063	0.76658	chr17	76695000	76702799	KIRP_119160
											MYADML2	ENSG00000185105	1.18966	0.256215	NA	chr17	82359000	82366999	COAD_104580
											MYBBP1A	ENSG00000132382	-1.13527	4.38556e-37	1.84321e-35	chr17	4530000	4557399	LUSC_95875
											MYCBP	ENSG00000214114	0.0931893	0.315625	0.45668	chr1	39129400	39134399	THCA_2739
											MYD88	ENSG00000172936	-0.208474	0.0269323	0.060613	chr3	37990200	37992199	COAD_23019
											MYEOV	ENSG00000172927	-1.979	1.99359e-11	1.93225e-10	chr11	69261600	69322399	STAD_73635
											MYH14	ENSG00000105357	-0.0731277	0.342321	0.483776	chr19	50178400	50217999	COAD_111287
											MYL3	ENSG00000160808	-2.62696	0.577238	NA	chr3	46864400	46869599	KIRC_17456
											MYL4	ENSG00000198336	1.6516	0.571994	NA	chr17	47203800	47210999	THCA_78337
											MYO15B	ENSG00000266714	-0.344493	0.161469	0.271212	chr17	76020800	76046599	TGCT_62663
											MYO1C	ENSG00000197879	-0.620895	9.0557e-29	2.70301e-27	chr17	1114000	1116599	PRAD_90115
											MYO5C	ENSG00000128833	-0.357021	5.72454e-10	4.75017e-09	chr15	52652800	52654599	BLCA_76366
											MYO7B	ENSG00000169994	-0.567096	0.679059	NA	chr2	127634000	127639599	COAD_17287
											MYOM3	ENSG00000142661	0.925864	0.303139	0.442992	chr1	23644200	23646999	KIRP_1778
											NAA50	ENSG00000121579	-0.193609	6.91142e-05	0.000282316	chr3	113531000	113540399	CESC_12702
											NACAD	ENSG00000136274	-0.939084	0.712836	NA	chr7	45080800	45089199	PCPG_33684
											NACC2	ENSG00000148411	-1.38201	3.52617e-69	3.79874e-67	chr9	136511800	136560399	LGG_43704
											NAGS	ENSG00000161653	0.729761	0.0172583	0.0411152	chr17	43996200	43999799	THCA_78090
											NANOG	ENSG00000111704	-1.34805	0.248424	NA	chr12	7880800	7882399	TGCT_45981
											NANOGP1	ENSG00000176654	0.56558	0.799183	NA	chr12	7880800	7882399	TGCT_45981
											NANOGP7	ENSG00000258774	-0.731914	0.769976	NA	chr14	91832000	91832999	BRCA_155590
											NANOS3	ENSG00000187556	-2.32177	0.0730929	NA	chr19	13689000	13698599	TGCT_65362
											NAPSA	ENSG00000131400	0.587563	0.0375054	0.0806329	chr19	50457400	50463999	KIRP_127055
											NAT14	ENSG00000090971	0.367097	0.0011776	0.00375666	chr19	55427400	55498199	PCPG_80076
											NAT8	ENSG00000144035	-1.51071	0.458974	NA	chr2	73906200	73909599	UCEC_15384
											NBEAL2	ENSG00000160796	-2.00631	1.3286e-54	9.92214e-53	chr3	46943800	46951399	PRAD_20867
											NCAPG2	ENSG00000146918	0.471259	1.66847e-23	3.93898e-22	chr7	158954200	158960199	CESC_24922
											NCAPH	ENSG00000121152	0.130366	0.104988	0.191143	chr2	96137800	96150399	UCEC_15992
											NCBP2L	ENSG00000170935	-0.366559	0.74189	0.828965	chrX	107719600	107730999	PRAD_111782
											NCCRP1	ENSG00000188505	-1.16987	0.0584169	0.117631	chr19	39107600	39210799	BLCA_97136
											NCKAP1L	ENSG00000123338	0.349219	0.808928	0.877611	chr12	54383800	54393999	KIRP_92033
											NCL	ENSG00000115053	-0.171382	0.00201379	0.00610422	chr2	231363400	231368199	TGCT_13188
											NCLN	ENSG00000125912	-0.237949	7.65362e-05	0.000309797	chr19	3189800	3190599	ACC_78281
											NCS1	ENSG00000107130	-0.0318418	0.705538	0.802361	chr9	130167200	130179799	PCPG_44123
											NDC1	ENSG00000058804	-0.167781	0.0547805	0.111385	chr1	54014000	54018599	CESC_2609
											NDFIP1	ENSG00000131507	0.42631	4.20186e-10	3.5336e-09	chr5	141745400	141748599	THCA_30008
											NDRG4	ENSG00000103034	-0.189148	0.13918	0.240786	chr16	58498000	58503799	LGG_64584
											NDUFA5	ENSG00000128609	0.0262801	0.765346	0.845947	chr7	123532200	123535799	KIRP_60925
											NDUFAB1	ENSG00000004779	0.111678	0.0862897	0.162952	chr16	23598000	23600599	TGCT_57610
											NDUFAF3	ENSG00000178057	-0.136943	0.234127	0.362913	chr3	49493400	49498399	KIRP_25240
											NDUFAF6	ENSG00000156170	-0.30543	0.000128629	0.000497041	chr8	94402000	94412799	BRCA_100564
											NDUFB8	ENSG00000166136	0.102987	0.0766633	0.147997	chr10	100519400	100521799	PCPG_47711
											NDUFC1	ENSG00000109390	0.192299	0.0174783	0.0415618	chr4	139314800	139315399	KIRC_23642
											NDUFC2	ENSG00000151366	0.0455344	0.319227	0.460619	chr11	78070600	78074399	BRCA_133159
											NECAB1	ENSG00000123119	-1.48395	5.0248e-33	1.80787e-31	chr8	90791000	90792599	STAD_53571
											NECAB3	ENSG00000125967	-0.571414	6.95468e-05	0.000283712	chr20	33644400	33646599	PRAD_104620
											NEIL1	ENSG00000140398	-0.589629	0.00195152	0.00593561	chr15	75346000	75370999	BRCA_161187
											NEK2	ENSG00000117650	0.374171	6.75848e-07	3.8182e-06	chr1	211927800	211930799	LUSC_9458
											NES	ENSG00000132688	-0.643525	5.9014e-08	3.87874e-07	chr1	156428000	156432199	GBM_4606
											NET1	ENSG00000173848	-0.623013	1.47569e-12	1.61199e-11	chr10	5618200	5623399	BLCA_55180
											NEU4	ENSG00000204099	0.952819	0.776967	NA	chr2	241807400	241808799	LIHC_24167
											NEURL1	ENSG00000107954	-2.05165	3.85708e-08	2.60638e-07	chr10	103493200	103495199	PCPG_47962
											NFASC	ENSG00000163531	1.34583	0.121897	0.21646	chr1	204870400	204875799	GBM_6873
											NGEF	ENSG00000066248	1.16415	0.0162653	0.0390537	chr2	232875400	232878399	KIRC_15959
											NHLRC1	ENSG00000187566	0.00545352	0.962289	0.977013	chr6	18120200	18123199	LUSC_42040
											NHLRC4	ENSG00000257108	-0.293829	0.823774	NA	chr16	517800	754399	THCA_72343
											NINJ1	ENSG00000131669	-1.33045	5.84847e-108	1.50178e-105	chr9	92984000	92989599	THCA_47110
											NIPAL2	ENSG00000104361	0.0115932	0.940387	0.962098	chr8	98305800	98307799	BRCA_101170
											NISCH	ENSG00000010322	0.224403	0.0573334	0.115698	chr3	52452200	52456799	TGCT_15026
											NKAIN1	ENSG00000084628	-0.574858	0.0034564	0.0099007	chr1	31185000	31187799	BRCA_3767
											NKD2	ENSG00000145506	-0.236096	0.274484	0.410727	chr5	1021200	1028799	COAD_34461
											NLGN2	ENSG00000169992	-0.156678	0.0170978	0.0407863	chr17	7657000	7660599	LGG_66159
											NLGN3	ENSG00000196338	0.543873	0.392584	0.535043	chrX	71145600	71146199	LGG_80466
											NLRP6	ENSG00000174885	-0.81959	0.676032	NA	chr11	278200	280599	KIRP_81559
											NLRP9	ENSG00000185792	-1.2734	0.583267	NA	chr19	55427400	55498199	TGCT_67787
											NOB1	ENSG00000141101	-0.403465	4.2705e-13	4.8841e-12	chr16	69510600	69523199	COAD_97319
											NOD1	ENSG00000106100	0.0300104	0.862087	0.91283	chr7	30224200	30228599	BLCA_42377
											NOTCH1	ENSG00000148400	-0.827909	2.65793e-12	2.80851e-11	chr9	136511800	136560399	BRCA_115048
											NOTCH3	ENSG00000074181	-2.20997	2.01954e-174	1.57735e-171	chr19	15156600	15206799	BRCA_191870
											NOTUM	ENSG00000185269	-1.41062	0.100775	0.185072	chr17	82359000	82366999	COAD_104580
											NOVA2	ENSG00000104967	-1.82133	0.137206	0.238164	chr19	45975200	45979199	PCPG_79315
											NPC1L1	ENSG00000015520	-0.66852	0.550985	NA	chr7	44541600	44544199	LIHC_52010
											NPC2	ENSG00000119655	0.410924	2.50541e-05	0.000110529	chr14	74507200	74512999	THCA_67618
											NPDC1	ENSG00000107281	-0.843807	4.88527e-26	1.27187e-24	chr9	136786800	136873199	PRAD_59075
											NPHS1	ENSG00000161270	0.0400271	0.994346	NA	chr19	35848200	35852999	MESO_71235
											NPNT	ENSG00000168743	-1.29846	5.06105e-26	1.31398e-24	chr4	105894200	105896399	CHOL_18407
											NPPA	ENSG00000175206	-2.11956	0.260133	NA	chr1	11847000	11851399	PCPG_770
											NPR1	ENSG00000169418	0.276024	0.598906	0.72004	chr1	153677600	153680799	PCPG_3977
											NR1I3	ENSG00000143257	-0.722734	0.20934	0.331986	chr1	161217600	161219599	LIHC_8299
											NR2F6	ENSG00000160113	-0.915366	5.51143e-22	1.21116e-20	chr19	17238200	17248599	BLCA_95681
											NR5A1	ENSG00000136931	1.00189	0.769112	NA	chr9	124504000	124508399	ACC_46084
											NR6A1	ENSG00000148200	-0.727398	0.00977843	0.0248937	chr9	124769400	124775799	LUSC_64497
											NRARP	ENSG00000198435	-1.30345	2.18262e-09	1.70188e-08	chr9	136786800	136873199	COAD_65331
											NRCAM	ENSG00000091129	-2.09516	4.81471e-23	1.11698e-21	chr7	108194200	108196199	LGG_35297
											NREP	ENSG00000134986	-1.28212	2.71307e-12	2.86516e-11	chr5	111757000	111758399	KIRC_27287
											NRG2	ENSG00000158458	-0.324573	0.610121	0.728913	chr5	139879200	139884399	LGG_25552
											NRM	ENSG00000137404	-0.45786	3.91454e-05	0.000166996	chr6	30684600	30688999	TGCT_24565
											NRTN	ENSG00000171119	0.416621	0.224088	0.350629	chr19	5797400	5805199	CHOL_59540
											NRXN2	ENSG00000110076	3.15913	0.0187799	0.0442694	chr11	64694200	64699199	LGG_49572
											NSMCE4A	ENSG00000107672	-0.265385	0.00137581	0.00432928	chr10	122099000	122103999	COAD_70438
											NSUN4	ENSG00000117481	0.37185	1.10416e-06	6.04835e-06	chr1	46400800	46408599	THCA_3247
											NTF4	ENSG00000225950	-0.100395	0.942515	NA	chr19	49050400	49079199	CESC_50754
											NTNG2	ENSG00000196358	-0.303859	0.851593	0.906275	chr9	132182000	132189199	PCPG_44252
											NTPCR	ENSG00000135778	0.0861847	0.244711	0.375441	chr1	232629200	232631199	UCEC_11240
											NTRK1	ENSG00000198400	-0.989765	0.501223	NA	chr1	156764200	156779999	PCPG_4391
											NUCB2	ENSG00000070081	-0.233239	0.0115544	0.0289323	chr11	17237200	17242399	BRCA_127038
											NUDT16P1	ENSG00000246082	0.268666	0.816265	NA	chr3	131358800	131363999	CHOL_14829
											NUDT19	ENSG00000213965	-0.115243	0.366907	0.509306	chr19	32670000	32676599	BLCA_96447
											NUDT4	ENSG00000173598	-0.927655	7.84702e-33	2.80176e-31	chr12	93382200	93386199	ACC_59170
											NUP210L	ENSG00000143552	-0.337631	0.00170461	0.00525025	chr1	154153600	154158999	LUAD_7343
											NUS1P2	ENSG00000234685	-1.78522	4.54799e-13	5.18565e-12	chr13	22900200	22900999	UCEC_73160
											NVL	ENSG00000143748	-1.65132	1.71961e-102	3.8374e-100	chr1	224254200	224257799	BRCA_19040
											NWD1	ENSG00000188039	-1.10738	0.384533	NA	chr19	16715000	16724199	BRCA_192249
											NXPE3	ENSG00000144815	0.136639	0.293604	0.432164	chr3	101778200	101779999	PRAD_22580
											OAZ2	ENSG00000180304	0.679786	2.4792e-33	8.97153e-32	chr15	64593200	64597799	THCA_70583
											OCEL1	ENSG00000099330	-0.0764098	0.620278	0.736966	chr19	17238200	17248599	LIHC_108866
											OCIAD2	ENSG00000145247	-0.0269653	0.767192	0.847488	chr4	48906000	48907799	CHOL_17659
											ODF3B	ENSG00000177989	-0.0502761	0.950311	0.968753	chr22	50188800	50198599	CESC_54575
											OGDHL	ENSG00000197444	1.13759	0.00013679	0.000526515	chr10	49761000	49762599	LIHC_70236
											OGFRP1	ENSG00000182057	-1.55918	0.00332164	0.00955557	chr22	41836000	41839199	CESC_54243
											OLFM1	ENSG00000130558	-0.618912	4.59752e-13	5.23893e-12	chr9	135408400	135423399	HNSC_51204
											OLFM2	ENSG00000105088	-1.25752	3.25823e-05	0.00014063	chr19	9913000	9915799	LGG_72072
											OMG	ENSG00000126861	0.0401399	0.986135	NA	chr17	31509400	31512999	LGG_66984
											ONECUT3	ENSG00000205922	-1.30015	0.193223	0.312403	chr19	1745800	1749599	STAD_106003
											OR7E91P	ENSG00000205847	-1.40063	0.574342	NA	chr2	71024200	71026199	THCA_11968
											ORC6	ENSG00000091651	0.504591	2.95246e-11	2.8251e-10	chr16	46620800	46621399	LIHC_96730
											OSGIN2	ENSG00000164823	0.176864	0.0546926	0.111231	chr8	89861600	89862599	BRCA_100216
											OXER1	ENSG00000162881	-4.41925	0.0151029	NA	chr2	42791800	42793199	LIHC_16647
											P2RX6	ENSG00000099957	1.25035	0.508548	NA	chr22	20530200	20534999	PCPG_84104
											P2RY2	ENSG00000175591	-3.23822	2.5663e-213	3.20702e-210	chr11	73182400	73211399	CHOL_41948
											P3H2	ENSG00000090530	-3.2921	0.0165731	0.0396861	chr3	190119000	190120199	KIRC_20687
											P3H2-AS1	ENSG00000225764	-0.0245211	0.98744	NA	chr3	190119000	190120199	KIRC_20687
											P3H3	ENSG00000110811	0.102097	0.80683	0.876502	chr12	6815800	6831999	GBM_49406
											P3H4	ENSG00000141696	-0.589456	1.31317e-13	1.56686e-12	chr17	41807800	41814199	STAD_100048
											P4HA2	ENSG00000072682	-0.198621	0.0661715	0.130787	chr5	132223800	132225199	THCA_29356
											PABPC1	ENSG00000070756	-0.11943	0.0424959	0.089827	chr8	100390400	100400799	BLCA_49212
											PADI1	ENSG00000142623	-1.40899	0.0672549	0.132621	chr1	17207400	17210599	CESC_949
											PADI2	ENSG00000117115	-0.716388	3.22984e-17	5.29225e-16	chr1	17080400	17093599	BRCA_2080
											PAEP	ENSG00000122133	-1.51994	0.249605	NA	chr9	135543400	135556199	MESO_41882
											PALM	ENSG00000099864	-0.519923	0.00161291	0.00499735	chr19	705600	721399	UCEC_92782
											PANK2	ENSG00000125779	0.0668303	0.565311	0.692282	chr20	3922800	3924799	THCA_86528
											PAQR5	ENSG00000137819	-1.77056	0.0011	0.00353134	chr15	69297000	69299199	KIRP_105626
											PAQR6	ENSG00000160781	0.243956	0.189749	0.307926	chr1	156428000	156432199	LGG_4960
											PARD3-AS1	ENSG00000226386	-3.12347	0.126918	NA	chr10	34694400	34700399	KIRC_50450
											PAX2	ENSG00000075891	-0.529548	0.554944	0.683695	chr10	100733400	100736199	KIRP_79741
											PBRM1	ENSG00000163939	0.0271305	0.805625	0.87589	chr3	53151000	53164199	THCA_18912
											PBX1	ENSG00000185630	-2.23819	8.91979e-47	5.25791e-45	chr1	164608200	164613599	BRCA_12952
											PBX3	ENSG00000167081	0.0341771	0.729015	0.818981	chr9	125419000	125441999	THCA_48379
											PBX4	ENSG00000105717	0.439979	0.207999	0.330447	chr19	19614600	19615999	THCA_84216
											PC	ENSG00000173599	-0.270572	0.0172184	0.0410478	chr11	66900200	66943999	KIRC_56340
											PCAT7	ENSG00000231806	0.340283	0.0794011	0.152061	chr9	94604400	94608799	COAD_62607
											PCBP3	ENSG00000183570	0.619974	0.0439662	0.0924035	chr21	45645400	45649399	PCPG_83821
											PCBP4	ENSG00000090097	-0.21968	0.152004	0.258371	chr3	51965200	51968999	LGG_15783
											PCDHB10	ENSG00000120324	1.03376	6.93213e-05	0.0002831	chr5	141475600	141477199	LGG_25640
											PCDHB9	ENSG00000177839	0.654812	0.00179169	0.00549798	chr5	141475600	141477199	LGG_25640
											PCDHGB7	ENSG00000254122	0.918022	0.0942653	0.175037	chr5	141745400	141748599	LGG_25695
											PCDHGC3	ENSG00000240184	0.222073	0.00781871	0.0204781	chr5	141475600	141477199	LGG_25639
											PCDHGC4	ENSG00000242419	2.46692	0.0264889	0.0597585	chr5	141756000	141758199	PCPG_25413
											PCDHGC5	ENSG00000240764	0.280209	0.762406	0.843593	chr5	141745400	141748599	LGG_25695
											PCP2	ENSG00000174788	0.00753326	0.987774	0.99222	chr19	7633000	7648799	BRCA_189949
											PCYT1A	ENSG00000161217	0.0531081	0.304043	0.443923	chr3	195905200	195920199	CESC_15335
											PDF	ENSG00000258429	-0.181556	0.138877	0.240418	chr16	69142800	69144599	KIRP_111257
											PDIA3	ENSG00000167004	-0.100921	0.0451515	0.0945343	chr15	43788800	43804399	BRCA_158459
											PDIK1L	ENSG00000175087	0.439979	5.47493e-06	2.68027e-05	chr1	26177000	26179599	CESC_1404
											PDK3	ENSG00000067992	-0.438966	5.21037e-06	2.56146e-05	chrX	24490600	24495999	BLCA_106304
											PDLIM4	ENSG00000131435	-1.57702	0.393734	NA	chr5	132256200	132260199	PCPG_24806
											PDXDC1	ENSG00000179889	-0.0375847	0.503399	0.639569	chr16	14476400	14480599	BRCA_166131
											PDZD3	ENSG00000172367	-0.0271326	0.988898	NA	chr11	119144000	119147799	KIRP_87858
											PDZD4	ENSG00000067840	-0.243688	0.047258	0.0982969	chrX	153877000	153888599	TGCT_74327
											PEX11A	ENSG00000166821	-1.06827	1.21835e-33	4.46925e-32	chr15	89675600	89680999	LIHC_94354
											PEX5	ENSG00000139197	-0.351991	8.79896e-07	4.89426e-06	chr12	6815800	6831999	PCPG_54093
											PFKM	ENSG00000152556	0.0977632	0.450364	0.591596	chr12	48183000	48184999	ACC_56980
											PGAP3	ENSG00000161395	-0.450348	0.00307136	0.00890941	chr17	39669400	39677999	STAD_99318
											PGF	ENSG00000119630	0.300903	0.509187	0.64452	chr14	74944000	74965799	THCA_67674
											PGLYRP2	ENSG00000161031	-1.10118	0.201853	0.323203	chr19	15474400	15494799	LIHC_108718
											PGLYRP4	ENSG00000163218	0.9499	0.692223	NA	chr1	153491200	153491999	ESCA_7480
											PHC1	ENSG00000111752	-0.0320835	0.832156	0.893042	chr12	8912600	8915399	TGCT_46144
											PHEX	ENSG00000102174	-0.987869	3.61927e-07	2.12675e-06	chrX	22133000	22137199	SKCM_101148
											PHF12	ENSG00000109118	-0.191968	0.019235	0.0452112	chr17	28708400	28766799	LGG_66819
											PHF13	ENSG00000116273	-0.296212	0.00627653	0.0168873	chr1	6518000	6520199	BRCA_743
											PHF2	ENSG00000197724	-0.120767	0.0671895	0.13252	chr9	93196400	93211799	PCPG_42584
											PHF20	ENSG00000025293	-0.12165	0.205854	0.327734	chr20	36059800	36065999	BLCA_100530
											PHF21B	ENSG00000056487	-1.47465	0.00763126	0.0200713	chr22	44702000	44703199	KIRC_92831
											PHF2P2	ENSG00000226057	0.936116	0.0496161	0.102451	chr13	19116800	19118399	STAD_82548
											PHKG1	ENSG00000164776	-0.697942	0.293938	0.432486	chr7	56078000	56082599	GBM_33655
											PHLDA1	ENSG00000139289	-2.88142	5.67908e-113	1.63776e-110	chr12	76022600	76023999	SKCM_69885
											PHLDA2	ENSG00000181649	-1.80151	1.66865e-38	7.46185e-37	chr11	2911400	2915199	THCA_54144
											PHLDB3	ENSG00000176531	-0.975712	7.78934e-12	7.86274e-11	chr19	43522200	43524599	BLCA_97575
											PHYH	ENSG00000107537	0.225906	0.0202078	0.0472609	chr10	13298600	13300799	KIRP_75563
											PIANP	ENSG00000139200	-0.670622	0.181231	0.296826	chr12	6353800	6365599	CHOL_43599
											PIFO	ENSG00000173947	0.984349	0.144871	0.248614	chr1	111345600	111350199	THCA_4909
											PIGH	ENSG00000100564	0.848736	2.61656e-17	4.29863e-16	chr14	67700000	67701999	PRAD_80467
											PIGM	ENSG00000143315	-0.0103574	0.88784	0.930643	chr1	159943400	159948599	BLCA_6693
											PIGQ	ENSG00000007541	-0.116686	0.329399	0.470351	chr16	517800	754399	THCA_72342
											PIGR	ENSG00000162896	1.26557	0.542904	NA	chr1	207008200	207014799	CHOL_5761
											PIGS	ENSG00000087111	0.245714	0.000545734	0.00186948	chr17	28708400	28766799	LUAD_115628
											PIGZ	ENSG00000119227	0.0587652	0.763214	0.844138	chr3	196959000	196963599	COAD_28912
											PIK3CD	ENSG00000171608	0.512163	0.200698	0.321711	chr1	9715200	9720399	SKCM_595
											PIK3R3	ENSG00000117461	-0.560957	6.36652e-12	6.48237e-11	chr1	46009400	46011399	BRCA_5552
											PIP5KL1	ENSG00000167103	0.301933	0.592772	0.715487	chr9	127923200	128030399	CHOL_35422
											PITPNM2	ENSG00000090975	-1.55673	1.96511e-15	2.84887e-14	chr12	123136200	123146599	STAD_81996
											PITPNM3	ENSG00000091622	-1.51961	0.00101188	0.00327877	chr17	6550800	6562199	CESC_44727
											PITX1	ENSG00000069011	-1.01695	1.36666e-05	6.27892e-05	chr5	135323400	135329599	CESC_18579
											PKMYT1	ENSG00000127564	-0.268176	0.00235223	0.00700994	chr16	2847000	2863599	CESC_42516
											PKNOX2	ENSG00000165495	-0.506938	0.391875	0.534385	chr11	125342800	125343199	THCA_58816
											PKP3	ENSG00000184363	-0.933185	8.42001e-56	6.36424e-54	chr11	348800	365799	STAD_69811
											PLA2G10	ENSG00000069764	-0.761406	0.254704	0.387207	chr16	14664000	14668599	LUAD_110160
											PLA2G16	ENSG00000176485	-0.554703	1.5576e-06	8.30884e-06	chr11	63589400	63592399	THCA_56111
											PLA2G4B	ENSG00000243708	0.478947	0.151208	0.257298	chr15	42007400	42015399	CESC_40809
											PLA2G4E	ENSG00000188089	-2.86696	0.078159	NA	chr15	42007400	42015399	CESC_40808
											PLA2G4E-AS1	ENSG00000246740	0.438679	0.733323	NA	chr15	42007400	42015399	CESC_40808
											PLA2G4F	ENSG00000168907	-2.50184	5.55541e-12	5.67499e-11	chr15	41979600	41981399	BLCA_75907
											PLAGL2	ENSG00000126003	0.304601	0.000372983	0.00131916	chr20	32664600	32666999	COAD_113409
											PLAU	ENSG00000122861	-2.90058	4.94976e-15	6.85252e-14	chr10	73896600	73900799	LUAD_79606
											PLAUR	ENSG00000011422	0.160126	0.48394	0.6229	chr19	43437400	43480399	TGCT_66768
											PLBD1	ENSG00000121316	-0.422484	1.00513e-06	5.54806e-06	chr12	14239600	14241999	CHOL_43980
											PLCB3	ENSG00000149782	-0.754904	1.33733e-14	1.76289e-13	chr11	64650000	64672799	STAD_72636
											PLCD1	ENSG00000187091	0.363743	0.123468	0.21865	chr3	38029000	38032399	BLCA_20125
											PLCD3	ENSG00000161714	-0.829006	6.12699e-15	8.3955e-14	chr17	45123400	45124999	BLCA_87113
											PLEKHG5	ENSG00000171680	-0.632084	1.34868e-08	9.6162e-08	chr1	6482600	6492999	UCEC_404
											PLEKHG6	ENSG00000008323	-1.46612	2.14316e-08	1.49178e-07	chr12	6353800	6365599	BLCA_64755
											PLEKHH1	ENSG00000054690	-0.889883	3.35085e-09	2.55644e-08	chr14	67444800	67453999	LGG_59074
											PLEKHM1	ENSG00000225190	0.622173	0.000207837	0.000771161	chr17	45123400	45124999	THCA_78201
											PLEKHO2	ENSG00000241839	1.05021	4.79442e-09	3.59773e-08	chr15	64840000	64846599	GBM_59055
											PLIN5	ENSG00000214456	-0.866418	0.00057414	0.00195831	chr19	4534400	4536799	LIHC_107711
											PLK3	ENSG00000173846	-1.25681	7.2317e-07	4.06959e-06	chr1	44796800	44808799	CESC_2386
											PLK5	ENSG00000185988	0.279605	0.794464	0.8682	chr19	1450800	1454199	LGG_71435
											PLP2	ENSG00000102007	-0.477199	4.40757e-11	4.14343e-10	chrX	49183800	49188999	CESC_55277
											PLSCR2	ENSG00000163746	-2.98368	0.225545	NA	chr3	146502600	146504199	CHOL_15195
											PLTP	ENSG00000100979	0.682761	0.0243125	0.0554156	chr20	45909600	45913399	LGG_75985
											PLXNA1	ENSG00000114554	-0.623292	1.03036e-14	1.37663e-13	chr3	126750800	126753399	HNSC_19948
											PLXNB1	ENSG00000164050	-1.65434	1.73436e-13	2.04598e-12	chr3	48395800	48458999	SKCM_20167
											PLXNB2	ENSG00000196576	-0.959282	1.37593e-61	1.22818e-59	chr22	50269600	50315799	CHOL_66984
											PM20D2	ENSG00000146281	-0.236179	0.0190284	0.0448043	chr6	89145800	89146999	PRAD_40692
											PMM2	ENSG00000140650	-0.577678	2.13279e-16	3.32605e-15	chr16	9001600	9002599	BRCA_165563
											PMP2	ENSG00000147588	1.01158	0.716221	NA	chr8	81731200	81732999	CHOL_31421
											PNMA6A	ENSG00000235961	0.602478	0.481668	0.620668	chrX	152894400	152898999	CESC_55989
											PNMT	ENSG00000141744	-0.563302	0.760848	NA	chr17	39663200	39666399	STAD_99310
											PNP	ENSG00000198805	-0.202215	0.00372677	0.0105926	chr14	20427400	20432399	CHOL_47839
											PNRC2	ENSG00000189266	0.0145824	0.797646	0.870388	chr1	24016600	24024399	THCA_1721
											PODNL1	ENSG00000132000	0.910758	0.00469518	0.0130136	chr19	14358200	14377199	CHOL_60166
											POLD1	ENSG00000062822	0.0438161	0.657195	0.766687	chr19	50396000	50424599	HNSC_85348
											POLD4	ENSG00000175482	-0.366825	6.75075e-05	0.000276234	chr11	67626000	67653199	STAD_73357
											POLDIP3	ENSG00000100227	0.165549	0.069332	0.135973	chr22	42607200	42611599	SKCM_100249
											POLR1A	ENSG00000068654	-0.472505	7.50764e-07	4.21507e-06	chr2	85936000	85937999	CHOL_9336
											POLR2F	ENSG00000100142	0.184383	0.00350907	0.0100286	chr22	37985600	37986799	SKCM_99671
											POLR3K	ENSG00000161980	-0.0805735	0.15829	0.26695	chr16	448000	453599	TGCT_56862
											POMGNT2	ENSG00000144647	0.824757	1.9559e-18	3.4818e-17	chr3	42654000	42655599	LGG_15325
											POU2F3	ENSG00000137709	-4.19122	1.32225e-05	6.08533e-05	chr11	120301600	120304599	CESC_34527
											POU5F1B	ENSG00000212993	1.81651	0.171925	NA	chr8	127277000	127278399	COAD_58719
											PP7080	ENSG00000188242	0.0715989	0.628748	0.743964	chr5	519000	523599	LUAD_39019
											PPARG	ENSG00000132170	0.025104	0.939353	0.961595	chr3	12287600	12288999	BLCA_19205
											PPCS	ENSG00000127125	0.337193	1.43477e-07	8.9203e-07	chr1	42937000	42946599	CESC_2251
											PPP1R14C	ENSG00000198729	0.798551	0.601898	NA	chr6	150071200	150071599	THCA_35992
											PPP1R18	ENSG00000146112	-0.829303	2.88878e-10	2.48623e-09	chr6	30681800	30683399	CESC_20464
											PPP1R1B	ENSG00000131771	1.4075	0.702686	NA	chr17	39622800	39626999	STAD_99254
											PPP1R3G	ENSG00000219607	-0.50807	0.639038	0.752946	chr6	5084400	5085999	KIRC_30690
											PPP2R5B	ENSG00000068971	1.00563	2.19037e-06	1.14465e-05	chr11	64694200	64699199	LGG_49572
											PPP6C	ENSG00000119414	0.250093	0.000227841	0.00083972	chr9	125338800	125341199	BRCA_113385
											PPRC1	ENSG00000148840	-1.00548	3.61541e-25	9.08457e-24	chr10	101765200	101784799	TGCT_41575
											PPT1	ENSG00000131238	-0.218724	0.00180215	0.00552342	chr1	40303600	40314999	PRAD_3237
											PRC1	ENSG00000198901	0.33302	4.91481e-08	3.27275e-07	chr15	90556600	90565199	PRAD_85501
											PRCD	ENSG00000214140	-0.433708	0.659301	NA	chr17	76533200	76551399	PCPG_73550
											PRDM16	ENSG00000142611	-0.374359	0.344349	0.485837	chr1	3185200	3189199	THCA_269
											PRDM2	ENSG00000116731	0.414905	0.00108318	0.00348272	chr1	13757800	13760799	THCA_976
											PRDX1	ENSG00000117450	-0.110962	0.0504569	0.103901	chr1	45506400	45510999	TGCT_2423
											PRELP	ENSG00000188783	0.117288	0.793972	0.867826	chr1	203463600	203466999	PRAD_8692
											PREX1	ENSG00000124126	-0.576042	1.2731e-06	6.90516e-06	chr20	48963400	48964799	BRCA_201880
											PRICKLE3	ENSG00000012211	-0.877041	1.0927e-12	1.20203e-11	chrX	49183800	49188999	CESC_55277
											PRKAB1	ENSG00000111725	0.284258	6.21173e-05	0.00025636	chr12	119961800	119965599	KIRP_95208
											PRKAR2B	ENSG00000005249	-0.111513	0.299845	0.439212	chr7	107103600	107105399	PCPG_35238
											PRKCD	ENSG00000163932	-2.7531	4.9934e-147	2.8364e-144	chr3	52685400	52688199	PRAD_21387
											PRKCH	ENSG00000027075	-0.680519	3.27165e-07	1.93766e-06	chr14	61520800	61528999	PRAD_80204
											PRLR	ENSG00000113494	-2.94863	5.48945e-140	2.70789e-137	chr5	35306200	35309199	BRCA_59029
											PROCA1	ENSG00000167525	-0.821891	0.000760136	0.00253086	chr17	28848800	28858199	LUAD_115646
											PROM2	ENSG00000155066	-1.14424	1.10673e-42	5.82743e-41	chr2	95264400	95301599	UCEC_15944
											PRPF19	ENSG00000110107	-0.045579	0.320792	0.462202	chr11	60889200	60893999	PRAD_66819
											PRR34	ENSG00000182257	-1.39058	0.169964	0.28245	chr22	46052200	46056199	LGG_79401
											PRR34-AS1	ENSG00000241990	-0.211395	0.562777	0.690435	chr22	46052200	46056199	LGG_79399
											PRR36	ENSG00000183248	-1.14625	3.06878e-09	2.35562e-08	chr19	8220600	8221999	THCA_83281
											PRR5-ARHGAP8	ENSG00000248405	-1.46201	5.85241e-07	3.33648e-06	chr22	44752000	44756799	PRAD_110011
											PRRC1	ENSG00000164244	0.436692	2.24936e-06	1.17065e-05	chr5	127966000	127968599	SKCM_33991
											PRSS22	ENSG00000005001	-2.07505	1.69537e-50	1.13906e-48	chr16	2795800	2803199	BLCA_79210
											PRSS3	ENSG00000010438	0.435997	0.831581	NA	chr9	33939400	33941999	CHOL_33658
											PRSS57	ENSG00000185198	0.521179	0.651728	NA	chr19	702800	704799	ACC_77862
											PSD2	ENSG00000146005	-0.407545	0.68076	0.784799	chr5	139879200	139884399	LGG_25552
											PSD4	ENSG00000125637	-0.981389	1.15264e-16	1.81717e-15	chr2	113077800	113079799	MESO_10904
											PSMD1	ENSG00000173692	0.033953	0.42319	0.565853	chr2	231363400	231368199	TGCT_13188
											PSMD2	ENSG00000175166	0.048749	0.268098	0.403199	chr3	183956400	183960399	LUSC_29164
											PTCHD3P3	ENSG00000219700	1.99249	0.272312	NA	chr6	109248600	109252599	LUSC_46155
											PTCSC2	ENSG00000236130	-0.932845	0.297636	0.436625	chr9	97312200	97314199	THCA_47338
											PTGES3L	ENSG00000267060	-0.682406	0.140973	0.243328	chr17	42974800	42993799	COAD_101285
											PTGES3L-AARSD1	ENSG00000108825	0.193463	0.762213	0.843528	chr17	42974800	42993799	COAD_101285
											PTGFRN	ENSG00000134247	0.0803003	0.2401	0.370213	chr1	117197800	117241799	CHOL_2976
											PTGIS	ENSG00000124212	-0.36066	0.733727	NA	chr20	49566000	49574399	MESO_74367
											PTH1R	ENSG00000160801	-2.06496	6.78134e-05	0.000277304	chr3	46959600	47010999	LIHC_25966
											PTK6	ENSG00000101213	-0.836947	1.34507e-06	7.26608e-06	chr20	63094200	63108599	ESCA_120263
											PTK7	ENSG00000112655	0.477773	0.000236967	0.000869095	chr6	43085200	43088999	CESC_21076
											PTOV1-AS1	ENSG00000268006	-0.387651	0.150212	0.255929	chr19	49957200	49963599	ACC_82119
											PTP4A2	ENSG00000184007	-0.487508	9.11671e-06	4.30568e-05	chr1	31687200	31689599	BRCA_3874
											PTPRF	ENSG00000142949	-0.779843	6.9823e-39	3.20008e-37	chr1	43856800	43861199	CESC_2323
											PTPRH	ENSG00000080031	-2.57084	7.41578e-06	3.55612e-05	chr19	55171600	55182599	STAD_110628
											PTPRJ	ENSG00000149177	-0.84364	3.43238e-15	4.81948e-14	chr11	47995400	48010199	KIRP_84025
											PTPRN	ENSG00000054356	-3.61871	0.436551	NA	chr2	219511800	219512199	LGG_13438
											PTPRN2	ENSG00000155093	-2.23359	0.0387825	0.0830039	chr7	158575600	158594199	CHOL_29677
											PTPRS	ENSG00000105426	-0.164705	0.305101	0.445226	chr19	5035200	5040399	LGG_71824
											PVR	ENSG00000073008	-0.349187	9.0077e-05	0.000359484	chr19	44631600	44654599	LIHC_110379
											PWWP2B	ENSG00000171813	-1.40208	3.3072e-37	1.3994e-35	chr10	132380200	132434799	ACC_51191
											PYCR1	ENSG00000183010	-0.434602	4.78371e-07	2.7625e-06	chr17	82074600	82133599	PRAD_95579
											PYGO2	ENSG00000163348	0.100662	0.108653	0.196897	chr1	155032000	155095199	BRCA_11527
											PYROXD2	ENSG00000119943	-0.316118	0.111559	0.201372	chr10	98414600	98420399	CHOL_38751
											PYY	ENSG00000131096	0.661655	0.521891	NA	chr17	43952600	43954599	TGCT_61151
											QARS	ENSG00000172053	-0.0362306	0.51914	0.653852	chr3	48723200	48725799	COAD_23673
											R3HCC1	ENSG00000104679	0.700548	2.49358e-15	3.55184e-14	chr8	22997000	23001199	SKCM_48788
											R3HDM4	ENSG00000198858	-0.510002	5.12636e-11	4.77128e-10	chr19	888000	938799	BLCA_93979
											RAB11FIP1	ENSG00000156675	-0.15479	0.106824	0.194089	chr8	37890600	37893999	BRCA_95050
											RAB11FIP3	ENSG00000090565	-0.341702	4.27531e-06	2.13537e-05	chr16	517800	754399	KIRC_71679
											RAB11FIP4	ENSG00000131242	-1.01944	4.37912e-09	3.30063e-08	chr17	31509400	31512999	UCEC_86767
											RAB11FIP5	ENSG00000135631	0.282767	0.0106014	0.0267496	chr2	73087400	73090199	HNSC_12141
											RAB15	ENSG00000139998	-1.20938	5.94339e-117	1.95454e-114	chr14	64956200	64977599	COAD_88680
											RAB19	ENSG00000146955	1.87662	0.0185397	0.0437581	chr7	140238400	140239799	COAD_53366
											RAB1B	ENSG00000174903	-0.0108501	0.73967	0.827571	chr11	66188800	66194399	PRAD_67711
											RAB25	ENSG00000132698	-0.261629	8.05584e-05	0.000324746	chr1	156454600	156486399	CESC_4631
											RAB29	ENSG00000117280	-0.156962	0.038876	0.0831548	chr1	205784200	205790199	THCA_7838
											RAB34	ENSG00000109113	-0.404703	0.532712	0.665269	chr17	28708400	28766799	LUAD_115611
											RAB36	ENSG00000100228	-0.738271	0.0385195	0.0824914	chr22	23145200	23146799	THCA_90261
											RAB37	ENSG00000172794	-2.31671	1.70822e-08	1.20288e-07	chr17	74740600	74782599	KIRP_118783
											RAB3B	ENSG00000169213	-0.718484	0.0104464	0.0264262	chr1	51989000	51991399	PRAD_3903
											RAB3D	ENSG00000105514	-1.94562	1.24536e-127	4.96688e-125	chr19	11729800	11733399	PRAD_99735
											RAB40C	ENSG00000197562	-0.544566	6.20954e-08	4.0585e-07	chr16	517800	754399	CESC_42313
											RAB42	ENSG00000188060	1.50288	0.0578913	0.116673	chr1	28591400	28593999	KIRC_2031
											RAB4A	ENSG00000168118	-0.0200243	0.827191	0.889498	chr1	229090400	229095599	THCA_8876
											RAB7B	ENSG00000276600	-0.155944	0.806564	0.87632	chr1	206454800	206458399	UCEC_9490
											RABEP1	ENSG00000029725	-0.259331	0.0155661	0.0375917	chr17	5264000	5265799	BRCA_171795
											RABIF	ENSG00000183155	0.459398	6.58352e-14	8.08703e-13	chr1	202574000	202579399	PCPG_5864
											RAC2	ENSG00000128340	-1.3154	0.243404	NA	chr22	37677000	37678799	SKCM_99578
											RAC3	ENSG00000169750	-0.68728	8.39171e-14	1.01682e-12	chr17	82074600	82133599	PRAD_95548
											RAD54L	ENSG00000085999	0.21484	0.0920554	0.171648	chr1	46488800	46491199	BLCA_3193
											RALGDS	ENSG00000160271	-0.320325	0.0163463	0.0392351	chr9	133096600	133158399	CESC_29089
											RALGPS2	ENSG00000116191	-0.975894	8.99558e-28	2.55102e-26	chr1	178652400	178659399	BLCA_7935
											RAMP1	ENSG00000132329	-0.779638	2.68684e-05	0.000117702	chr2	237858600	237860999	PCPG_14034
											RAMP2-AS1	ENSG00000197291	-0.51067	0.398038	0.541257	chr17	42758800	42764399	LGG_67522
											RANBP1	ENSG00000099901	-0.0913544	0.0786785	0.151003	chr22	19868600	19878799	SKCM_98497
											RAP1AP	ENSG00000258769	0.828871	0.271539	0.407425	chr14	74484400	74487599	THCA_67605
											RAPGEFL1	ENSG00000108352	-0.365759	0.0648296	0.128582	chr17	40491800	40504599	CESC_45703
											RARA	ENSG00000131759	-2.6825	1.33838e-120	4.64591e-118	chr17	40533200	40551799	BRCA_176636
											RARA-AS1	ENSG00000265666	-3.69564	0.0162633	NA	chr17	40067200	40073399	STAD_99599
											RARRES2	ENSG00000106538	0.363584	0.649772	0.760868	chr7	150332400	150343199	KIRP_62490
											RASAL1	ENSG00000111344	-0.881792	0.000168658	0.000636629	chr12	113133000	113139999	ACC_60285
											RASAL3	ENSG00000105122	-1.89998	0.065312	0.129347	chr19	15408600	15472399	CESC_49395
											RASGEF1C	ENSG00000146090	-0.0399015	0.891669	0.932928	chr5	180343200	180350399	GBM_26257
											RASL10A	ENSG00000100276	-0.65481	0.175247	0.289123	chr22	29304800	29315999	LGG_78410
											RASSF7	ENSG00000099849	-0.402358	7.83514e-05	0.00031653	chr11	437000	444199	CHOL_39531
											RBFOX3	ENSG00000167281	0.803609	0.30579	0.445927	chr17	79655800	79659999	PRAD_95113
											RBL1	ENSG00000080839	0.153316	0.14233	0.245129	chr20	36834400	36838199	BRCA_200483
											RBM47	ENSG00000163694	-1.60068	8.46625e-90	1.38e-87	chr4	40717800	40718999	CHOL_17554
											RCAN3	ENSG00000117602	-0.849225	0.000173591	0.000654063	chr1	24703800	24706399	SKCM_1476
											RDH11	ENSG00000072042	0.132637	0.00620875	0.0167265	chr14	67700000	67701999	PRAD_80466
											RDH16	ENSG00000139547	-0.54094	0.333271	0.474487	chr12	56978600	56980399	LIHC_81808
											RDH5	ENSG00000135437	-0.0155565	0.971851	0.982279	chr12	55721000	55731399	GBM_51015
											RECQL4	ENSG00000160957	-0.285799	0.0159339	0.0383466	chr8	144670400	144697199	LUAD_70693
											REEP1	ENSG00000068615	-0.262017	0.0312154	0.0688391	chr2	86334800	86339799	BRCA_28444
											REEP6	ENSG00000115255	-0.256295	0.00944032	0.0241483	chr19	1500200	1501599	LIHC_107312
											RELB	ENSG00000104856	0.377467	0.424803	0.567443	chr19	44668800	44788399	MESO_71801
											RER1	ENSG00000157916	0.0300604	0.600587	0.721296	chr1	2590600	2594799	STAD_348
											RET	ENSG00000165731	-1.18754	8.08029e-24	1.93195e-22	chr10	43088800	43091599	PCPG_45862
											RFPL2	ENSG00000128253	0.813803	0.561999	NA	chr22	32205200	32208199	PRAD_109001
											RFX4	ENSG00000111783	-0.341287	0.635996	0.750392	chr12	106581800	106582599	LGG_54966
											RGL1	ENSG00000143344	1.51592	0.000372399	0.00131735	chr1	183803200	183806599	GBM_5534
											RGL2	ENSG00000237441	-1.23354	1.75746e-43	9.49381e-42	chr6	33720000	33722599	PRAD_38896
											RGL3	ENSG00000205517	0.0650386	0.865953	0.91563	chr19	11314000	11391799	ACC_79169
											RGS10	ENSG00000148908	-0.591015	5.1267e-06	2.52099e-05	chr10	119494400	119498199	PRAD_63819
											RGS11	ENSG00000076344	-0.946857	0.0172012	0.0410173	chr16	517800	754399	PCPG_66668
											RGS12	ENSG00000159788	-0.339546	0.165728	0.276897	chr4	2784600	2815999	LGG_19415
											RGS16	ENSG00000143333	-3.99803	5.33052e-296	2.49801e-292	chr1	182777200	182784599	PCPG_5465
											RGS22	ENSG00000132554	-2.12229	5.77947e-20	1.13679e-18	chr8	100507800	100516199	PCPG_39371
											RHBDL1	ENSG00000103269	-0.608248	0.0265608	0.0598991	chr16	517800	754399	KIRP_107515
											RHCG	ENSG00000140519	0.123011	0.727614	0.818394	chr15	89529000	89533599	CESC_41975
											RHOB	ENSG00000143878	-2.80953	1.51474e-111	4.11505e-109	chr2	20575400	20586399	LIHC_15541
											RHOBTB2	ENSG00000008853	-0.562765	7.42365e-06	3.55899e-05	chr8	22997000	23001199	SKCM_48788
											RHOH	ENSG00000168421	-2.46427	2.11416e-08	1.47214e-07	chr4	40297200	40301799	LUSC_32277
											RHOU	ENSG00000116574	-2.86278	8.96639e-64	8.57526e-62	chr1	228734400	228737199	CHOL_6633
											RHPN2	ENSG00000131941	-1.02137	9.68988e-18	1.64377e-16	chr19	32984400	32988599	CHOL_60719
											RIBC2	ENSG00000128408	0.386543	0.022016	0.0508929	chr22	45887800	45894199	PRAD_110122
											RILPL2	ENSG00000150977	-0.102441	0.470928	0.61086	chr12	123503600	123524999	THCA_63405
											RIMKLB	ENSG00000166532	-0.349788	0.00218595	0.00657081	chr12	8396400	8398399	TGCT_46067
											RIOK1	ENSG00000124784	-0.214544	0.0155999	0.0376539	chr6	7532400	7534599	COAD_40888
											RMI2	ENSG00000175643	0.0142446	0.869996	0.918764	chr16	11196600	11203599	HNSC_72644
											RN7SL526P	ENSG00000243642	-0.734157	0.73691	NA	chr19	58153000	58155999	THCA_86237
											RN7SL541P	ENSG00000240250	-2.7143	0.189041	NA	chr5	134446200	134453999	COAD_38031
											RN7SL823P	ENSG00000263595	-0.39527	0.820425	NA	chr19	17018400	17029799	BLCA_95659
											RNASE1	ENSG00000129538	0.774677	0.777909	NA	chr14	20800200	20802799	ACC_63508
											RNASET2	ENSG00000026297	-0.435834	1.94897e-11	1.89097e-10	chr6	166954000	166957399	PRAD_43097
											RND1	ENSG00000172602	1.15631	5.62937e-06	2.75085e-05	chr12	48885400	48891199	LUAD_92579
											RND2	ENSG00000108830	0.522166	0.25276	0.384921	chr17	43029600	43032199	LGG_67544
											RNF103	ENSG00000239305	-0.585997	2.34398e-14	3.02187e-13	chr2	86630400	86635199	LIHC_18663
											RNF112	ENSG00000128482	-0.32471	0.878157	NA	chr17	19264600	19265999	LGG_66617
											RNF157	ENSG00000141576	0.75558	0.000835834	0.0027618	chr17	76217600	76222999	KIRP_119055
											RNF207	ENSG00000158286	-2.41885	2.59381e-12	2.7423e-11	chr1	6202400	6213799	CHOL_320
											RNF212	ENSG00000178222	0.205652	0.873324	NA	chr4	1111600	1113999	KIRC_21151
											RNF223	ENSG00000237330	-1.79244	6.96463e-33	2.49145e-31	chr1	1416800	1445999	LUAD_157
											RPH3A	ENSG00000089169	0.195671	0.869249	0.918183	chr12	112454800	112455999	GBM_53340
											RPL36	ENSG00000130255	0.0217828	0.675978	0.78145	chr19	5689800	5708999	PCPG_77021
											RPLP0P2	ENSG00000243742	-1.57234	0.0257146	0.0581798	chr11	61619000	61639599	PRAD_66934
											RPS6KA1	ENSG00000117676	-0.728434	3.24819e-07	1.92498e-06	chr1	27008000	27011399	TGCT_1400
											RPS6KA5	ENSG00000100784	-0.283079	0.0750568	0.14551	chr14	91088000	91089199	BRCA_155464
											RRAD	ENSG00000166592	0.440949	0.733974	NA	chr16	66917400	66921399	KIRP_110913
											RRAS2	ENSG00000133818	0.441314	1.94279e-05	8.70401e-05	chr11	14357800	14359399	MESO_46012
											RREB1	ENSG00000124782	-0.453084	2.51221e-08	1.73321e-07	chr6	7532400	7534599	LUSC_41029
											RRM2	ENSG00000171848	0.0616228	0.198323	0.318557	chr2	9748400	9751799	CESC_7367
											RTL1	ENSG00000254656	-2.44748	0.1266	NA	chr14	100878800	100882199	PCPG_63159
											RTN3	ENSG00000133318	0.00299115	0.95218	0.969769	chr11	63692000	63704599	THCA_56123
											RTN4RL1	ENSG00000185924	-2.18814	1.82425e-90	3.05317e-88	chr17	1962400	1971399	TGCT_59306
											RUNDC1	ENSG00000198863	0.0607503	0.466068	0.606502	chr17	42974800	42993799	PRAD_92641
											RUNDC3A	ENSG00000108309	0.689658	0.0602147	0.120642	chr17	44166800	44231999	PCPG_72067
											RUSC1	ENSG00000160753	-0.713987	2.96947e-43	1.59036e-41	chr1	155032000	155095199	BRCA_11508
											RXRA	ENSG00000186350	-1.77942	3.53223e-298	2.20706e-294	chr9	134313000	134451599	LUSC_65496
											RYBP	ENSG00000163602	-0.0967141	0.205149	0.326951	chr3	72744800	72747799	PRAD_22192
											RYK	ENSG00000163785	-0.0861529	0.277024	0.413474	chr3	134380600	134384199	MESO_16992
											S100A1	ENSG00000160678	-0.185875	0.457611	0.598708	chr1	153644000	153651599	UCEC_6194
											S100A11	ENSG00000163191	-0.518658	4.98652e-09	3.73591e-08	chr1	152166400	152168799	CESC_4192
											S100A13	ENSG00000189171	-0.192558	1.31907e-05	6.07219e-05	chr1	153644000	153651599	UCEC_6194
											S100A14	ENSG00000189334	-0.784431	5.81173e-35	2.2696e-33	chr1	153541000	153554599	CHOL_3550
											S100A3	ENSG00000188015	0.0851965	0.946625	NA	chr1	153541000	153554599	BLCA_6032
											S100A4	ENSG00000196154	-0.411104	0.112358	0.202534	chr1	153541000	153554599	MESO_4621
											S100A5	ENSG00000196420	-1.43943	0.556436	NA	chr1	154039200	154044599	THCA_5811
											S100A8	ENSG00000143546	0.0464165	0.965684	0.978646	chr1	153491200	153491999	ESCA_7480
											S100A9	ENSG00000163220	-0.861196	0.26908	0.404418	chr1	153541000	153554599	CHOL_3550
											SALL2	ENSG00000165821	0.877867	4.61225e-09	3.46797e-08	chr14	21056600	21058999	COAD_87230
											SAPCD2	ENSG00000186193	-0.805886	1.88962e-50	1.26503e-48	chr9	136786800	136873199	COAD_65331
											SARDH	ENSG00000123453	0.733164	0.458596	NA	chr9	133657200	133661999	PCPG_44415
											SARM1	ENSG00000004139	-0.184331	0.456975	0.598226	chr17	28402600	28409599	PCPG_71186
											SBK2	ENSG00000187550	-1.84387	0.351429	NA	chr19	55524000	55542599	BRCA_197321
											SBNO2	ENSG00000064932	-0.667467	4.22361e-17	6.87253e-16	chr19	1130000	1138399	CESC_48445
											SBSN	ENSG00000189001	-0.286572	0.692056	0.793164	chr19	35485200	35506599	LUSC_106067
											SCAMP4	ENSG00000227500	-0.620343	4.38781e-11	4.12691e-10	chr19	1565800	1570799	PCPG_76458
											SCARB1	ENSG00000073060	-0.763666	9.73687e-17	1.54023e-15	chr12	124776800	124778599	ACC_61235
											SCGB1D2	ENSG00000124935	0.470937	0.784084	NA	chr11	62505000	62516199	SKCM_63705
											SCGB2A2	ENSG00000110484	-0.980312	0.0784378	0.150647	chr11	62262400	62264599	BRCA_129307
											SCIMP	ENSG00000161929	0.814985	0.242001	0.372195	chr17	5234200	5235999	LIHC_99228
											SCN1B	ENSG00000105711	-1.0113	5.47812e-05	0.000228448	chr19	35032600	35043999	THCA_84573
											SCN2B	ENSG00000149575	0.337345	0.800234	NA	chr11	117691800	117705199	PCPG_53121
											SCN4B	ENSG00000177098	-2.03552	0.0440592	NA	chr11	118176400	118187799	THCA_58402
											SCUBE3	ENSG00000146197	-0.688515	0.283066	0.420116	chr6	35215800	35218599	THCA_33223
											SCYL3	ENSG00000000457	-0.295343	0.000824883	0.00272899	chr1	169778400	169782399	TGCT_5535
											SDC1	ENSG00000115884	-1.82591	2.93452e-62	2.70973e-60	chr2	20223200	20226799	LIHC_15478
											SDC3	ENSG00000162512	-0.78015	4.0801e-05	0.000173624	chr1	30884200	30886599	GBM_1365
											SDC4	ENSG00000124145	-1.623	1.85104e-46	1.07757e-44	chr20	45328400	45348999	KIRC_88593
											SDHAP3	ENSG00000185986	0.177487	0.5605	0.68882	chr5	1593400	1594999	KIRC_24780
											SDR9C7	ENSG00000170426	-2.91435	0.523452	NA	chr12	56929200	56943799	BLCA_66952
											SDS	ENSG00000135094	-0.539355	0.641506	0.754772	chr12	113413600	113414599	LIHC_84196
											SEC16A	ENSG00000148396	-0.272946	9.07388e-06	4.28762e-05	chr9	136229000	136232199	BRCA_114952
											SEMA3B	ENSG00000012171	-1.47694	9.55018e-31	3.11336e-29	chr3	50278000	50280399	BRCA_40831
											SEMA3B-AS1	ENSG00000232352	-1.02824	0.207533	0.329762	chr3	50278000	50280399	BRCA_40831
											SEMA3F	ENSG00000001617	-2.25831	1.74023e-73	2.09106e-71	chr3	50599800	50607599	BLCA_20910
											SEMA4C	ENSG00000168758	-2.68949	5.70091e-72	6.67898e-70	chr2	96787600	96941399	TGCT_10535
											SEMA5B	ENSG00000082684	-0.464073	0.756261	NA	chr3	123097600	123099999	KIRC_18747
											SEMA6B	ENSG00000167680	-0.817713	6.25308e-13	7.04411e-12	chr19	4583400	4585799	ACC_78485
											SERHL	ENSG00000172250	-1.03247	0.10965	0.198333	chr22	42488600	42490199	PRAD_109789
											SERINC2	ENSG00000168528	-0.369644	0.00128484	0.00407036	chr1	31809600	31811599	LGG_1391
											SERP1	ENSG00000120742	-0.0324123	0.633723	0.748386	chr3	150314200	150315399	BLCA_23699
											SERPINA10	ENSG00000140093	-0.120452	0.775638	0.853999	chr14	94632200	94634399	LIHC_90590
											SERPINA3	ENSG00000196136	-0.413945	0.00493834	0.0136296	chr14	94611800	94616799	LIHC_90581
											SERPINA5	ENSG00000188488	-0.747502	0.450028	NA	chr14	94570600	94573399	LIHC_90565
											SERPINA6	ENSG00000170099	-0.516523	0.432545	0.575203	chr14	94570600	94573399	LIHC_90565
											SERPINB1	ENSG00000021355	-0.162045	0.0628759	0.125211	chr6	3281000	3284799	LGG_27028
											SERPIND1	ENSG00000099937	0.975372	0.681258	NA	chr22	20313000	20317199	LIHC_116429
											SERPINF2	ENSG00000167711	-0.91403	0.359875	NA	chr17	1745000	1747999	KIRC_75980
											SETD3	ENSG00000183576	0.0054903	0.928922	0.954483	chr14	99557200	99614399	PCPG_62904
											SETMAR	ENSG00000170364	-0.194943	0.106208	0.1931	chr3	4710600	4711599	GBM_14472
											SEZ6	ENSG00000063015	-1.31769	0.474092	NA	chr17	28979800	28988599	TGCT_60380
											SFN	ENSG00000175793	-0.468604	1.79863e-15	2.61358e-14	chr1	26854400	26857399	CESC_1471
											SFTPA2	ENSG00000185303	-2.99505	0.138765	NA	chr10	79557800	79561399	LUAD_79992
											SFTPB	ENSG00000168878	-0.917767	0.464976	0.605571	chr2	85710200	85712199	LUAD_18438
											SGK1	ENSG00000118515	-1.39135	1.58939e-05	7.23485e-05	chr6	134174400	134176599	ACC_32207
											SGSM3	ENSG00000100359	-0.157368	0.310972	0.451489	chr22	40394800	40399799	LUAD_135787
											SH3BGRL3	ENSG00000142669	0.0311913	0.74404	0.830378	chr1	26275000	26277199	CESC_1410
											SH3BP2	ENSG00000087266	-0.723587	6.03453e-10	4.99856e-09	chr4	2784600	2815999	MESO_18610
											SH3D21	ENSG00000214193	0.141904	0.353802	0.495741	chr1	36326000	36328999	LUAD_3169
											SH3PXD2A-AS1	ENSG00000280693	-0.906623	0.288275	0.426094	chr10	103742800	103746199	BLCA_58323
											SH3TC1	ENSG00000125089	-1.2758	0.0899772	0.168696	chr4	8200000	8204999	CHOL_17096
											SHANK1	ENSG00000161681	-0.777783	0.490064	0.62838	chr19	50605800	50608799	PCPG_79787
											SHANK2	ENSG00000162105	-0.976808	0.000275201	0.000997226	chr11	70812600	70824799	ESCA_77999
											SHBG	ENSG00000129214	-1.23862	0.339623	0.481305	chr17	7111600	7113999	LIHC_99306
											SHC2	ENSG00000129946	-0.433331	0.558759	0.687131	chr19	455600	462199	PRAD_98360
											SHCBP1	ENSG00000171241	0.512328	9.44761e-19	1.70777e-17	chr16	46620800	46621399	LIHC_96730
											SHD	ENSG00000105251	3.02238	0.0919383	NA	chr19	3881200	3883199	PCPG_76811
											SHH	ENSG00000164690	-3.50876	7.15789e-15	9.71576e-14	chr7	155960600	155963399	ESCA_55037
											SHISA4	ENSG00000198892	0.134636	0.415543	0.558636	chr1	201899200	201901399	THCA_7456
											SHISA5	ENSG00000164054	-0.840289	4.36949e-34	1.6447e-32	chr3	48497600	48513199	PCPG_15367
											SHISA7	ENSG00000187902	-0.215258	0.828184	NA	chr19	55427400	55498199	LGG_74312
											SHISA9	ENSG00000237515	-2.42679	2.48657e-41	1.24962e-39	chr16	12897800	12905799	BRCA_166013
											SHMT1	ENSG00000176974	0.30928	1.14312e-05	5.31311e-05	chr17	18353200	18356999	LIHC_99997
											SIDT1	ENSG00000072858	-2.03843	2.93812e-56	2.24796e-54	chr3	113531000	113540399	PCPG_16606
											SIDT1-AS1	ENSG00000239453	-2.32484	0.219349	NA	chr3	113531000	113540399	PCPG_16607
											SIGIRR	ENSG00000185187	-0.789172	4.0197e-14	5.04009e-13	chr11	437000	444199	LUAD_82778
											SIGLEC10	ENSG00000142512	0.324003	0.76477	NA	chr19	51414600	51417799	CESC_50912
											SIGLEC11	ENSG00000161640	0.929806	0.549971	NA	chr19	49949800	49955999	ACC_82114
											SIGMAR1	ENSG00000147955	-0.330815	6.02688e-07	3.42865e-06	chr9	34628800	34632599	LIHC_64469
											SIPA1L2	ENSG00000116991	-0.163861	0.217694	0.342683	chr1	232629200	232631199	UCEC_11240
											SIRPA	ENSG00000198053	-1.5782	4.14321e-08	2.78667e-07	chr20	1894200	1896799	KIRP_127772
											SIRT7	ENSG00000187531	-0.112327	0.215316	0.339523	chr17	82359000	82366999	COAD_104580
											SIX2	ENSG00000170577	-0.265597	0.376816	0.519168	chr2	45169400	45171199	CHOL_8416
											SKOR1	ENSG00000188779	0.366242	0.531273	0.663959	chr15	67820800	67824599	PCPG_65103
											SKP1	ENSG00000113558	0.0436977	0.346471	0.48828	chr5	134151000	134156599	THCA_29473
											SLC10A1	ENSG00000100652	-1.20569	0.332085	NA	chr14	69603000	69606599	LIHC_89581
											SLC12A5	ENSG00000124140	-0.81857	2.29917e-06	1.19451e-05	chr20	46219200	46221999	ACC_84903
											SLC13A3	ENSG00000158296	0.515269	0.491734	0.629787	chr20	46650000	46653199	LIHC_113838
											SLC13A5	ENSG00000141485	-3.03528	0.0976561	NA	chr17	7111600	7113999	LIHC_99306
											SLC16A11	ENSG00000174326	0.840902	0.363119	0.505246	chr17	7033400	7048799	TGCT_59595
											SLC16A13	ENSG00000174327	-0.217101	0.224226	0.350727	chr17	7033400	7048799	CHOL_54200
											SLC16A2	ENSG00000147100	-0.439451	3.73127e-09	2.83398e-08	chrX	74420000	74422999	LIHC_119882
											SLC16A5	ENSG00000170190	-1.70039	0.366547	NA	chr17	75072400	75121799	COAD_103505
											SLC17A9	ENSG00000101194	-1.2112	0.317487	NA	chr20	63094200	63108599	ESCA_120263
											SLC18A2	ENSG00000165646	0.644981	0.0973145	0.179773	chr10	117240000	117241599	PCPG_48380
											SLC19A2	ENSG00000117479	-0.633764	3.55186e-14	4.49559e-13	chr1	169778400	169782399	TGCT_5535
											SLC1A2	ENSG00000110436	-1.72212	5.37804e-05	0.000224724	chr11	35360200	35367399	HNSC_56619
											SLC1A5	ENSG00000105281	-1.1911	2.3717e-37	1.00582e-35	chr19	46367200	46378399	LUSC_107367
											SLC22A17	ENSG00000092096	0.920284	4.38e-07	2.54189e-06	chr14	23431400	23446799	THCA_65978
											SLC22A23	ENSG00000137266	-0.375091	0.0162683	0.0390561	chr6	3269800	3271599	STAD_37143
											SLC22A25	ENSG00000196600	0.528141	0.515322	0.64996	chr11	63237200	63239799	LIHC_76148
											SLC22A5	ENSG00000197375	-1.45328	1.30789e-24	3.21737e-23	chr5	132788000	132791199	KIRP_43132
											SLC22A9	ENSG00000149742	0.124639	0.967182	NA	chr11	63237200	63239799	LIHC_76148
											SLC25A17	ENSG00000100372	0.0345203	0.682542	0.785839	chr22	41001400	41006199	BLCA_105209
											SLC25A25-AS1	ENSG00000234771	-1.05024	2.60069e-10	2.25069e-09	chr9	127629200	127634399	COAD_64292
											SLC25A33	ENSG00000171612	0.175183	0.103787	0.189508	chr1	9840800	9849999	COAD_849
											SLC25A42	ENSG00000181035	0.839034	1.77232e-09	1.39355e-08	chr19	19110200	19114199	KIRC_84692
											SLC25A43	ENSG00000077713	-0.897807	2.39106e-29	7.33559e-28	chrX	119398200	119404599	LIHC_120610
											SLC25A5	ENSG00000005022	-0.0196169	0.666207	0.773888	chrX	119455600	119455799	COAD_122283
											SLC26A1	ENSG00000145217	-0.697768	0.054064	0.110129	chr4	985000	1006399	LIHC_31947
											SLC26A10	ENSG00000135502	0.149869	0.857752	0.910038	chr12	57867600	57870599	GBM_51446
											SLC26A4	ENSG00000091137	0.12122	0.89622	0.935197	chr7	107517000	107522399	THCA_39566
											SLC26A4-AS1	ENSG00000233705	0.23467	0.846685	0.903205	chr7	107517000	107522399	THCA_39566
											SLC26A6	ENSG00000225697	-0.303887	0.0336682	0.0734961	chr3	48723200	48725799	COAD_23673
											SLC26A9	ENSG00000174502	1.75855	0.735202	NA	chr1	205926400	205947799	UCEC_9403
											SLC28A1	ENSG00000156222	-2.34275	0.0742554	NA	chr15	85019000	85027399	LIHC_94178
											SLC29A1	ENSG00000112759	-0.750432	4.52677e-21	9.54491e-20	chr6	44218000	44231399	BLCA_37635
											SLC2A1	ENSG00000117394	-0.301971	5.80412e-06	2.83181e-05	chr1	42926200	42933799	LUSC_2752
											SLC2A10	ENSG00000197496	-0.534892	0.00588513	0.0159686	chr20	47003200	47010399	PRAD_105347
											SLC2A11	ENSG00000133460	-0.069447	0.461753	0.602654	chr22	23520000	23522999	SKCM_98799
											SLC2A14	ENSG00000173262	-0.775842	0.702377	NA	chr12	7905800	7910199	TGCT_45990
											SLC2A4	ENSG00000181856	-1.43092	0.0245595	0.055897	chr17	7276400	7299399	KIRC_76367
											SLC30A5	ENSG00000145740	0.337812	7.35641e-06	3.53127e-05	chr5	69526200	69529199	BLCA_31650
											SLC35A2	ENSG00000102100	0.213876	0.0038006	0.0107779	chrX	49183800	49188999	CESC_55277
											SLC35E1	ENSG00000127526	-0.184775	0.00212473	0.00640942	chr19	16934200	16970999	PRAD_100275
											SLC35F2	ENSG00000110660	-0.404788	0.000432734	0.00151251	chr11	107858000	107859799	PRAD_69415
											SLC38A3	ENSG00000188338	-0.505875	0.410488	0.553528	chr3	50190400	50196199	LIHC_26209
											SLC39A13	ENSG00000165915	0.0490706	0.709833	0.805534	chr11	47116800	47119999	CHOL_40666
											SLC39A6	ENSG00000141424	-0.796925	7.64724e-36	3.11625e-34	chr18	36109000	36113399	PRAD_96762
											SLC39A9	ENSG00000029364	0.414918	3.91862e-17	6.3818e-16	chr14	69713400	69715599	PRAD_80651
											SLC44A3	ENSG00000143036	0.241403	0.497752	0.635367	chr1	95069600	95075199	LIHC_5330
											SLC44A4	ENSG00000204385	0.304303	0.774608	0.853366	chr6	31734200	31738799	PRAD_38634
											SLC45A1	ENSG00000162426	3.06329	0.00321926	0.00928813	chr1	8312200	8318599	PCPG_542
											SLC45A3	ENSG00000158715	-0.831327	0.000150659	0.000574707	chr1	205707800	205718399	PRAD_8955
											SLC46A1	ENSG00000076351	0.00132207	0.993506	0.995425	chr17	28402600	28409599	PCPG_71186
											SLC4A11	ENSG00000088836	-0.421826	0.0797005	0.152588	chr20	3236400	3239799	HNSC_85931
											SLC4A2	ENSG00000164889	-0.546841	1.33881e-31	4.52181e-30	chr7	151053200	151068199	THCA_40683
											SLC4A5	ENSG00000188687	-0.499485	0.458064	0.599066	chr2	74761600	74764799	THCA_12128
											SLC4A8	ENSG00000050438	-1.7775	1.86729e-24	4.56353e-23	chr12	51432400	51434199	PCPG_55262
											SLC50A1	ENSG00000169241	-0.381597	7.9602e-12	8.02226e-11	chr1	155032000	155095199	LUSC_6110
											SLC52A2	ENSG00000185803	-0.163607	0.00509022	0.0140009	chr8	144670400	144697199	LUAD_70693
											SLC52A3	ENSG00000101276	-0.287865	0.469942	0.610088	chr20	772400	777399	COAD_111968
											SLC5A10	ENSG00000154025	-1.88104	0.303591	NA	chr17	18949800	18953399	TGCT_60137
											SLC5A2	ENSG00000140675	3.2826	0.0141881	0.0346568	chr16	31484800	31493199	STAD_94731
											SLC6A1	ENSG00000157103	-0.53083	0.412205	0.555125	chr3	11379800	11382199	LGG_14558
											SLC6A13	ENSG00000010379	3.2415	0.560291	NA	chr12	186400	188599	TGCT_45012
											SLC6A14	ENSG00000268104	-2.75187	1.84395e-33	6.71163e-32	chrX	116238800	116242599	COAD_122211
											SLC6A17	ENSG00000197106	-0.645897	0.26282	0.39692	chr1	110534600	110539399	LGG_3948
											SLC6A9	ENSG00000196517	-2.7361	9.01896e-58	7.31864e-56	chr1	44028800	44036599	CESC_2353
											SLC7A14	ENSG00000013293	-3.45977	0.0736238	0.143058	chr3	170584800	170586599	ACC_17331
											SLC7A7	ENSG00000155465	-1.37065	0.100753	0.18505	chr14	22789200	22791999	TGCT_52323
											SLC7A9	ENSG00000021488	1.56738	0.525296	NA	chr19	33003200	33003799	CHOL_60720
											SLC8A3	ENSG00000100678	1.44593	0.301865	NA	chr14	69876800	69881199	LGG_59221
											SLC9A1	ENSG00000090020	-0.761431	9.8101e-17	1.55051e-15	chr1	27008000	27011399	BRCA_3324
											SLC9A3	ENSG00000066230	-0.0467458	0.630814	0.745985	chr5	519000	523599	STAD_31154
											SLC9A3P2	ENSG00000238125	1.76138	0.542192	NA	chr22	20668400	20671399	ESCA_122020
											SLC9A3R2	ENSG00000065054	-0.961652	1.15227e-45	6.58516e-44	chr16	2388200	2389599	PRAD_86465
											SLCO4A1	ENSG00000101187	-2.13434	6.12935e-91	1.03509e-88	chr20	63094200	63108599	ESCA_120263
											SLCO4A1-AS1	ENSG00000232803	-2.58604	7.55051e-05	0.000305822	chr20	63094200	63108599	ESCA_120263
											SLIT1	ENSG00000187122	-0.232491	0.611829	0.730121	chr10	97074600	97076599	LGG_46431
											SLPI	ENSG00000124107	0.598875	0.592621	NA	chr20	45252800	45254799	MESO_74122
											SMAD3	ENSG00000166949	-3.02526	8.26883e-150	4.84372e-147	chr15	67088000	67089799	MESO_59263
											SMAD6	ENSG00000137834	-2.52342	1.49465e-86	2.18885e-84	chr15	66699600	66715199	CHOL_50455
											SMAGP	ENSG00000170545	-1.0629	2.60653e-14	3.33739e-13	chr12	51304800	51310199	COAD_79574
											SMARCE1	ENSG00000073584	0.133457	0.0451777	0.0945658	chr17	40692000	40697799	BRCA_176704
											SMIM1	ENSG00000235169	-1.06413	0.00247215	0.00733235	chr1	3769800	3773399	PCPG_269
											SMOC1	ENSG00000198732	-2.39174	0.0274837	0.0616615	chr14	69876800	69881199	LGG_59220
											SMOC2	ENSG00000112562	-0.700274	0.0251978	0.0571694	chr6	168390600	168392599	UCEC_42690
											SMPD2	ENSG00000135587	-0.441441	0.000467577	0.001624	chr6	109255000	109257399	PRAD_41146
											SMPD3	ENSG00000103056	0.0956301	0.698777	0.798061	chr16	68409000	68431599	PCPG_68875
											SMPD4P1	ENSG00000223553	0.224757	0.909229	NA	chr22	20668400	20671399	ESCA_122020
											SMTNL2	ENSG00000188176	-3.63149	7.95635e-25	1.97017e-23	chr17	4908400	4910799	KIRP_113371
											SNAP23	ENSG00000092531	0.285804	0.00103479	0.00334317	chr15	42269400	42271799	PRAD_83072
											SNAP47	ENSG00000143740	0.350187	8.18055e-06	3.89397e-05	chr1	227944800	227948799	HNSC_8686
											SNAPIN	ENSG00000143553	0.0556763	0.479787	0.619049	chr1	153644000	153651599	UCEC_6194
											SNED1	ENSG00000162804	-0.60736	0.172757	0.285881	chr2	240996000	240999799	THCA_16828
											SNHG4	ENSG00000281398	-1.19765	1.20684e-14	1.59874e-13	chr5	139270000	139278399	UCEC_35271
											SNORD88A	ENSG00000221241	0.390314	0.77882	NA	chr19	50858000	50860199	PRAD_102737
											SNRNP40	ENSG00000060688	0.387567	2.30885e-13	2.68316e-12	chr1	31705200	31711399	CESC_1742
											SNRPD3	ENSG00000100028	-0.028364	0.555997	0.684678	chr22	24194800	24203999	PRAD_108473
											SNTA1	ENSG00000101400	-0.024948	0.900126	0.937381	chr20	33432400	33435599	THCA_87427
											SNX1	ENSG00000028528	0.0119368	0.901765	0.938515	chr15	64550200	64553799	KIRC_69927
											SNX22	ENSG00000157734	0.701623	0.0140668	0.0343784	chr15	64593200	64597799	THCA_70583
											SNX29	ENSG00000048471	0.47218	0.0001673	0.000632268	chr16	12393400	12395399	KIRP_108649
											SNX32	ENSG00000172803	-0.495266	0.404361	0.547315	chr11	65825800	65841799	LGG_49747
											SOCS1	ENSG00000185338	-0.615035	0.0904198	0.169289	chr16	11307200	11311399	TGCT_57359
											SOGA1	ENSG00000149639	-0.117307	0.128688	0.225993	chr20	36855000	36868999	ACC_84345
											SORCS2	ENSG00000184985	0.743074	0.539115	0.670785	chr4	7293800	7295999	GBM_19896
[truncated: 456 more rows]
[truncated: 1 more columns]

## Sheet: 3E
ATAC-seq Mapped Genes					H3K27ac Mapped Genes
[truncated: 4 more rows]
