# Supplementary material for: CREBBP/EP300 acetyltransferase inhibition disrupts FOXA1-bound enhancers to inhibit the proliferation of ER+ breast cancer cells
Source: PLoS One. 2022 Mar 30;17(3):e0262378. doi: 10.1371/journal.pone.0262378 (PMC8967035; doi:10.1371/journal.pone.0262378)
Supplement: S5 Data — (XLSX) [file pone.0262378.s013.xlsx]

## Sheet: 4A
HOMER enrichment scores (differential ATAC-seq peaks)
Motif Name	Label	Cutoff	TF	Tfname	Consensus	P-value	logPval	CellType	DataType
GATA(Zf),IR4/iTreg-Gata3-ChIP-Seq(GSE20898)/Homer	Luminal	1	GATA3	GATA3	NAGATWNBNATCTNN	1e-29	29	MCF7	ATAC-seq
TRPS1(Zf)/MCF7-TRPS1-ChIP-Seq(GSE107013)/Homer	Luminal	1	TRPS1	TRPS1	AGATAAGANN	1e-20	20	MCF7	ATAC-seq
RUNX1(Runt)/Jurkat-RUNX1-ChIP-Seq(GSE29180)/Homer	Luminal	1	RUNX1	RUNX1	AAACCACARM	0.01	2	MCF7	ATAC-seq
PGR(NR)/EndoStromal-PGR-ChIP-Seq(GSE69539)/Homer	Other	1	PGR		AAGAACATWHTGTTC	1	0	MCF7	ATAC-seq
PBX1(Homeobox)/MCF7-PBX1-ChIP-Seq(GSE28007)/Homer	Other	1	PBX1		GSCTGTCACTCA	1	0	MCF7	ATAC-seq
RARa(NR)/K562-RARa-ChIP-Seq(Encode)/Homer	Other	1	RARA		TTGAMCTTTG	1	0	MCF7	ATAC-seq
FOXA1(Forkhead)/MCF7-FOXA1-ChIP-Seq(GSE26831)/Homer	FOXA1	1	FOXA1	FOXA1 (motif 1)	WAAGTAAACA	1e-75	75	MCF7	ATAC-seq
FOXA1(Forkhead)/LNCAP-FOXA1-ChIP-Seq(GSE27824)/Homer	FOXA1	1	FOXA1	FOXA1 (motif 2)	WAAGTAAACA	1e-70	70	MCF7	ATAC-seq
SPDEF(ETS)/VCaP-SPDEF-ChIP-Seq(SRA014231)/Homer	Luminal	0	SPDEF	SPDEF	ASWTCCTGBT	1e-12	12	MCF7	ATAC-seq
FOXM1(Forkhead)/MCF7-FOXM1-ChIP-Seq(GSE72977)/Homer	Other	0			TRTTTACTTW	1e-70	70	MCF7	ATAC-seq
Foxa2(Forkhead)/Liver-Foxa2-ChIP-Seq(GSE25694)/Homer	Other	0			CYTGTTTACWYW	1e-64	64	MCF7	ATAC-seq
Fox:Ebox(Forkhead,bHLH)/Panc1-Foxa2-ChIP-Seq(GSE47459)/Homer	Other	0			NNNVCTGWGYAAACASN	1e-60	60	MCF7	ATAC-seq
Foxa3(Forkhead)/Liver-Foxa3-ChIP-Seq(GSE77670)/Homer	Other	0			BSNTGTTTACWYWGN	1e-50	50	MCF7	ATAC-seq
FoxL2(Forkhead)/Ovary-FoxL2-ChIP-Seq(GSE60858)/Homer	Other	0			WWTRTAAACAVG	1e-39	39	MCF7	ATAC-seq
Foxo3(Forkhead)/U2OS-Foxo3-ChIP-Seq(E-MTAB-2701)/Homer	Other	0			DGTAAACA	1e-35	35	MCF7	ATAC-seq
ELF3(ETS)/PDAC-ELF3-ChIP-Seq(GSE64557)/Homer	Other	0			ANCAGGAAGT	1e-34	34	MCF7	ATAC-seq
Foxf1(Forkhead)/Lung-Foxf1-ChIP-Seq(GSE77951)/Homer	Other	0			WWATRTAAACAN	1e-33	33	MCF7	ATAC-seq
FOXK1(Forkhead)/HEK293-FOXK1-ChIP-Seq(GSE51673)/Homer	Other	0			NVWTGTTTAC	1e-31	31	MCF7	ATAC-seq
FOXP1(Forkhead)/H9-FOXP1-ChIP-Seq(GSE31006)/Homer	Other	0			NYYTGTTTACHN	1e-28	28	MCF7	ATAC-seq
ELF5(ETS)/T47D-ELF5-ChIP-Seq(GSE30407)/Homer	Other	0			ACVAGGAAGT	1e-28	28	MCF7	ATAC-seq
FoxD3(forkhead)/ZebrafishEmbryo-Foxd3.biotin-ChIP-seq(GSE106676)/Homer	Other	0			TGTTTAYTTAGC	1e-27	27	MCF7	ATAC-seq
EHF(ETS)/LoVo-EHF-ChIP-Seq(GSE49402)/Homer	Other	0			AVCAGGAAGT	1e-27	27	MCF7	ATAC-seq
FOXK2(Forkhead)/U2OS-FOXK2-ChIP-Seq(E-MTAB-2204)/Homer	Other	0			SCHTGTTTACAT	1e-24	24	MCF7	ATAC-seq
GATA(Zf),IR3/iTreg-Gata3-ChIP-Seq(GSE20898)/Homer	Other	0			NNNNNBAGATAWYATCTVHN	1e-24	24	MCF7	ATAC-seq
AP-2gamma(AP2)/MCF7-TFAP2C-ChIP-Seq(GSE21234)/Homer	Other	0			SCCTSAGGSCAW	1e-23	23	MCF7	ATAC-seq
Fra1(bZIP)/BT549-Fra1-ChIP-Seq(GSE46166)/Homer	Other	0			NNATGASTCATH	1e-23	23	MCF7	ATAC-seq
Fosl2(bZIP)/3T3L1-Fosl2-ChIP-Seq(GSE56872)/Homer	Other	0			NATGASTCABNN	1e-23	23	MCF7	ATAC-seq
JunB(bZIP)/DendriticCells-Junb-ChIP-Seq(GSE36099)/Homer	Other	0			RATGASTCAT	1e-23	23	MCF7	ATAC-seq
HOXB13(Homeobox)/ProstateTumor-HOXB13-ChIP-Seq(GSE56288)/Homer	Other	0			TTTTATKRGG	1e-22	22	MCF7	ATAC-seq
CDX4(Homeobox)/ZebrafishEmbryos-Cdx4.Myc-ChIP-Seq(GSE48254)/Homer	Other	0			NGYCATAAAWCH	1e-22	22	MCF7	ATAC-seq
Fos(bZIP)/TSC-Fos-ChIP-Seq(GSE110950)/Homer	Other	0			NDATGASTCAYN	1e-21	21	MCF7	ATAC-seq
Fra2(bZIP)/Striatum-Fra2-ChIP-Seq(GSE43429)/Homer	Other	0			GGATGACTCATC	1e-21	21	MCF7	ATAC-seq
Foxo1(Forkhead)/RAW-Foxo1-ChIP-Seq(Fan_et_al.)/Homer	Other	0			CTGTTTAC	1e-21	21	MCF7	ATAC-seq
AP-2alpha(AP2)/Hela-AP2alpha-ChIP-Seq(GSE31477)/Homer	Other	0			ATGCCCTGAGGC	1e-21	21	MCF7	ATAC-seq
Elf4(ETS)/BMDM-Elf4-ChIP-Seq(GSE88699)/Homer	Other	0			ACTTCCKGKT	1e-21	21	MCF7	ATAC-seq
BATF(bZIP)/Th17-BATF-ChIP-Seq(GSE39756)/Homer	Other	0			DATGASTCAT	1e-21	21	MCF7	ATAC-seq
Atf3(bZIP)/GBM-ATF3-ChIP-Seq(GSE33912)/Homer	Other	0			DATGASTCATHN	1e-20	20	MCF7	ATAC-seq
GRHL2(CP2)/HBE-GRHL2-ChIP-Seq(GSE46194)/Homer	Other	0			AAACYKGTTWDACMRGTTTB	1e-20	20	MCF7	ATAC-seq
Jun-AP1(bZIP)/K562-cJun-ChIP-Seq(GSE31477)/Homer	Other	0			GATGASTCATCN	1e-19	19	MCF7	ATAC-seq
AP-1(bZIP)/ThioMac-PU.1-ChIP-Seq(GSE21512)/Homer	Other	0			VTGACTCATC	1e-17	17	MCF7	ATAC-seq
Cdx2(Homeobox)/mES-Cdx2-ChIP-Seq(GSE14586)/Homer	Other	0			GYMATAAAAH	1e-17	17	MCF7	ATAC-seq
ERG(ETS)/VCaP-ERG-ChIP-Seq(GSE14097)/Homer	Other	0			ACAGGAAGTG	1e-16	16	MCF7	ATAC-seq
NF1(CTF)/LNCAP-NF1-ChIP-Seq(Unpublished)/Homer	Other	0			CYTGGCABNSTGCCAR	1e-16	16	MCF7	ATAC-seq
Gata6(Zf)/HUG1N-GATA6-ChIP-Seq(GSE51936)/Homer	Other	0			YCTTATCTBN	1e-16	16	MCF7	ATAC-seq
GATA3(Zf)/iTreg-Gata3-ChIP-Seq(GSE20898)/Homer	Other	0			AGATAASR	1e-16	16	MCF7	ATAC-seq
ETV1(ETS)/GIST48-ETV1-ChIP-Seq(GSE22441)/Homer	Other	0			AACCGGAAGT	1e-15	15	MCF7	ATAC-seq
Gata4(Zf)/Heart-Gata4-ChIP-Seq(GSE35151)/Homer	Other	0			NBWGATAAGR	1e-15	15	MCF7	ATAC-seq
ETS1(ETS)/Jurkat-ETS1-ChIP-Seq(GSE17954)/Homer	Other	0			ACAGGAAGTG	1e-15	15	MCF7	ATAC-seq
Hoxd13(Homeobox)/ChickenMSG-Hoxd13.Flag-ChIP-Seq(GSE86088)/Homer	Other	0			NCYAATAAAA	1e-14	14	MCF7	ATAC-seq
Unknown(Homeobox)/Limb-p300-ChIP-Seq/Homer	Other	0			SSCMATWAAA	1e-12	12	MCF7	ATAC-seq
Bach2(bZIP)/OCILy7-Bach2-ChIP-Seq(GSE44420)/Homer	Other	0			TGCTGAGTCA	1e-12	12	MCF7	ATAC-seq
Etv2(ETS)/ES-ER71-ChIP-Seq(GSE59402)/Homer	Other	0			NNAYTTCCTGHN	1e-12	12	MCF7	ATAC-seq
NF1-halfsite(CTF)/LNCaP-NF1-ChIP-Seq(Unpublished)/Homer	Other	0			YTGCCAAG	1e-11	11	MCF7	ATAC-seq
GABPA(ETS)/Jurkat-GABPa-ChIP-Seq(GSE17954)/Homer	Other	0			RACCGGAAGT	1e-11	11	MCF7	ATAC-seq
Gata1(Zf)/K562-GATA1-ChIP-Seq(GSE18829)/Homer	Other	0			SAGATAAGRV	1e-10	10	MCF7	ATAC-seq
Gata2(Zf)/K562-GATA2-ChIP-Seq(GSE18829)/Homer	Other	0			BBCTTATCTS	1e-10	10	MCF7	ATAC-seq
Hoxa11(Homeobox)/ChickenMSG-Hoxa11.Flag-ChIP-Seq(GSE86088)/Homer	Other	0			TTTTATGGCM	1e-10	10	MCF7	ATAC-seq
Fli1(ETS)/CD8-FLI-ChIP-Seq(GSE20898)/Homer	Other	0			NRYTTCCGGH	1e-09	9	MCF7	ATAC-seq
ELF1(ETS)/Jurkat-ELF1-ChIP-Seq(SRA014231)/Homer	Other	0			AVCCGGAAGT	1e-09	9	MCF7	ATAC-seq
Hoxa13(Homeobox)/ChickenMSG-Hoxa13.Flag-ChIP-Seq(GSE86088)/Homer	Other	0			CYHATAAAAN	1e-09	9	MCF7	ATAC-seq
Hoxd10(Homeobox)/ChickenMSG-Hoxd10.Flag-ChIP-Seq(GSE86088)/Homer	Other	0			GGCMATGAAA	1e-09	9	MCF7	ATAC-seq
Tlx?(NR)/NPC-H3K4me1-ChIP-Seq(GSE16256)/Homer	Other	0			CTGGCAGSCTGCCA	1e-08	8	MCF7	ATAC-seq
Hoxd11(Homeobox)/ChickenMSG-Hoxd11.Flag-ChIP-Seq(GSE86088)/Homer	Other	0			VGCCATAAAA	1e-08	8	MCF7	ATAC-seq
GATA3(Zf),DR4/iTreg-Gata3-ChIP-Seq(GSE20898)/Homer	Other	0			AGATGKDGAGATAAG	1e-07	7	MCF7	ATAC-seq
MafA(bZIP)/Islet-MafA-ChIP-Seq(GSE30298)/Homer	Other	0			TGCTGACTCA	1e-07	7	MCF7	ATAC-seq
Zic3(Zf)/mES-Zic3-ChIP-Seq(GSE37889)/Homer	Other	0			GGCCYCCTGCTGDGH	1e-06	6	MCF7	ATAC-seq
NF1:FOXA1(CTF,Forkhead)/LNCAP-FOXA1-ChIP-Seq(GSE27824)/Homer	Other	0			WNTGTTTRYTTTGGCA	1e-06	6	MCF7	ATAC-seq
ETV4(ETS)/HepG2-ETV4-ChIP-Seq(ENCODE)/Homer	Other	0			ACCGGAAGTG	1e-06	6	MCF7	ATAC-seq
EBF1(EBF)/Near-E2A-ChIP-Seq(GSE21512)/Homer	Other	0			GTCCCCWGGGGA	1e-06	6	MCF7	ATAC-seq
PU.1(ETS)/ThioMac-PU.1-ChIP-Seq(GSE21512)/Homer	Other	0			AGAGGAAGTG	1e-05	5	MCF7	ATAC-seq
Hoxa9(Homeobox)/ChickenMSG-Hoxa9.Flag-ChIP-Seq(GSE86088)/Homer	Other	0			RGCAATNAAA	1e-05	5	MCF7	ATAC-seq
EWS:ERG-fusion(ETS)/CADO_ES1-EWS:ERG-ChIP-Seq(SRA014231)/Homer	Other	0			ATTTCCTGTN	1e-05	5	MCF7	ATAC-seq
Six1(Homeobox)/Myoblast-Six1-ChIP-Chip(GSE20150)/Homer	Other	0			GKVTCADRTTWC	1e-05	5	MCF7	ATAC-seq
Bach1(bZIP)/K562-Bach1-ChIP-Seq(GSE31477)/Homer	Other	0			AWWNTGCTGAGTCAT	1e-05	5	MCF7	ATAC-seq
Zic(Zf)/Cerebellum-ZIC1.2-ChIP-Seq(GSE60731)/Homer	Other	0			CCTGCTGAGH	1e-05	5	MCF7	ATAC-seq
Hoxc9(Homeobox)/Ainv15-Hoxc9-ChIP-Seq(GSE21812)/Homer	Other	0			GGCCATAAATCA	1e-05	5	MCF7	ATAC-seq
Six2(Homeobox)/NephronProgenitor-Six2-ChIP-Seq(GSE39837)/Homer	Other	0			GWAAYHTGAKMC	1e-05	5	MCF7	ATAC-seq
Ets1-distal(ETS)/CD4+-PolII-ChIP-Seq(Barski_et_al.)/Homer	Other	0			MACAGGAAGT	1e-05	5	MCF7	ATAC-seq
c-Jun-CRE(bZIP)/K562-cJun-ChIP-Seq(GSE31477)/Homer	Other	0			ATGACGTCATCY	0.0001	4	MCF7	ATAC-seq
Unknown-ESC-element(?)/mES-Nanog-ChIP-Seq(GSE11724)/Homer	Other	0			CACAGCAGGGGG	0.0001	4	MCF7	ATAC-seq
Pdx1(Homeobox)/Islet-Pdx1-ChIP-Seq(SRA008281)/Homer	Other	0			YCATYAATCA	0.0001	4	MCF7	ATAC-seq
Zic2(Zf)/ESC-Zic2-ChIP-Seq(SRP197560)/Homer	Other	0			CHCAGCRGGRGG	0.0001	4	MCF7	ATAC-seq
CREB5(bZIP)/LNCaP-CREB5.V5-ChIP-Seq(GSE137775)/Homer	Other	0			VVATGACGTCAT	0.0001	4	MCF7	ATAC-seq
SCL(bHLH)/HPC7-Scl-ChIP-Seq(GSE13511)/Homer	Other	0			AVCAGCTG	0.0001	4	MCF7	ATAC-seq
GATA3(Zf),DR8/iTreg-Gata3-ChIP-Seq(GSE20898)/Homer	Other	0			AGATSTNDNNDSAGATAASN	0.0001	4	MCF7	ATAC-seq
FOXA1:AR(Forkhead,NR)/LNCAP-AR-ChIP-Seq(GSE27824)/Homer	Other	0			AGTAAACAAAAAAGAACAND	0.0001	4	MCF7	ATAC-seq
Atf2(bZIP)/3T3L1-Atf2-ChIP-Seq(GSE56872)/Homer	Other	0			NRRTGACGTCAT	0.001	3	MCF7	ATAC-seq
Elk4(ETS)/Hela-Elk4-ChIP-Seq(GSE31477)/Homer	Other	0			NRYTTCCGGY	0.001	3	MCF7	ATAC-seq
ERE(NR),IR3/MCF7-ERa-ChIP-Seq(Unpublished)/Homer	Other	0			VAGGTCACNSTGACC	0.001	3	MCF7	ATAC-seq
ETS(ETS)/Promoter/Homer	Other	0			AACCGGAAGT	0.001	3	MCF7	ATAC-seq
Rfx6(HTH)/Min6b1-Rfx6.HA-ChIP-Seq(GSE62844)/Homer	Other	0			TGTTKCCTAGCAACM	0.001	3	MCF7	ATAC-seq
Elk1(ETS)/Hela-Elk1-ChIP-Seq(GSE31477)/Homer	Other	0			HACTTCCGGY	0.001	3	MCF7	ATAC-seq
EBF2(EBF)/BrownAdipose-EBF2-ChIP-Seq(GSE97114)/Homer	Other	0			NABTCCCWDGGGAVH	0.001	3	MCF7	ATAC-seq
CArG(MADS)/PUER-Srf-ChIP-Seq(Sullivan_et_al.)/Homer	Other	0			CCATATATGGNM	0.001	3	MCF7	ATAC-seq
RUNX-AML(Runt)/CD4+-PolII-ChIP-Seq(Barski_et_al.)/Homer	Other	0			GCTGTGGTTW	0.001	3	MCF7	ATAC-seq
EWS:FLI1-fusion(ETS)/SK_N_MC-EWS:FLI1-ChIP-Seq(SRA014231)/Homer	Other	0			VACAGGAAAT	0.001	3	MCF7	ATAC-seq
WT1(Zf)/Kidney-WT1-ChIP-Seq(GSE90016)/Homer	Other	0			MCTCCCMCRCAB	0.001	3	MCF7	ATAC-seq
Six4(Homeobox)/MCF7-SIX4-ChIP-Seq(Encode)/Homer	Other	0			TGWAAYCTGABACCB	0.001	3	MCF7	ATAC-seq
Atf1(bZIP)/K562-ATF1-ChIP-Seq(GSE31477)/Homer	Other	0			GATGACGTCA	0.001	3	MCF7	ATAC-seq
NFE2L2(bZIP)/HepG2-NFE2L2-ChIP-Seq(Encode)/Homer	Other	0			AWWWTGCTGAGTCAT	0.001	3	MCF7	ATAC-seq
Sox21(HMG)/ESC-SOX21-ChIP-Seq(GSE110505)/Homer	Other	0			BCCWTTGTBYKV	0.001	3	MCF7	ATAC-seq
Sox4(HMG)/proB-Sox4-ChIP-Seq(GSE50066)/Homer	Other	0			YCTTTGTTCC	0.01	2	MCF7	ATAC-seq
Stat3+il21(Stat)/CD4-Stat3-ChIP-Seq(GSE19198)/Homer	Other	0			SVYTTCCNGGAARB	0.01	2	MCF7	ATAC-seq
RUNX2(Runt)/PCa-RUNX2-ChIP-Seq(GSE33889)/Homer	Other	0			NWAACCACADNN	0.01	2	MCF7	ATAC-seq
NF-E2(bZIP)/K562-NFE2-ChIP-Seq(GSE31477)/Homer	Other	0			GATGACTCAGCA	0.01	2	MCF7	ATAC-seq
TATA-Box(TBP)/Promoter/Homer	Other	0			CCTTTTAWAGSC	0.01	2	MCF7	ATAC-seq
Sox6(HMG)/Myotubes-Sox6-ChIP-Seq(GSE32627)/Homer	Other	0			CCATTGTTNY	0.01	2	MCF7	ATAC-seq
CRE(bZIP)/Promoter/Homer	Other	0			CSGTGACGTCAC	0.01	2	MCF7	ATAC-seq
MafK(bZIP)/C2C12-MafK-ChIP-Seq(GSE36030)/Homer	Other	0			GCTGASTCAGCA	0.01	2	MCF7	ATAC-seq
THRb(NR)/Liver-NR1A2-ChIP-Seq(GSE52613)/Homer	Other	0			TRAGGTCA	0.01	2	MCF7	ATAC-seq
RAR:RXR(NR),DR5/ES-RAR-ChIP-Seq(GSE56893)/Homer	Other	0			RGGTCADNNAGAGGTCAV	0.01	2	MCF7	ATAC-seq
TEAD2(TEA)/Py2T-Tead2-ChIP-Seq(GSE55709)/Homer	Other	0			CCWGGAATGY	0.01	2	MCF7	ATAC-seq
PBX2(Homeobox)/K562-PBX2-ChIP-Seq(Encode)/Homer	Other	0			RTGATTKATRGN	0.01	2	MCF7	ATAC-seq
TEAD3(TEA)/HepG2-TEAD3-ChIP-Seq(Encode)/Homer	Other	0			TRCATTCCAG	0.01	2	MCF7	ATAC-seq
Nrf2(bZIP)/Lymphoblast-Nrf2-ChIP-Seq(GSE37589)/Homer	Other	0			HTGCTGAGTCAT	0.01	2	MCF7	ATAC-seq
Sox10(HMG)/SciaticNerve-Sox3-ChIP-Seq(GSE35132)/Homer	Other	0			CCWTTGTYYB	0.01	2	MCF7	ATAC-seq
Stat3(Stat)/mES-Stat3-ChIP-Seq(GSE11431)/Homer	Other	0			CTTCCGGGAA	0.01	2	MCF7	ATAC-seq
En1(Homeobox)/SUM149-EN1-ChIP-Seq(GSE120957)/Homer	Other	0			NDCTAATTAS	0.01	2	MCF7	ATAC-seq
Smad4(MAD)/ESC-SMAD4-ChIP-Seq(GSE29422)/Homer	Other	0			VBSYGTCTGG	0.01	2	MCF7	ATAC-seq
Atf7(bZIP)/3T3L1-Atf7-ChIP-Seq(GSE56872)/Homer	Other	0			NGRTGACGTCAY	0.01	2	MCF7	ATAC-seq
TEAD(TEA)/Fibroblast-PU.1-ChIP-Seq(Unpublished)/Homer	Other	0			YCWGGAATGY	0.01	2	MCF7	ATAC-seq
STAT4(Stat)/CD4-Stat4-ChIP-Seq(GSE22104)/Homer	Other	0			NYTTCCWGGAAR	0.01	2	MCF7	ATAC-seq
SpiB(ETS)/OCILY3-SPIB-ChIP-Seq(GSE56857)/Homer	Other	0			AAAGRGGAAGTG	0.01	2	MCF7	ATAC-seq
CTCF(Zf)/CD4+-CTCF-ChIP-Seq(Barski_et_al.)/Homer	Other	0			AYAGTGCCMYCTRGTGGCCA	0.01	2	MCF7	ATAC-seq
Nur77(NR)/K562-NR4A1-ChIP-Seq(GSE31363)/Homer	Other	0			TGACCTTTNCNT	0.1	1	MCF7	ATAC-seq
NFkB-p65-Rel(RHD)/ThioMac-LPS-Expression(GSE23622)/Homer	Other	0			GGAAATTCCC	0.1	1	MCF7	ATAC-seq
COUP-TFII(NR)/Artia-Nr2f2-ChIP-Seq(GSE46497)/Homer	Other	0			AGRGGTCA	0.1	1	MCF7	ATAC-seq
Lhx3(Homeobox)/Neuron-Lhx3-ChIP-Seq(GSE31456)/Homer	Other	0			ADBTAATTAR	0.1	1	MCF7	ATAC-seq
DLX2(Homeobox)/BasalGanglia-Dlx2-ChIP-seq(GSE124936)/Homer	Other	0			NNNTAATTAS	0.1	1	MCF7	ATAC-seq
COUP-TFII(NR)/K562-NR2F1-ChIP-Seq(Encode)/Homer	Other	0			GKBCARAGGTCA	0.1	1	MCF7	ATAC-seq
MafB(bZIP)/BMM-Mafb-ChIP-Seq(GSE75722)/Homer	Other	0			WNTGCTGASTCAGCANWTTY	0.1	1	MCF7	ATAC-seq
TEAD1(TEAD)/HepG2-TEAD1-ChIP-Seq(Encode)/Homer	Other	0			CYRCATTCCA	0.1	1	MCF7	ATAC-seq
JunD(bZIP)/K562-JunD-ChIP-Seq/Homer	Other	0			ATGACGTCATCN	0.1	1	MCF7	ATAC-seq
TEAD4(TEA)/Tropoblast-Tead4-ChIP-Seq(GSE37350)/Homer	Other	0			CCWGGAATGY	0.1	1	MCF7	ATAC-seq
HIC1(Zf)/Treg-ZBTB29-ChIP-Seq(GSE99889)/Homer	Other	0			TGCCAGCB	0.1	1	MCF7	ATAC-seq
RFX(HTH)/K562-RFX3-ChIP-Seq(SRA012198)/Homer	Other	0			CGGTTGCCATGGCAAC	0.1	1	MCF7	ATAC-seq
EBF(EBF)/proBcell-EBF-ChIP-Seq(GSE21978)/Homer	Other	0			DGTCCCYRGGGA	0.1	1	MCF7	ATAC-seq
EAR2(NR)/K562-NR2F6-ChIP-Seq(Encode)/Homer	Other	0			NRBCARRGGTCA	0.1	1	MCF7	ATAC-seq
Chop(bZIP)/MEF-Chop-ChIP-Seq(GSE35681)/Homer	Other	0			ATTGCATCAT	0.1	1	MCF7	ATAC-seq
MITF(bHLH)/MastCells-MITF-ChIP-Seq(GSE48085)/Homer	Other	0			RTCATGTGAC	0.1	1	MCF7	ATAC-seq
Rfx1(HTH)/NPC-H3K4me1-ChIP-Seq(GSE16256)/Homer	Other	0			KGTTGCCATGGCAA	0.1	1	MCF7	ATAC-seq
ETS:E-box(ETS,bHLH)/HPC7-Scl-ChIP-Seq(GSE22178)/Homer	Other	0			AGGAARCAGCTG	0.1	1	MCF7	ATAC-seq
RORgt(NR)/EL4-RORgt.Flag-ChIP-Seq(GSE56019)/Homer	Other	0			AAYTAGGTCA	0.1	1	MCF7	ATAC-seq
RORgt(NR)/EL4-RORgt.Flag-ChIP-Seq(GSE56019)/Homer	Other	0			AAYTAGGTCA	0.1	1	MCF7	ATAC-seq
Esrrb(NR)/mES-Esrrb-ChIP-Seq(GSE11431)/Homer	Other	0			KTGACCTTGA	0.1	1	MCF7	ATAC-seq
RUNX(Runt)/HPC7-Runx1-ChIP-Seq(GSE22178)/Homer	Other	0			SAAACCACAG	0.1	1	MCF7	ATAC-seq
IRF2(IRF)/Erythroblas-IRF2-ChIP-Seq(GSE36985)/Homer	Other	0			GAAASYGAAASY	0.1	1	MCF7	ATAC-seq
BORIS(Zf)/K562-CTCFL-ChIP-Seq(GSE32465)/Homer	Other	0			CNNBRGCGCCCCCTGSTGGC	0.1	1	MCF7	ATAC-seq
VDR(NR),DR3/GM10855-VDR+vitD-ChIP-Seq(GSE22484)/Homer	Other	0			ARAGGTCANWGAGTTCANNN	0.1	1	MCF7	ATAC-seq
Hoxb4(Homeobox)/ES-Hoxb4-ChIP-Seq(GSE34014)/Homer	Other	0			TGATTRATGGCY	0.1	1	MCF7	ATAC-seq
NFIL3(bZIP)/HepG2-NFIL3-ChIP-Seq(Encode)/Homer	Other	0			VTTACGTAAYNNNNN	0.1	1	MCF7	ATAC-seq
MYB(HTH)/ERMYB-Myb-ChIPSeq(GSE22095)/Homer	Other	0			GGCVGTTR	0.1	1	MCF7	ATAC-seq
GATA:SCL(Zf,bHLH)/Ter119-SCL-ChIP-Seq(GSE18720)/Homer	Other	0			CRGCTGBNGNSNNSAGATAA	0.1	1	MCF7	ATAC-seq
ERRg(NR)/Kidney-ESRRG-ChIP-Seq(GSE104905)/Homer	Other	0			GTGACCTTGRVN	0.1	1	MCF7	ATAC-seq
Rfx5(HTH)/GM12878-Rfx5-ChIP-Seq(GSE31477)/Homer	Other	0			SCCTAGCAACAG	0.1	1	MCF7	ATAC-seq
Bcl6(Zf)/Liver-Bcl6-ChIP-Seq(GSE31578)/Homer	Other	0			NNNCTTTCCAGGAAA	0.1	1	MCF7	ATAC-seq
Dlx3(Homeobox)/Kerainocytes-Dlx3-ChIP-Seq(GSE89884)/Homer	Other	0			NDGTAATTAC	0.1	1	MCF7	ATAC-seq
Sox2(HMG)/mES-Sox2-ChIP-Seq(GSE11431)/Homer	Other	0			BCCATTGTTC	0.1	1	MCF7	ATAC-seq
KLF10(Zf)/HEK293-KLF10.GFP-ChIP-Seq(GSE58341)/Homer	Other	0			GGGGGTGTGTCC	0.1	1	MCF7	ATAC-seq
ZFX(Zf)/mES-Zfx-ChIP-Seq(GSE11431)/Homer	Other	0			AGGCCTRG	0.1	1	MCF7	ATAC-seq
Smad2(MAD)/ES-SMAD2-ChIP-Seq(GSE29422)/Homer	Other	0			CTGTCTGG	0.1	1	MCF7	ATAC-seq
PR(NR)/T47D-PR-ChIP-Seq(GSE31130)/Homer	Other	0			VAGRACAKNCTGTBC	0.1	1	MCF7	ATAC-seq
RBPJ:Ebox(?,bHLH)/Panc1-Rbpj1-ChIP-Seq(GSE47459)/Homer	Other	0			GGGRAARRGRMCAGMTG	0.1	1	MCF7	ATAC-seq
Rfx2(HTH)/LoVo-RFX2-ChIP-Seq(GSE49402)/Homer	Other	0			GTTGCCATGGCAACM	0.1	1	MCF7	ATAC-seq
Erra(NR)/HepG2-Erra-ChIP-Seq(GSE31477)/Homer	Other	0			CAAAGGTCAG	0.1	1	MCF7	ATAC-seq
LHX9(Homeobox)/Hct116-LHX9.V5-ChIP-Seq(GSE116822)/Homer	Other	0			NGCTAATTAG	0.1	1	MCF7	ATAC-seq
EKLF(Zf)/Erythrocyte-Klf1-ChIP-Seq(GSE20478)/Homer	Other	0			NWGGGTGTGGCY	0.1	1	MCF7	ATAC-seq
Sox15(HMG)/CPA-Sox15-ChIP-Seq(GSE62909)/Homer	Other	0			RAACAATGGN	0.1	1	MCF7	ATAC-seq
Sox3(HMG)/NPC-Sox3-ChIP-Seq(GSE33059)/Homer	Other	0			CCWTTGTY	0.1	1	MCF7	ATAC-seq
RORa(NR)/Liver-Rora-ChIP-Seq(GSE101115)/Homer	Other	0			AAWCTAGGTCARDNN	0.1	1	MCF7	ATAC-seq
GRE(NR),IR3/RAW264.7-GRE-ChIP-Seq(Unpublished)/Homer	Other	0			VAGRACAKWCTGTYC	0.1	1	MCF7	ATAC-seq
Tgif2(Homeobox)/mES-Tgif2-ChIP-Seq(GSE55404)/Homer	Other	0			TGTCANYT	0.1	1	MCF7	ATAC-seq
STAT1(Stat)/HelaS3-STAT1-ChIP-Seq(GSE12782)/Homer	Other	0			NATTTCCNGGAAAT	0.1	1	MCF7	ATAC-seq
DLX5(Homeobox)/BasalGanglia-Dlx5-ChIP-seq(GSE124936)/Homer	Other	0			SSTAATTA	0.1	1	MCF7	ATAC-seq
Rbpj1(?)/Panc1-Rbpj1-ChIP-Seq(GSE47459)/Homer	Other	0			HTTTCCCASG	0.1	1	MCF7	ATAC-seq
Klf4(Zf)/mES-Klf4-ChIP-Seq(GSE11431)/Homer	Other	0			GCCACACCCA	0.1	1	MCF7	ATAC-seq
NFY(CCAAT)/Promoter/Homer	Other	0			RGCCAATSRG	0.1	1	MCF7	ATAC-seq
MafF(bZIP)/HepG2-MafF-ChIP-Seq(GSE31477)/Homer	Other	0			HWWGTCAGCAWWTTT	0.1	1	MCF7	ATAC-seq
HNF1b(Homeobox)/PDAC-HNF1B-ChIP-Seq(GSE64557)/Homer	Other	0			GTTAATNATTAA	0.1	1	MCF7	ATAC-seq
Barx1(Homeobox)/Stomach-Barx1.3xFlag-ChIP-Seq(GSE69483)/Homer	Other	0			AAACMATTAN	0.1	1	MCF7	ATAC-seq
Phox2a(Homeobox)/Neuron-Phox2a-ChIP-Seq(GSE31456)/Homer	Other	0			YTAATYNRATTA	0.1	1	MCF7	ATAC-seq
KLF6(Zf)/PDAC-KLF6-ChIP-Seq(GSE64557)/Homer	Other	0			MKGGGYGTGGCC	0.1	1	MCF7	ATAC-seq
TR4(NR),DR1/Hela-TR4-ChIP-Seq(GSE24685)/Homer	Other	0			GAGGTCAAAGGTCA	0.1	1	MCF7	ATAC-seq
IRF3(IRF)/BMDM-Irf3-ChIP-Seq(GSE67343)/Homer	Other	0			AGTTTCAKTTTC	0.1	1	MCF7	ATAC-seq
Egr1(Zf)/K562-Egr1-ChIP-Seq(GSE32465)/Homer	Other	0			TGCGTGGGYG	0.1	1	MCF7	ATAC-seq
AMYB(HTH)/Testes-AMYB-ChIP-Seq(GSE44588)/Homer	Other	0			TGGCAGTTGG	0.1	1	MCF7	ATAC-seq
Tgif1(Homeobox)/mES-Tgif1-ChIP-Seq(GSE55404)/Homer	Other	0			YTGWCADY	0.1	1	MCF7	ATAC-seq
Nanog(Homeobox)/mES-Nanog-ChIP-Seq(GSE11724)/Homer	Other	0			RGCCATTAAC	0.1	1	MCF7	ATAC-seq
Atf4(bZIP)/MEF-Atf4-ChIP-Seq(GSE35681)/Homer	Other	0			MTGATGCAAT	0.1	1	MCF7	ATAC-seq
Lhx2(Homeobox)/HFSC-Lhx2-ChIP-Seq(GSE48068)/Homer	Other	0			TAATTAGN	0.1	1	MCF7	ATAC-seq
STAT5(Stat)/mCD4+-Stat5-ChIP-Seq(GSE12346)/Homer	Other	0			RTTTCTNAGAAA	0.1	1	MCF7	ATAC-seq
Isl1(Homeobox)/Neuron-Isl1-ChIP-Seq(GSE31456)/Homer	Other	0			CTAATKGV	0.1	1	MCF7	ATAC-seq
BMYB(HTH)/Hela-BMYB-ChIP-Seq(GSE27030)/Homer	Other	0			NHAACBGYYV	0.1	1	MCF7	ATAC-seq
Nkx6.1(Homeobox)/Islet-Nkx6.1-ChIP-Seq(GSE40975)/Homer	Other	0			GKTAATGR	0.1	1	MCF7	ATAC-seq
Prop1(Homeobox)/GHFT1-PROP1.biotin-ChIP-Seq(GSE77302)/Homer	Other	0			NTAATBNAATTA	0.1	1	MCF7	ATAC-seq
KLF5(Zf)/LoVo-KLF5-ChIP-Seq(GSE49402)/Homer	Other	0			DGGGYGKGGC	0.1	1	MCF7	ATAC-seq
Meis1(Homeobox)/MastCells-Meis1-ChIP-Seq(GSE48085)/Homer	Other	0			VGCTGWCAVB	0.1	1	MCF7	ATAC-seq
NFkB-p65(RHD)/GM12787-p65-ChIP-Seq(GSE19485)/Homer	Other	0			WGGGGATTTCCC	0.1	1	MCF7	ATAC-seq
ZBTB12(Zf)/HEK293-ZBTB12.GFP-ChIP-Seq(GSE58341)/Homer	Other	0			NGNTCTAGAACCNGV	0.1	1	MCF7	ATAC-seq
X-box(HTH)/NPC-H3K4me1-ChIP-Seq(GSE16256)/Homer	Other	0			GGTTGCCATGGCAA	0.1	1	MCF7	ATAC-seq
Zfp281(Zf)/ES-Zfp281-ChIP-Seq(GSE81042)/Homer	Other	0			CCCCTCCCCCAC	0.1	1	MCF7	ATAC-seq
PPARE(NR),DR1/3T3L1-Pparg-ChIP-Seq(GSE13511)/Homer	Other	0			TGACCTTTGCCCCA	1	0	MCF7	ATAC-seq
Oct6(POU,Homeobox)/NPC-Pou3f1-ChIP-Seq(GSE35496)/Homer	Other	0			WATGCAAATGAG	1	0	MCF7	ATAC-seq
Tcfcp2l1(CP2)/mES-Tcfcp2l1-ChIP-Seq(GSE11431)/Homer	Other	0			NRAACCRGTTYRAACCRGYT	1	0	MCF7	ATAC-seq
ZNF143|STAF(Zf)/CUTLL-ZNF143-ChIP-Seq(GSE29600)/Homer	Other	0			ATTTCCCAGVAKSCY	1	0	MCF7	ATAC-seq
Hoxd12(Homeobox)/ChickenMSG-Hoxd12.Flag-ChIP-Seq(GSE86088)/Homer	Other	0			HDGYAATGAAAN	1	0	MCF7	ATAC-seq
Hnf1(Homeobox)/Liver-Foxa2-Chip-Seq(GSE25694)/Homer	Other	0			GGTTAAWCATTAA	1	0	MCF7	ATAC-seq
IRF1(IRF)/PBMC-IRF1-ChIP-Seq(GSE43036)/Homer	Other	0			GAAAGTGAAAGT	1	0	MCF7	ATAC-seq
MyoD(bHLH)/Myotube-MyoD-ChIP-Seq(GSE21614)/Homer	Other	0			RRCAGCTGYTSY	1	0	MCF7	ATAC-seq
GFY(?)/Promoter/Homer	Other	0			ACTACAATTCCC	1	0	MCF7	ATAC-seq
Sox17(HMG)/Endoderm-Sox17-ChIP-Seq(GSE61475)/Homer	Other	0			CCATTGTTYB	1	0	MCF7	ATAC-seq
KLF14(Zf)/HEK293-KLF14.GFP-ChIP-Seq(GSE58341)/Homer	Other	0			RGKGGGCGKGGC	1	0	MCF7	ATAC-seq
ZNF467(Zf)/HEK293-ZNF467.GFP-ChIP-Seq(GSE58341)/Homer	Other	0			TGGGGAAGGGCM	1	0	MCF7	ATAC-seq
HLF(bZIP)/HSC-HLF.Flag-ChIP-Seq(GSE69817)/Homer	Other	0			RTTATGYAAB	1	0	MCF7	ATAC-seq
Sp5(Zf)/mES-Sp5.Flag-ChIP-Seq(GSE72989)/Homer	Other	0			RGKGGGCGGAGC	1	0	MCF7	ATAC-seq
Sox9(HMG)/Limb-SOX9-ChIP-Seq(GSE73225)/Homer	Other	0			AGGVNCCTTTGT	1	0	MCF7	ATAC-seq
Olig2(bHLH)/Neuron-Olig2-ChIP-Seq(GSE30882)/Homer	Other	0			RCCATMTGTT	1	0	MCF7	ATAC-seq
Nr5a2(NR)/Pancreas-LRH1-ChIP-Seq(GSE34295)/Homer	Other	0			BTCAAGGTCA	1	0	MCF7	ATAC-seq
LEF1(HMG)/H1-LEF1-ChIP-Seq(GSE64758)/Homer	Other	0			CCTTTGATST	1	0	MCF7	ATAC-seq
ZNF519(Zf)/HEK293-ZNF519.GFP-ChIP-Seq(GSE58341)/Homer	Other	0			GAGSCCGAGC	1	0	MCF7	ATAC-seq
PAX5(Paired,Homeobox),condensed/GM12878-PAX5-ChIP-Seq(GSE32465)/Homer	Other	0			GTCACGCTCSCTGM	1	0	MCF7	ATAC-seq
ZNF669(Zf)/HEK293-ZNF669.GFP-ChIP-Seq(GSE58341)/Homer	Other	0			GARTGGTCATCGCCC	1	0	MCF7	ATAC-seq
DMRT6(DM)/Testis-DMRT6-ChIP-Seq(GSE60440)/Homer	Other	0			YDGHTACAWTGTADC	1	0	MCF7	ATAC-seq
PAX3:FKHR-fusion(Paired,Homeobox)/Rh4-PAX3:FKHR-ChIP-Seq(GSE19063)/Homer	Other	0			ACCRTGACTAATTNN	1	0	MCF7	ATAC-seq
AR-halfsite(NR)/LNCaP-AR-ChIP-Seq(GSE27824)/Homer	Other	0			CCAGGAACAG	1	0	MCF7	ATAC-seq
EBNA1(EBV-virus)/Raji-EBNA1-ChIP-Seq(GSE30709)/Homer	Other	0			GGYAGCAYDTGCTDCCCNNN	1	0	MCF7	ATAC-seq
IRF8(IRF)/BMDM-IRF8-ChIP-Seq(GSE77884)/Homer	Other	0			GRAASTGAAAST	1	0	MCF7	ATAC-seq
Foxh1(Forkhead)/hESC-FOXH1-ChIP-Seq(GSE29422)/Homer	Other	0			NNTGTGGATTSS	1	0	MCF7	ATAC-seq
DLX1(Homeobox)/BasalGanglia-Dlx1-ChIP-seq(GSE124936)/Homer	Other	0			NSNNTAATTA	1	0	MCF7	ATAC-seq
Sp2(Zf)/HEK293-Sp2.eGFP-ChIP-Seq(Encode)/Homer	Other	0			YGGCCCCGCCCC	1	0	MCF7	ATAC-seq
ETS:RUNX(ETS,Runt)/Jurkat-RUNX1-ChIP-Seq(GSE17954)/Homer	Other	0			RCAGGATGTGGT	1	0	MCF7	ATAC-seq
Hoxa10(Homeobox)/ChickenMSG-Hoxa10.Flag-ChIP-Seq(GSE86088)/Homer	Other	0			GGYAATGAAA	1	0	MCF7	ATAC-seq
RXR(NR),DR1/3T3L1-RXR-ChIP-Seq(GSE13511)/Homer	Other	0			TAGGGCAAAGGTCA	1	0	MCF7	ATAC-seq
PU.1-IRF(ETS:IRF)/Bcell-PU.1-ChIP-Seq(GSE21512)/Homer	Other	0			MGGAAGTGAAAC	1	0	MCF7	ATAC-seq
RORg(NR)/Liver-Rorc-ChIP-Seq(GSE101115)/Homer	Other	0			WAABTAGGTCAV	1	0	MCF7	ATAC-seq
Ap4(bHLH)/AML-Tfap4-ChIP-Seq(GSE45738)/Homer	Other	0			NAHCAGCTGD	1	0	MCF7	ATAC-seq
CTCF-SatelliteElement(Zf?)/CD4+-CTCF-ChIP-Seq(Barski_et_al.)/Homer	Other	0			TGCAGTTCCMVNWRTGGCCA	1	0	MCF7	ATAC-seq
Lhx1(Homeobox)/EmbryoCarcinoma-Lhx1-ChIP-Seq(GSE70957)/Homer	Other	0			NNYTAATTAR	1	0	MCF7	ATAC-seq
ZNF7(Zf)/HepG2-ZNF7.Flag-ChIP-Seq(Encode)/Homer	Other	0			CTGCCWVCTTTTRTA	1	0	MCF7	ATAC-seq
Otx2(Homeobox)/EpiLC-Otx2-ChIP-Seq(GSE56098)/Homer	Other	0			NYTAATCCYB	1	0	MCF7	ATAC-seq
E2F(E2F)/Hela-CellCycle-Expression/Homer	Other	0			TTSGCGCGAAAA	1	0	MCF7	ATAC-seq
OCT4-SOX2-TCF-NANOG(POU,Homeobox,HMG)/mES-Oct4-ChIP-Seq(GSE11431)/Homer	Other	0			ATTTGCATAACAATG	1	0	MCF7	ATAC-seq
Maz(Zf)/HepG2-Maz-ChIP-Seq(GSE31477)/Homer	Other	0			GGGGGGGG	1	0	MCF7	ATAC-seq
Smad3(MAD)/NPC-Smad3-ChIP-Seq(GSE36673)/Homer	Other	0			TWGTCTGV	1	0	MCF7	ATAC-seq
E2F6(E2F)/Hela-E2F6-ChIP-Seq(GSE31477)/Homer	Other	0			GGCGGGAARN	1	0	MCF7	ATAC-seq
ZNF692(Zf)/HEK293-ZNF692.GFP-ChIP-Seq(GSE58341)/Homer	Other	0			GTGGGCCCCA	1	0	MCF7	ATAC-seq
Pax8(Paired,Homeobox)/Thyroid-Pax8-ChIP-Seq(GSE26938)/Homer	Other	0			GTCATGCHTGRCTGS	1	0	MCF7	ATAC-seq
PPARa(NR),DR1/Liver-Ppara-ChIP-Seq(GSE47954)/Homer	Other	0			VNAGGKCAAAGGTCA	1	0	MCF7	ATAC-seq
KLF3(Zf)/MEF-Klf3-ChIP-Seq(GSE44748)/Homer	Other	0			NRGCCCCRCCCHBNN	1	0	MCF7	ATAC-seq
ZNF341(Zf)/EBV-ZNF341-ChIP-Seq(GSE113194)/Homer	Other	0			GGAACAGCCG	1	0	MCF7	ATAC-seq
ARE(NR)/LNCAP-AR-ChIP-Seq(GSE27824)/Homer	Other	0			RGRACASNSTGTYCYB	1	0	MCF7	ATAC-seq
Oct4:Sox17(POU,Homeobox,HMG)/F9-Sox17-ChIP-Seq(GSE44553)/Homer	Other	0			CCATTGTATGCAAAT	1	0	MCF7	ATAC-seq
E2F7(E2F)/Hela-E2F7-ChIP-Seq(GSE32673)/Homer	Other	0			VDTTTCCCGCCA	1	0	MCF7	ATAC-seq
DMRT1(DM)/Testis-DMRT1-ChIP-Seq(GSE64892)/Homer	Other	0			TWGHWACAWTGTWDC	1	0	MCF7	ATAC-seq
Pax7(Paired,Homeobox),longest/Myoblast-Pax7-ChIP-Seq(GSE25064)/Homer	Other	0			NTAATTDGCYAATTANNWWD	1	0	MCF7	ATAC-seq
IRF4(IRF)/GM12878-IRF4-ChIP-Seq(GSE32465)/Homer	Other	0			ACTGAAACCA	1	0	MCF7	ATAC-seq
Pax7(Paired,Homeobox),long/Myoblast-Pax7-ChIP-Seq(GSE25064)/Homer	Other	0			TAATCHGATTAC	1	0	MCF7	ATAC-seq
NFAT(RHD)/Jurkat-NFATC1-ChIP-Seq(Jolma_et_al.)/Homer	Other	0			ATTTTCCATT	1	0	MCF7	ATAC-seq
Myf5(bHLH)/GM-Myf5-ChIP-Seq(GSE24852)/Homer	Other	0			BAACAGCTGT	1	0	MCF7	ATAC-seq
Pknox1(Homeobox)/ES-Prep1-ChIP-Seq(GSE63282)/Homer	Other	0			SCTGTCAVTCAV	1	0	MCF7	ATAC-seq
REST-NRSF(Zf)/Jurkat-NRSF-ChIP-Seq/Homer	Other	0			GGMGCTGTCCATGGTGCTGA	1	0	MCF7	ATAC-seq
Hand2(bHLH)/Mesoderm-Hand2-ChIP-Seq(GSE61475)/Homer	Other	0			TGACANARRCCAGRC	1	0	MCF7	ATAC-seq
Tcf12(bHLH)/GM12878-Tcf12-ChIP-Seq(GSE32465)/Homer	Other	0			VCAGCTGYTG	1	0	MCF7	ATAC-seq
MyoG(bHLH)/C2C12-MyoG-ChIP-Seq(GSE36024)/Homer	Other	0			AACAGCTG	1	0	MCF7	ATAC-seq
ZNF264(Zf)/HEK293-ZNF264.GFP-ChIP-Seq(GSE58341)/Homer	Other	0			RGGGCACTAACY	1	0	MCF7	ATAC-seq
Tbox:Smad(T-box,MAD)/ESCd5-Smad2_3-ChIP-Seq(GSE29422)/Homer	Other	0			AGGTGHCAGACA	1	0	MCF7	ATAC-seq
Oct2(POU,Homeobox)/Bcell-Oct2-ChIP-Seq(GSE21512)/Homer	Other	0			ATATGCAAAT	1	0	MCF7	ATAC-seq
HRE(HSF)/HepG2-HSF1-ChIP-Seq(GSE31477)/Homer	Other	0			BSTTCTRGAABVTTCYAGAA	1	0	MCF7	ATAC-seq
PSE(SNAPc)/K562-mStart-Seq/Homer	Other	0			WAVTCACCMTAASYDAAAAG	1	0	MCF7	ATAC-seq
Pitx1:Ebox(Homeobox,bHLH)/Hindlimb-Pitx1-ChIP-Seq(GSE41591)/Homer	Other	0			YTAATTRAWWCCAGATGT	1	0	MCF7	ATAC-seq
SF1(NR)/H295R-Nr5a1-ChIP-Seq(GSE44220)/Homer	Other	0			CAAGGHCANV	1	0	MCF7	ATAC-seq
Sox7(HMG)/ESC-Sox7-ChIP-Seq(GSE133899)/Homer	Other	0			VVRRAACAATGG	1	0	MCF7	ATAC-seq
E2F4(E2F)/K562-E2F4-ChIP-Seq(GSE31477)/Homer	Other	0			GGCGGGAAAH	1	0	MCF7	ATAC-seq
Tcf7(HMG)/GM12878-TCF7-ChIP-Seq(Encode)/Homer	Other	0			CTTTGATGTGSB	1	0	MCF7	ATAC-seq
FXR(NR),IR1/Liver-FXR-ChIP-Seq(Chong_et_al.)/Homer	Other	0			AGGTCANTGACCTB	1	0	MCF7	ATAC-seq
ZNF415(Zf)/HEK293-ZNF415.GFP-ChIP-Seq(GSE58341)/Homer	Other	0			GRTGMTRGAGCC	1	0	MCF7	ATAC-seq
GRE(NR),IR3/A549-GR-ChIP-Seq(GSE32465)/Homer	Other	0			NRGVACABNVTGTYCY	1	0	MCF7	ATAC-seq
HOXA1(Homeobox)/mES-Hoxa1-ChIP-Seq(SRP084292)/Homer	Other	0			TGATKGATGR	1	0	MCF7	ATAC-seq
KLF1(Zf)/HUDEP2-KLF1-CutnRun(GSE136251)/Homer	Other	0			VDGGGYGGGGCY	1	0	MCF7	ATAC-seq
Nkx3.1(Homeobox)/LNCaP-Nkx3.1-ChIP-Seq(GSE28264)/Homer	Other	0			AAGCACTTAA	1	0	MCF7	ATAC-seq
MYNN(Zf)/HEK293-MYNN.eGFP-ChIP-Seq(Encode)/Homer	Other	0			TTCAAAWTAAAAGTC	1	0	MCF7	ATAC-seq
Mef2d(MADS)/Retina-Mef2d-ChIP-Seq(GSE61391)/Homer	Other	0			GCTATTTTTAGC	1	0	MCF7	ATAC-seq
PRDM1(Zf)/Hela-PRDM1-ChIP-Seq(GSE31477)/Homer	Other	0			ACTTTCACTTTC	1	0	MCF7	ATAC-seq
Zac1(Zf)/Neuro2A-Plagl1-ChIP-Seq(GSE75942)/Homer	Other	0			HAWGRGGCCM	1	0	MCF7	ATAC-seq
Klf9(Zf)/GBM-Klf9-ChIP-Seq(GSE62211)/Homer	Other	0			GCCACRCCCACY	1	0	MCF7	ATAC-seq
ZNF189(Zf)/HEK293-ZNF189.GFP-ChIP-Seq(GSE58341)/Homer	Other	0			TGGAACAGMA	1	0	MCF7	ATAC-seq
HOXA2(Homeobox)/mES-Hoxa2-ChIP-Seq(Donaldson_et_al.)/Homer	Other	0			GYCATCMATCAT	1	0	MCF7	ATAC-seq
Usf2(bHLH)/C2C12-Usf2-ChIP-Seq(GSE36030)/Homer	Other	0			GTCACGTGGT	1	0	MCF7	ATAC-seq
PAX6(Paired,Homeobox)/Forebrain-Pax6-ChIP-Seq(GSE66961)/Homer	Other	0			NGTGTTCAVTSAAGCGKAAA	1	0	MCF7	ATAC-seq
NFAT:AP1(RHD,bZIP)/Jurkat-NFATC1-ChIP-Seq(Jolma_et_al.)/Homer	Other	0			SARTGGAAAAWRTGAGTCAB	1	0	MCF7	ATAC-seq
ZNF711(Zf)/SHSY5Y-ZNF711-ChIP-Seq(GSE20673)/Homer	Other	0			AGGCCTAG	1	0	MCF7	ATAC-seq
NeuroD1(bHLH)/Islet-NeuroD1-ChIP-Seq(GSE30298)/Homer	Other	0			GCCATCTGTT	1	0	MCF7	ATAC-seq
ZNF322(Zf)/HEK293-ZNF322.GFP-ChIP-Seq(GSE58341)/Homer	Other	0			GAGCCTGGTACTGWGCCTGR	1	0	MCF7	ATAC-seq
Znf263(Zf)/K562-Znf263-ChIP-Seq(GSE31477)/Homer	Other	0			CVGTSCTCCC	1	0	MCF7	ATAC-seq
THRb(NR)/HepG2-THRb.Flag-ChIP-Seq(Encode)/Homer	Other	0			GGTCACCTGAGGTCA	1	0	MCF7	ATAC-seq
ZNF136(Zf)/HEK293-ZNF136.GFP-ChIP-Seq(GSE58341)/Homer	Other	0			YTKGATAHAGTATTCTWGGTNGGCA	1	0	MCF7	ATAC-seq
USF1(bHLH)/GM12878-Usf1-ChIP-Seq(GSE32465)/Homer	Other	0			SGTCACGTGR	1	0	MCF7	ATAC-seq
Phox2b(Homeobox)/CLBGA-PHOX2B-ChIP-Seq(GSE90683)/Homer	Other	0			TTAATTNAATTA	1	0	MCF7	ATAC-seq
p53(p53)/mES-cMyc-ChIP-Seq(GSE11431)/Homer	Other	0			ACATGCCCGGGCAT	1	0	MCF7	ATAC-seq
p53(p53)/Saos-p53-ChIP-Seq(GSE15780)/Homer	Other	0			RRCATGYCYRGRCATGYYYN	1	0	MCF7	ATAC-seq
p53(p53)/Saos-p53-ChIP-Seq/Homer	Other	0			RRCATGYCYRGRCATGYYYN	1	0	MCF7	ATAC-seq
CEBP:CEBP(bZIP)/MEF-Chop-ChIP-Seq(GSE35681)/Homer	Other	0			NTNATGCAAYMNNHTGMAAY	1	0	MCF7	ATAC-seq
n-Myc(bHLH)/mES-nMyc-ChIP-Seq(GSE11431)/Homer	Other	0			VRCCACGTGG	1	0	MCF7	ATAC-seq
NFkB-p50,p52(RHD)/Monocyte-p50-ChIP-Chip(Schreiber_et_al.)/Homer	Other	0			GGGGGAATCCCC	1	0	MCF7	ATAC-seq
GLI3(Zf)/Limb-GLI3-ChIP-Chip(GSE11077)/Homer	Other	0			CGTGGGTGGTCC	1	0	MCF7	ATAC-seq
Pax7(Paired,Homeobox)/Myoblast-Pax7-ChIP-Seq(GSE25064)/Homer	Other	0			TAATCAATTA	1	0	MCF7	ATAC-seq
E2F1(E2F)/Hela-E2F1-ChIP-Seq(GSE22478)/Homer	Other	0			CWGGCGGGAA	1	0	MCF7	ATAC-seq
GFY-Staf(?,Zf)/Promoter/Homer	Other	0			RACTACAATTCCCAGAAKGC	1	0	MCF7	ATAC-seq
Brachyury(T-box)/Mesoendoderm-Brachyury-ChIP-exo(GSE54963)/Homer	Other	0			ANTTMRCASBNNNGTGYKAAN	1	0	MCF7	ATAC-seq
NeuroG2(bHLH)/Fibroblast-NeuroG2-ChIP-Seq(GSE75910)/Homer	Other	0			ACCATCTGTT	1	0	MCF7	ATAC-seq
PRDM15(Zf)/ESC-Prdm15-ChIP-Seq(GSE73694)/Homer	Other	0			YCCDNTCCAGGTTTT	1	0	MCF7	ATAC-seq
HNF4a(NR),DR1/HepG2-HNF4a-ChIP-Seq(GSE25021)/Homer	Other	0			CARRGKBCAAAGTYCA	1	0	MCF7	ATAC-seq
ISRE(IRF)/ThioMac-LPS-Expression(GSE23622)/Homer	Other	0			AGTTTCASTTTC	1	0	MCF7	ATAC-seq
Srebp1a(bHLH)/HepG2-Srebp1a-ChIP-Seq(GSE31477)/Homer	Other	0			RTCACSCCAY	1	0	MCF7	ATAC-seq
Pbx3(Homeobox)/GM12878-PBX3-ChIP-Seq(GSE32465)/Homer	Other	0			SCTGTCAMTCAN	1	0	MCF7	ATAC-seq
Pit1(Homeobox)/GCrat-Pit1-ChIP-Seq(GSE58009)/Homer	Other	0			ATGMATATDC	1	0	MCF7	ATAC-seq
OCT:OCT(POU,Homeobox,IR1)/NPC-Brn2-ChIP-Seq(GSE35496)/Homer	Other	0			ATGAATWATTCATGA	1	0	MCF7	ATAC-seq
T1ISRE(IRF)/ThioMac-Ifnb-Expression/Homer	Other	0			ACTTTCGTTTCT	1	0	MCF7	ATAC-seq
Atoh1(bHLH)/Cerebellum-Atoh1-ChIP-Seq(GSE22111)/Homer	Other	0			VNRVCAGCTGGY	1	0	MCF7	ATAC-seq
Ascl2(bHLH)/ESC-Ascl2-ChIP-Seq(GSE97712)/Homer	Other	0			SSRGCAGCTGCH	1	0	MCF7	ATAC-seq
p73(p53)/Trachea-p73-ChIP-Seq(PRJNA310161)/Homer	Other	0			NRRRCAWGTCCDGRCATGYY	1	0	MCF7	ATAC-seq
Gli2(Zf)/GM2-Gli2-ChIP-Chip(GSE112702)/Homer	Other	0			YSTGGGTGGTCT	1	0	MCF7	ATAC-seq
BHLHA15(bHLH)/NIH3T3-BHLHB8.HA-ChIP-Seq(GSE119782)/Homer	Other	0			NAMCAGCTGK	1	0	MCF7	ATAC-seq
IRF:BATF(IRF:bZIP)/pDC-Irf8-ChIP-Seq(GSE66899)/Homer	Other	0			CTTTCANTATGACTV	1	0	MCF7	ATAC-seq
ZNF317(Zf)/HEK293-ZNF317.GFP-ChIP-Seq(GSE58341)/Homer	Other	0			GTCWGCTGTYYCTCT	1	0	MCF7	ATAC-seq
PAX5(Paired,Homeobox)/GM12878-PAX5-ChIP-Seq(GSE32465)/Homer	Other	0			GCAGCCAAGCRTGACH	1	0	MCF7	ATAC-seq
E-box(bHLH)/Promoter/Homer	Other	0			SSGGTCACGTGA	1	0	MCF7	ATAC-seq
NRF1(NRF)/MCF7-NRF1-ChIP-Seq(Unpublished)/Homer	Other	0			CTGCGCATGCGC	1	0	MCF7	ATAC-seq
CRX(Homeobox)/Retina-Crx-ChIP-Seq(GSE20012)/Homer	Other	0			GCTAATCC	1	0	MCF7	ATAC-seq
Npas4(bHLH)/Neuron-Npas4-ChIP-Seq(GSE127793)/Homer	Other	0			NHRTCACGACDN	1	0	MCF7	ATAC-seq
c-Myc(bHLH)/LNCAP-cMyc-ChIP-Seq(Unpublished)/Homer	Other	0			VCCACGTG	1	0	MCF7	ATAC-seq
ZNF382(Zf)/HEK293-ZNF382.GFP-ChIP-Seq(GSE58341)/Homer	Other	0			GNCTGTASTRNTGBCTCHTT	1	0	MCF7	ATAC-seq
HIF-1b(HLH)/T47D-HIF1b-ChIP-Seq(GSE59937)/Homer	Other	0			RTACGTGC	1	0	MCF7	ATAC-seq
PRDM9(Zf)/Testis-DMC1-ChIP-Seq(GSE35498)/Homer	Other	0			ADGGYAGYAGCATCT	1	0	MCF7	ATAC-seq
Sp1(Zf)/Promoter/Homer	Other	0			GGCCCCGCCCCC	1	0	MCF7	ATAC-seq
Tbx20(T-box)/Heart-Tbx20-ChIP-Seq(GSE29636)/Homer	Other	0			GGTGYTGACAGS	1	0	MCF7	ATAC-seq
HIF2a(bHLH)/785_O-HIF2a-ChIP-Seq(GSE34871)/Homer	Other	0			GCACGTACCC	1	0	MCF7	ATAC-seq
Hnf6b(Homeobox)/LNCaP-Hnf6b-ChIP-Seq(GSE106305)/Homer	Other	0			TATTGAYY	1	0	MCF7	ATAC-seq
PRDM14(Zf)/H1-PRDM14-ChIP-Seq(GSE22767)/Homer	Other	0			RGGTCTCTAACY	1	0	MCF7	ATAC-seq
Oct11(POU,Homeobox)/NCIH1048-POU2F3-ChIP-seq(GSE115123)/Homer	Other	0			GATTTGCATA	1	0	MCF7	ATAC-seq
Tcf3(HMG)/mES-Tcf3-ChIP-Seq(GSE11724)/Homer	Other	0			ASWTCAAAGG	1	0	MCF7	ATAC-seq
CEBP:AP1(bZIP)/ThioMac-CEBPb-ChIP-Seq(GSE21512)/Homer	Other	0			DRTGTTGCAA	1	0	MCF7	ATAC-seq
Brn1(POU,Homeobox)/NPC-Brn1-ChIP-Seq(GSE35496)/Homer	Other	0			TATGCWAATBAV	1	0	MCF7	ATAC-seq
E2F3(E2F)/MEF-E2F3-ChIP-Seq(GSE71376)/Homer	Other	0			BTKGGCGGGAAA	1	0	MCF7	ATAC-seq
TCF4(bHLH)/SHSY5Y-TCF4-ChIP-Seq(GSE96915)/Homer	Other	0			SMCATCTGKH	1	0	MCF7	ATAC-seq
Ascl1(bHLH)/NeuralTubes-Ascl1-ChIP-Seq(GSE55840)/Homer	Other	0			NNVVCAGCTGBN	1	0	MCF7	ATAC-seq
CEBP(bZIP)/ThioMac-CEBPb-ChIP-Seq(GSE21512)/Homer	Other	0			ATTGCGCAAC	1	0	MCF7	ATAC-seq
c-Myc(bHLH)/mES-cMyc-ChIP-Seq(GSE11431)/Homer	Other	0			VVCCACGTGG	1	0	MCF7	ATAC-seq
Twist2(bHLH)/Myoblast-Twist2.Ty1-ChIP-Seq(GSE127998)/Homer	Other	0			MCAGCTGBYH	1	0	MCF7	ATAC-seq
YY1(Zf)/Promoter/Homer	Other	0			CAAGATGGCGGC	1	0	MCF7	ATAC-seq
Nr5a2(NR)/mES-Nr5a2-ChIP-Seq(GSE19019)/Homer	Other	0			BTCAAGGTCA	1	0	MCF7	ATAC-seq
PU.1:IRF8(ETS:IRF)/pDC-Irf8-ChIP-Seq(GSE66899)/Homer	Other	0			GGAAGTGAAAST	1	0	MCF7	ATAC-seq
HIF-1a(bHLH)/MCF7-HIF1a-ChIP-Seq(GSE28352)/Homer	Other	0			TACGTGCV	1	0	MCF7	ATAC-seq
TFE3(bHLH)/MEF-TFE3-ChIP-Seq(GSE75757)/Homer	Other	0			GTCACGTGACYV	1	0	MCF7	ATAC-seq
Bcl11a(Zf)/HSPC-BCL11A-ChIP-Seq(GSE104676)/Homer	Other	0			TYTGACCASWRG	1	0	MCF7	ATAC-seq
bHLHE41(bHLH)/proB-Bhlhe41-ChIP-Seq(GSE93764)/Homer	Other	0			KCACGTGMCN	1	0	MCF7	ATAC-seq
Nkx2.5(Homeobox)/HL1-Nkx2.5.biotin-ChIP-Seq(GSE21529)/Homer	Other	0			RRSCACTYAA	1	0	MCF7	ATAC-seq
Egr2(Zf)/Thymocytes-Egr2-ChIP-Seq(GSE34254)/Homer	Other	0			NGCGTGGGCGGR	1	0	MCF7	ATAC-seq
Arnt:Ahr(bHLH)/MCF7-Arnt-ChIP-Seq(Lo_et_al.)/Homer	Other	0			TBGCACGCAA	1	0	MCF7	ATAC-seq
Twist(bHLH)/HMLE-TWIST1-ChIP-Seq(Chang_et_al)/Homer	Other	0			VCAKCTGGNNNCCAGMTGBN	1	0	MCF7	ATAC-seq
GSC(Homeobox)/FrogEmbryos-GSC-ChIP-Seq(DRA000576)/Homer	Other	0			RGGATTAR	1	0	MCF7	ATAC-seq
Oct4(POU,Homeobox)/mES-Oct4-ChIP-Seq(GSE11431)/Homer	Other	0			ATTTGCATAW	1	0	MCF7	ATAC-seq
Reverb(NR),DR2/RAW-Reverba.biotin-ChIP-Seq(GSE45914)/Homer	Other	0			GTRGGTCASTGGGTCA	1	0	MCF7	ATAC-seq
NPAS2(bHLH)/Liver-NPAS2-ChIP-Seq(GSE39860)/Homer	Other	0			KCCACGTGAC	1	0	MCF7	ATAC-seq
OCT:OCT-short(POU,Homeobox)/NPC-OCT6-ChIP-Seq(GSE43916)/Homer	Other	0			ATGCATWATGCATRW	1	0	MCF7	ATAC-seq
Zfp809(Zf)/ES-Zfp809-ChIP-Seq(GSE70799)/Homer	Other	0			GGGGCTYGKCTGGGA	1	0	MCF7	ATAC-seq
p63(p53)/Keratinocyte-p63-ChIP-Seq(GSE17611)/Homer	Other	0			NNDRCATGYCYNRRCATGYH	1	0	MCF7	ATAC-seq
Tcf21(bHLH)/ArterySmoothMuscle-Tcf21-ChIP-Seq(GSE61369)/Homer	Other	0			NAACAGCTGG	1	0	MCF7	ATAC-seq
CLOCK(bHLH)/Liver-Clock-ChIP-Seq(GSE39860)/Homer	Other	0			GHCACGTG	1	0	MCF7	ATAC-seq
RARg(NR)/ES-RARg-ChIP-Seq(GSE30538)/Homer	Other	0			AGGTCAAGGTCA	1	0	MCF7	ATAC-seq
ZNF768(Zf)/Rajj-ZNF768-ChIP-Seq(GSE111879)/Homer	Other	0			RHHCAGAGAGGB	1	0	MCF7	ATAC-seq
PRDM10(Zf)/HEK293-PRDM10.eGFP-ChIP-Seq(Encode)/Homer	Other	0			TGGTACATTCCA	1	0	MCF7	ATAC-seq
Nkx2.1(Homeobox)/LungAC-Nkx2.1-ChIP-Seq(GSE43252)/Homer	Other	0			RSCACTYRAG	1	0	MCF7	ATAC-seq
ZBTB18(Zf)/HEK293-ZBTB18.GFP-ChIP-Seq(GSE58341)/Homer	Other	0			AACATCTGGA	1	0	MCF7	ATAC-seq
THRa(NR)/C17.2-THRa-ChIP-Seq(GSE38347)/Homer	Other	0			GGTCANYTGAGGWCA	1	0	MCF7	ATAC-seq
ZNF675(Zf)/HEK293-ZNF675.GFP-ChIP-Seq(GSE58341)/Homer	Other	0			ARGAGGMCAAAATGW	1	0	MCF7	ATAC-seq
Srebp2(bHLH)/HepG2-Srebp2-ChIP-Seq(GSE31477)/Homer	Other	0			CGGTCACSCCAC	1	0	MCF7	ATAC-seq
HRE(HSF)/Striatum-HSF1-ChIP-Seq(GSE38000)/Homer	Other	0			TTCTAGAABNTTCTA	1	0	MCF7	ATAC-seq
Zfp57(Zf)/H1-ZFP57.HA-ChIP-Seq(GSE115387)/Homer	Other	0			NANTGCSGCA	1	0	MCF7	ATAC-seq
TCFL2(HMG)/K562-TCF7L2-ChIP-Seq(GSE29196)/Homer	Other	0			ACWTCAAAGG	1	0	MCF7	ATAC-seq
ZNF416(Zf)/HEK293-ZNF416.GFP-ChIP-Seq(GSE58341)/Homer	Other	0			WDNCTGGGCA	1	0	MCF7	ATAC-seq
Mef2b(MADS)/HEK293-Mef2b.V5-ChIP-Seq(GSE67450)/Homer	Other	0			GCTATTTTTGGM	1	0	MCF7	ATAC-seq
BMAL1(bHLH)/Liver-Bmal1-ChIP-Seq(GSE39860)/Homer	Other	0			GNCACGTG	1	0	MCF7	ATAC-seq
RAR:RXR(NR),DR0/ES-RAR-ChIP-Seq(GSE56893)/Homer	Other	0			AGGTCAAGGTCA	1	0	MCF7	ATAC-seq
bZIP:IRF(bZIP,IRF)/Th17-BatF-ChIP-Seq(GSE39756)/Homer	Other	0			NAGTTTCABTHTGACTNW	1	0	MCF7	ATAC-seq
Pitx1(Homeobox)/Chicken-Pitx1-ChIP-Seq(GSE38910)/Homer	Other	0			TAATCCCN	1	0	MCF7	ATAC-seq
CHR(?)/Hela-CellCycle-Expression/Homer	Other	0			SRGTTTCAAA	1	0	MCF7	ATAC-seq
ZKSCAN1(Zf)/HepG2-ZKSCAN1-ChIP-Seq(Encode)/Homer	Other	0			GCACAYAGTAGGKCY	1	0	MCF7	ATAC-seq
HNF6(Homeobox)/Liver-Hnf6-ChIP-Seq(ERP000394)/Homer	Other	0			NTATYGATCH	1	0	MCF7	ATAC-seq
Brn2(POU,Homeobox)/NPC-Brn2-ChIP-Seq(GSE35496)/Homer	Other	0			ATGAATATTC	1	0	MCF7	ATAC-seq
Mouse_Recombination_Hotspot(Zf)/Testis-DMC1-ChIP-Seq(GSE24438)/Homer	Other	0			ACTYKNATTCGTGNTACTTC	1	0	MCF7	ATAC-seq
ZNF41(Zf)/HEK293-ZNF41.GFP-ChIP-Seq(GSE58341)/Homer	Other	0			CCTCATGGTGYCYTWYTCCCTTGTG	1	0	MCF7	ATAC-seq
bHLHE40(bHLH)/HepG2-BHLHE40-ChIP-Seq(GSE31477)/Homer	Other	0			KCACGTGMCN	1	0	MCF7	ATAC-seq
GLIS3(Zf)/Thyroid-Glis3.GFP-ChIP-Seq(GSE103297)/Homer	Other	0			CTCCCTGGGAGGCCN	1	0	MCF7	ATAC-seq
Tbr1(T-box)/Cortex-Tbr1-ChIP-Seq(GSE71384)/Homer	Other	0			AAGGTGTKAA	1	0	MCF7	ATAC-seq
ZNF652/HepG2-ZNF652.Flag-ChIP-Seq(Encode)/Homer	Other	0			TTAACCCTTTVNKKN	1	0	MCF7	ATAC-seq
ZEB1(Zf)/PDAC-ZEB1-ChIP-Seq(GSE64557)/Homer	Other	0			VCAGGTRDRY	1	0	MCF7	ATAC-seq
Duxbl(Homeobox)/NIH3T3-Duxbl.HA-ChIP-Seq(GSE119782)/Homer	Other	0			TAAYCYAATCAA	1	0	MCF7	ATAC-seq
Ptf1a(bHLH)/Panc1-Ptf1a-ChIP-Seq(GSE47459)/Homer	Other	0			ACAGCTGTTN	1	0	MCF7	ATAC-seq
ZNF165(Zf)/WHIM12-ZNF165-ChIP-Seq(GSE65937)/Homer	Other	0			AAGGKGRCGCAGGCA	1	0	MCF7	ATAC-seq
SCRT1(Zf)/HEK293-SCRT1.eGFP-ChIP-Seq(Encode)/Homer	Other	0			GCAACAGGTG	1	0	MCF7	ATAC-seq
Slug(Zf)/Mesoderm-Snai2-ChIP-Seq(GSE61475)/Homer	Other	0			SNGCACCTGCHS	1	0	MCF7	ATAC-seq
HEB(bHLH)/mES-Heb-ChIP-Seq(GSE53233)/Homer	Other	0			VCAGCTGBNN	1	0	MCF7	ATAC-seq
ZEB2(Zf)/SNU398-ZEB2-ChIP-Seq(GSE103048)/Homer	Other	0			GNMCAGGTGTGC	1	0	MCF7	ATAC-seq
ZSCAN22(Zf)/HEK293-ZSCAN22.GFP-ChIP-Seq(GSE58341)/Homer	Other	0			SMCAGTCWGAKGGAGGAGGC	1	0	MCF7	ATAC-seq
HINFP(Zf)/K562-HINFP.eGFP-ChIP-Seq(Encode)/Homer	Other	0			TWVGGTCCGC	1	0	MCF7	ATAC-seq
NRF(NRF)/Promoter/Homer	Other	0			STGCGCATGCGC	1	0	MCF7	ATAC-seq
E2A(bHLH),near_PU.1/Bcell-PU.1-ChIP-Seq(GSE21512)/Homer	Other	0			NVCACCTGBN	1	0	MCF7	ATAC-seq
Nkx2.2(Homeobox)/NPC-Nkx2.2-ChIP-Seq(GSE61673)/Homer	Other	0			BTBRAGTGSN	1	0	MCF7	ATAC-seq
Mef2a(MADS)/HL1-Mef2a.biotin-ChIP-Seq(GSE21529)/Homer	Other	0			CYAAAAATAG	1	0	MCF7	ATAC-seq
Eomes(T-box)/H9-Eomes-ChIP-Seq(GSE26097)/Homer	Other	0			ATTAACACCT	1	0	MCF7	ATAC-seq
MNT(bHLH)/HepG2-MNT-ChIP-Seq(Encode)/Homer	Other	0			DGCACACGTG	1	0	MCF7	ATAC-seq
NPAS(bHLH)/Liver-NPAS-ChIP-Seq(GSE39860)/Homer	Other	0			NVCACGTG	1	0	MCF7	ATAC-seq
Tbx6(T-box)/ESC-Tbx6-ChIP-Seq(GSE93524)/Homer	Other	0			DAGGTGTBAA	1	0	MCF7	ATAC-seq
E2A(bHLH)/proBcell-E2A-ChIP-Seq(GSE21978)/Homer	Other	0			DNRCAGCTGY	1	0	MCF7	ATAC-seq
Gfi1b(Zf)/HPC7-Gfi1b-ChIP-Seq(GSE22178)/Homer	Other	0			MAATCACTGC	1	0	MCF7	ATAC-seq
Max(bHLH)/K562-Max-ChIP-Seq(GSE31477)/Homer	Other	0			RCCACGTGGYYN	1	0	MCF7	ATAC-seq
Pit1+1bp(Homeobox)/GCrat-Pit1-ChIP-Seq(GSE58009)/Homer	Other	0			ATGCATAATTCA	1	0	MCF7	ATAC-seq
DUX4(Homeobox)/Myoblasts-DUX4.V5-ChIP-Seq(GSE75791)/Homer	Other	0			NWTAAYCYAATCAWN	1	0	MCF7	ATAC-seq
STAT6(Stat)/Macrophage-Stat6-ChIP-Seq(GSE38377)/Homer	Other	0			TTCCKNAGAA	1	0	MCF7	ATAC-seq
CUX1(Homeobox)/K562-CUX1-ChIP-Seq(GSE92882)/Homer	Other	0			TATCGATNAN	1	0	MCF7	ATAC-seq
Snail1(Zf)/LS174T-SNAIL1.HA-ChIP-Seq(GSE127183)/Homer	Other	0			TRCACCTGCY	1	0	MCF7	ATAC-seq
Cux2(Homeobox)/Liver-Cux2-ChIP-Seq(GSE35985)/Homer	Other	0			HNRAATCAAT	1	0	MCF7	ATAC-seq
Tbx21(T-box)/GM12878-TBX21-ChIP-Seq(Encode)/Homer	Other	0			AGGTGTGAAA	1	0	MCF7	ATAC-seq
Tbet(T-box)/CD8-Tbet-ChIP-Seq(GSE33802)/Homer	Other	0			AGGTGTGAAM	1	0	MCF7	ATAC-seq
OCT:OCT(POU,Homeobox)/NPC-OCT6-ChIP-Seq(GSE43916)/Homer	Other	0			YATGCATATRCATRT	1	0	MCF7	ATAC-seq
Mef2c(MADS)/GM12878-Mef2c-ChIP-Seq(GSE32465)/Homer	Other	0			DCYAAAAATAGM	1	0	MCF7	ATAC-seq
STAT6(Stat)/CD4-Stat6-ChIP-Seq(GSE22104)/Homer	Other	0			ABTTCYYRRGAA	1	0	MCF7	ATAC-seq
Bapx1(Homeobox)/VertebralCol-Bapx1-ChIP-Seq(GSE36672)/Homer	Other	0			TTRAGTGSYK	1	0	MCF7	ATAC-seq
LXRE(NR),DR4/RAW-LXRb.biotin-ChIP-Seq(GSE21512)/Homer	Other	0			RGGTTACTANAGGTCA	1	0	MCF7	ATAC-seq
Tbx5(T-box)/HL1-Tbx5.biotin-ChIP-Seq(GSE21529)/Homer	Other	0			AGGTGTCA	1	0	MCF7	ATAC-seq
LRF(Zf)/Erythroblasts-ZBTB7A-ChIP-Seq(GSE74977)/Homer	Other	0			AAGACCCYYN	1	0	MCF7	ATAC-seq
DUX(Homeobox)/C2C12-Dux-ChIP-Seq(GSE87279)/Homer	Other	0			BCWGATTCAATCAAN	1	0	MCF7	ATAC-seq
GFX(?)/Promoter/Homer	Other	0			ATTCTCGCGAGA	1	0	MCF7	ATAC-seq
OCT:OCT(POU,Homeobox)/NPC-Brn1-ChIP-Seq(GSE35496)/Homer	Other	0			ATGAATATTCATGAG	1	0	MCF7	ATAC-seq
Ronin(THAP)/ES-Thap11-ChIP-Seq(GSE51522)/Homer	Other	0			RACTACAACTCCCAGVAKGC	1	0	MCF7	ATAC-seq
ZBTB33(Zf)/GM12878-ZBTB33-ChIP-Seq(GSE32465)/Homer	Other	0			GGVTCTCGCGAGAAC	1	0	MCF7	ATAC-seq
ZFP3(Zf)/HEK293-ZFP3.GFP-ChIP-Seq(GSE58341)/Homer	Other	0			GGGTTTTGAAGGATGARTAGGAGTT	1	0	MCF7	ATAC-seq
ZNF16(Zf)/HEK293-ZNF16.GFP-ChIP-Seq(GSE58341)/Homer	Other	0			MACCTTCYATGGCTCCCTAKTGCCY	1	0	MCF7	ATAC-seq
ZNF528(Zf)/HEK293-ZNF528.GFP-ChIP-Seq(GSE58341)/Homer	Other	0			AGAAATGACTTCCCT	1	0	MCF7	ATAC-seq

## Sheet: 4B
RNA-seq
ID	Description	setSize	enrichmentScore	NES	pvalue	p.adjust	qvalues	rank	leading_edge	core_enrichment
Lum(M)-ECJ	Lum(M)-ECJ	360	-0.79654	-2.67472	1e-10	2e-10	1.05e-10	3057	tags=65%	list=11%	signal=59%	TMEM79/SERINC2/FLAD1/MB/ANKRD30A/MAP7/ANKRD22/SCYL3/SORL1/TMPRSS13/OVOL2/CEACAM6/ROGDI/SHANK2/MGAT4A/USP18/ALDH4A1/BLNK/FUT1/TMC4/AZGP1/CACNA1D/RAB25/SSR4/EFNA4/ISG20L2/CYP4B1/SYTL1/H2AFJ/TUFT1/TSPAN1/PCK2/ANK3/GGCT/GRAMD4/RHPN1/PPP2R5A/IGFBP2/SLC37A1/GPR160/PREX1/SYNGR1/CSAD/MCCC2/PPFIBP2/ENTPD2/RAB40C/ELMO3/ICA1/CADPS2/BSPRY/ARFIP2/RHOH/IDH2/RAB11FIP4/EFHD1/WFS1/ABAT/BLVRB/HOOK2/CEBPA/KIAA1324/…
Bas-ECJ	Bas-ECJ	375	-0.36671	-1.23307	0.053591	0.071454	0.037607	4315	tags=25%	list=15%	signal=21%	PPP4R1/AGPS/DCBLD1/PDGFC/HMGA2/GPM6B/AKR1B10/FAP/FBLIM1/LYN/MAML2/IGFBP6/LBH/CD59/PRNP/SNAI2/PHLDB2/FOSL1/CAV1/COL4A1/TGFBR2/BMP1/IGF2BP2/IFITM3/CTSC/GNAI1/ETF1/MT2A/CD58/LAMC1/RIPK4/KLF5/OGFRL1/FNDC3B/S100A10/ATP1B3/CD14/YAP1/ETS2/SGK1/ITGA3/SRI/SVIL/SLC16A1/JAG1/LAMA3/CLIP4/PKP2/ANXA2/ADA/SIRPA/LAMB3/ALDH1A3/NT5E/MET/DST/AMD1/ACTN1/ABCD3/DOCK5/IFI44/IRS2/GART/B3GNT5/ADORA2B/CDK6/SPTBN1/NOB1/FRM…
Differential ATAC-seq
ID	Description	setSize	enrichmentScore	NES	pvalue	p.adjust	qvalues	rank	leading_edge	core_enrichment
Lum(M)-ECJ	Lum(M)-ECJ	15	-0.79494	-1.62163	0.000996	0.001992	0.001048	20	tags=60%	list=17%	signal=57%	SYT7/LAD1/PLEKHF2/SIDT1/RBM47/ESR1/PRLR/SPDEF/ELF3
Bas-ECJ	Bas-ECJ	10	0.379704	1.0477	0.382166	0.382166	0.20114	6	tags=20%	list=5%	signal=21%	HLA-E/TBPL1

## Sheet: 4D
MCF-7 Differential ATAC-seq peaks								Random ATAC-seq peaks
Tissue_Barcode	CancerType	variable	reads	Cluster_Assignment_Name				Tissue_Barcode	CancerType	peak	reads	Cluster_Assignment_Name
TCGA-BH-A0EE-01A-32-A617-42	BRCA	COAD_120627	32	Breast (non-basal)				TCGA-AO-A0JG-01A-11-A615-42	BRCA	ESCA_242	6	Breast (non-basal)
TCGA-A2-A0T7-01A-31-A615-42	BRCA	PRAD_46170	134	Breast (non-basal)				TCGA-AO-A12D-01A-31-A615-42	BRCA	CESC_45	288	Breast (non-basal)
TCGA-A7-A0D9-01A-11-A615-42	BRCA	MESO_579	47	Breast (non-basal)				TCGA-A7-A13F-01A-31-A615-42	BRCA	ESCA_519	3	Breast (non-basal)
TCGA-A2-A0YD-01A-31-A615-42	BRCA	CHOL_25365	198	Breast (non-basal)				TCGA-A2-A0YL-01A-12-A615-42	BRCA	ESCA_520	10	Breast (non-basal)
TCGA-A2-A0EY-01A-32-A617-42	BRCA	UCEC_72606	191	Breast (non-basal)				TCGA-C8-A137-01A-31-A615-42	BRCA	ESCA_654	12	Breast (non-basal)
TCGA-C8-A12U-01A-31-A615-42	BRCA	CESC_14077	18	Breast (non-basal)				TCGA-BH-A0B5-01A-31-A615-42	BRCA	BRCA_173	42	Breast (non-basal)
TCGA-C8-A133-01A-11-A615-42	BRCA	KIRC_45939	91	Breast (non-basal)				TCGA-BH-A0DP-01A-31-A616-42	BRCA	ESCA_691	21	Breast (non-basal)
TCGA-AO-A03N-01B-31-A615-42	BRCA	LIHC_27618	9	Breast (non-basal)				TCGA-BH-A0B5-01A-31-A615-42	BRCA	SKCM_124	10	Breast (non-basal)
TCGA-AO-A0JB-01A-31-A615-42	BRCA	CHOL_18944	31	Breast (non-basal)				TCGA-A2-A0YH-01A-31-A615-42	BRCA	ESCA_232	12	Breast (non-basal)
TCGA-BH-A0B1-01A-31-A615-42	BRCA	GBM_17823	34	Breast (non-basal)				TCGA-C8-A130-01A-11-A615-42	BRCA	ESCA_428	11	Breast (non-basal)
TCGA-A2-A0T4-01A-11-A602-42	BRCA	BRCA_88263	19	Breast (non-basal)				TCGA-A2-A0YC-01A-22-A615-42	BRCA	ESCA_372	31	Breast (non-basal)
TCGA-AO-A03N-01B-31-A615-42	BRCA	BRCA_48578	25	Breast (non-basal)				TCGA-A2-A0CX-01A-31-A602-42	BRCA	LGG_53	14	Breast (non-basal)
TCGA-AO-A03L-01A-21-A615-42	BRCA	BRCA_180425	79	Breast (non-basal)				TCGA-A2-A0EY-01A-32-A617-42	BRCA	ESCA_617	35	Breast (non-basal)
TCGA-A2-A0YC-01A-22-A615-42	BRCA	MESO_45902	572	Breast (non-basal)				TCGA-D8-A13Z-01A-31-A615-42	BRCA	CHOL_45	32	Breast (non-basal)
TCGA-AQ-A04L-01A-21-A615-42	BRCA	PCPG_30890	97	Breast (non-basal)				TCGA-BH-A1EV-01A-41-A615-42	BRCA	LIHC_2	2	Breast (non-basal)
TCGA-A2-A0YL-01A-12-A615-42	BRCA	BRCA_68641	31	Breast (non-basal)				TCGA-BH-A0BZ-01A-11-A615-42	BRCA	ESCA_238	89	Breast (non-basal)
TCGA-C8-A12M-01A-31-A615-42	BRCA	UCEC_55569	3	Breast (non-basal)				TCGA-AO-A0JG-01A-11-A615-42	BRCA	CESC_41	49	Breast (non-basal)
TCGA-AO-A0J8-01A-31-A615-42	BRCA	SKCM_10749	27	Breast (non-basal)				TCGA-AO-A12D-01A-31-A615-42	BRCA	CESC_51	216	Breast (non-basal)
TCGA-AO-A0J8-01A-31-A615-42	BRCA	BRCA_109586	60	Breast (non-basal)				TCGA-A2-A0YH-01A-31-A615-42	BRCA	KIRC_88	5	Breast (non-basal)
TCGA-AO-A0JB-01A-31-A615-42	BRCA	COAD_33642	107	Breast (non-basal)				TCGA-A2-A0EW-01A-11-A615-42	BRCA	BRCA_168	73	Breast (non-basal)
TCGA-A2-A0SW-01A-31-A615-42	BRCA	SKCM_36008	9	Breast (non-basal)				TCGA-A2-A0T5-01A-41-A615-42	BRCA	ESCA_665	16	Breast (non-basal)
TCGA-A2-A0EX-01A-31-A615-42	BRCA	KIRC_20169	102	Breast (non-basal)				TCGA-BH-A0C1-01A-21-A615-42	BRCA	CESC_96	259	Breast (non-basal)
TCGA-A2-A0YC-01A-22-A615-42	BRCA	SKCM_24689	46	Breast (non-basal)				TCGA-A2-A0T4-01A-41-A602-42	BRCA	ESCA_240	3	Breast (non-basal)
TCGA-A2-A0YD-01A-31-A615-42	BRCA	PRAD_34181	13	Breast (non-basal)				TCGA-C8-A12O-01A-31-A615-42	BRCA	PCPG_43	15	Breast (non-basal)
TCGA-A2-A0SW-01A-31-A615-42	BRCA	BLCA_25520	20	Breast (non-basal)				TCGA-C8-A12T-01A-31-A615-42	BRCA	ESCA_419	50	Breast (non-basal)
TCGA-A8-A094-01A-31-A615-42	BRCA	CHOL_15612	43	Breast (non-basal)				TCGA-C8-A12Y-01A-31-A615-42	BRCA	ESCA_681	30	Breast (non-basal)
TCGA-A2-A0EX-01A-31-A615-42	BRCA	COAD_9276	100	Breast (non-basal)				TCGA-A8-A094-01A-31-A615-42	BRCA	COAD_92	32	Breast (non-basal)
TCGA-AR-A0TV-01A-31-A615-42	BRCA	BLCA_51756	111	Breast (non-basal)				TCGA-AO-A12D-01A-31-A615-42	BRCA	LUAD_157	142	Breast (non-basal)
TCGA-BH-A0BZ-01A-11-A615-42	BRCA	MESO_25223	60	Breast (non-basal)				TCGA-A2-A0EY-01A-32-A617-42	BRCA	ESCA_624	67	Breast (non-basal)
TCGA-BH-A0EE-01A-32-A617-42	BRCA	TGCT_19938	5	Breast (non-basal)				TCGA-C8-A12Q-01A-31-A615-42	BRCA	BRCA_170	20	Breast (non-basal)
TCGA-BH-A0HP-01A-32-A617-42	BRCA	STAD_71772	101	Breast (non-basal)				TCGA-AO-A0JM-01A-31-A615-42	BRCA	KIRC_80	6	Breast (non-basal)
TCGA-A2-A0T4-01A-41-A602-42	BRCA	BLCA_2881	6	Breast (non-basal)				TCGA-A2-A0YL-01A-12-A615-42	BRCA	KIRC_30	23	Breast (non-basal)
TCGA-C8-A130-01A-11-A615-42	BRCA	LUSC_26498	7	Breast (non-basal)				TCGA-A2-A0EW-01A-11-A615-42	BRCA	ESCA_540	19	Breast (non-basal)
TCGA-A2-A0T5-01A-41-A615-42	BRCA	PRAD_24390	212	Breast (non-basal)				TCGA-AR-A0TV-01A-31-A615-42	BRCA	HNSC_26	37	Breast (non-basal)
TCGA-BH-A0BA-01A-31-A615-42	BRCA	COAD_37074	11	Breast (non-basal)				TCGA-A2-A0T4-01A-11-A602-42	BRCA	PRAD_16	61	Breast (non-basal)
TCGA-A7-A0D9-01A-11-A615-42	BRCA	BRCA_113581	53	Breast (non-basal)				TCGA-C8-A12M-01A-31-A615-42	BRCA	ESCA_698	11	Breast (non-basal)
TCGA-BH-A0HP-01A-32-A617-42	BRCA	STAD_8258	13	Breast (non-basal)				TCGA-BH-A0DV-01A-31-A615-42	BRCA	THCA_76	194	Breast (non-basal)
TCGA-C8-A133-01A-11-A615-42	BRCA	BRCA_13403	86	Breast (non-basal)				TCGA-AO-A0J8-01A-31-A615-42	BRCA	TGCT_137	16	Breast (non-basal)
TCGA-BH-A0BA-01A-31-A615-42	BRCA	COAD_38699	41	Breast (non-basal)				TCGA-BH-A1EV-01A-41-A615-42	BRCA	CHOL_123	264	Breast (non-basal)
TCGA-BH-A0DP-01A-31-A616-42	BRCA	CHOL_17430	76	Breast (non-basal)				TCGA-C8-A12Y-01A-31-A615-42	BRCA	ESCA_265	12	Breast (non-basal)
TCGA-BH-A0B5-01A-31-A615-42	BRCA	BLCA_53542	43	Breast (non-basal)				TCGA-A2-A0SW-01A-31-A615-42	BRCA	PRAD_9	17	Breast (non-basal)
TCGA-A8-A08J-01A-31-A615-42	BRCA	SKCM_56785	95	Breast (non-basal)				TCGA-A2-A0EW-01A-11-A615-42	BRCA	ESCA_259	30	Breast (non-basal)
TCGA-A2-A0T5-01A-41-A615-42	BRCA	BRCA_51300	54	Breast (non-basal)				TCGA-D8-A13Z-01A-31-A615-42	BRCA	ESCA_289	7	Breast (non-basal)
TCGA-A7-A0D9-01A-11-A615-42	BRCA	LUSC_34202	3	Breast (non-basal)				TCGA-A7-A0D9-01A-11-A615-42	BRCA	COAD_65	20	Breast (non-basal)
TCGA-A7-A13F-01A-31-A615-42	BRCA	BRCA_15000	53	Breast (non-basal)				TCGA-BH-A1EV-01A-41-A615-42	BRCA	ESCA_509	15	Breast (non-basal)
TCGA-C8-A12O-01A-31-A615-42	BRCA	HNSC_21298	20	Breast (non-basal)				TCGA-A2-A0YK-01A-11-A615-42	BRCA	ESCA_514	39	Breast (non-basal)
TCGA-AO-A03L-01A-21-A615-42	BRCA	CHOL_5344	426	Breast (non-basal)				TCGA-4H-AAAK-01A-31-A617-42	BRCA	CESC_138	32	Breast (non-basal)
TCGA-BH-A0EE-01A-32-A617-42	BRCA	LIHC_53880	38	Breast (non-basal)				TCGA-A2-A0SV-01A-31-A615-42	BRCA	BLCA_30	39	Breast (non-basal)
TCGA-A2-A0SV-01A-31-A615-42	BRCA	BRCA_60089	77	Breast (non-basal)				TCGA-BH-A0BZ-01A-11-A615-42	BRCA	ESCA_349	25	Breast (non-basal)
TCGA-A7-A0CH-01A-31-A602-42	BRCA	COAD_43857	13	Breast (non-basal)				TCGA-BH-A0BZ-01A-11-A615-42	BRCA	LGG_49	222	Breast (non-basal)
TCGA-A2-A0YT-01A-31-A615-42	BRCA	BLCA_27465	42	Breast (non-basal)				TCGA-A7-A0CH-01A-31-A602-42	BRCA	ESCA_275	7	Breast (non-basal)
TCGA-A7-A13F-01A-31-A615-42	BRCA	PRAD_8379	16	Breast (non-basal)				TCGA-C8-A137-01A-31-A615-42	BRCA	COAD_65	13	Breast (non-basal)
TCGA-A7-A13F-01A-31-A615-42	BRCA	UCEC_7294	19	Breast (non-basal)				TCGA-A2-A0YH-01A-31-A615-42	BRCA	ESCA_98	24	Breast (non-basal)
TCGA-A7-A13F-01A-31-A615-42	BRCA	BRCA_68188	7	Breast (non-basal)				TCGA-A2-A0SV-01A-31-A615-42	BRCA	ESCA_231	17	Breast (non-basal)
TCGA-A2-A0SV-01A-31-A615-42	BRCA	PRAD_39968	66	Breast (non-basal)				TCGA-BH-A0C1-01A-21-A615-42	BRCA	ESCA_292	11	Breast (non-basal)
TCGA-3C-AALJ-01A-11-A617-42	BRCA	BRCA_53915	30	Breast (non-basal)				TCGA-BH-A0B5-01A-31-A615-42	BRCA	ESCA_395	8	Breast (non-basal)
TCGA-A8-A08J-01A-31-A615-42	BRCA	PRAD_27393	148	Breast (non-basal)				TCGA-4H-AAAK-01A-31-A617-42	BRCA	CESC_12	191	Breast (non-basal)
TCGA-AQ-A04L-01A-21-A615-42	BRCA	BRCA_100699	205	Breast (non-basal)				TCGA-C8-A12U-01A-31-A615-42	BRCA	LGG_46	253	Breast (non-basal)
TCGA-A2-A0YC-01A-22-A615-42	BRCA	ACC_44921	130	Breast (non-basal)				TCGA-A2-A0SV-01A-31-A615-42	BRCA	ESCA_278	10	Breast (non-basal)
TCGA-A7-A0D9-01A-11-A615-42	BRCA	COAD_35875	18	Breast (non-basal)				TCGA-AO-A0JB-01A-31-A615-42	BRCA	PCPG_133	8	Breast (non-basal)
TCGA-AO-A0J8-01A-31-A615-42	BRCA	PRAD_33843	4	Breast (non-basal)				TCGA-AO-A03N-01B-31-A615-42	BRCA	LUAD_174	8	Breast (non-basal)
TCGA-A8-A06N-01A-31-A602-42	BRCA	PRAD_58213	37	Breast (non-basal)				TCGA-AO-A12D-01A-31-A615-42	BRCA	ESCA_513	40	Breast (non-basal)
TCGA-C8-A137-01A-31-A615-42	BRCA	BLCA_30992	23	Breast (non-basal)				TCGA-A2-A0YF-01A-31-A615-42	BRCA	ESCA_556	29	Breast (non-basal)
TCGA-A2-A0ES-01A-31-A615-42	BRCA	PRAD_33120	6	Breast (non-basal)				TCGA-4H-AAAK-01A-31-A617-42	BRCA	ESCA_323	2	Breast (non-basal)
TCGA-AO-A0JM-01A-31-A615-42	BRCA	LUSC_23630	1	Breast (non-basal)				TCGA-C8-A137-01A-31-A615-42	BRCA	PCPG_42	25	Breast (non-basal)
TCGA-A2-A0YF-01A-31-A615-42	BRCA	PRAD_10639	7	Breast (non-basal)				TCGA-A2-A0T5-01A-41-A615-42	BRCA	ESCA_432	16	Breast (non-basal)
TCGA-BH-A0BA-01A-31-A615-42	BRCA	BLCA_25492	16	Breast (non-basal)				TCGA-A2-A0EW-01A-11-A615-42	BRCA	ESCA_622	54	Breast (non-basal)
TCGA-A7-A13F-01A-31-A615-42	BRCA	LGG_43003	34	Breast (non-basal)				TCGA-A2-A0SW-01A-31-A615-42	BRCA	ESCA_433	12	Breast (non-basal)
TCGA-BH-A0C1-01A-21-A615-42	BRCA	BRCA_5613	6	Breast (non-basal)				TCGA-C8-A12M-01A-31-A615-42	BRCA	ESCA_426	6	Breast (non-basal)
TCGA-C8-A12U-01A-31-A615-42	BRCA	PRAD_28488	13	Breast (non-basal)				TCGA-A7-A0D9-01A-11-A615-42	BRCA	ESCA_393	16	Breast (non-basal)
TCGA-3C-AALJ-01A-11-A617-42	BRCA	SKCM_46165	144	Breast (non-basal)				TCGA-C8-A12U-01A-31-A615-42	BRCA	ACC_108	94	Breast (non-basal)
TCGA-D8-A13Z-01A-31-A615-42	BRCA	UCEC_31256	140	Breast (non-basal)				TCGA-A2-A0EY-01A-32-A617-42	BRCA	ESCA_619	102	Breast (non-basal)
TCGA-BH-A0DV-01A-31-A615-42	BRCA	COAD_120642	18	Breast (non-basal)				TCGA-AO-A0J8-01A-31-A615-42	BRCA	PCPG_31	17	Breast (non-basal)
TCGA-C8-A12T-01A-31-A615-42	BRCA	BLCA_31251	232	Breast (non-basal)				TCGA-C8-A12U-01A-31-A615-42	BRCA	MESO_80	64	Breast (non-basal)
TCGA-AO-A03L-01A-21-A615-42	BRCA	PRAD_33285	17	Breast (non-basal)				TCGA-BH-A0DV-01A-31-A615-42	BRCA	ESCA_581	12	Breast (non-basal)
TCGA-C8-A12Y-01A-31-A615-42	BRCA	BRCA_180425	8	Breast (non-basal)				TCGA-A8-A08J-01A-31-A615-42	BRCA	ESCA_366	328	Breast (non-basal)
TCGA-A7-A13F-01A-31-A615-42	BRCA	LUSC_41973	502	Breast (non-basal)				TCGA-BH-A0BZ-01A-11-A615-42	BRCA	KIRC_88	57	Breast (non-basal)
TCGA-BH-A0DV-01A-31-A615-42	BRCA	COAD_40407	5	Breast (non-basal)				TCGA-A8-A094-01A-31-A615-42	BRCA	ESCA_641	7	Breast (non-basal)
TCGA-BH-A0C1-01A-21-A615-42	BRCA	CESC_5770	88	Breast (non-basal)				TCGA-A7-A0CH-01A-31-A602-42	BRCA	ESCA_555	48	Breast (non-basal)
TCGA-A2-A0YH-01A-31-A615-42	BRCA	PRAD_28882	27	Breast (non-basal)				TCGA-A2-A0YD-01A-31-A615-42	BRCA	ESCA_485	7	Breast (non-basal)
TCGA-3C-AALJ-01A-11-A617-42	BRCA	LUAD_40026	24	Breast (non-basal)				TCGA-BH-A0C1-01A-21-A615-42	BRCA	LIHC_105	17	Breast (non-basal)
TCGA-BH-A0B1-01A-31-A615-42	BRCA	PRAD_74694	35	Breast (non-basal)				TCGA-D8-A13Z-01A-31-A615-42	BRCA	SKCM_97	19	Breast (non-basal)
TCGA-A2-A0CX-01A-31-A602-42	BRCA	TGCT_19938	18	Breast (non-basal)				TCGA-D8-A13Z-01A-31-A615-42	BRCA	LUAD_161	147	Breast (non-basal)
TCGA-BH-A0DV-01A-31-A615-42	BRCA	SKCM_55678	13	Breast (non-basal)				TCGA-A2-A0YC-01A-22-A615-42	BRCA	ESCA_629	18	Breast (non-basal)
TCGA-A2-A0YL-01A-12-A615-42	BRCA	CESC_28190	148	Breast (non-basal)				TCGA-BH-A0BA-01A-31-A615-42	BRCA	PRAD_183	43	Breast (non-basal)
TCGA-A2-A0YT-01A-31-A615-42	BRCA	PRAD_28646	27	Breast (non-basal)				TCGA-AR-A0TV-01A-31-A615-42	BRCA	PRAD_245	94	Breast (non-basal)
TCGA-A2-A0YL-01A-12-A615-42	BRCA	BRCA_46821	66	Breast (non-basal)				TCGA-AO-A0JB-01A-31-A615-42	BRCA	ESCA_400	21	Breast (non-basal)
TCGA-A2-A0SW-01A-31-A615-42	BRCA	MESO_579	30	Breast (non-basal)				TCGA-C8-A133-01A-11-A615-42	BRCA	ESCA_506	32	Breast (non-basal)
TCGA-A2-A0YL-01A-12-A615-42	BRCA	CESC_12702	277	Breast (non-basal)				TCGA-C8-A137-01A-31-A615-42	BRCA	ESCA_264	13	Breast (non-basal)
TCGA-A2-A0EY-01A-32-A617-42	BRCA	PRAD_40188	33	Breast (non-basal)				TCGA-C8-A12Q-01A-31-A615-42	BRCA	LIHC_8	13	Breast (non-basal)
TCGA-A2-A0YG-01A-11-A615-42	BRCA	PRAD_28404	26	Breast (non-basal)				TCGA-A2-A0EY-01A-32-A617-42	BRCA	LGG_54	23	Breast (non-basal)
TCGA-C8-A12U-01A-31-A615-42	BRCA	SKCM_28575	30	Breast (non-basal)				TCGA-C8-A12T-01A-31-A615-42	BRCA	ESCA_519	10	Breast (non-basal)
TCGA-D8-A13Z-01A-31-A615-42	BRCA	MESO_20564	18	Breast (non-basal)				TCGA-BH-A0EE-01A-32-A617-42	BRCA	ESCA_445	17	Breast (non-basal)
TCGA-BH-A0HP-01A-32-A617-42	BRCA	PRAD_22598	15	Breast (non-basal)				TCGA-C8-A12T-01A-31-A615-42	BRCA	ESCA_312	22	Breast (non-basal)
TCGA-AO-A03L-01A-21-A615-42	BRCA	ESCA_35481	59	Breast (non-basal)				TCGA-C8-A8HR-01A-31-A617-42	BRCA	LIHC_104	21	Breast (non-basal)
TCGA-A7-A0CH-01A-31-A602-42	BRCA	KIRP_33394	2	Breast (non-basal)				TCGA-A7-A13F-01A-31-A615-42	BRCA	ESCA_218	19	Breast (non-basal)
TCGA-A7-A0D9-01A-11-A615-42	BRCA	LUAD_37241	46	Breast (non-basal)				TCGA-AQ-A04L-01A-21-A615-42	BRCA	PRAD_119	214	Breast (non-basal)
TCGA-BH-A0C1-01A-21-A615-42	BRCA	THCA_48802	24	Breast (non-basal)				TCGA-A2-A0SV-01A-31-A615-42	BRCA	ESCA_430	6	Breast (non-basal)
TCGA-A2-A0YC-01A-22-A615-42	BRCA	BRCA_123100	176	Breast (non-basal)				TCGA-C8-A12Y-01A-31-A615-42	BRCA	CESC_64	68	Breast (non-basal)
TCGA-C8-A8HR-01A-31-A617-42	BRCA	BRCA_67911	12	Breast (non-basal)				TCGA-AO-A12D-01A-31-A615-42	BRCA	PRAD_40	25	Breast (non-basal)
TCGA-A2-A0EX-01A-31-A615-42	BRCA	KIRP_27297	36	Breast (non-basal)				TCGA-A8-A094-01A-31-A615-42	BRCA	ESCA_274	30	Breast (non-basal)
TCGA-C8-A12Y-01A-31-A615-42	BRCA	BRCA_65459	39	Breast (non-basal)				TCGA-A2-A0T5-01A-41-A615-42	BRCA	LUSC_147	36	Breast (non-basal)
TCGA-A2-A0YF-01A-31-A615-42	BRCA	BLCA_36049	21	Breast (non-basal)				TCGA-A2-A0T4-01A-41-A602-42	BRCA	ESCA_330	15	Breast (non-basal)
TCGA-AO-A03L-01A-21-A615-42	BRCA	BRCA_5054	145	Breast (non-basal)				TCGA-A2-A0T7-01A-31-A615-42	BRCA	KIRP_151	9	Breast (non-basal)
TCGA-AO-A0J5-01A-31-A615-42	BRCA	ACC_24781	18	Breast (non-basal)				TCGA-C8-A12Q-01A-31-A615-42	BRCA	ESCA_491	26	Breast (non-basal)
TCGA-C8-A133-01A-11-A615-42	BRCA	BLCA_53287	61	Breast (non-basal)				TCGA-A2-A0YG-01A-11-A615-42	BRCA	ESCA_457	4	Breast (non-basal)
TCGA-A2-A0EY-01A-32-A617-42	BRCA	STAD_1193	85	Breast (non-basal)				TCGA-C8-A8HR-01A-31-A617-42	BRCA	ESCA_364	23	Breast (non-basal)
TCGA-C8-A130-01A-11-A615-42	BRCA	TGCT_5926	2	Breast (non-basal)				TCGA-A2-A0YF-01A-31-A615-42	BRCA	ESCA_535	11	Breast (non-basal)
TCGA-A2-A0YC-01A-22-A615-42	BRCA	BLCA_31251	56	Breast (non-basal)				TCGA-A2-A0T7-01A-31-A615-42	BRCA	PRAD_204	18	Breast (non-basal)
TCGA-A2-A0YD-01A-31-A615-42	BRCA	SKCM_30546	19	Breast (non-basal)				TCGA-A2-A0YT-01A-31-A615-42	BRCA	ESCA_429	17	Breast (non-basal)
TCGA-C8-A12Q-01A-31-A615-42	BRCA	MESO_28428	67	Breast (non-basal)				TCGA-A7-A0CH-01A-31-A602-42	BRCA	PCPG_36	212	Breast (non-basal)
TCGA-A2-A0YH-01A-31-A615-42	BRCA	CESC_15077	79	Breast (non-basal)				TCGA-BH-A0B5-01A-31-A615-42	BRCA	ESCA_374	21	Breast (non-basal)
TCGA-C8-A8HR-01A-31-A617-42	BRCA	SKCM_9984	3	Breast (non-basal)				TCGA-BH-A0DV-01A-31-A615-42	BRCA	ESCA_270	11	Breast (non-basal)
TCGA-BH-A0DP-01A-31-A616-42	BRCA	PRAD_36820	49	Breast (non-basal)				TCGA-BH-A0EE-01A-32-A617-42	BRCA	ESCA_425	19	Breast (non-basal)
TCGA-BH-A0C1-01A-21-A615-42	BRCA	HNSC_6684	13	Breast (non-basal)				TCGA-C8-A8HR-01A-31-A617-42	BRCA	ESCA_485	21	Breast (non-basal)
TCGA-BH-A0BA-01A-31-A615-42	BRCA	COAD_64402	25	Breast (non-basal)				TCGA-A8-A094-01A-31-A615-42	BRCA	ESCA_601	48	Breast (non-basal)
TCGA-A2-A0YL-01A-12-A615-42	BRCA	UCEC_31422	26	Breast (non-basal)				TCGA-C8-A130-01A-11-A615-42	BRCA	CESC_38	71	Breast (non-basal)
TCGA-C8-A130-01A-11-A615-42	BRCA	BRCA_59540	10	Breast (non-basal)				TCGA-A8-A06N-01A-31-A602-42	BRCA	BRCA_153	16	Breast (non-basal)
TCGA-4H-AAAK-01A-31-A617-42	BRCA	HNSC_50498	50	Breast (non-basal)				TCGA-A2-A0YG-01A-11-A615-42	BRCA	ESCA_599	154	Breast (non-basal)
TCGA-A2-A0YL-01A-12-A615-42	BRCA	BRCA_65522	24	Breast (non-basal)				TCGA-C8-A12Q-01A-31-A615-42	BRCA	ESCA_324	9	Breast (non-basal)
TCGA-A8-A094-01A-31-A615-42	BRCA	BLCA_20451	28	Breast (non-basal)				TCGA-C8-A12M-01A-31-A615-42	BRCA	ESCA_603	13	Breast (non-basal)
TCGA-BH-A0BA-01A-31-A615-42	BRCA	PRAD_93576	18	Breast (non-basal)				TCGA-C8-A133-01A-11-A615-42	BRCA	MESO_88	276	Breast (non-basal)
TCGA-A2-A0SW-01A-31-A615-42	BRCA	LGG_42398	183	Breast (non-basal)				TCGA-A2-A0EX-01A-31-A615-42	BRCA	ESCA_572	34	Breast (non-basal)
TCGA-AO-A0JG-01A-11-A615-42	BRCA	LUAD_38191	9	Breast (non-basal)				TCGA-BH-A0BA-01A-31-A615-42	BRCA	PRAD_163	29	Breast (non-basal)
TCGA-C8-A130-01A-11-A615-42	BRCA	BRCA_48520	13	Breast (non-basal)				TCGA-A2-A0T4-01A-41-A602-42	BRCA	ESCA_670	12	Breast (non-basal)
TCGA-AQ-A04L-01A-21-A615-42	BRCA	SKCM_441	40	Breast (non-basal)				TCGA-C8-A12U-01A-31-A615-42	BRCA	THCA_65	43	Breast (non-basal)
TCGA-A8-A06N-01A-31-A602-42	BRCA	BRCA_61853	107	Breast (non-basal)				TCGA-BH-A1EV-01A-41-A615-42	BRCA	BLCA_107	151	Breast (non-basal)
TCGA-BH-A0DP-01A-31-A616-42	BRCA	LUSC_23569	7	Breast (non-basal)				TCGA-C8-A133-01A-11-A615-42	BRCA	MESO_80	3	Breast (non-basal)
TCGA-A8-A06N-01A-31-A602-42	BRCA	CHOL_13873	172	Breast (non-basal)				TCGA-BH-A0EE-01A-32-A617-42	BRCA	ESCA_289	11	Breast (non-basal)
TCGA-AO-A0J8-01A-31-A615-42	BRCA	PCPG_20350	10	Breast (non-basal)				TCGA-C8-A12T-01A-31-A615-42	BRCA	SKCM_43	24	Breast (non-basal)
TCGA-AO-A12D-01A-31-A615-42	BRCA	PRAD_34389	314	Breast (non-basal)				TCGA-AR-A0TV-01A-31-A615-42	BRCA	THCA_118	20	Breast (non-basal)
TCGA-A2-A0SW-01A-31-A615-42	BRCA	PRAD_10639	16	Breast (non-basal)				TCGA-C8-A12T-01A-31-A615-42	BRCA	CHOL_118	85	Breast (non-basal)
TCGA-A8-A094-01A-31-A615-42	BRCA	BLCA_74358	25	Breast (non-basal)				TCGA-C8-A12Q-01A-31-A615-42	BRCA	STAD_100	20	Breast (non-basal)
TCGA-AQ-A04L-01A-21-A615-42	BRCA	THCA_28850	4	Breast (non-basal)				TCGA-A2-A0CX-01A-31-A602-42	BRCA	ESCA_296	6	Breast (non-basal)
TCGA-C8-A12O-01A-31-A615-42	BRCA	CESC_15076	36	Breast (non-basal)				TCGA-AO-A03N-01B-31-A615-42	BRCA	ESCA_464	23	Breast (non-basal)
TCGA-C8-A130-01A-11-A615-42	BRCA	COAD_43857	14	Breast (non-basal)				TCGA-A2-A0SW-01A-31-A615-42	BRCA	ESCA_374	13	Breast (non-basal)
TCGA-BH-A0B1-01A-31-A615-42	BRCA	PRAD_81442	154	Breast (non-basal)				TCGA-4H-AAAK-01A-31-A617-42	BRCA	ESCA_236	7	Breast (non-basal)
TCGA-A2-A0YF-01A-31-A615-42	BRCA	LUAD_53113	66	Breast (non-basal)				TCGA-A2-A0T4-01A-41-A602-42	BRCA	COAD_92	11	Breast (non-basal)
TCGA-3C-AALJ-01A-11-A617-42	BRCA	ACC_25222	24	Breast (non-basal)				TCGA-A2-A0EW-01A-11-A615-42	BRCA	ESCA_273	13	Breast (non-basal)
TCGA-A7-A13F-01A-31-A615-42	BRCA	BRCA_72674	48	Breast (non-basal)				TCGA-A2-A0YF-01A-31-A615-42	BRCA	THCA_9	8	Breast (non-basal)
TCGA-C8-A8HR-01A-31-A617-42	BRCA	PRAD_56740	31	Breast (non-basal)				TCGA-A8-A08J-01A-31-A615-42	BRCA	MESO_39	18	Breast (non-basal)
TCGA-BH-A0EE-01A-32-A617-42	BRCA	ACC_19474	46	Breast (non-basal)				TCGA-A2-A0YC-01A-22-A615-42	BRCA	ESCA_634	25	Breast (non-basal)
TCGA-A7-A0CH-01A-31-A602-42	BRCA	THCA_48802	111	Breast (non-basal)				TCGA-AQ-A04L-01A-21-A615-42	BRCA	ESCA_722	23	Breast (non-basal)
TCGA-BH-A0B1-01A-31-A615-42	BRCA	BLCA_32781	32	Breast (non-basal)				TCGA-A2-A0YL-01A-12-A615-42	BRCA	ESCA_286	7	Breast (non-basal)
TCGA-BH-A0B5-01A-31-A615-42	BRCA	SKCM_23891	11	Breast (non-basal)				TCGA-BH-A0DP-01A-31-A616-42	BRCA	ESCA_500	3	Breast (non-basal)
TCGA-BH-A0DP-01A-31-A616-42	BRCA	ESCA_43689	116	Breast (non-basal)				TCGA-AO-A03L-01A-21-A615-42	BRCA	ESCA_621	59	Breast (non-basal)
TCGA-BH-A0BZ-01A-11-A615-42	BRCA	ESCA_9278	52	Breast (non-basal)				TCGA-C8-A130-01A-11-A615-42	BRCA	ESCA_274	6	Breast (non-basal)
TCGA-A7-A13F-01A-31-A615-42	BRCA	PRAD_28587	3	Breast (non-basal)				TCGA-AO-A0J8-01A-31-A615-42	BRCA	ESCA_302	6	Breast (non-basal)
TCGA-C8-A12Q-01A-31-A615-42	BRCA	COAD_43938	55	Breast (non-basal)				TCGA-3C-AALJ-01A-11-A617-42	BRCA	ESCA_400	13	Breast (non-basal)
TCGA-BH-A0BA-01A-31-A615-42	BRCA	PRAD_30092	8	Breast (non-basal)				TCGA-A7-A13F-01A-31-A615-42	BRCA	ESCA_361	10	Breast (non-basal)
TCGA-A2-A0T4-01A-11-A602-42	BRCA	PRAD_31367	55	Breast (non-basal)				TCGA-A2-A0CX-01A-31-A602-42	BRCA	TGCT_108	20	Breast (non-basal)
TCGA-AO-A12D-01A-31-A615-42	BRCA	CESC_32240	218	Breast (non-basal)				TCGA-A2-A0EY-01A-32-A617-42	BRCA	BRCA_247	37	Breast (non-basal)
TCGA-A8-A094-01A-31-A615-42	BRCA	PRAD_34491	192	Breast (non-basal)				TCGA-AO-A12D-01A-31-A615-42	BRCA	COAD_235	59	Breast (non-basal)
TCGA-A2-A0EX-01A-31-A615-42	BRCA	PRAD_56020	24	Breast (non-basal)				TCGA-BH-A0DP-01A-31-A616-42	BRCA	PCPG_31	20	Breast (non-basal)
TCGA-BH-A0BZ-01A-11-A615-42	BRCA	MESO_24697	75	Breast (non-basal)				TCGA-C8-A8HR-01A-31-A617-42	BRCA	ESCA_316	6	Breast (non-basal)
TCGA-BH-A0DV-01A-31-A615-42	BRCA	BRCA_109593	37	Breast (non-basal)				TCGA-BH-A0BZ-01A-11-A615-42	BRCA	ESCA_727	32	Breast (non-basal)
TCGA-A2-A0YC-01A-22-A615-42	BRCA	KIRC_45939	120	Breast (non-basal)				TCGA-A2-A0YD-01A-31-A615-42	BRCA	PCPG_26	33	Breast (non-basal)
TCGA-C8-A12T-01A-31-A615-42	BRCA	UCEC_54240	71	Breast (non-basal)				TCGA-AO-A03L-01A-21-A615-42	BRCA	ACC_70	41	Breast (non-basal)
TCGA-A8-A08J-01A-31-A615-42	BRCA	HNSC_48687	94	Breast (non-basal)				TCGA-A2-A0YT-01A-31-A615-42	BRCA	PRAD_96	29	Breast (non-basal)
TCGA-A2-A0YF-01A-31-A615-42	BRCA	LUAD_100143	10	Breast (non-basal)				TCGA-BH-A0DV-01A-31-A615-42	BRCA	HNSC_43	43	Breast (non-basal)
TCGA-A7-A0D9-01A-11-A615-42	BRCA	BRCA_67596	71	Breast (non-basal)				TCGA-C8-A12Y-01A-31-A615-42	BRCA	ESCA_313	10	Breast (non-basal)
TCGA-A2-A0SV-01A-31-A615-42	BRCA	LIHC_13892	122	Breast (non-basal)				TCGA-A2-A0YF-01A-31-A615-42	BRCA	ESCA_663	11	Breast (non-basal)
TCGA-C8-A12U-01A-31-A615-42	BRCA	PRAD_30092	34	Breast (non-basal)				TCGA-A2-A0SV-01A-31-A615-42	BRCA	CESC_117	37	Breast (non-basal)
TCGA-BH-A0DV-01A-31-A615-42	BRCA	PRAD_59534	186	Breast (non-basal)				TCGA-C8-A130-01A-11-A615-42	BRCA	ESCA_346	11	Breast (non-basal)
TCGA-C8-A12U-01A-31-A615-42	BRCA	BRCA_60841	32	Breast (non-basal)				TCGA-A2-A0YF-01A-31-A615-42	BRCA	KIRC_17	16	Breast (non-basal)
TCGA-A7-A13F-01A-31-A615-42	BRCA	PRAD_27793	17	Breast (non-basal)				TCGA-AO-A03N-01B-31-A615-42	BRCA	LGG_96	32	Breast (non-basal)
TCGA-C8-A137-01A-31-A615-42	BRCA	SKCM_36008	14	Breast (non-basal)				TCGA-4H-AAAK-01A-31-A617-42	BRCA	UCEC_67	34	Breast (non-basal)
TCGA-A2-A0EW-01A-11-A615-42	BRCA	BLCA_28987	56	Breast (non-basal)				TCGA-BH-A0BZ-01A-11-A615-42	BRCA	LIHC_132	45	Breast (non-basal)
TCGA-C8-A12M-01A-31-A615-42	BRCA	UCEC_56578	29	Breast (non-basal)				TCGA-C8-A12Q-01A-31-A615-42	BRCA	CHOL_35	278	Breast (non-basal)
TCGA-C8-A133-01A-11-A615-42	BRCA	BRCA_51459	117	Breast (non-basal)				TCGA-BH-A0EE-01A-32-A617-42	BRCA	ESCA_518	17	Breast (non-basal)
TCGA-BH-A0BZ-01A-11-A615-42	BRCA	UCEC_54946	14	Breast (non-basal)				TCGA-A2-A0T4-01A-41-A602-42	BRCA	ESCA_348	10	Breast (non-basal)
TCGA-3C-AALJ-01A-11-A617-42	BRCA	CESC_19264	12	Breast (non-basal)				TCGA-A2-A0ES-01A-31-A615-42	BRCA	KIRC_38	51	Breast (non-basal)
TCGA-3C-AALJ-01A-11-A617-42	BRCA	THCA_23593	6	Breast (non-basal)				TCGA-BH-A0EE-01A-32-A617-42	BRCA	PRAD_217	36	Breast (non-basal)
TCGA-AO-A0J8-01A-31-A615-42	BRCA	THCA_48802	53	Breast (non-basal)				TCGA-A2-A0YH-01A-31-A615-42	BRCA	ESCA_260	11	Breast (non-basal)
TCGA-A8-A06N-01A-31-A602-42	BRCA	BRCA_109586	32	Breast (non-basal)				TCGA-AO-A03N-01B-31-A615-42	BRCA	ESCA_253	10	Breast (non-basal)
TCGA-4H-AAAK-01A-31-A617-42	BRCA	BLCA_35864	166	Breast (non-basal)				TCGA-A2-A0YC-01A-22-A615-42	BRCA	ESCA_343	9	Breast (non-basal)
TCGA-C8-A12O-01A-31-A615-42	BRCA	PCPG_20997	7	Breast (non-basal)				TCGA-AO-A03N-01B-31-A615-42	BRCA	ESCA_649	11	Breast (non-basal)
TCGA-BH-A0B5-01A-31-A615-42	BRCA	PRAD_56740	17	Breast (non-basal)				TCGA-BH-A0DP-01A-31-A616-42	BRCA	TGCT_110	13	Breast (non-basal)
TCGA-A7-A0D9-01A-11-A615-42	BRCA	SKCM_24689	86	Breast (non-basal)				TCGA-C8-A12O-01A-31-A615-42	BRCA	ESCA_497	19	Breast (non-basal)
TCGA-C8-A133-01A-11-A615-42	BRCA	BRCA_114864	728	Breast (non-basal)				TCGA-A7-A13F-01A-31-A615-42	BRCA	ESCA_667	8	Breast (non-basal)
TCGA-4H-AAAK-01A-31-A617-42	BRCA	BLCA_52810	185	Breast (non-basal)				TCGA-BH-A0BZ-01A-11-A615-42	BRCA	ESCA_550	158	Breast (non-basal)
TCGA-BH-A1EV-01A-41-A615-42	BRCA	COAD_32612	95	Breast (non-basal)				TCGA-A2-A0YL-01A-12-A615-42	BRCA	ESCA_711	25	Breast (non-basal)
TCGA-C8-A12T-01A-31-A615-42	BRCA	UCEC_31432	51	Breast (non-basal)				TCGA-AO-A12D-01A-31-A615-42	BRCA	ESCA_683	62	Breast (non-basal)
TCGA-C8-A12Q-01A-31-A615-42	BRCA	BRCA_68390	10	Breast (non-basal)				TCGA-A2-A0T5-01A-41-A615-42	BRCA	LUAD_52	56	Breast (non-basal)
TCGA-AO-A0JM-01A-31-A615-42	BRCA	UCEC_9344	38	Breast (non-basal)				TCGA-AO-A0J8-01A-31-A615-42	BRCA	ESCA_654	15	Breast (non-basal)
TCGA-A2-A0YH-01A-31-A615-42	BRCA	COAD_41580	21	Breast (non-basal)				TCGA-AO-A0J8-01A-31-A615-42	BRCA	BRCA_118	7	Breast (non-basal)
TCGA-C8-A12Y-01A-31-A615-42	BRCA	GBM_17823	155	Breast (non-basal)				TCGA-C8-A133-01A-11-A615-42	BRCA	ESCA_507	9	Breast (non-basal)
TCGA-A7-A13F-01A-31-A615-42	BRCA	COAD_120627	16	Breast (non-basal)				TCGA-AO-A0J5-01A-31-A615-42	BRCA	LIHC_40	35	Breast (non-basal)
TCGA-C8-A12O-01A-31-A615-42	BRCA	LUSC_116129	19	Breast (non-basal)				TCGA-C8-A12T-01A-31-A615-42	BRCA	UCEC_123	14	Breast (non-basal)
TCGA-BH-A1EV-01A-41-A615-42	BRCA	LIHC_44174	25	Breast (non-basal)				TCGA-AQ-A04L-01A-21-A615-42	BRCA	PCPG_74	812	Breast (non-basal)
TCGA-BH-A0EE-01A-32-A617-42	BRCA	CESC_28190	159	Breast (non-basal)				TCGA-C8-A130-01A-11-A615-42	BRCA	CESC_124	225	Breast (non-basal)
TCGA-4H-AAAK-01A-31-A617-42	BRCA	HNSC_91769	8	Breast (non-basal)				TCGA-AO-A0JB-01A-31-A615-42	BRCA	ESCA_673	32	Breast (non-basal)
TCGA-A7-A0D9-01A-11-A615-42	BRCA	PRAD_27402	263	Breast (non-basal)				TCGA-C8-A130-01A-11-A615-42	BRCA	KIRP_55	29	Breast (non-basal)
TCGA-BH-A0DP-01A-31-A616-42	BRCA	BRCA_51310	92	Breast (non-basal)				TCGA-AR-A0TV-01A-31-A615-42	BRCA	LGG_46	671	Breast (non-basal)
TCGA-AR-A0TV-01A-31-A615-42	BRCA	SKCM_55537	125	Breast (non-basal)				TCGA-A2-A0T5-01A-41-A615-42	BRCA	ESCA_623	54	Breast (non-basal)
TCGA-BH-A0DV-01A-31-A615-42	BRCA	KIRC_45938	86	Breast (non-basal)				TCGA-D8-A13Z-01A-31-A615-42	BRCA	ESCA_688	28	Breast (non-basal)
TCGA-C8-A12Q-01A-31-A615-42	BRCA	BLCA_30992	27	Breast (non-basal)				TCGA-A2-A0YK-01A-11-A615-42	BRCA	ESCA_614	7	Breast (non-basal)
TCGA-AO-A0JB-01A-31-A615-42	BRCA	PCPG_48331	35	Breast (non-basal)				TCGA-A2-A0YG-01A-11-A615-42	BRCA	CESC_2	40	Breast (non-basal)
TCGA-C8-A12T-01A-31-A615-42	BRCA	CHOL_14495	210	Breast (non-basal)				TCGA-AO-A03N-01B-31-A615-42	BRCA	ESCA_350	2	Breast (non-basal)
TCGA-C8-A12Y-01A-31-A615-42	BRCA	PRAD_27083	28	Breast (non-basal)				TCGA-A2-A0YC-01A-22-A615-42	BRCA	ESCA_515	12	Breast (non-basal)
TCGA-A2-A0T7-01A-31-A615-42	BRCA	BRCA_123100	262	Breast (non-basal)				TCGA-BH-A0BA-01A-31-A615-42	BRCA	KIRP_79	14	Breast (non-basal)
TCGA-A8-A094-01A-31-A615-42	BRCA	HNSC_34332	52	Breast (non-basal)				TCGA-A2-A0YK-01A-11-A615-42	BRCA	ESCA_436	35	Breast (non-basal)
TCGA-A2-A0T4-01A-41-A602-42	BRCA	BRCA_65100	7	Breast (non-basal)				TCGA-AO-A0J8-01A-31-A615-42	BRCA	ESCA_366	470	Breast (non-basal)
TCGA-BH-A0DV-01A-31-A615-42	BRCA	SKCM_26160	10	Breast (non-basal)				TCGA-A7-A0D9-01A-11-A615-42	BRCA	ESCA_279	8	Breast (non-basal)
TCGA-A2-A0YC-01A-22-A615-42	BRCA	CHOL_5006	34	Breast (non-basal)				TCGA-4H-AAAK-01A-31-A617-42	BRCA	CHOL_114	26	Breast (non-basal)
TCGA-BH-A0HP-01A-32-A617-42	BRCA	LUSC_26873	33	Breast (non-basal)				TCGA-AO-A03N-01B-31-A615-42	BRCA	LIHC_56	9	Breast (non-basal)
TCGA-C8-A137-01A-31-A615-42	BRCA	THCA_31665	95	Breast (non-basal)				TCGA-A2-A0T5-01A-41-A615-42	BRCA	CHOL_58	288	Breast (non-basal)
TCGA-BH-A0B1-01A-31-A615-42	BRCA	UCEC_72606	70	Breast (non-basal)				TCGA-BH-A0BZ-01A-11-A615-42	BRCA	ACC_10	81	Breast (non-basal)
TCGA-A2-A0YC-01A-22-A615-42	BRCA	STAD_33894	111	Breast (non-basal)				TCGA-AO-A0JM-01A-31-A615-42	BRCA	ESCA_671	23	Breast (non-basal)
TCGA-C8-A12M-01A-31-A615-42	BRCA	SKCM_46165	226	Breast (non-basal)				TCGA-BH-A0B1-01A-31-A615-42	BRCA	CHOL_127	53	Breast (non-basal)
TCGA-A2-A0T7-01A-31-A615-42	BRCA	BLCA_32286	58	Breast (non-basal)				TCGA-A2-A0EW-01A-11-A615-42	BRCA	ESCA_385	9	Breast (non-basal)
TCGA-A2-A0T4-01A-11-A602-42	BRCA	STAD_32393	18	Breast (non-basal)				TCGA-4H-AAAK-01A-31-A617-42	BRCA	ESCA_472	31	Breast (non-basal)
TCGA-A2-A0YH-01A-31-A615-42	BRCA	HNSC_27654	25	Breast (non-basal)				TCGA-A7-A0D9-01A-11-A615-42	BRCA	ESCA_326	19	Breast (non-basal)
TCGA-AO-A0JG-01A-11-A615-42	BRCA	PRAD_30093	56	Breast (non-basal)				TCGA-C8-A8HR-01A-31-A617-42	BRCA	ESCA_628	19	Breast (non-basal)
TCGA-BH-A0BA-01A-31-A615-42	BRCA	SKCM_30427	16	Breast (non-basal)				TCGA-3C-AALJ-01A-11-A617-42	BRCA	ESCA_706	10	Breast (non-basal)
TCGA-BH-A0BZ-01A-11-A615-42	BRCA	BLCA_20452	35	Breast (non-basal)				TCGA-BH-A0BA-01A-31-A615-42	BRCA	PCPG_2	8	Breast (non-basal)
TCGA-A2-A0YD-01A-31-A615-42	BRCA	HNSC_28936	17	Breast (non-basal)				TCGA-A8-A06N-01A-31-A602-42	BRCA	ESCA_425	12	Breast (non-basal)
TCGA-AO-A0J8-01A-31-A615-42	BRCA	STAD_63295	50	Breast (non-basal)				TCGA-A2-A0T7-01A-31-A615-42	BRCA	ESCA_417	16	Breast (non-basal)
TCGA-BH-A0DP-01A-31-A616-42	BRCA	PRAD_25712	44	Breast (non-basal)				TCGA-A2-A0EX-01A-31-A615-42	BRCA	MESO_88	152	Breast (non-basal)
TCGA-A2-A0T7-01A-31-A615-42	BRCA	BLCA_3232	218	Breast (non-basal)				TCGA-BH-A1EV-01A-41-A615-42	BRCA	ESCA_631	36	Breast (non-basal)
TCGA-A2-A0ES-01A-31-A615-42	BRCA	BRCA_62616	9	Breast (non-basal)				TCGA-A2-A0T5-01A-41-A615-42	BRCA	SKCM_161	62	Breast (non-basal)
TCGA-AO-A0JB-01A-31-A615-42	BRCA	BLCA_30991	45	Breast (non-basal)				TCGA-BH-A0EE-01A-32-A617-42	BRCA	CHOL_34	61	Breast (non-basal)
TCGA-C8-A137-01A-31-A615-42	BRCA	BRCA_153133	72	Breast (non-basal)				TCGA-A2-A0T4-01A-41-A602-42	BRCA	ESCA_219	5	Breast (non-basal)
TCGA-C8-A137-01A-31-A615-42	BRCA	STAD_33359	55	Breast (non-basal)				TCGA-BH-A0DP-01A-31-A616-42	BRCA	ESCA_566	48	Breast (non-basal)
TCGA-C8-A130-01A-11-A615-42	BRCA	PRAD_66593	1	Breast (non-basal)				TCGA-BH-A0BA-01A-31-A615-42	BRCA	ESCA_697	18	Breast (non-basal)
TCGA-AO-A0JG-01A-11-A615-42	BRCA	LUSC_32527	117	Breast (non-basal)				TCGA-C8-A137-01A-31-A615-42	BRCA	PRAD_24	236	Breast (non-basal)
TCGA-BH-A0BA-01A-31-A615-42	BRCA	THCA_23969	29	Breast (non-basal)				TCGA-AO-A12D-01A-31-A615-42	BRCA	ESCA_438	32	Breast (non-basal)
TCGA-AR-A0TV-01A-31-A615-42	BRCA	BRCA_16551	133	Breast (non-basal)				TCGA-AO-A03L-01A-21-A615-42	BRCA	PRAD_183	41	Breast (non-basal)
TCGA-C8-A12Y-01A-31-A615-42	BRCA	BRCA_73270	50	Breast (non-basal)				TCGA-C8-A12T-01A-31-A615-42	BRCA	ESCA_321	8	Breast (non-basal)
TCGA-BH-A0EE-01A-32-A617-42	BRCA	SKCM_31927	109	Breast (non-basal)				TCGA-BH-A0B1-01A-31-A615-42	BRCA	LGG_54	22	Breast (non-basal)
TCGA-AO-A0JB-01A-31-A615-42	BRCA	SKCM_101148	207	Breast (non-basal)				TCGA-4H-AAAK-01A-31-A617-42	BRCA	LGG_96	17	Breast (non-basal)
TCGA-A7-A0CH-01A-31-A602-42	BRCA	SKCM_37338	13	Breast (non-basal)				TCGA-AO-A0J8-01A-31-A615-42	BRCA	ESCA_624	49	Breast (non-basal)
TCGA-A8-A08J-01A-31-A615-42	BRCA	UCEC_30215	128	Breast (non-basal)				TCGA-3C-AALJ-01A-11-A617-42	BRCA	ESCA_595	27	Breast (non-basal)
TCGA-A7-A13F-01A-31-A615-42	BRCA	SKCM_9984	5	Breast (non-basal)				TCGA-A2-A0CX-01A-31-A602-42	BRCA	THCA_121	6	Breast (non-basal)
TCGA-A2-A0YL-01A-12-A615-42	BRCA	HNSC_46344	59	Breast (non-basal)				TCGA-AQ-A04L-01A-21-A615-42	BRCA	ESCA_568	243	Breast (non-basal)
TCGA-C8-A12O-01A-31-A615-42	BRCA	PRAD_34951	32	Breast (non-basal)				TCGA-BH-A0EE-01A-32-A617-42	BRCA	PRAD_16	46	Breast (non-basal)
TCGA-AO-A0JB-01A-31-A615-42	BRCA	BRCA_22564	7	Breast (non-basal)				TCGA-AR-A0TV-01A-31-A615-42	BRCA	LGG_53	19	Breast (non-basal)
TCGA-C8-A130-01A-11-A615-42	BRCA	PRAD_111252	60	Breast (non-basal)				TCGA-A2-A0YG-01A-11-A615-42	BRCA	LUAD_210	10	Breast (non-basal)
TCGA-C8-A12O-01A-31-A615-42	BRCA	COAD_64401	9	Breast (non-basal)				TCGA-A2-A0EW-01A-11-A615-42	BRCA	ESCA_234	5	Breast (non-basal)
TCGA-A2-A0EX-01A-31-A615-42	BRCA	BLCA_21415	249	Breast (non-basal)				TCGA-A2-A0YF-01A-31-A615-42	BRCA	LIHC_52	12	Breast (non-basal)
TCGA-C8-A12M-01A-31-A615-42	BRCA	BRCA_110475	38	Breast (non-basal)				TCGA-BH-A1EV-01A-41-A615-42	BRCA	ESCA_329	17	Breast (non-basal)
TCGA-A8-A08J-01A-31-A615-42	BRCA	LUSC_27412	8	Breast (non-basal)				TCGA-BH-A0C1-01A-21-A615-42	BRCA	ESCA_222	6	Breast (non-basal)
TCGA-A2-A0YH-01A-31-A615-42	BRCA	BLCA_87965	187	Breast (non-basal)				TCGA-C8-A137-01A-31-A615-42	BRCA	ESCA_428	9	Breast (non-basal)
TCGA-BH-A0B5-01A-31-A615-42	BRCA	BRCA_43239	27	Breast (non-basal)				TCGA-BH-A0HP-01A-32-A617-42	BRCA	MESO_39	18	Breast (non-basal)
TCGA-BH-A0B5-01A-31-A615-42	BRCA	BRCA_60089	42	Breast (non-basal)				TCGA-AO-A12D-01A-31-A615-42	BRCA	ESCA_256	27	Breast (non-basal)
TCGA-BH-A0B1-01A-31-A615-42	BRCA	BRCA_16116	48	Breast (non-basal)				TCGA-A2-A0YL-01A-12-A615-42	BRCA	ACC_99	20	Breast (non-basal)
TCGA-AR-A0TV-01A-31-A615-42	BRCA	HNSC_34332	12	Breast (non-basal)				TCGA-A7-A13F-01A-31-A615-42	BRCA	ESCA_622	6	Breast (non-basal)
TCGA-AO-A03L-01A-21-A615-42	BRCA	BRCA_60089	99	Breast (non-basal)				TCGA-BH-A0DV-01A-31-A615-42	BRCA	PCPG_2	12	Breast (non-basal)
TCGA-A2-A0SW-01A-31-A615-42	BRCA	LIHC_10837	98	Breast (non-basal)				TCGA-A2-A0YH-01A-31-A615-42	BRCA	UCEC_60	4	Breast (non-basal)
TCGA-AO-A0JM-01A-31-A615-42	BRCA	ACC_19474	83	Breast (non-basal)				TCGA-A2-A0YD-01A-31-A615-42	BRCA	PCPG_38	46	Breast (non-basal)
TCGA-AQ-A04L-01A-21-A615-42	BRCA	PRAD_27351	100	Breast (non-basal)				TCGA-AR-A0TV-01A-31-A615-42	BRCA	PCPG_25	61	Breast (non-basal)
TCGA-AO-A03L-01A-21-A615-42	BRCA	COAD_62123	7	Breast (non-basal)				TCGA-A2-A0YH-01A-31-A615-42	BRCA	ESCA_424	10	Breast (non-basal)
TCGA-BH-A1EV-01A-41-A615-42	BRCA	UCEC_9344	116	Breast (non-basal)				TCGA-C8-A12Y-01A-31-A615-42	BRCA	ESCA_316	6	Breast (non-basal)
TCGA-C8-A133-01A-11-A615-42	BRCA	CHOL_14495	335	Breast (non-basal)				TCGA-A2-A0EW-01A-11-A615-42	BRCA	BRCA_144	35	Breast (non-basal)
TCGA-C8-A12U-01A-31-A615-42	BRCA	BLCA_87693	112	Breast (non-basal)				TCGA-A2-A0YF-01A-31-A615-42	BRCA	ESCA_367	8	Breast (non-basal)
TCGA-4H-AAAK-01A-31-A617-42	BRCA	ESCA_33906	13	Breast (non-basal)				TCGA-A2-A0ES-01A-31-A615-42	BRCA	ESCA_435	23	Breast (non-basal)
TCGA-C8-A12U-01A-31-A615-42	BRCA	BRCA_100699	181	Breast (non-basal)				TCGA-C8-A12T-01A-31-A615-42	BRCA	ESCA_615	5	Breast (non-basal)
TCGA-A8-A08J-01A-31-A615-42	BRCA	PRAD_37559	339	Breast (non-basal)				TCGA-AR-A0TV-01A-31-A615-42	BRCA	LIHC_108	5	Breast (non-basal)
TCGA-AO-A0JG-01A-11-A615-42	BRCA	LUSC_36555	11	Breast (non-basal)				TCGA-A2-A0SW-01A-31-A615-42	BRCA	CHOL_64	27	Breast (non-basal)
TCGA-AO-A0JB-01A-31-A615-42	BRCA	TGCT_16959	16	Breast (non-basal)				TCGA-A8-A094-01A-31-A615-42	BRCA	ESCA_545	346	Breast (non-basal)
TCGA-AO-A0JM-01A-31-A615-42	BRCA	TGCT_16959	99	Breast (non-basal)				TCGA-A8-A06N-01A-31-A602-42	BRCA	ESCA_632	14	Breast (non-basal)
TCGA-C8-A12M-01A-31-A615-42	BRCA	SKCM_32446	160	Breast (non-basal)				TCGA-A8-A06N-01A-31-A602-42	BRCA	ESCA_725	16	Breast (non-basal)
TCGA-BH-A0DV-01A-31-A615-42	BRCA	TGCT_19875	9	Breast (non-basal)				TCGA-A2-A0CX-01A-31-A602-42	BRCA	ESCA_219	4	Breast (non-basal)
TCGA-BH-A0C1-01A-21-A615-42	BRCA	UCEC_102828	28	Breast (non-basal)				TCGA-A2-A0YH-01A-31-A615-42	BRCA	ESCA_323	7	Breast (non-basal)
TCGA-4H-AAAK-01A-31-A617-42	BRCA	BLCA_27465	116	Breast (non-basal)				TCGA-C8-A12Y-01A-31-A615-42	BRCA	ESCA_594	646	Breast (non-basal)
TCGA-C8-A8HR-01A-31-A617-42	BRCA	BRCA_54304	34	Breast (non-basal)				TCGA-AO-A0J8-01A-31-A615-42	BRCA	ESCA_478	23	Breast (non-basal)
TCGA-C8-A137-01A-31-A615-42	BRCA	BRCA_100564	24	Breast (non-basal)				TCGA-AO-A0JB-01A-31-A615-42	BRCA	ESCA_341	31	Breast (non-basal)
TCGA-BH-A0BZ-01A-11-A615-42	BRCA	UCEC_41192	17	Breast (non-basal)				TCGA-AO-A0J8-01A-31-A615-42	BRCA	LIHC_52	104	Breast (non-basal)
TCGA-BH-A0EE-01A-32-A617-42	BRCA	PRAD_26862	59	Breast (non-basal)				TCGA-C8-A12Q-01A-31-A615-42	BRCA	ESCA_507	31	Breast (non-basal)
TCGA-A2-A0YC-01A-22-A615-42	BRCA	TGCT_35648	32	Breast (non-basal)				TCGA-A2-A0YL-01A-12-A615-42	BRCA	UCEC_135	219	Breast (non-basal)
TCGA-C8-A137-01A-31-A615-42	BRCA	TGCT_19875	21	Breast (non-basal)				TCGA-C8-A130-01A-11-A615-42	BRCA	ESCA_456	3	Breast (non-basal)
TCGA-AO-A03L-01A-21-A615-42	BRCA	HNSC_817	54	Breast (non-basal)				TCGA-A8-A094-01A-31-A615-42	BRCA	ESCA_527	32	Breast (non-basal)
TCGA-C8-A12O-01A-31-A615-42	BRCA	TGCT_72802	4	Breast (non-basal)				TCGA-C8-A12O-01A-31-A615-42	BRCA	KIRP_36	23	Breast (non-basal)
TCGA-C8-A12T-01A-31-A615-42	BRCA	BRCA_8357	185	Breast (non-basal)				TCGA-A2-A0YC-01A-22-A615-42	BRCA	TGCT_23	93	Breast (non-basal)
TCGA-BH-A0EE-01A-32-A617-42	BRCA	SKCM_28575	54	Breast (non-basal)				TCGA-BH-A0EE-01A-32-A617-42	BRCA	ESCA_516	8	Breast (non-basal)
TCGA-BH-A0B5-01A-31-A615-42	BRCA	COAD_118459	9	Breast (non-basal)				TCGA-C8-A137-01A-31-A615-42	BRCA	CESC_29	49	Breast (non-basal)
TCGA-A2-A0YL-01A-12-A615-42	BRCA	BRCA_8357	31	Breast (non-basal)				TCGA-A7-A13F-01A-31-A615-42	BRCA	PCPG_29	12	Breast (non-basal)
TCGA-C8-A12O-01A-31-A615-42	BRCA	BRCA_64840	9	Breast (non-basal)				TCGA-AO-A0JB-01A-31-A615-42	BRCA	ESCA_479	5	Breast (non-basal)
TCGA-AO-A12D-01A-31-A615-42	BRCA	CHOL_67362	19	Breast (non-basal)				TCGA-C8-A8HR-01A-31-A617-42	BRCA	ESCA_698	18	Breast (non-basal)
TCGA-C8-A12Q-01A-31-A615-42	BRCA	CHOL_5348	97	Breast (non-basal)				TCGA-AO-A0J8-01A-31-A615-42	BRCA	ESCA_622	34	Breast (non-basal)
TCGA-A2-A0YC-01A-22-A615-42	BRCA	THCA_25128	8	Breast (non-basal)				TCGA-A8-A094-01A-31-A615-42	BRCA	ESCA_458	17	Breast (non-basal)
TCGA-A2-A0T4-01A-41-A602-42	BRCA	PRAD_8037	8	Breast (non-basal)				TCGA-BH-A0BZ-01A-11-A615-42	BRCA	STAD_55	102	Breast (non-basal)
TCGA-A2-A0T4-01A-11-A602-42	BRCA	BLCA_73783	103	Breast (non-basal)				TCGA-C8-A130-01A-11-A615-42	BRCA	ESCA_473	39	Breast (non-basal)
TCGA-A8-A094-01A-31-A615-42	BRCA	LUSC_23630	5	Breast (non-basal)				TCGA-C8-A12Y-01A-31-A615-42	BRCA	TGCT_107	8	Breast (non-basal)
TCGA-A2-A0YK-01A-11-A615-42	BRCA	STAD_57055	16	Breast (non-basal)				TCGA-A2-A0YF-01A-31-A615-42	BRCA	ESCA_591	28	Breast (non-basal)
TCGA-A2-A0YH-01A-31-A615-42	BRCA	BLCA_3232	153	Breast (non-basal)				TCGA-AO-A03L-01A-21-A615-42	BRCA	TGCT_120	284	Breast (non-basal)
TCGA-A2-A0EX-01A-31-A615-42	BRCA	COAD_9276	47	Breast (non-basal)				TCGA-C8-A12O-01A-31-A615-42	BRCA	PCPG_133	11	Breast (non-basal)
TCGA-A2-A0EY-01A-32-A617-42	BRCA	COAD_41580	37	Breast (non-basal)				TCGA-AO-A03N-01B-31-A615-42	BRCA	ESCA_658	12	Breast (non-basal)
TCGA-A2-A0T5-01A-41-A615-42	BRCA	BRCA_177792	127	Breast (non-basal)				TCGA-AR-A0TV-01A-31-A615-42	BRCA	COAD_58	59	Breast (non-basal)
TCGA-A2-A0EW-01A-11-A615-42	BRCA	LUAD_8752	187	Breast (non-basal)				TCGA-AO-A12D-01A-31-A615-42	BRCA	CESC_64	136	Breast (non-basal)
TCGA-A7-A0D9-01A-11-A615-42	BRCA	PCPG_24656	7	Breast (non-basal)				TCGA-A2-A0YL-01A-12-A615-42	BRCA	ACC_103	14	Breast (non-basal)
TCGA-BH-A0DV-01A-31-A615-42	BRCA	PRAD_29354	15	Breast (non-basal)				TCGA-A2-A0EW-01A-11-A615-42	BRCA	TGCT_36	111	Breast (non-basal)
TCGA-A7-A13F-01A-31-A615-42	BRCA	BRCA_5054	156	Breast (non-basal)				TCGA-A2-A0YF-01A-31-A615-42	BRCA	PRAD_219	45	Breast (non-basal)
TCGA-A8-A094-01A-31-A615-42	BRCA	SKCM_36008	15	Breast (non-basal)				TCGA-C8-A12T-01A-31-A615-42	BRCA	THCA_86	181	Breast (non-basal)
TCGA-A2-A0SW-01A-31-A615-42	BRCA	BRCA_115773	10	Breast (non-basal)				TCGA-BH-A0HP-01A-32-A617-42	BRCA	ESCA_559	32	Breast (non-basal)
TCGA-A2-A0YL-01A-12-A615-42	BRCA	BRCA_67987	140	Breast (non-basal)				TCGA-BH-A0B1-01A-31-A615-42	BRCA	KIRC_42	203	Breast (non-basal)
TCGA-BH-A0BZ-01A-11-A615-42	BRCA	BRCA_56776	17	Breast (non-basal)				TCGA-C8-A12T-01A-31-A615-42	BRCA	ESCA_652	26	Breast (non-basal)
TCGA-A2-A0YT-01A-31-A615-42	BRCA	PRAD_55712	13	Breast (non-basal)				TCGA-A7-A13F-01A-31-A615-42	BRCA	HNSC_86	17	Breast (non-basal)
TCGA-AQ-A04L-01A-21-A615-42	BRCA	COAD_43938	178	Breast (non-basal)				TCGA-4H-AAAK-01A-31-A617-42	BRCA	ESCA_703	22	Breast (non-basal)
TCGA-A2-A0EX-01A-31-A615-42	BRCA	PRAD_28153	334	Breast (non-basal)				TCGA-AO-A03L-01A-21-A615-42	BRCA	PCPG_29	42	Breast (non-basal)
TCGA-C8-A12Y-01A-31-A615-42	BRCA	PRAD_28153	136	Breast (non-basal)				TCGA-C8-A12O-01A-31-A615-42	BRCA	LIHC_104	20	Breast (non-basal)
TCGA-C8-A8HR-01A-31-A617-42	BRCA	BRCA_112133	64	Breast (non-basal)				TCGA-A7-A0D9-01A-11-A615-42	BRCA	ESCA_536	21	Breast (non-basal)
TCGA-C8-A12T-01A-31-A615-42	BRCA	BLCA_35864	242	Breast (non-basal)				TCGA-A7-A0CH-01A-31-A602-42	BRCA	ESCA_300	2	Breast (non-basal)
TCGA-A7-A0CH-01A-31-A602-42	BRCA	BRCA_50808	59	Breast (non-basal)				TCGA-A2-A0T4-01A-11-A602-42	BRCA	CHOL_87	41	Breast (non-basal)
TCGA-C8-A12M-01A-31-A615-42	BRCA	BRCA_42830	14	Breast (non-basal)				TCGA-A2-A0YC-01A-22-A615-42	BRCA	CHOL_37	124	Breast (non-basal)
TCGA-AQ-A04L-01A-21-A615-42	BRCA	STAD_33914	145	Breast (non-basal)				TCGA-C8-A12Y-01A-31-A615-42	BRCA	CESC_12	416	Breast (non-basal)
TCGA-A2-A0EX-01A-31-A615-42	BRCA	BRCA_110906	41	Breast (non-basal)				TCGA-C8-A130-01A-11-A615-42	BRCA	BRCA_168	64	Breast (non-basal)
TCGA-A2-A0T5-01A-41-A615-42	BRCA	UCEC_31534	9	Breast (non-basal)				TCGA-A2-A0YC-01A-22-A615-42	BRCA	CHOL_42	192	Breast (non-basal)
TCGA-C8-A12O-01A-31-A615-42	BRCA	CESC_55182	41	Breast (non-basal)				TCGA-C8-A12Q-01A-31-A615-42	BRCA	CESC_112	353	Breast (non-basal)
TCGA-BH-A0DV-01A-31-A615-42	BRCA	THCA_6855	29	Breast (non-basal)				TCGA-A2-A0YD-01A-31-A615-42	BRCA	ESCA_340	12	Breast (non-basal)
TCGA-A2-A0EY-01A-32-A617-42	BRCA	PCPG_31366	8	Breast (non-basal)				TCGA-BH-A0B5-01A-31-A615-42	BRCA	ESCA_251	10	Breast (non-basal)
TCGA-A2-A0YG-01A-11-A615-42	BRCA	BRCA_13599	39	Breast (non-basal)				TCGA-A2-A0YL-01A-12-A615-42	BRCA	ESCA_243	8	Breast (non-basal)
TCGA-BH-A0HP-01A-32-A617-42	BRCA	COAD_63105	8	Breast (non-basal)				TCGA-A7-A0CH-01A-31-A602-42	BRCA	ESCA_562	83	Breast (non-basal)
TCGA-A2-A0SW-01A-31-A615-42	BRCA	BRCA_54304	111	Breast (non-basal)				TCGA-BH-A0B1-01A-31-A615-42	BRCA	ESCA_344	24	Breast (non-basal)
TCGA-AO-A03N-01B-31-A615-42	BRCA	UCEC_8910	44	Breast (non-basal)				TCGA-A2-A0T7-01A-31-A615-42	BRCA	ESCA_373	7	Breast (non-basal)
TCGA-A2-A0SW-01A-31-A615-42	BRCA	COAD_36110	79	Breast (non-basal)				TCGA-AO-A03L-01A-21-A615-42	BRCA	PRAD_210	53	Breast (non-basal)
TCGA-A8-A06N-01A-31-A602-42	BRCA	PRAD_27083	154	Breast (non-basal)				TCGA-BH-A0B5-01A-31-A615-42	BRCA	BLCA_4	16	Breast (non-basal)
TCGA-C8-A8HR-01A-31-A617-42	BRCA	LIHC_43646	16	Breast (non-basal)				TCGA-A2-A0CX-01A-31-A602-42	BRCA	ESCA_690	18	Breast (non-basal)
TCGA-A2-A0YC-01A-22-A615-42	BRCA	LIHC_43413	28	Breast (non-basal)				TCGA-A2-A0EW-01A-11-A615-42	BRCA	BRCA_285	64	Breast (non-basal)
TCGA-BH-A1EV-01A-41-A615-42	BRCA	MESO_33835	11	Breast (non-basal)				TCGA-BH-A1EV-01A-41-A615-42	BRCA	ESCA_364	95	Breast (non-basal)
TCGA-BH-A0C1-01A-21-A615-42	BRCA	GBM_19630	2	Breast (non-basal)				TCGA-A2-A0YG-01A-11-A615-42	BRCA	LIHC_92	32	Breast (non-basal)
TCGA-A2-A0ES-01A-31-A615-42	BRCA	PCPG_20768	19	Breast (non-basal)				TCGA-AR-A0TV-01A-31-A615-42	BRCA	ESCA_629	26	Breast (non-basal)
TCGA-A2-A0YC-01A-22-A615-42	BRCA	KIRP_33394	3	Breast (non-basal)				TCGA-AO-A03L-01A-21-A615-42	BRCA	LIHC_108	8	Breast (non-basal)
TCGA-D8-A13Z-01A-31-A615-42	BRCA	BRCA_114864	49	Breast (non-basal)				TCGA-A7-A0CH-01A-31-A602-42	BRCA	ESCA_446	3	Breast (non-basal)
TCGA-A7-A13F-01A-31-A615-42	BRCA	PRAD_35420	11	Breast (non-basal)				TCGA-AO-A0JM-01A-31-A615-42	BRCA	BRCA_284	17	Breast (non-basal)
TCGA-A2-A0YK-01A-11-A615-42	BRCA	CHOL_33920	60	Breast (non-basal)				TCGA-A2-A0T4-01A-41-A602-42	BRCA	BRCA_139	7	Breast (non-basal)
TCGA-4H-AAAK-01A-31-A617-42	BRCA	SKCM_24689	62	Breast (non-basal)				TCGA-C8-A137-01A-31-A615-42	BRCA	ESCA_438	14	Breast (non-basal)
TCGA-C8-A12O-01A-31-A615-42	BRCA	LIHC_60203	75	Breast (non-basal)				TCGA-C8-A12T-01A-31-A615-42	BRCA	PCPG_23	208	Breast (non-basal)
TCGA-C8-A12T-01A-31-A615-42	BRCA	BRCA_100583	1061	Breast (non-basal)				TCGA-BH-A0BA-01A-31-A615-42	BRCA	LGG_96	16	Breast (non-basal)
TCGA-C8-A130-01A-11-A615-42	BRCA	MESO_20447	55	Breast (non-basal)				TCGA-A7-A0D9-01A-11-A615-42	BRCA	BRCA_231	24	Breast (non-basal)
TCGA-BH-A0BA-01A-31-A615-42	BRCA	LUAD_59490	12	Breast (non-basal)				TCGA-A7-A13F-01A-31-A615-42	BRCA	ESCA_466	15	Breast (non-basal)
TCGA-A2-A0ES-01A-31-A615-42	BRCA	HNSC_49886	36	Breast (non-basal)				TCGA-A2-A0EY-01A-32-A617-42	BRCA	UCEC_162	12	Breast (non-basal)
TCGA-A7-A13F-01A-31-A615-42	BRCA	CESC_21478	28	Breast (non-basal)				TCGA-4H-AAAK-01A-31-A617-42	BRCA	ESCA_486	9	Breast (non-basal)
TCGA-AO-A0JG-01A-11-A615-42	BRCA	PRAD_26747	19	Breast (non-basal)				TCGA-AR-A0TV-01A-31-A615-42	BRCA	CHOL_78	37	Breast (non-basal)
TCGA-AO-A0JM-01A-31-A615-42	BRCA	HNSC_27390	66	Breast (non-basal)				TCGA-A2-A0YT-01A-31-A615-42	BRCA	PRAD_105	33	Breast (non-basal)
TCGA-A7-A13F-01A-31-A615-42	BRCA	PRAD_55712	16	Breast (non-basal)				TCGA-A2-A0SV-01A-31-A615-42	BRCA	TGCT_98	38	Breast (non-basal)
TCGA-3C-AALJ-01A-11-A617-42	BRCA	PRAD_27403	99	Breast (non-basal)				TCGA-A2-A0SV-01A-31-A615-42	BRCA	KIRP_55	24	Breast (non-basal)
TCGA-A8-A08J-01A-31-A615-42	BRCA	LUAD_29718	37	Breast (non-basal)				TCGA-A2-A0YK-01A-11-A615-42	BRCA	ESCA_438	10	Breast (non-basal)
TCGA-A8-A094-01A-31-A615-42	BRCA	CHOL_14495	84	Breast (non-basal)				TCGA-AO-A12D-01A-31-A615-42	BRCA	ESCA_606	103	Breast (non-basal)
TCGA-A8-A06N-01A-31-A602-42	BRCA	BLCA_68808	62	Breast (non-basal)				TCGA-BH-A1EV-01A-41-A615-42	BRCA	PCPG_84	149	Breast (non-basal)
TCGA-C8-A12M-01A-31-A615-42	BRCA	BRCA_51459	10	Breast (non-basal)				TCGA-AO-A03N-01B-31-A615-42	BRCA	THCA_106	20	Breast (non-basal)
TCGA-A2-A0T5-01A-41-A615-42	BRCA	COAD_5913	36	Breast (non-basal)				TCGA-BH-A0BA-01A-31-A615-42	BRCA	TGCT_109	6	Breast (non-basal)
TCGA-AO-A0J8-01A-31-A615-42	BRCA	BRCA_58571	5	Breast (non-basal)				TCGA-A7-A0CH-01A-31-A602-42	BRCA	ESCA_170	82	Breast (non-basal)
TCGA-C8-A12Q-01A-31-A615-42	BRCA	BLCA_30992	36	Breast (non-basal)				TCGA-C8-A12Q-01A-31-A615-42	BRCA	LUAD_98	22	Breast (non-basal)
TCGA-A2-A0T4-01A-41-A602-42	BRCA	BRCA_67596	15	Breast (non-basal)				TCGA-A2-A0YH-01A-31-A615-42	BRCA	ESCA_664	38	Breast (non-basal)
TCGA-4H-AAAK-01A-31-A617-42	BRCA	PRAD_23808	12	Breast (non-basal)				TCGA-AO-A0JM-01A-31-A615-42	BRCA	ESCA_572	10	Breast (non-basal)
TCGA-A2-A0YH-01A-31-A615-42	BRCA	PRAD_24591	108	Breast (non-basal)				TCGA-A2-A0YC-01A-22-A615-42	BRCA	THCA_116	27	Breast (non-basal)
TCGA-D8-A13Z-01A-31-A615-42	BRCA	BLCA_53590	6	Breast (non-basal)				TCGA-A2-A0EW-01A-11-A615-42	BRCA	ESCA_732	24	Breast (non-basal)
TCGA-A2-A0YC-01A-22-A615-42	BRCA	CESC_54833	59	Breast (non-basal)				TCGA-BH-A0DV-01A-31-A615-42	BRCA	PCPG_4	28	Breast (non-basal)
TCGA-A2-A0YD-01A-31-A615-42	BRCA	CHOL_14495	88	Breast (non-basal)				TCGA-A2-A0YD-01A-31-A615-42	BRCA	ESCA_597	67	Breast (non-basal)
TCGA-A2-A0YC-01A-22-A615-42	BRCA	UCEC_62407	39	Breast (non-basal)				TCGA-A2-A0YL-01A-12-A615-42	BRCA	MESO_88	164	Breast (non-basal)
TCGA-A2-A0EY-01A-32-A617-42	BRCA	ACC_51201	93	Breast (non-basal)				TCGA-BH-A0BZ-01A-11-A615-42	BRCA	ESCA_385	12	Breast (non-basal)
TCGA-AO-A03N-01B-31-A615-42	BRCA	THCA_23593	11	Breast (non-basal)				TCGA-C8-A133-01A-11-A615-42	BRCA	ESCA_632	8	Breast (non-basal)
TCGA-A2-A0T4-01A-41-A602-42	BRCA	HNSC_27654	14	Breast (non-basal)				TCGA-BH-A0DP-01A-31-A616-42	BRCA	ESCA_364	23	Breast (non-basal)
TCGA-A8-A094-01A-31-A615-42	BRCA	SKCM_35605	49	Breast (non-basal)				TCGA-BH-A0BA-01A-31-A615-42	BRCA	ESCA_353	10	Breast (non-basal)
TCGA-A2-A0EY-01A-32-A617-42	BRCA	ACC_24586.1	10	Breast (non-basal)				TCGA-C8-A8HR-01A-31-A617-42	BRCA	HNSC_121	43	Breast (non-basal)
TCGA-AO-A12D-01A-31-A615-42	BRCA	LUAD_36179	8	Breast (non-basal)				TCGA-A2-A0YT-01A-31-A615-42	BRCA	ESCA_546	53	Breast (non-basal)
TCGA-C8-A12T-01A-31-A615-42	BRCA	CHOL_17430	157	Breast (non-basal)				TCGA-AO-A0JM-01A-31-A615-42	BRCA	MESO_68	117	Breast (non-basal)
TCGA-A2-A0YD-01A-31-A615-42	BRCA	COAD_33332	15	Breast (non-basal)				TCGA-A2-A0CX-01A-31-A602-42	BRCA	HNSC_140	2	Breast (non-basal)
TCGA-A2-A0YT-01A-31-A615-42	BRCA	CHOL_5349	66	Breast (non-basal)				TCGA-A2-A0SW-01A-31-A615-42	BRCA	TGCT_36	31	Breast (non-basal)
TCGA-A8-A06N-01A-31-A602-42	BRCA	BRCA_12932	82	Breast (non-basal)				TCGA-A2-A0SV-01A-31-A615-42	BRCA	ESCA_702	55	Breast (non-basal)
TCGA-A2-A0SW-01A-31-A615-42	BRCA	PRAD_27402	272	Breast (non-basal)				TCGA-BH-A0BA-01A-31-A615-42	BRCA	ESCA_530	14	Breast (non-basal)
TCGA-A2-A0T5-01A-41-A615-42	BRCA	HNSC_22863	197	Breast (non-basal)				TCGA-AO-A0JM-01A-31-A615-42	BRCA	CESC_77	42	Breast (non-basal)
TCGA-A2-A0ES-01A-31-A615-42	BRCA	LIHC_46671	18	Breast (non-basal)				TCGA-AO-A0J8-01A-31-A615-42	BRCA	LIHC_146	76	Breast (non-basal)
TCGA-BH-A1EV-01A-41-A615-42	BRCA	CESC_21309	7	Breast (non-basal)				TCGA-AR-A0TV-01A-31-A615-42	BRCA	ESCA_261	10	Breast (non-basal)
TCGA-C8-A12Y-01A-31-A615-42	BRCA	BLCA_31811	33	Breast (non-basal)				TCGA-C8-A12M-01A-31-A615-42	BRCA	THCA_11	17	Breast (non-basal)
TCGA-A2-A0SV-01A-31-A615-42	BRCA	CESC_27498	67	Breast (non-basal)				TCGA-BH-A0B5-01A-31-A615-42	BRCA	ESCA_434	15	Breast (non-basal)
TCGA-AO-A12D-01A-31-A615-42	BRCA	PRAD_30455	29	Breast (non-basal)				TCGA-C8-A12M-01A-31-A615-42	BRCA	LIHC_98	27	Breast (non-basal)
TCGA-A2-A0SV-01A-31-A615-42	BRCA	THCA_20606	29	Breast (non-basal)				TCGA-A8-A06N-01A-31-A602-42	BRCA	CHOL_88	10	Breast (non-basal)
TCGA-BH-A0EE-01A-32-A617-42	BRCA	BRCA_60095	6	Breast (non-basal)				TCGA-C8-A8HR-01A-31-A617-42	BRCA	PRAD_41	77	Breast (non-basal)
TCGA-C8-A12Q-01A-31-A615-42	BRCA	LUSC_11144	151	Breast (non-basal)				TCGA-AO-A03N-01B-31-A615-42	BRCA	ESCA_584	21	Breast (non-basal)
TCGA-A2-A0YD-01A-31-A615-42	BRCA	BLCA_34561	5	Breast (non-basal)				TCGA-BH-A0EE-01A-32-A617-42	BRCA	ESCA_462	14	Breast (non-basal)
TCGA-AO-A0J8-01A-31-A615-42	BRCA	LGG_38459	3	Breast (non-basal)				TCGA-AO-A0JB-01A-31-A615-42	BRCA	ESCA_692	40	Breast (non-basal)
TCGA-A2-A0YH-01A-31-A615-42	BRCA	KIRP_50485	5	Breast (non-basal)				TCGA-AO-A03L-01A-21-A615-42	BRCA	ESCA_341	28	Breast (non-basal)
TCGA-AO-A0JB-01A-31-A615-42	BRCA	BRCA_69121	28	Breast (non-basal)				TCGA-AO-A03L-01A-21-A615-42	BRCA	ESCA_361	55	Breast (non-basal)
TCGA-AO-A12D-01A-31-A615-42	BRCA	BRCA_15342	19	Breast (non-basal)				TCGA-BH-A0BA-01A-31-A615-42	BRCA	ESCA_414	17	Breast (non-basal)
TCGA-A8-A08J-01A-31-A615-42	BRCA	UCEC_34599	7	Breast (non-basal)				TCGA-C8-A12Y-01A-31-A615-42	BRCA	STAD_210	208	Breast (non-basal)
TCGA-AO-A03N-01B-31-A615-42	BRCA	BRCA_100583	101	Breast (non-basal)				TCGA-BH-A0BZ-01A-11-A615-42	BRCA	STAD_199	53	Breast (non-basal)
TCGA-BH-A0BA-01A-31-A615-42	BRCA	TGCT_33401	12	Breast (non-basal)				TCGA-BH-A0BA-01A-31-A615-42	BRCA	ESCA_399	13	Breast (non-basal)
TCGA-BH-A1EV-01A-41-A615-42	BRCA	PRAD_30455	0	Breast (non-basal)				TCGA-A2-A0EY-01A-32-A617-42	BRCA	BRCA_186	35	Breast (non-basal)
TCGA-BH-A0BZ-01A-11-A615-42	BRCA	COAD_36770	45	Breast (non-basal)				TCGA-AO-A0JB-01A-31-A615-42	BRCA	BRCA_249	351	Breast (non-basal)
TCGA-D8-A13Z-01A-31-A615-42	BRCA	PRAD_75103	71	Breast (non-basal)				TCGA-A2-A0EX-01A-31-A615-42	BRCA	CHOL_99	32	Breast (non-basal)
TCGA-C8-A133-01A-11-A615-42	BRCA	LGG_48953	38	Breast (non-basal)				TCGA-BH-A1EV-01A-41-A615-42	BRCA	LGG_49	305	Breast (non-basal)
TCGA-3C-AALJ-01A-11-A617-42	BRCA	PRAD_54863	114	Breast (non-basal)				TCGA-A2-A0EW-01A-11-A615-42	BRCA	CESC_132	58	Breast (non-basal)
TCGA-A2-A0T7-01A-31-A615-42	BRCA	PRAD_30093	15	Breast (non-basal)				TCGA-A8-A06N-01A-31-A602-42	BRCA	CESC_40	197	Breast (non-basal)
TCGA-A2-A0YH-01A-31-A615-42	BRCA	COAD_31364	1	Breast (non-basal)				TCGA-AO-A0J8-01A-31-A615-42	BRCA	ESCA_545	423	Breast (non-basal)
TCGA-A2-A0YH-01A-31-A615-42	BRCA	THCA_27675	121	Breast (non-basal)				TCGA-AO-A03N-01B-31-A615-42	BRCA	GBM_92	34	Breast (non-basal)
TCGA-A8-A094-01A-31-A615-42	BRCA	LIHC_74615	22	Breast (non-basal)				TCGA-C8-A12M-01A-31-A615-42	BRCA	ESCA_675	13	Breast (non-basal)
TCGA-BH-A0BA-01A-31-A615-42	BRCA	COAD_101810	4	Breast (non-basal)				TCGA-A2-A0YG-01A-11-A615-42	BRCA	ESCA_571	21	Breast (non-basal)
TCGA-A2-A0YF-01A-31-A615-42	BRCA	BRCA_113793	56	Breast (non-basal)				TCGA-BH-A0BZ-01A-11-A615-42	BRCA	ESCA_318	11	Breast (non-basal)
TCGA-AO-A0JB-01A-31-A615-42	BRCA	SKCM_24689	95	Breast (non-basal)				TCGA-A7-A13F-01A-31-A615-42	BRCA	ESCA_636	11	Breast (non-basal)
TCGA-C8-A133-01A-11-A615-42	BRCA	MESO_21201	8	Breast (non-basal)				TCGA-AQ-A04L-01A-21-A615-42	BRCA	PRAD_105	89	Breast (non-basal)
TCGA-AO-A0J8-01A-31-A615-42	BRCA	BLCA_87693	69	Breast (non-basal)				TCGA-AO-A0JM-01A-31-A615-42	BRCA	ESCA_600	24	Breast (non-basal)
TCGA-C8-A12O-01A-31-A615-42	BRCA	UCEC_53418	65	Breast (non-basal)				TCGA-4H-AAAK-01A-31-A617-42	BRCA	ESCA_653	15	Breast (non-basal)
TCGA-BH-A0B1-01A-31-A615-42	BRCA	PRAD_55712	11	Breast (non-basal)				TCGA-C8-A12U-01A-31-A615-42	BRCA	HNSC_91	28	Breast (non-basal)
TCGA-AO-A0JM-01A-31-A615-42	BRCA	PRAD_25534	54	Breast (non-basal)				TCGA-C8-A12Q-01A-31-A615-42	BRCA	ESCA_707	58	Breast (non-basal)
TCGA-4H-AAAK-01A-31-A617-42	BRCA	LIHC_39994	32	Breast (non-basal)				TCGA-A8-A08J-01A-31-A615-42	BRCA	ESCA_569	25	Breast (non-basal)
TCGA-A2-A0YH-01A-31-A615-42	BRCA	UCEC_36534	179	Breast (non-basal)				TCGA-A2-A0YC-01A-22-A615-42	BRCA	ESCA_650	32	Breast (non-basal)
TCGA-AO-A03N-01B-31-A615-42	BRCA	PRAD_93576	94	Breast (non-basal)				TCGA-A7-A13F-01A-31-A615-42	BRCA	ESCA_451	4	Breast (non-basal)
TCGA-A8-A06N-01A-31-A602-42	BRCA	BRCA_113793	27	Breast (non-basal)				TCGA-A2-A0CX-01A-31-A602-42	BRCA	GBM_92	4	Breast (non-basal)
TCGA-A2-A0YF-01A-31-A615-42	BRCA	HNSC_50498	17	Breast (non-basal)				TCGA-D8-A13Z-01A-31-A615-42	BRCA	ESCA_250	4	Breast (non-basal)
TCGA-AO-A0JM-01A-31-A615-42	BRCA	UCEC_55209	25	Breast (non-basal)				TCGA-BH-A0BA-01A-31-A615-42	BRCA	CHOL_54	14	Breast (non-basal)
TCGA-C8-A12U-01A-31-A615-42	BRCA	PRAD_42683	120	Breast (non-basal)				TCGA-A2-A0SW-01A-31-A615-42	BRCA	ESCA_300	1	Breast (non-basal)
TCGA-BH-A1EV-01A-41-A615-42	BRCA	LUAD_100144	60	Breast (non-basal)				TCGA-A2-A0T4-01A-11-A602-42	BRCA	ESCA_371	25	Breast (non-basal)
TCGA-A7-A0D9-01A-11-A615-42	BRCA	UCEC_30255	20	Breast (non-basal)				TCGA-AO-A0JB-01A-31-A615-42	BRCA	CHOL_101	38	Breast (non-basal)
TCGA-A2-A0EY-01A-32-A617-42	BRCA	UCEC_25392	31	Breast (non-basal)				TCGA-A2-A0CX-01A-31-A602-42	BRCA	ESCA_259	6	Breast (non-basal)
TCGA-A2-A0EX-01A-31-A615-42	BRCA	PRAD_30161	108	Breast (non-basal)				TCGA-C8-A12Q-01A-31-A615-42	BRCA	LIHC_2	3	Breast (non-basal)
TCGA-C8-A8HR-01A-31-A617-42	BRCA	LUAD_50950	11	Breast (non-basal)				TCGA-A2-A0ES-01A-31-A615-42	BRCA	ESCA_230	6	Breast (non-basal)
TCGA-A2-A0YC-01A-22-A615-42	BRCA	LUSC_23169	11	Breast (non-basal)				TCGA-A7-A0D9-01A-11-A615-42	BRCA	ESCA_684	49	Breast (non-basal)
TCGA-A2-A0YC-01A-22-A615-42	BRCA	BRCA_56776	54	Breast (non-basal)				TCGA-BH-A0BZ-01A-11-A615-42	BRCA	ESCA_445	25	Breast (non-basal)
TCGA-C8-A8HR-01A-31-A617-42	BRCA	SKCM_56785	13	Breast (non-basal)				TCGA-A2-A0YT-01A-31-A615-42	BRCA	ESCA_525	29	Breast (non-basal)
TCGA-C8-A12T-01A-31-A615-42	BRCA	LIHC_42128	1047	Breast (non-basal)				TCGA-A2-A0T4-01A-41-A602-42	BRCA	BRCA_144	34	Breast (non-basal)
TCGA-A2-A0CX-01A-31-A602-42	BRCA	SKCM_34749	184	Breast (non-basal)				TCGA-C8-A12Q-01A-31-A615-42	BRCA	ESCA_720	39	Breast (non-basal)
TCGA-A2-A0YG-01A-11-A615-42	BRCA	PRAD_40188	18	Breast (non-basal)				TCGA-BH-A0DP-01A-31-A616-42	BRCA	ESCA_260	7	Breast (non-basal)
TCGA-C8-A12M-01A-31-A615-42	BRCA	PRAD_8379	5	Breast (non-basal)				TCGA-A2-A0YT-01A-31-A615-42	BRCA	ESCA_225	9	Breast (non-basal)
TCGA-AO-A0JG-01A-11-A615-42	BRCA	MESO_20473	21	Breast (non-basal)				TCGA-A2-A0SV-01A-31-A615-42	BRCA	CESC_96	344	Breast (non-basal)
TCGA-BH-A0BA-01A-31-A615-42	BRCA	LUSC_116129	3	Breast (non-basal)				TCGA-BH-A0B1-01A-31-A615-42	BRCA	LIHC_63	20	Breast (non-basal)
TCGA-AO-A0JB-01A-31-A615-42	BRCA	UCEC_26387	8	Breast (non-basal)				TCGA-A7-A0D9-01A-11-A615-42	BRCA	BRCA_83	42	Breast (non-basal)
TCGA-C8-A12U-01A-31-A615-42	BRCA	CESC_5354	18	Breast (non-basal)				TCGA-BH-A0EE-01A-32-A617-42	BRCA	ESCA_573	76	Breast (non-basal)
TCGA-A2-A0EY-01A-32-A617-42	BRCA	BLCA_35916	80	Breast (non-basal)				TCGA-C8-A12T-01A-31-A615-42	BRCA	PCPG_101	732	Breast (non-basal)
TCGA-A2-A0YF-01A-31-A615-42	BRCA	PRAD_35436	9	Breast (non-basal)				TCGA-A8-A06N-01A-31-A602-42	BRCA	ESCA_616	6	Breast (non-basal)
TCGA-BH-A0BA-01A-31-A615-42	BRCA	KIRP_49284	16	Breast (non-basal)				TCGA-A2-A0YH-01A-31-A615-42	BRCA	GBM_148	101	Breast (non-basal)
TCGA-AO-A0JB-01A-31-A615-42	BRCA	KIRC_20169	14	Breast (non-basal)				TCGA-BH-A1EV-01A-41-A615-42	BRCA	BRCA_292	116	Breast (non-basal)
TCGA-BH-A0BA-01A-31-A615-42	BRCA	THCA_47685	32	Breast (non-basal)				TCGA-BH-A0EE-01A-32-A617-42	BRCA	CESC_72	118	Breast (non-basal)
TCGA-AO-A03N-01B-31-A615-42	BRCA	UCEC_31421	52	Breast (non-basal)				TCGA-A8-A094-01A-31-A615-42	BRCA	ESCA_440	22	Breast (non-basal)
TCGA-BH-A0B1-01A-31-A615-42	BRCA	BLCA_28987	24	Breast (non-basal)				TCGA-A8-A08J-01A-31-A615-42	BRCA	PCPG_74	335	Breast (non-basal)
TCGA-AO-A0JB-01A-31-A615-42	BRCA	PRAD_27403	177	Breast (non-basal)				TCGA-C8-A8HR-01A-31-A617-42	BRCA	CESC_72	142	Breast (non-basal)
TCGA-AR-A0TV-01A-31-A615-42	BRCA	ESCA_34966	8	Breast (non-basal)				TCGA-AQ-A04L-01A-21-A615-42	BRCA	PRAD_25	30	Breast (non-basal)
TCGA-A8-A094-01A-31-A615-42	BRCA	PRAD_27405	25	Breast (non-basal)				TCGA-AO-A0JB-01A-31-A615-42	BRCA	ESCA_556	225	Breast (non-basal)
TCGA-AQ-A04L-01A-21-A615-42	BRCA	BRCA_13403	712	Breast (non-basal)				TCGA-BH-A0B1-01A-31-A615-42	BRCA	ESCA_62	49	Breast (non-basal)
TCGA-A2-A0ES-01A-31-A615-42	BRCA	LGG_43003	19	Breast (non-basal)				TCGA-A2-A0SW-01A-31-A615-42	BRCA	KIRC_42	449	Breast (non-basal)
TCGA-AO-A0J8-01A-31-A615-42	BRCA	BRCA_110475	136	Breast (non-basal)				TCGA-C8-A12T-01A-31-A615-42	BRCA	ESCA_248	2	Breast (non-basal)
TCGA-A8-A094-01A-31-A615-42	BRCA	MESO_19873	85	Breast (non-basal)				TCGA-A8-A094-01A-31-A615-42	BRCA	CHOL_75	381	Breast (non-basal)
TCGA-A2-A0T4-01A-11-A602-42	BRCA	BLCA_25520	11	Breast (non-basal)				TCGA-C8-A12T-01A-31-A615-42	BRCA	PRAD_40	216	Breast (non-basal)
TCGA-A2-A0ES-01A-31-A615-42	BRCA	PRAD_33887	6	Breast (non-basal)				TCGA-A2-A0YG-01A-11-A615-42	BRCA	ACC_10	13	Breast (non-basal)
TCGA-A7-A13F-01A-31-A615-42	BRCA	LIHC_39236	361	Breast (non-basal)				TCGA-C8-A133-01A-11-A615-42	BRCA	ESCA_484	4	Breast (non-basal)
TCGA-AO-A03N-01B-31-A615-42	BRCA	KIRC_21776	323	Breast (non-basal)				TCGA-C8-A12O-01A-31-A615-42	BRCA	ESCA_569	27	Breast (non-basal)
TCGA-A2-A0SW-01A-31-A615-42	BRCA	BRCA_110475	100	Breast (non-basal)				TCGA-A2-A0SV-01A-31-A615-42	BRCA	ESCA_391	9	Breast (non-basal)
TCGA-BH-A0DV-01A-31-A615-42	BRCA	COAD_118459	20	Breast (non-basal)				TCGA-A2-A0EX-01A-31-A615-42	BRCA	SKCM_98	35	Breast (non-basal)
TCGA-BH-A0DP-01A-31-A616-42	BRCA	PCPG_21841	8	Breast (non-basal)				TCGA-A2-A0T5-01A-41-A615-42	BRCA	CESC_68	12	Breast (non-basal)
TCGA-A2-A0T7-01A-31-A615-42	BRCA	CESC_14347	500	Breast (non-basal)				TCGA-A8-A06N-01A-31-A602-42	BRCA	ESCA_571	32	Breast (non-basal)
TCGA-BH-A0DP-01A-31-A616-42	BRCA	KIRC_45938	63	Breast (non-basal)				TCGA-A2-A0YC-01A-22-A615-42	BRCA	ESCA_267	12	Breast (non-basal)
TCGA-4H-AAAK-01A-31-A617-42	BRCA	THCA_20730	30	Breast (non-basal)				TCGA-AO-A0J8-01A-31-A615-42	BRCA	ESCA_626	28	Breast (non-basal)
TCGA-AR-A0TV-01A-31-A615-42	BRCA	STAD_71771	227	Breast (non-basal)				TCGA-C8-A12Q-01A-31-A615-42	BRCA	ESCA_509	13	Breast (non-basal)
TCGA-A2-A0YF-01A-31-A615-42	BRCA	PCPG_20350	12	Breast (non-basal)				TCGA-A2-A0T5-01A-41-A615-42	BRCA	LUAD_162	214	Breast (non-basal)
TCGA-C8-A12U-01A-31-A615-42	BRCA	PRAD_29796	7	Breast (non-basal)				TCGA-AO-A0J8-01A-31-A615-42	BRCA	ESCA_727	8	Breast (non-basal)
TCGA-BH-A0DV-01A-31-A615-42	BRCA	COAD_39551	54	Breast (non-basal)				TCGA-BH-A0HP-01A-32-A617-42	BRCA	ACC_70	25	Breast (non-basal)
TCGA-A2-A0YD-01A-31-A615-42	BRCA	CESC_5769	588	Breast (non-basal)				TCGA-A2-A0EX-01A-31-A615-42	BRCA	ESCA_395	17	Breast (non-basal)
TCGA-AO-A03N-01B-31-A615-42	BRCA	SKCM_31927	72	Breast (non-basal)				TCGA-3C-AALJ-01A-11-A617-42	BRCA	LUAD_157	17	Breast (non-basal)
TCGA-AO-A03N-01B-31-A615-42	BRCA	PRAD_31122	6	Breast (non-basal)				TCGA-A2-A0YK-01A-11-A615-42	BRCA	ESCA_547	36	Breast (non-basal)
TCGA-C8-A12Y-01A-31-A615-42	BRCA	PRAD_35824	9	Breast (non-basal)				TCGA-A8-A094-01A-31-A615-42	BRCA	ESCA_266	8	Breast (non-basal)
TCGA-BH-A0BZ-01A-11-A615-42	BRCA	BRCA_46514	60	Breast (non-basal)				TCGA-A2-A0T5-01A-41-A615-42	BRCA	PCPG_62	430	Breast (non-basal)
TCGA-A2-A0T5-01A-41-A615-42	BRCA	MESO_39832	207	Breast (non-basal)				TCGA-AO-A03L-01A-21-A615-42	BRCA	ESCA_472	63	Breast (non-basal)
TCGA-BH-A0DP-01A-31-A616-42	BRCA	PRAD_23252	48	Breast (non-basal)				TCGA-A7-A0D9-01A-11-A615-42	BRCA	ESCA_700	208	Breast (non-basal)
TCGA-A2-A0T5-01A-41-A615-42	BRCA	PRAD_26902	16	Breast (non-basal)				TCGA-C8-A8HR-01A-31-A617-42	BRCA	COAD_108	18	Breast (non-basal)
TCGA-4H-AAAK-01A-31-A617-42	BRCA	LIHC_119124	17	Breast (non-basal)				TCGA-BH-A1EV-01A-41-A615-42	BRCA	UCEC_115	33	Breast (non-basal)
TCGA-C8-A12M-01A-31-A615-42	BRCA	PRAD_29507	150	Breast (non-basal)				TCGA-C8-A133-01A-11-A615-42	BRCA	CESC_65	125	Breast (non-basal)
TCGA-AO-A0JM-01A-31-A615-42	BRCA	BRCA_45107	93	Breast (non-basal)				TCGA-A2-A0EW-01A-11-A615-42	BRCA	BRCA_231	53	Breast (non-basal)
TCGA-A2-A0T5-01A-41-A615-42	BRCA	ACC_25681	104	Breast (non-basal)				TCGA-AO-A03N-01B-31-A615-42	BRCA	ESCA_558	44	Breast (non-basal)
TCGA-A2-A0ES-01A-31-A615-42	BRCA	CHOL_67362	8	Breast (non-basal)				TCGA-C8-A12M-01A-31-A615-42	BRCA	PCPG_37	36	Breast (non-basal)
TCGA-BH-A1EV-01A-41-A615-42	BRCA	TGCT_35648	27	Breast (non-basal)				TCGA-AO-A0J8-01A-31-A615-42	BRCA	LGG_19	186	Breast (non-basal)
TCGA-C8-A133-01A-11-A615-42	BRCA	CHOL_5343	25	Breast (non-basal)				TCGA-A2-A0YK-01A-11-A615-42	BRCA	ACC_2	8	Breast (non-basal)
TCGA-A8-A094-01A-31-A615-42	BRCA	CESC_15081	50	Breast (non-basal)				TCGA-BH-A0BZ-01A-11-A615-42	BRCA	BLCA_4	14	Breast (non-basal)
TCGA-AO-A0J8-01A-31-A615-42	BRCA	CHOL_5348	137	Breast (non-basal)				TCGA-A2-A0EW-01A-11-A615-42	BRCA	BRCA_202	202	Breast (non-basal)
TCGA-BH-A0BZ-01A-11-A615-42	BRCA	COAD_41580	4	Breast (non-basal)				TCGA-AO-A0J5-01A-31-A615-42	BRCA	ESCA_438	12	Breast (non-basal)
TCGA-D8-A13Z-01A-31-A615-42	BRCA	COAD_37537	29	Breast (non-basal)				TCGA-A2-A0T7-01A-31-A615-42	BRCA	ESCA_328	8	Breast (non-basal)
TCGA-A7-A0CH-01A-31-A602-42	BRCA	STAD_29751	101	Breast (non-basal)				TCGA-C8-A12U-01A-31-A615-42	BRCA	ESCA_311	6	Breast (non-basal)
TCGA-BH-A0BZ-01A-11-A615-42	BRCA	PRAD_24390	278	Breast (non-basal)				TCGA-A2-A0SW-01A-31-A615-42	BRCA	HNSC_80	10	Breast (non-basal)
TCGA-BH-A0EE-01A-32-A617-42	BRCA	COAD_25289	8	Breast (non-basal)				TCGA-C8-A8HR-01A-31-A617-42	BRCA	ESCA_282	11	Breast (non-basal)
TCGA-BH-A0HP-01A-32-A617-42	BRCA	BRCA_67987	104	Breast (non-basal)				TCGA-A2-A0EX-01A-31-A615-42	BRCA	PCPG_74	506	Breast (non-basal)
TCGA-A2-A0T5-01A-41-A615-42	BRCA	CESC_19421	19	Breast (non-basal)				TCGA-BH-A0B5-01A-31-A615-42	BRCA	ESCA_642	10	Breast (non-basal)
TCGA-C8-A12O-01A-31-A615-42	BRCA	MESO_37870	75	Breast (non-basal)				TCGA-A2-A0EW-01A-11-A615-42	BRCA	ESCA_400	33	Breast (non-basal)
TCGA-C8-A137-01A-31-A615-42	BRCA	BRCA_5613	7	Breast (non-basal)				TCGA-A2-A0YG-01A-11-A615-42	BRCA	LGG_54	24	Breast (non-basal)
TCGA-BH-A1EV-01A-41-A615-42	BRCA	BLCA_7730	5	Breast (non-basal)				TCGA-C8-A133-01A-11-A615-42	BRCA	COAD_65	5	Breast (non-basal)
TCGA-BH-A0HP-01A-32-A617-42	BRCA	UCEC_102828	48	Breast (non-basal)				TCGA-A7-A13F-01A-31-A615-42	BRCA	PRAD_9	12	Breast (non-basal)
TCGA-C8-A12Q-01A-31-A615-42	BRCA	PRAD_20436	12	Breast (non-basal)				TCGA-AO-A12D-01A-31-A615-42	BRCA	ESCA_502	21	Breast (non-basal)
TCGA-A8-A06N-01A-31-A602-42	BRCA	BRCA_45980	80	Breast (non-basal)				TCGA-BH-A1EV-01A-41-A615-42	BRCA	ESCA_295	27	Breast (non-basal)
TCGA-AO-A0JG-01A-11-A615-42	BRCA	BRCA_66063	11	Breast (non-basal)				TCGA-C8-A12O-01A-31-A615-42	BRCA	BLCA_56	82	Breast (non-basal)
TCGA-AO-A12D-01A-31-A615-42	BRCA	BRCA_48578	110	Breast (non-basal)				TCGA-A8-A08J-01A-31-A615-42	BRCA	COAD_90	22	Breast (non-basal)
TCGA-A7-A0D9-01A-11-A615-42	BRCA	BLCA_32290	51	Breast (non-basal)				TCGA-C8-A133-01A-11-A615-42	BRCA	ESCA_252	7	Breast (non-basal)
TCGA-AO-A12D-01A-31-A615-42	BRCA	BRCA_212764	223	Breast (non-basal)				TCGA-4H-AAAK-01A-31-A617-42	BRCA	ESCA_375	8	Breast (non-basal)
TCGA-D8-A13Z-01A-31-A615-42	BRCA	BRCA_43245	102	Breast (non-basal)				TCGA-A2-A0YD-01A-31-A615-42	BRCA	LGG_7	177	Breast (non-basal)
TCGA-BH-A0B5-01A-31-A615-42	BRCA	BLCA_7881	56	Breast (non-basal)				TCGA-A2-A0EX-01A-31-A615-42	BRCA	THCA_105	131	Breast (non-basal)
TCGA-3C-AALJ-01A-11-A617-42	BRCA	BLCA_25438	70	Breast (non-basal)				TCGA-BH-A0BZ-01A-11-A615-42	BRCA	TGCT_97	24	Breast (non-basal)
TCGA-AO-A0J8-01A-31-A615-42	BRCA	BRCA_46934	16	Breast (non-basal)				TCGA-A2-A0EX-01A-31-A615-42	BRCA	STAD_199	40	Breast (non-basal)
TCGA-BH-A0B5-01A-31-A615-42	BRCA	BRCA_48520	18	Breast (non-basal)				TCGA-A2-A0YT-01A-31-A615-42	BRCA	KIRC_135	39	Breast (non-basal)
TCGA-A7-A0CH-01A-31-A602-42	BRCA	HNSC_6286	3	Breast (non-basal)				TCGA-A8-A08J-01A-31-A615-42	BRCA	ESCA_378	7	Breast (non-basal)
TCGA-A2-A0T4-01A-41-A602-42	BRCA	BRCA_50808	14	Breast (non-basal)				TCGA-AO-A0JG-01A-11-A615-42	BRCA	ESCA_308	60	Breast (non-basal)
TCGA-A8-A094-01A-31-A615-42	BRCA	ACC_24586	14	Breast (non-basal)				TCGA-C8-A12Q-01A-31-A615-42	BRCA	MESO_7	9	Breast (non-basal)
TCGA-C8-A12T-01A-31-A615-42	BRCA	PRAD_32246	95	Breast (non-basal)				TCGA-C8-A130-01A-11-A615-42	BRCA	HNSC_43	33	Breast (non-basal)
TCGA-BH-A1EV-01A-41-A615-42	BRCA	LUSC_41973	180	Breast (non-basal)				TCGA-BH-A0BZ-01A-11-A615-42	BRCA	ESCA_642	17	Breast (non-basal)
TCGA-A8-A08J-01A-31-A615-42	BRCA	LUAD_40377	161	Breast (non-basal)				TCGA-A2-A0EY-01A-32-A617-42	BRCA	ESCA_562	33	Breast (non-basal)
TCGA-A7-A0CH-01A-31-A602-42	BRCA	LUSC_41085	37	Breast (non-basal)				TCGA-3C-AALJ-01A-11-A617-42	BRCA	SKCM_161	17	Breast (non-basal)
TCGA-BH-A1EV-01A-41-A615-42	BRCA	STAD_61687	98	Breast (non-basal)				TCGA-BH-A0DV-01A-31-A615-42	BRCA	ESCA_301	10	Breast (non-basal)
TCGA-A2-A0CX-01A-31-A602-42	BRCA	COAD_30879	179	Breast (non-basal)				TCGA-BH-A0B1-01A-31-A615-42	BRCA	LUAD_94	16	Breast (non-basal)
TCGA-A2-A0T4-01A-11-A602-42	BRCA	BLCA_54868	13	Breast (non-basal)				TCGA-C8-A12O-01A-31-A615-42	BRCA	ESCA_368	30	Breast (non-basal)
TCGA-BH-A0B5-01A-31-A615-42	BRCA	BLCA_35864	207	Breast (non-basal)				TCGA-BH-A0B1-01A-31-A615-42	BRCA	ESCA_507	19	Breast (non-basal)
TCGA-A2-A0T4-01A-41-A602-42	BRCA	COAD_41447	8	Breast (non-basal)				TCGA-AO-A0JG-01A-11-A615-42	BRCA	BRCA_171	67	Breast (non-basal)
TCGA-A2-A0YK-01A-11-A615-42	BRCA	LIHC_119124	13	Breast (non-basal)				TCGA-BH-A0C1-01A-21-A615-42	BRCA	HNSC_154	31	Breast (non-basal)
TCGA-A8-A06N-01A-31-A602-42	BRCA	PRAD_30092	20	Breast (non-basal)				TCGA-A2-A0YH-01A-31-A615-42	BRCA	CESC_62	126	Breast (non-basal)
TCGA-AO-A0J8-01A-31-A615-42	BRCA	UCEC_24447	3	Breast (non-basal)				TCGA-BH-A0BZ-01A-11-A615-42	BRCA	ESCA_587	28	Breast (non-basal)
TCGA-A2-A0EW-01A-11-A615-42	BRCA	PRAD_25714	211	Breast (non-basal)				TCGA-A8-A06N-01A-31-A602-42	BRCA	COAD_199	5	Breast (non-basal)
TCGA-A2-A0T4-01A-41-A602-42	BRCA	BRCA_16800	14	Breast (non-basal)				TCGA-A2-A0T4-01A-41-A602-42	BRCA	ESCA_337	6	Breast (non-basal)
TCGA-A2-A0YH-01A-31-A615-42	BRCA	KIRC_21776	312	Breast (non-basal)				TCGA-A8-A094-01A-31-A615-42	BRCA	KIRP_70	70	Breast (non-basal)
TCGA-A2-A0YF-01A-31-A615-42	BRCA	PRAD_24998	123	Breast (non-basal)				TCGA-AO-A0JB-01A-31-A615-42	BRCA	COAD_71	57	Breast (non-basal)
TCGA-C8-A130-01A-11-A615-42	BRCA	CESC_55183	26	Breast (non-basal)				TCGA-A2-A0YH-01A-31-A615-42	BRCA	ESCA_475	16	Breast (non-basal)
TCGA-A2-A0YT-01A-31-A615-42	BRCA	UCEC_9272	12	Breast (non-basal)				TCGA-BH-A0B1-01A-31-A615-42	BRCA	BRCA_377	13	Breast (non-basal)
TCGA-A2-A0YC-01A-22-A615-42	BRCA	BLCA_25520	12	Breast (non-basal)				TCGA-AR-A0TV-01A-31-A615-42	BRCA	ESCA_689	15	Breast (non-basal)
TCGA-C8-A12Y-01A-31-A615-42	BRCA	BRCA_100699	195	Breast (non-basal)				TCGA-A8-A06N-01A-31-A602-42	BRCA	ESCA_666	2	Breast (non-basal)
TCGA-C8-A137-01A-31-A615-42	BRCA	SKCM_24689	50	Breast (non-basal)				TCGA-A2-A0YD-01A-31-A615-42	BRCA	CESC_114	321	Breast (non-basal)
TCGA-C8-A130-01A-11-A615-42	BRCA	PRAD_57970	123	Breast (non-basal)				TCGA-BH-A0HP-01A-32-A617-42	BRCA	ESCA_268	25	Breast (non-basal)
TCGA-BH-A0DP-01A-31-A616-42	BRCA	BRCA_80293	28	Breast (non-basal)				TCGA-A2-A0YT-01A-31-A615-42	BRCA	ESCA_629	10	Breast (non-basal)
TCGA-BH-A0DP-01A-31-A616-42	BRCA	PRAD_40188	27	Breast (non-basal)				TCGA-BH-A0EE-01A-32-A617-42	BRCA	KIRP_211	50	Breast (non-basal)
TCGA-A2-A0SW-01A-31-A615-42	BRCA	COAD_40407	3	Breast (non-basal)				TCGA-A2-A0SW-01A-31-A615-42	BRCA	LUAD_168	18	Breast (non-basal)
TCGA-D8-A13Z-01A-31-A615-42	BRCA	LUSC_28641	88	Breast (non-basal)				TCGA-A2-A0T7-01A-31-A615-42	BRCA	ESCA_447	9	Breast (non-basal)
TCGA-AO-A0JM-01A-31-A615-42	BRCA	PRAD_28567	76	Breast (non-basal)				TCGA-C8-A12T-01A-31-A615-42	BRCA	LIHC_96	13	Breast (non-basal)
TCGA-A8-A06N-01A-31-A602-42	BRCA	PRAD_33919	12	Breast (non-basal)				TCGA-BH-A0B1-01A-31-A615-42	BRCA	MESO_68	93	Breast (non-basal)
TCGA-BH-A0DP-01A-31-A616-42	BRCA	CESC_5353	35	Breast (non-basal)				TCGA-A7-A13F-01A-31-A615-42	BRCA	ESCA_460	10	Breast (non-basal)
TCGA-C8-A12T-01A-31-A615-42	BRCA	ESCA_10011	44	Breast (non-basal)				TCGA-D8-A13Z-01A-31-A615-42	BRCA	ESCA_476	12	Breast (non-basal)
TCGA-A7-A13F-01A-31-A615-42	BRCA	BRCA_43245	167	Breast (non-basal)				TCGA-A2-A0EY-01A-32-A617-42	BRCA	COAD_100	22	Breast (non-basal)
TCGA-A2-A0SV-01A-31-A615-42	BRCA	SKCM_55537	98	Breast (non-basal)				TCGA-A2-A0SV-01A-31-A615-42	BRCA	HNSC_129	14	Breast (non-basal)
TCGA-BH-A0BA-01A-31-A615-42	BRCA	ESCA_64443	52	Breast (non-basal)				TCGA-A7-A0CH-01A-31-A602-42	BRCA	LUAD_52	66	Breast (non-basal)
TCGA-D8-A13Z-01A-31-A615-42	BRCA	CESC_14869	152	Breast (non-basal)				TCGA-A2-A0YC-01A-22-A615-42	BRCA	ESCA_490	19	Breast (non-basal)
TCGA-C8-A12Q-01A-31-A615-42	BRCA	PRAD_2292	60	Breast (non-basal)				TCGA-A2-A0EY-01A-32-A617-42	BRCA	ESCA_625	133	Breast (non-basal)
TCGA-C8-A12Q-01A-31-A615-42	BRCA	MESO_77334	63	Breast (non-basal)				TCGA-A2-A0T4-01A-41-A602-42	BRCA	ESCA_591	12	Breast (non-basal)
TCGA-A2-A0EW-01A-11-A615-42	BRCA	BRCA_15259	10	Breast (non-basal)				TCGA-4H-AAAK-01A-31-A617-42	BRCA	TGCT_120	100	Breast (non-basal)
TCGA-A2-A0T5-01A-41-A615-42	BRCA	PRAD_75103	207	Breast (non-basal)				TCGA-BH-A0EE-01A-32-A617-42	BRCA	PCPG_20	31	Breast (non-basal)
TCGA-A2-A0YF-01A-31-A615-42	BRCA	THCA_27686	21	Breast (non-basal)				TCGA-BH-A0DP-01A-31-A616-42	BRCA	ESCA_572	46	Breast (non-basal)
TCGA-C8-A12U-01A-31-A615-42	BRCA	BRCA_48578	35	Breast (non-basal)				TCGA-AO-A03N-01B-31-A615-42	BRCA	BRCA_166	35	Breast (non-basal)
TCGA-A2-A0EX-01A-31-A615-42	BRCA	PRAD_20261	49	Breast (non-basal)				TCGA-C8-A8HR-01A-31-A617-42	BRCA	COAD_105	27	Breast (non-basal)
TCGA-A2-A0YL-01A-12-A615-42	BRCA	PCPG_24656	5	Breast (non-basal)				TCGA-C8-A12Q-01A-31-A615-42	BRCA	HNSC_129	31	Breast (non-basal)
TCGA-A2-A0YL-01A-12-A615-42	BRCA	PRAD_34921	3	Breast (non-basal)				TCGA-C8-A133-01A-11-A615-42	BRCA	ESCA_293	35	Breast (non-basal)
TCGA-A2-A0SV-01A-31-A615-42	BRCA	COAD_33332	39	Breast (non-basal)				TCGA-A2-A0CX-01A-31-A602-42	BRCA	KIRC_30	17	Breast (non-basal)
TCGA-A8-A08J-01A-31-A615-42	BRCA	PRAD_34326	37	Breast (non-basal)				TCGA-A2-A0YL-01A-12-A615-42	BRCA	ESCA_583	9	Breast (non-basal)
TCGA-C8-A130-01A-11-A615-42	BRCA	BRCA_66852	39	Breast (non-basal)				TCGA-A7-A0D9-01A-11-A615-42	BRCA	ESCA_264	20	Breast (non-basal)
TCGA-BH-A0B5-01A-31-A615-42	BRCA	PCPG_28670	11	Breast (non-basal)				TCGA-BH-A0EE-01A-32-A617-42	BRCA	ESCA_433	20	Breast (non-basal)
TCGA-A2-A0EW-01A-11-A615-42	BRCA	BRCA_114863	347	Breast (non-basal)				TCGA-A2-A0EX-01A-31-A615-42	BRCA	ESCA_592	41	Breast (non-basal)
TCGA-A7-A0D9-01A-11-A615-42	BRCA	KIRP_49284	16	Breast (non-basal)				TCGA-A2-A0SV-01A-31-A615-42	BRCA	ESCA_534	14	Breast (non-basal)
TCGA-A2-A0EX-01A-31-A615-42	BRCA	SKCM_30132	11	Breast (non-basal)				TCGA-C8-A12Y-01A-31-A615-42	BRCA	BRCA_236	21	Breast (non-basal)
TCGA-A2-A0T7-01A-31-A615-42	BRCA	UCEC_9272	351	Breast (non-basal)				TCGA-BH-A1EV-01A-41-A615-42	BRCA	BRCA_179	612	Breast (non-basal)
TCGA-A2-A0SW-01A-31-A615-42	BRCA	BRCA_62616	77	Breast (non-basal)				TCGA-AO-A03N-01B-31-A615-42	BRCA	GBM_71	12	Breast (non-basal)
TCGA-D8-A13Z-01A-31-A615-42	BRCA	BLCA_21415	47	Breast (non-basal)				TCGA-AO-A03N-01B-31-A615-42	BRCA	BLCA_6	12	Breast (non-basal)
TCGA-A8-A06N-01A-31-A602-42	BRCA	PRAD_29355	29	Breast (non-basal)				TCGA-BH-A0BZ-01A-11-A615-42	BRCA	THCA_121	21	Breast (non-basal)
TCGA-AR-A0TV-01A-31-A615-42	BRCA	UCEC_28656	6	Breast (non-basal)				TCGA-A7-A0D9-01A-11-A615-42	BRCA	STAD_114	47	Breast (non-basal)
TCGA-BH-A0DV-01A-31-A615-42	BRCA	PRAD_27405	40	Breast (non-basal)				TCGA-A2-A0T5-01A-41-A615-42	BRCA	CESC_98	22	Breast (non-basal)
TCGA-A7-A0CH-01A-31-A602-42	BRCA	BLCA_26225	7	Breast (non-basal)				TCGA-C8-A12T-01A-31-A615-42	BRCA	ESCA_613	19	Breast (non-basal)
TCGA-AO-A0JG-01A-11-A615-42	BRCA	BLCA_30991	21	Breast (non-basal)				TCGA-AO-A03L-01A-21-A615-42	BRCA	CESC_115	881	Breast (non-basal)
TCGA-AO-A0J8-01A-31-A615-42	BRCA	BRCA_47602	9	Breast (non-basal)				TCGA-A7-A0CH-01A-31-A602-42	BRCA	SKCM_100	11	Breast (non-basal)
TCGA-BH-A0BZ-01A-11-A615-42	BRCA	ACC_22061	42	Breast (non-basal)				TCGA-A2-A0T4-01A-41-A602-42	BRCA	PCPG_42	12	Breast (non-basal)
TCGA-C8-A130-01A-11-A615-42	BRCA	GBM_24596	9	Breast (non-basal)				TCGA-A2-A0T4-01A-11-A602-42	BRCA	CESC_65	134	Breast (non-basal)
TCGA-A2-A0YL-01A-12-A615-42	BRCA	PRAD_28247	29	Breast (non-basal)				TCGA-A2-A0EY-01A-32-A617-42	BRCA	CHOL_37	101	Breast (non-basal)
TCGA-BH-A0B5-01A-31-A615-42	BRCA	BRCA_56629	16	Breast (non-basal)				TCGA-AO-A12D-01A-31-A615-42	BRCA	PCPG_31	23	Breast (non-basal)
TCGA-AO-A03N-01B-31-A615-42	BRCA	KIRP_27297	41	Breast (non-basal)				TCGA-AO-A03L-01A-21-A615-42	BRCA	HNSC_154	108	Breast (non-basal)
TCGA-C8-A12T-01A-31-A615-42	BRCA	KIRP_50764	323	Breast (non-basal)				TCGA-AR-A0TV-01A-31-A615-42	BRCA	KIRP_27	69	Breast (non-basal)
TCGA-C8-A12Q-01A-31-A615-42	BRCA	HNSC_25257	82	Breast (non-basal)				TCGA-A2-A0T5-01A-41-A615-42	BRCA	ESCA_413	179	Breast (non-basal)
TCGA-C8-A137-01A-31-A615-42	BRCA	PRAD_93576	33	Breast (non-basal)				TCGA-BH-A0DV-01A-31-A615-42	BRCA	ESCA_330	8	Breast (non-basal)
TCGA-A2-A0ES-01A-31-A615-42	BRCA	TGCT_19821	5	Breast (non-basal)				TCGA-C8-A12O-01A-31-A615-42	BRCA	ESCA_715	22	Breast (non-basal)
TCGA-AO-A12D-01A-31-A615-42	BRCA	CESC_14732	451	Breast (non-basal)				TCGA-BH-A0BA-01A-31-A615-42	BRCA	ESCA_612	18	Breast (non-basal)
TCGA-C8-A12Y-01A-31-A615-42	BRCA	BLCA_27017	5	Breast (non-basal)				TCGA-A2-A0YG-01A-11-A615-42	BRCA	LIHC_63	16	Breast (non-basal)
TCGA-A7-A13F-01A-31-A615-42	BRCA	LIHC_31554	123	Breast (non-basal)				TCGA-BH-A0EE-01A-32-A617-42	BRCA	MESO_65	125	Breast (non-basal)
TCGA-AO-A0J8-01A-31-A615-42	BRCA	BLCA_27465	142	Breast (non-basal)				TCGA-A2-A0SW-01A-31-A615-42	BRCA	ESCA_302	4	Breast (non-basal)
TCGA-AO-A0J8-01A-31-A615-42	BRCA	MESO_37870	10	Breast (non-basal)				TCGA-A2-A0YL-01A-12-A615-42	BRCA	ESCA_492	12	Breast (non-basal)
TCGA-AO-A03L-01A-21-A615-42	BRCA	CESC_5767	770	Breast (non-basal)				TCGA-C8-A12Y-01A-31-A615-42	BRCA	CHOL_74	51	Breast (non-basal)
TCGA-AO-A0J8-01A-31-A615-42	BRCA	COAD_39768	9	Breast (non-basal)				TCGA-C8-A137-01A-31-A615-42	BRCA	SKCM_100	26	Breast (non-basal)
TCGA-D8-A13Z-01A-31-A615-42	BRCA	PCPG_31366	12	Breast (non-basal)				TCGA-A2-A0YD-01A-31-A615-42	BRCA	ESCA_720	21	Breast (non-basal)
TCGA-C8-A12T-01A-31-A615-42	BRCA	HNSC_29493	18	Breast (non-basal)				TCGA-C8-A133-01A-11-A615-42	BRCA	ESCA_668	9	Breast (non-basal)
TCGA-A2-A0EX-01A-31-A615-42	BRCA	BRCA_53548	90	Breast (non-basal)				TCGA-A7-A13F-01A-31-A615-42	BRCA	LGG_57	30	Breast (non-basal)
TCGA-A7-A13F-01A-31-A615-42	BRCA	COAD_64401	37	Breast (non-basal)				TCGA-A7-A0D9-01A-11-A615-42	BRCA	SKCM_32	26	Breast (non-basal)
TCGA-A2-A0YG-01A-11-A615-42	BRCA	PRAD_27084	80	Breast (non-basal)				TCGA-C8-A12Y-01A-31-A615-42	BRCA	ESCA_649	26	Breast (non-basal)
TCGA-C8-A12U-01A-31-A615-42	BRCA	BRCA_112598	243	Breast (non-basal)				TCGA-AO-A0JB-01A-31-A615-42	BRCA	CESC_61	12	Breast (non-basal)
TCGA-A2-A0YC-01A-22-A615-42	BRCA	SKCM_101148	217	Breast (non-basal)				TCGA-AO-A0JG-01A-11-A615-42	BRCA	ESCA_683	18	Breast (non-basal)
TCGA-A2-A0EY-01A-32-A617-42	BRCA	BRCA_51300	164	Breast (non-basal)				TCGA-A2-A0T7-01A-31-A615-42	BRCA	CHOL_54	39	Breast (non-basal)
TCGA-A2-A0EY-01A-32-A617-42	BRCA	LIHC_39293	106	Breast (non-basal)				TCGA-A2-A0SV-01A-31-A615-42	BRCA	LUAD_210	30	Breast (non-basal)
TCGA-A7-A0D9-01A-11-A615-42	BRCA	PRAD_28646	19	Breast (non-basal)				TCGA-BH-A0B5-01A-31-A615-42	BRCA	LIHC_132	21	Breast (non-basal)
TCGA-BH-A0HP-01A-32-A617-42	BRCA	KIRC_21776	498	Breast (non-basal)				TCGA-BH-A0B1-01A-31-A615-42	BRCA	ESCA_709	20	Breast (non-basal)
TCGA-A2-A0EY-01A-32-A617-42	BRCA	MESO_5890	14	Breast (non-basal)				TCGA-BH-A0B1-01A-31-A615-42	BRCA	ESCA_696	10	Breast (non-basal)
TCGA-C8-A12Q-01A-31-A615-42	BRCA	PRAD_46103	6	Breast (non-basal)				TCGA-A8-A08J-01A-31-A615-42	BRCA	ESCA_551	204	Breast (non-basal)
TCGA-C8-A12U-01A-31-A615-42	BRCA	THCA_3273	264	Breast (non-basal)				TCGA-BH-A0BZ-01A-11-A615-42	BRCA	KIRC_88	31	Breast (non-basal)
TCGA-A2-A0T7-01A-31-A615-42	BRCA	ACC_44921	49	Breast (non-basal)				TCGA-D8-A13Z-01A-31-A615-42	BRCA	ESCA_546	78	Breast (non-basal)
TCGA-A2-A0T5-01A-41-A615-42	BRCA	LUAD_39798	89	Breast (non-basal)				TCGA-AO-A0JM-01A-31-A615-42	BRCA	ESCA_525	25	Breast (non-basal)
TCGA-AO-A0JG-01A-11-A615-42	BRCA	BLCA_29498	37	Breast (non-basal)				TCGA-AO-A03L-01A-21-A615-42	BRCA	TGCT_19	87	Breast (non-basal)
TCGA-A7-A0D9-01A-11-A615-42	BRCA	BRCA_60089	43	Breast (non-basal)				TCGA-AR-A0TV-01A-31-A615-42	BRCA	ESCA_98	15	Breast (non-basal)
TCGA-A2-A0T7-01A-31-A615-42	BRCA	MESO_26107	7	Breast (non-basal)				TCGA-A2-A0ES-01A-31-A615-42	BRCA	ESCA_281	2	Breast (non-basal)
TCGA-A2-A0T7-01A-31-A615-42	BRCA	BRCA_180424	144	Breast (non-basal)				TCGA-BH-A0C1-01A-21-A615-42	BRCA	CESC_143	38	Breast (non-basal)
TCGA-A2-A0T5-01A-41-A615-42	BRCA	MESO_26590	74	Breast (non-basal)				TCGA-C8-A12O-01A-31-A615-42	BRCA	COAD_70	15	Breast (non-basal)
TCGA-C8-A130-01A-11-A615-42	BRCA	PRAD_80012	3	Breast (non-basal)				TCGA-C8-A133-01A-11-A615-42	BRCA	ESCA_236	2	Breast (non-basal)
TCGA-C8-A12M-01A-31-A615-42	BRCA	STAD_23198	136	Breast (non-basal)				TCGA-A2-A0YD-01A-31-A615-42	BRCA	ESCA_474	24	Breast (non-basal)
TCGA-C8-A12T-01A-31-A615-42	BRCA	PRAD_55002	1	Breast (non-basal)				TCGA-A7-A13F-01A-31-A615-42	BRCA	LIHC_3	2	Breast (non-basal)
TCGA-AO-A0J8-01A-31-A615-42	BRCA	CESC_54033	26	Breast (non-basal)				TCGA-A2-A0EW-01A-11-A615-42	BRCA	ESCA_425	23	Breast (non-basal)
TCGA-BH-A0DV-01A-31-A615-42	BRCA	CESC_14732	226	Breast (non-basal)				TCGA-A2-A0YF-01A-31-A615-42	BRCA	ESCA_321	5	Breast (non-basal)
TCGA-C8-A8HR-01A-31-A617-42	BRCA	PRAD_74693	74	Breast (non-basal)				TCGA-A2-A0YH-01A-31-A615-42	BRCA	ESCA_497	11	Breast (non-basal)
TCGA-A2-A0T4-01A-11-A602-42	BRCA	STAD_33914	64	Breast (non-basal)				TCGA-A2-A0YL-01A-12-A615-42	BRCA	ESCA_456	1	Breast (non-basal)
TCGA-A2-A0YL-01A-12-A615-42	BRCA	STAD_31774	12	Breast (non-basal)				TCGA-AR-A0TV-01A-31-A615-42	BRCA	ESCA_326	36	Breast (non-basal)
TCGA-A2-A0CX-01A-31-A602-42	BRCA	UCEC_9272	224	Breast (non-basal)				TCGA-C8-A12Q-01A-31-A615-42	BRCA	ESCA_349	33	Breast (non-basal)
TCGA-A2-A0SV-01A-31-A615-42	BRCA	BRCA_53548	69	Breast (non-basal)				TCGA-A2-A0T5-01A-41-A615-42	BRCA	ESCA_683	9	Breast (non-basal)
TCGA-A2-A0YK-01A-11-A615-42	BRCA	BRCA_8358	31	Breast (non-basal)				TCGA-A2-A0EY-01A-32-A617-42	BRCA	LUAD_122	24	Breast (non-basal)
TCGA-BH-A0EE-01A-32-A617-42	BRCA	BRCA_8358	10	Breast (non-basal)				TCGA-A7-A13F-01A-31-A615-42	BRCA	ESCA_322	9	Breast (non-basal)
TCGA-A2-A0YL-01A-12-A615-42	BRCA	BLCA_25632	82	Breast (non-basal)				TCGA-A2-A0YD-01A-31-A615-42	BRCA	ACC_70	12	Breast (non-basal)
TCGA-BH-A1EV-01A-41-A615-42	BRCA	CESC_5354	102	Breast (non-basal)				TCGA-A2-A0ES-01A-31-A615-42	BRCA	BLCA_23	39	Breast (non-basal)
TCGA-BH-A0BZ-01A-11-A615-42	BRCA	PRAD_34240	34	Breast (non-basal)				TCGA-A2-A0YG-01A-11-A615-42	BRCA	ESCA_512	9	Breast (non-basal)
TCGA-A2-A0YL-01A-12-A615-42	BRCA	COAD_9274	60	Breast (non-basal)				TCGA-A2-A0YH-01A-31-A615-42	BRCA	ESCA_618	12	Breast (non-basal)
TCGA-BH-A0B1-01A-31-A615-42	BRCA	STAD_57487	48	Breast (non-basal)				TCGA-A2-A0YD-01A-31-A615-42	BRCA	LUSC_147	26	Breast (non-basal)
TCGA-BH-A0BZ-01A-11-A615-42	BRCA	BRCA_49654	45	Breast (non-basal)				TCGA-A2-A0SV-01A-31-A615-42	BRCA	GBM_39	26	Breast (non-basal)
TCGA-A7-A0CH-01A-31-A602-42	BRCA	BLCA_31581	185	Breast (non-basal)				TCGA-A7-A0D9-01A-11-A615-42	BRCA	BLCA_45	163	Breast (non-basal)
TCGA-C8-A12Y-01A-31-A615-42	BRCA	COAD_36718	10	Breast (non-basal)				TCGA-C8-A133-01A-11-A615-42	BRCA	LGG_49	98	Breast (non-basal)
TCGA-BH-A0BZ-01A-11-A615-42	BRCA	THCA_47685	27	Breast (non-basal)				TCGA-AO-A0JG-01A-11-A615-42	BRCA	MESO_7	14	Breast (non-basal)
TCGA-4H-AAAK-01A-31-A617-42	BRCA	LUAD_104142	94	Breast (non-basal)				TCGA-C8-A12Q-01A-31-A615-42	BRCA	LGG_53	61	Breast (non-basal)
TCGA-A8-A06N-01A-31-A602-42	BRCA	LIHC_13364	10	Breast (non-basal)				TCGA-A2-A0ES-01A-31-A615-42	BRCA	THCA_106	15	Breast (non-basal)
TCGA-A2-A0YL-01A-12-A615-42	BRCA	SKCM_46165	180	Breast (non-basal)				TCGA-C8-A8HR-01A-31-A617-42	BRCA	ESCA_533	18	Breast (non-basal)
TCGA-A2-A0YF-01A-31-A615-42	BRCA	THCA_26875	14	Breast (non-basal)				TCGA-BH-A0BA-01A-31-A615-42	BRCA	PCPG_115	11	Breast (non-basal)
TCGA-A2-A0ES-01A-31-A615-42	BRCA	BLCA_69224	7	Breast (non-basal)				TCGA-BH-A1EV-01A-41-A615-42	BRCA	ESCA_259	24	Breast (non-basal)
TCGA-A2-A0YC-01A-22-A615-42	BRCA	COAD_30745	40	Breast (non-basal)				TCGA-BH-A0HP-01A-32-A617-42	BRCA	HNSC_146	37	Breast (non-basal)
TCGA-AO-A0JB-01A-31-A615-42	BRCA	ESCA_60446	29	Breast (non-basal)				TCGA-C8-A130-01A-11-A615-42	BRCA	CESC_74	52	Breast (non-basal)
TCGA-A8-A06N-01A-31-A602-42	BRCA	COAD_9274	58	Breast (non-basal)				TCGA-AO-A0JB-01A-31-A615-42	BRCA	ESCA_311	42	Breast (non-basal)
TCGA-A2-A0T4-01A-11-A602-42	BRCA	CHOL_34533	65	Breast (non-basal)				TCGA-BH-A0DP-01A-31-A616-42	BRCA	CHOL_79	82	Breast (non-basal)
TCGA-BH-A0C1-01A-21-A615-42	BRCA	HNSC_49886	64	Breast (non-basal)				TCGA-A2-A0T7-01A-31-A615-42	BRCA	CESC_137	18	Breast (non-basal)
TCGA-A8-A08J-01A-31-A615-42	BRCA	SKCM_30546	14	Breast (non-basal)				TCGA-A8-A06N-01A-31-A602-42	BRCA	ESCA_280	7	Breast (non-basal)
TCGA-A2-A0ES-01A-31-A615-42	BRCA	HNSC_25257	8	Breast (non-basal)				TCGA-A2-A0EY-01A-32-A617-42	BRCA	ESCA_572	25	Breast (non-basal)
TCGA-BH-A0C1-01A-21-A615-42	BRCA	BRCA_14241	71	Breast (non-basal)				TCGA-A7-A0CH-01A-31-A602-42	BRCA	LGG_8	21	Breast (non-basal)
TCGA-AO-A0JB-01A-31-A615-42	BRCA	PRAD_29507	146	Breast (non-basal)				TCGA-A2-A0YH-01A-31-A615-42	BRCA	KIRP_4	0	Breast (non-basal)
TCGA-A2-A0EY-01A-32-A617-42	BRCA	SKCM_31744	253	Breast (non-basal)				TCGA-AO-A0J8-01A-31-A615-42	BRCA	ESCA_304	9	Breast (non-basal)
TCGA-A2-A0YD-01A-31-A615-42	BRCA	UCEC_54946	4	Breast (non-basal)				TCGA-C8-A130-01A-11-A615-42	BRCA	ESCA_482	2	Breast (non-basal)
TCGA-C8-A12T-01A-31-A615-42	BRCA	COAD_71545	72	Breast (non-basal)				TCGA-BH-A0C1-01A-21-A615-42	BRCA	ESCA_402	5	Breast (non-basal)
TCGA-A2-A0SV-01A-31-A615-42	BRCA	LUAD_100144	62	Breast (non-basal)				TCGA-BH-A0BZ-01A-11-A615-42	BRCA	SKCM_27	48	Breast (non-basal)
TCGA-A2-A0EX-01A-31-A615-42	BRCA	CESC_14086	23	Breast (non-basal)				TCGA-A2-A0EW-01A-11-A615-42	BRCA	ESCA_374	18	Breast (non-basal)
TCGA-AQ-A04L-01A-21-A615-42	BRCA	TGCT_19875	45	Breast (non-basal)				TCGA-BH-A0C1-01A-21-A615-42	BRCA	ESCA_573	53	Breast (non-basal)
TCGA-AO-A03L-01A-21-A615-42	BRCA	MESO_19388	49	Breast (non-basal)				TCGA-BH-A0DP-01A-31-A616-42	BRCA	ESCA_234	11	Breast (non-basal)
TCGA-BH-A0EE-01A-32-A617-42	BRCA	PRAD_80154	23	Breast (non-basal)				TCGA-A2-A0SV-01A-31-A615-42	BRCA	ESCA_627	19	Breast (non-basal)
TCGA-BH-A1EV-01A-41-A615-42	BRCA	ESCA_64402	84	Breast (non-basal)				TCGA-A7-A13F-01A-31-A615-42	BRCA	ESCA_408	12	Breast (non-basal)
TCGA-BH-A0BA-01A-31-A615-42	BRCA	PRAD_25534	22	Breast (non-basal)				TCGA-BH-A1EV-01A-41-A615-42	BRCA	ESCA_593	249	Breast (non-basal)
TCGA-A2-A0T5-01A-41-A615-42	BRCA	CESC_603	127	Breast (non-basal)				TCGA-BH-A0B5-01A-31-A615-42	BRCA	ESCA_637	10	Breast (non-basal)
TCGA-4H-AAAK-01A-31-A617-42	BRCA	PRAD_8279	98	Breast (non-basal)				TCGA-BH-A1EV-01A-41-A615-42	BRCA	LIHC_132	20	Breast (non-basal)
TCGA-A2-A0YG-01A-11-A615-42	BRCA	BRCA_110906	27	Breast (non-basal)				TCGA-AO-A0JG-01A-11-A615-42	BRCA	ESCA_350	9	Breast (non-basal)
TCGA-C8-A12Y-01A-31-A615-42	BRCA	PRAD_37565	225	Breast (non-basal)				TCGA-AO-A03N-01B-31-A615-42	BRCA	COAD_55	22	Breast (non-basal)
TCGA-A2-A0YD-01A-31-A615-42	BRCA	MESO_33836	7	Breast (non-basal)				TCGA-A2-A0YF-01A-31-A615-42	BRCA	ESCA_231	11	Breast (non-basal)
TCGA-A2-A0YG-01A-11-A615-42	BRCA	BRCA_60095	17	Breast (non-basal)				TCGA-C8-A12O-01A-31-A615-42	BRCA	ESCA_493	10	Breast (non-basal)
TCGA-A2-A0T7-01A-31-A615-42	BRCA	PRAD_34389	144	Breast (non-basal)				TCGA-A2-A0SW-01A-31-A615-42	BRCA	KIRC_157	106	Breast (non-basal)
TCGA-BH-A0EE-01A-32-A617-42	BRCA	BLCA_23571	7	Breast (non-basal)				TCGA-4H-AAAK-01A-31-A617-42	BRCA	THCA_121	9	Breast (non-basal)
TCGA-BH-A1EV-01A-41-A615-42	BRCA	PRAD_37638	60	Breast (non-basal)				TCGA-AR-A0TV-01A-31-A615-42	BRCA	ESCA_448	9	Breast (non-basal)
TCGA-BH-A0B1-01A-31-A615-42	BRCA	COAD_101810	18	Breast (non-basal)				TCGA-C8-A130-01A-11-A615-42	BRCA	BRCA_186	31	Breast (non-basal)
TCGA-C8-A12U-01A-31-A615-42	BRCA	UCEC_8910	71	Breast (non-basal)				TCGA-A7-A0CH-01A-31-A602-42	BRCA	ESCA_393	13	Breast (non-basal)
TCGA-C8-A12M-01A-31-A615-42	BRCA	SKCM_55678	0	Breast (non-basal)				TCGA-A2-A0YT-01A-31-A615-42	BRCA	ESCA_415	11	Breast (non-basal)
TCGA-A2-A0CX-01A-31-A602-42	BRCA	UCEC_53418	29	Breast (non-basal)				TCGA-A2-A0YC-01A-22-A615-42	BRCA	ESCA_556	244	Breast (non-basal)
TCGA-C8-A12O-01A-31-A615-42	BRCA	STAD_57488	29	Breast (non-basal)				TCGA-C8-A12Q-01A-31-A615-42	BRCA	ESCA_574	35	Breast (non-basal)
TCGA-C8-A137-01A-31-A615-42	BRCA	PRAD_25167	20	Breast (non-basal)				TCGA-BH-A0DP-01A-31-A616-42	BRCA	ESCA_494	8	Breast (non-basal)
TCGA-A2-A0T5-01A-41-A615-42	BRCA	SKCM_23891	3	Breast (non-basal)				TCGA-A2-A0SV-01A-31-A615-42	BRCA	ESCA_401	5	Breast (non-basal)
TCGA-AO-A0JB-01A-31-A615-42	BRCA	BLCA_52168	58	Breast (non-basal)				TCGA-C8-A137-01A-31-A615-42	BRCA	SKCM_51	106	Breast (non-basal)
TCGA-A2-A0YL-01A-12-A615-42	BRCA	KIRC_33269	23	Breast (non-basal)				TCGA-AO-A0JM-01A-31-A615-42	BRCA	PCPG_42	39	Breast (non-basal)
TCGA-A8-A094-01A-31-A615-42	BRCA	PRAD_78579	18	Breast (non-basal)				TCGA-C8-A137-01A-31-A615-42	BRCA	TGCT_89	19	Breast (non-basal)
TCGA-C8-A12M-01A-31-A615-42	BRCA	PRAD_40432	126	Breast (non-basal)				TCGA-C8-A130-01A-11-A615-42	BRCA	ESCA_428	16	Breast (non-basal)
TCGA-A2-A0YL-01A-12-A615-42	BRCA	KIRC_20126	178	Breast (non-basal)				TCGA-C8-A133-01A-11-A615-42	BRCA	ESCA_284	0	Breast (non-basal)
TCGA-A7-A0D9-01A-11-A615-42	BRCA	BRCA_110475	131	Breast (non-basal)				TCGA-A2-A0YL-01A-12-A615-42	BRCA	ESCA_689	26	Breast (non-basal)
TCGA-A2-A0ES-01A-31-A615-42	BRCA	ACC_27761	6	Breast (non-basal)				TCGA-A2-A0YC-01A-22-A615-42	BRCA	KIRP_79	38	Breast (non-basal)
TCGA-C8-A12Y-01A-31-A615-42	BRCA	KIRC_26215	78	Breast (non-basal)				TCGA-C8-A12U-01A-31-A615-42	BRCA	LGG_96	23	Breast (non-basal)
TCGA-C8-A130-01A-11-A615-42	BRCA	BRCA_180025	9	Breast (non-basal)				TCGA-C8-A12Y-01A-31-A615-42	BRCA	ESCA_501	16	Breast (non-basal)
TCGA-A2-A0YG-01A-11-A615-42	BRCA	STAD_28201	13	Breast (non-basal)				TCGA-A2-A0YD-01A-31-A615-42	BRCA	TGCT_119	31	Breast (non-basal)
TCGA-AQ-A04L-01A-21-A615-42	BRCA	COAD_7874	28	Breast (non-basal)				TCGA-AO-A0JM-01A-31-A615-42	BRCA	TGCT_19	33	Breast (non-basal)
TCGA-BH-A0B1-01A-31-A615-42	BRCA	BRCA_63114	4	Breast (non-basal)				TCGA-BH-A0BZ-01A-11-A615-42	BRCA	ESCA_579	23	Breast (non-basal)
TCGA-C8-A133-01A-11-A615-42	BRCA	PRAD_76309	8	Breast (non-basal)				TCGA-AO-A0J8-01A-31-A615-42	BRCA	ESCA_732	10	Breast (non-basal)
TCGA-C8-A12O-01A-31-A615-42	BRCA	PRAD_33120	2	Breast (non-basal)				TCGA-C8-A12Q-01A-31-A615-42	BRCA	PRAD_10	9	Breast (non-basal)
TCGA-C8-A12Q-01A-31-A615-42	BRCA	CESC_14077	24	Breast (non-basal)				TCGA-A2-A0EY-01A-32-A617-42	BRCA	LGG_57	211	Breast (non-basal)
TCGA-AO-A0JG-01A-11-A615-42	BRCA	BRCA_13599	12	Breast (non-basal)				TCGA-AR-A0TV-01A-31-A615-42	BRCA	CESC_133	108	Breast (non-basal)
TCGA-AO-A0JG-01A-11-A615-42	BRCA	PRAD_29505	261	Breast (non-basal)				TCGA-AO-A03L-01A-21-A615-42	BRCA	ESCA_405	33	Breast (non-basal)
TCGA-A8-A094-01A-31-A615-42	BRCA	PRAD_24998	74	Breast (non-basal)				TCGA-BH-A0BZ-01A-11-A615-42	BRCA	THCA_119	23	Breast (non-basal)
TCGA-A2-A0YH-01A-31-A615-42	BRCA	BLCA_25483	141	Breast (non-basal)				TCGA-C8-A12T-01A-31-A615-42	BRCA	ESCA_567	131	Breast (non-basal)
TCGA-C8-A12O-01A-31-A615-42	BRCA	BRCA_43393	16	Breast (non-basal)				TCGA-BH-A0B5-01A-31-A615-42	BRCA	ESCA_387	6	Breast (non-basal)
TCGA-C8-A12O-01A-31-A615-42	BRCA	BLCA_31581	36	Breast (non-basal)				TCGA-BH-A0DP-01A-31-A616-42	BRCA	ESCA_705	126	Breast (non-basal)
TCGA-A7-A0D9-01A-11-A615-42	BRCA	PRAD_3679	53	Breast (non-basal)				TCGA-C8-A137-01A-31-A615-42	BRCA	ESCA_337	13	Breast (non-basal)
TCGA-AO-A0JG-01A-11-A615-42	BRCA	UCEC_31432	51	Breast (non-basal)				TCGA-3C-AALJ-01A-11-A617-42	BRCA	COAD_55	17	Breast (non-basal)
TCGA-AO-A0JG-01A-11-A615-42	BRCA	BLCA_8450	10	Breast (non-basal)				TCGA-A2-A0ES-01A-31-A615-42	BRCA	CESC_1	132	Breast (non-basal)
TCGA-A2-A0T5-01A-41-A615-42	BRCA	LUAD_47916	140	Breast (non-basal)				TCGA-A7-A13F-01A-31-A615-42	BRCA	ESCA_439	14	Breast (non-basal)
TCGA-D8-A13Z-01A-31-A615-42	BRCA	COAD_27252	84	Breast (non-basal)				TCGA-A2-A0T7-01A-31-A615-42	BRCA	CESC_144	76	Breast (non-basal)
TCGA-A8-A06N-01A-31-A602-42	BRCA	PCPG_24685	8	Breast (non-basal)				TCGA-A2-A0T7-01A-31-A615-42	BRCA	ESCA_598	29	Breast (non-basal)
TCGA-4H-AAAK-01A-31-A617-42	BRCA	PRAD_25495	183	Breast (non-basal)				TCGA-AO-A03N-01B-31-A615-42	BRCA	PCPG_31	14	Breast (non-basal)
TCGA-A8-A08J-01A-31-A615-42	BRCA	BRCA_49654	18	Breast (non-basal)				TCGA-C8-A130-01A-11-A615-42	BRCA	CESC_96	275	Breast (non-basal)
TCGA-AO-A0JM-01A-31-A615-42	BRCA	LGG_41941	14	Breast (non-basal)				TCGA-4H-AAAK-01A-31-A617-42	BRCA	CHOL_26	24	Breast (non-basal)
TCGA-C8-A12O-01A-31-A615-42	BRCA	PRAD_27793	22	Breast (non-basal)				TCGA-A7-A0D9-01A-11-A615-42	BRCA	ESCA_253	76	Breast (non-basal)
TCGA-C8-A12M-01A-31-A615-42	BRCA	LIHC_44371	4	Breast (non-basal)				TCGA-C8-A12Y-01A-31-A615-42	BRCA	THCA_31	166	Breast (non-basal)
TCGA-A2-A0YH-01A-31-A615-42	BRCA	HNSC_27654	18	Breast (non-basal)				TCGA-C8-A137-01A-31-A615-42	BRCA	ESCA_396	20	Breast (non-basal)
TCGA-A2-A0YF-01A-31-A615-42	BRCA	CHOL_5348	219	Breast (non-basal)				TCGA-BH-A0B1-01A-31-A615-42	BRCA	ESCA_505	5	Breast (non-basal)
TCGA-AO-A03N-01B-31-A615-42	BRCA	BRCA_100564	27	Breast (non-basal)				TCGA-BH-A0HP-01A-32-A617-42	BRCA	KIRC_30	36	Breast (non-basal)
TCGA-AO-A0JM-01A-31-A615-42	BRCA	PRAD_34921	7	Breast (non-basal)				TCGA-BH-A0B5-01A-31-A615-42	BRCA	THCA_114	138	Breast (non-basal)
TCGA-BH-A0EE-01A-32-A617-42	BRCA	LIHC_27618	8	Breast (non-basal)				TCGA-A8-A06N-01A-31-A602-42	BRCA	GBM_92	12	Breast (non-basal)
TCGA-A2-A0EW-01A-11-A615-42	BRCA	PCPG_21758	39	Breast (non-basal)				TCGA-C8-A12U-01A-31-A615-42	BRCA	CESC_26	85	Breast (non-basal)
TCGA-BH-A0BZ-01A-11-A615-42	BRCA	BRCA_109303	204	Breast (non-basal)				TCGA-3C-AALJ-01A-11-A617-42	BRCA	LUSC_147	25	Breast (non-basal)
TCGA-BH-A0DV-01A-31-A615-42	BRCA	COAD_120642	22	Breast (non-basal)				TCGA-BH-A0DV-01A-31-A615-42	BRCA	PCPG_5	7	Breast (non-basal)
TCGA-BH-A0HP-01A-32-A617-42	BRCA	BRCA_61853	9	Breast (non-basal)				TCGA-BH-A0B5-01A-31-A615-42	BRCA	ESCA_482	5	Breast (non-basal)
TCGA-A2-A0SW-01A-31-A615-42	BRCA	CESC_39877	78	Breast (non-basal)				TCGA-A2-A0EY-01A-32-A617-42	BRCA	COAD_118	45	Breast (non-basal)
TCGA-A2-A0YH-01A-31-A615-42	BRCA	BRCA_100699	775	Breast (non-basal)				TCGA-C8-A12M-01A-31-A615-42	BRCA	HNSC_80	21	Breast (non-basal)
TCGA-AR-A0TV-01A-31-A615-42	BRCA	PRAD_27405	27	Breast (non-basal)				TCGA-A2-A0T5-01A-41-A615-42	BRCA	BRCA_83	42	Breast (non-basal)
TCGA-AO-A0JB-01A-31-A615-42	BRCA	HNSC_49886	31	Breast (non-basal)				TCGA-A2-A0T7-01A-31-A615-42	BRCA	ESCA_376	10	Breast (non-basal)
TCGA-AQ-A04L-01A-21-A615-42	BRCA	UCEC_31236	82	Breast (non-basal)				TCGA-A2-A0T5-01A-41-A615-42	BRCA	CESC_68	22	Breast (non-basal)
TCGA-C8-A12Q-01A-31-A615-42	BRCA	PRAD_33592	2	Breast (non-basal)				TCGA-BH-A0B5-01A-31-A615-42	BRCA	ESCA_444	33	Breast (non-basal)
TCGA-C8-A8HR-01A-31-A617-42	BRCA	BRCA_45953	54	Breast (non-basal)				TCGA-C8-A130-01A-11-A615-42	BRCA	SKCM_27	14	Breast (non-basal)
TCGA-A2-A0YF-01A-31-A615-42	BRCA	LGG_42398	156	Breast (non-basal)				TCGA-A8-A08J-01A-31-A615-42	BRCA	COAD_105	18	Breast (non-basal)
TCGA-BH-A0EE-01A-32-A617-42	BRCA	LIHC_39994	29	Breast (non-basal)				TCGA-A8-A08J-01A-31-A615-42	BRCA	ESCA_233	15	Breast (non-basal)
TCGA-AO-A0JG-01A-11-A615-42	BRCA	PCPG_16453	98	Breast (non-basal)				TCGA-BH-A1EV-01A-41-A615-42	BRCA	BRCA_170	487	Breast (non-basal)
TCGA-A8-A094-01A-31-A615-42	BRCA	LUSC_34202	4	Breast (non-basal)				TCGA-A2-A0EW-01A-11-A615-42	BRCA	ESCA_306	10	Breast (non-basal)
TCGA-AR-A0TV-01A-31-A615-42	BRCA	BLCA_23295	123	Breast (non-basal)				TCGA-AR-A0TV-01A-31-A615-42	BRCA	CHOL_24	312	Breast (non-basal)
TCGA-AO-A0J5-01A-31-A615-42	BRCA	CESC_15086	12	Breast (non-basal)				TCGA-A2-A0SW-01A-31-A615-42	BRCA	COAD_118	146	Breast (non-basal)
TCGA-A8-A06N-01A-31-A602-42	BRCA	CHOL_5331	605	Breast (non-basal)				TCGA-C8-A12M-01A-31-A615-42	BRCA	THCA_126	18	Breast (non-basal)
TCGA-C8-A12O-01A-31-A615-42	BRCA	BRCA_68641	42	Breast (non-basal)				TCGA-C8-A12Y-01A-31-A615-42	BRCA	TGCT_110	29	Breast (non-basal)
TCGA-A7-A0D9-01A-11-A615-42	BRCA	BRCA_54947	21	Breast (non-basal)				TCGA-AO-A0JB-01A-31-A615-42	BRCA	ESCA_505	14	Breast (non-basal)
TCGA-A8-A094-01A-31-A615-42	BRCA	UCEC_72606	71	Breast (non-basal)				TCGA-AO-A0JB-01A-31-A615-42	BRCA	LGG_41	18	Breast (non-basal)
TCGA-D8-A13Z-01A-31-A615-42	BRCA	PRAD_3679	60	Breast (non-basal)				TCGA-A8-A094-01A-31-A615-42	BRCA	CESC_123	87	Breast (non-basal)
TCGA-A2-A0T4-01A-11-A602-42	BRCA	BRCA_115769	59	Breast (non-basal)				TCGA-AO-A12D-01A-31-A615-42	BRCA	BRCA_168	78	Breast (non-basal)
TCGA-C8-A8HR-01A-31-A617-42	BRCA	BLCA_3232	80	Breast (non-basal)				TCGA-C8-A12M-01A-31-A615-42	BRCA	ESCA_433	2	Breast (non-basal)
TCGA-D8-A13Z-01A-31-A615-42	BRCA	BLCA_27502	50	Breast (non-basal)				TCGA-A2-A0EY-01A-32-A617-42	BRCA	ESCA_364	18	Breast (non-basal)
TCGA-BH-A0BA-01A-31-A615-42	BRCA	BRCA_48520	11	Breast (non-basal)				TCGA-AO-A0J8-01A-31-A615-42	BRCA	THCA_116	11	Breast (non-basal)
TCGA-C8-A12O-01A-31-A615-42	BRCA	THCA_18345	79	Breast (non-basal)				TCGA-A2-A0YG-01A-11-A615-42	BRCA	ESCA_517	6	Breast (non-basal)
TCGA-BH-A0BA-01A-31-A615-42	BRCA	CHOL_25365	64	Breast (non-basal)				TCGA-A8-A094-01A-31-A615-42	BRCA	CESC_176	86	Breast (non-basal)
TCGA-AO-A0JG-01A-11-A615-42	BRCA	BRCA_98670	29	Breast (non-basal)				TCGA-A8-A08J-01A-31-A615-42	BRCA	BRCA_146	103	Breast (non-basal)
TCGA-C8-A137-01A-31-A615-42	BRCA	PRAD_8120	41	Breast (non-basal)				TCGA-A2-A0EY-01A-32-A617-42	BRCA	PRAD_149	388	Breast (non-basal)
TCGA-A2-A0YD-01A-31-A615-42	BRCA	KIRC_26716	8	Breast (non-basal)				TCGA-A2-A0CX-01A-31-A602-42	BRCA	ESCA_548	23	Breast (non-basal)
TCGA-C8-A12T-01A-31-A615-42	BRCA	BLCA_25506	57	Breast (non-basal)				TCGA-C8-A12T-01A-31-A615-42	BRCA	ESCA_529	9	Breast (non-basal)
TCGA-BH-A1EV-01A-41-A615-42	BRCA	CESC_12576	184	Breast (non-basal)				TCGA-A2-A0YH-01A-31-A615-42	BRCA	LUAD_211	23	Breast (non-basal)
TCGA-A7-A13F-01A-31-A615-42	BRCA	BRCA_46917	12	Breast (non-basal)				TCGA-A2-A0YH-01A-31-A615-42	BRCA	HNSC_92	39	Breast (non-basal)
TCGA-C8-A12Q-01A-31-A615-42	BRCA	THCA_48802	45	Breast (non-basal)				TCGA-AO-A0JB-01A-31-A615-42	BRCA	BRCA_292	73	Breast (non-basal)
TCGA-A2-A0YT-01A-31-A615-42	BRCA	KIRP_37351	10	Breast (non-basal)				TCGA-A8-A094-01A-31-A615-42	BRCA	ESCA_725	32	Breast (non-basal)
TCGA-A2-A0T4-01A-41-A602-42	BRCA	CESC_15077	56	Breast (non-basal)				TCGA-BH-A0EE-01A-32-A617-42	BRCA	THCA_138	116	Breast (non-basal)
TCGA-C8-A12U-01A-31-A615-42	BRCA	STAD_33894	17	Breast (non-basal)				TCGA-A2-A0YH-01A-31-A615-42	BRCA	ESCA_321	1	Breast (non-basal)
TCGA-AO-A12D-01A-31-A615-42	BRCA	LUAD_41751	178	Breast (non-basal)				TCGA-3C-AALJ-01A-11-A617-42	BRCA	ESCA_715	18	Breast (non-basal)
TCGA-A2-A0YH-01A-31-A615-42	BRCA	SKCM_55537	184	Breast (non-basal)				TCGA-A7-A0CH-01A-31-A602-42	BRCA	ESCA_483	16	Breast (non-basal)
TCGA-A7-A0D9-01A-11-A615-42	BRCA	GBM_24596	45	Breast (non-basal)				TCGA-A2-A0SW-01A-31-A615-42	BRCA	ESCA_674	19	Breast (non-basal)
TCGA-AO-A0J5-01A-31-A615-42	BRCA	COAD_37074	7	Breast (non-basal)				TCGA-BH-A0DP-01A-31-A616-42	BRCA	ESCA_516	1	Breast (non-basal)
TCGA-4H-AAAK-01A-31-A617-42	BRCA	TGCT_33401	7	Breast (non-basal)				TCGA-C8-A12O-01A-31-A615-42	BRCA	ESCA_420	6	Breast (non-basal)
TCGA-3C-AALJ-01A-11-A617-42	BRCA	BLCA_26552	20	Breast (non-basal)				TCGA-A2-A0YL-01A-12-A615-42	BRCA	TGCT_108	4	Breast (non-basal)
TCGA-A2-A0EW-01A-11-A615-42	BRCA	PRAD_8379	9	Breast (non-basal)				TCGA-AO-A0JB-01A-31-A615-42	BRCA	BLCA_148	16	Breast (non-basal)
TCGA-A2-A0YL-01A-12-A615-42	BRCA	BRCA_109593	21	Breast (non-basal)				TCGA-BH-A0HP-01A-32-A617-42	BRCA	ESCA_708	28	Breast (non-basal)
TCGA-A2-A0T5-01A-41-A615-42	BRCA	THCA_25128	12	Breast (non-basal)				TCGA-A2-A0CX-01A-31-A602-42	BRCA	ESCA_513	14	Breast (non-basal)
TCGA-C8-A12T-01A-31-A615-42	BRCA	UCEC_31653	26	Breast (non-basal)				TCGA-A2-A0SV-01A-31-A615-42	BRCA	CESC_122	114	Breast (non-basal)
TCGA-A2-A0YL-01A-12-A615-42	BRCA	PRAD_66593	5	Breast (non-basal)				TCGA-A2-A0YL-01A-12-A615-42	BRCA	CESC_61	9	Breast (non-basal)
TCGA-AR-A0TV-01A-31-A615-42	BRCA	LUSC_40541	112	Breast (non-basal)				TCGA-A2-A0EX-01A-31-A615-42	BRCA	ESCA_527	17	Breast (non-basal)
TCGA-A2-A0YD-01A-31-A615-42	BRCA	BLCA_53542	147	Breast (non-basal)				TCGA-A8-A08J-01A-31-A615-42	BRCA	GBM_39	27	Breast (non-basal)
TCGA-A2-A0YC-01A-22-A615-42	BRCA	HNSC_27390	52	Breast (non-basal)				TCGA-AO-A0JG-01A-11-A615-42	BRCA	ESCA_261	12	Breast (non-basal)
TCGA-A7-A0CH-01A-31-A602-42	BRCA	LIHC_43478	34	Breast (non-basal)				TCGA-AO-A0JG-01A-11-A615-42	BRCA	BRCA_168	60	Breast (non-basal)
TCGA-A2-A0YD-01A-31-A615-42	BRCA	PRAD_37638	43	Breast (non-basal)				TCGA-C8-A12O-01A-31-A615-42	BRCA	ESCA_339	17	Breast (non-basal)
TCGA-BH-A0DP-01A-31-A616-42	BRCA	LIHC_27618	6	Breast (non-basal)				TCGA-BH-A0C1-01A-21-A615-42	BRCA	PRAD_38	21	Breast (non-basal)
TCGA-C8-A12O-01A-31-A615-42	BRCA	PRAD_29354	13	Breast (non-basal)				TCGA-A2-A0EY-01A-32-A617-42	BRCA	SKCM_99	22	Breast (non-basal)
TCGA-A2-A0YL-01A-12-A615-42	BRCA	PRAD_57418	26	Breast (non-basal)				TCGA-3C-AALJ-01A-11-A617-42	BRCA	ESCA_486	16	Breast (non-basal)
TCGA-BH-A0DP-01A-31-A616-42	BRCA	UCEC_56578	25	Breast (non-basal)				TCGA-A8-A094-01A-31-A615-42	BRCA	ESCA_696	25	Breast (non-basal)
TCGA-AO-A0JG-01A-11-A615-42	BRCA	PRAD_33157	239	Breast (non-basal)				TCGA-A2-A0CX-01A-31-A602-42	BRCA	BRCA_255	8	Breast (non-basal)
TCGA-AO-A0J5-01A-31-A615-42	BRCA	UCEC_9344	58	Breast (non-basal)				TCGA-BH-A0B1-01A-31-A615-42	BRCA	ESCA_352	11	Breast (non-basal)
TCGA-C8-A12T-01A-31-A615-42	BRCA	BLCA_36049	20	Breast (non-basal)				TCGA-BH-A0C1-01A-21-A615-42	BRCA	ESCA_265	3	Breast (non-basal)
TCGA-3C-AALJ-01A-11-A617-42	BRCA	COAD_62873	38	Breast (non-basal)				TCGA-C8-A12T-01A-31-A615-42	BRCA	UCEC_130	230	Breast (non-basal)
TCGA-A2-A0YG-01A-11-A615-42	BRCA	HNSC_50181	24	Breast (non-basal)				TCGA-C8-A12Q-01A-31-A615-42	BRCA	PRAD_10	21	Breast (non-basal)
TCGA-A2-A0YH-01A-31-A615-42	BRCA	BLCA_104584	28	Breast (non-basal)				TCGA-BH-A0DP-01A-31-A616-42	BRCA	PRAD_245	51	Breast (non-basal)
TCGA-A2-A0T5-01A-41-A615-42	BRCA	UCEC_55569	218	Breast (non-basal)				TCGA-BH-A1EV-01A-41-A615-42	BRCA	PCPG_115	208	Breast (non-basal)
TCGA-C8-A12O-01A-31-A615-42	BRCA	BRCA_59584	30	Breast (non-basal)				TCGA-A2-A0SV-01A-31-A615-42	BRCA	PCPG_4	56	Breast (non-basal)
TCGA-D8-A13Z-01A-31-A615-42	BRCA	COAD_32612	28	Breast (non-basal)				TCGA-AR-A0TV-01A-31-A615-42	BRCA	UCEC_162	16	Breast (non-basal)
TCGA-BH-A0BA-01A-31-A615-42	BRCA	BLCA_104584	15	Breast (non-basal)				TCGA-AO-A0JM-01A-31-A615-42	BRCA	PCPG_6	22	Breast (non-basal)
TCGA-A2-A0SW-01A-31-A615-42	BRCA	PRAD_42683.1	115	Breast (non-basal)				TCGA-A2-A0YF-01A-31-A615-42	BRCA	ESCA_678	18	Breast (non-basal)
TCGA-C8-A12T-01A-31-A615-42	BRCA	THCA_27675	56	Breast (non-basal)				TCGA-BH-A0DV-01A-31-A615-42	BRCA	GBM_4	41	Breast (non-basal)
TCGA-A8-A06N-01A-31-A602-42	BRCA	SKCM_32948	11	Breast (non-basal)				TCGA-A2-A0T5-01A-41-A615-42	BRCA	BRCA_144	43	Breast (non-basal)
TCGA-A2-A0YD-01A-31-A615-42	BRCA	KIRC_33269	16	Breast (non-basal)				TCGA-AQ-A04L-01A-21-A615-42	BRCA	CHOL_28	330	Breast (non-basal)
TCGA-BH-A1EV-01A-41-A615-42	BRCA	TGCT_19821	4	Breast (non-basal)				TCGA-C8-A12T-01A-31-A615-42	BRCA	CHOL_38	50	Breast (non-basal)
TCGA-A2-A0YL-01A-12-A615-42	BRCA	BRCA_58595	26	Breast (non-basal)				TCGA-BH-A0BA-01A-31-A615-42	BRCA	LGG_53	17	Breast (non-basal)
TCGA-A2-A0ES-01A-31-A615-42	BRCA	PRAD_22782	14	Breast (non-basal)				TCGA-A2-A0SW-01A-31-A615-42	BRCA	CESC_98	6	Breast (non-basal)
TCGA-AO-A0JB-01A-31-A615-42	BRCA	HNSC_50181	28	Breast (non-basal)				TCGA-A2-A0YK-01A-11-A615-42	BRCA	ESCA_555	11	Breast (non-basal)
TCGA-AR-A0TV-01A-31-A615-42	BRCA	SKCM_30546	1	Breast (non-basal)				TCGA-4H-AAAK-01A-31-A617-42	BRCA	ESCA_616	1	Breast (non-basal)
TCGA-AO-A0J8-01A-31-A615-42	BRCA	PRAD_37828	63	Breast (non-basal)				TCGA-C8-A12Y-01A-31-A615-42	BRCA	ESCA_617	31	Breast (non-basal)
TCGA-A2-A0YC-01A-22-A615-42	BRCA	PRAD_39982	491	Breast (non-basal)				TCGA-BH-A0B5-01A-31-A615-42	BRCA	ESCA_371	21	Breast (non-basal)
TCGA-A2-A0T5-01A-41-A615-42	BRCA	BRCA_45953	240	Breast (non-basal)				TCGA-A7-A0D9-01A-11-A615-42	BRCA	ESCA_221	14	Breast (non-basal)
TCGA-A2-A0EX-01A-31-A615-42	BRCA	BRCA_22564	153	Breast (non-basal)				TCGA-BH-A1EV-01A-41-A615-42	BRCA	TGCT_145	228	Breast (non-basal)
TCGA-A7-A0D9-01A-11-A615-42	BRCA	COAD_73844	100	Breast (non-basal)				TCGA-AO-A0JG-01A-11-A615-42	BRCA	THCA_138	30	Breast (non-basal)
TCGA-BH-A0B1-01A-31-A615-42	BRCA	LUAD_25315	78	Breast (non-basal)				TCGA-BH-A0DV-01A-31-A615-42	BRCA	ESCA_619	49	Breast (non-basal)
TCGA-A2-A0EW-01A-11-A615-42	BRCA	MESO_22514	19	Breast (non-basal)				TCGA-A2-A0T7-01A-31-A615-42	BRCA	PCPG_26	70	Breast (non-basal)
TCGA-BH-A0B5-01A-31-A615-42	BRCA	PRAD_33120	16	Breast (non-basal)				TCGA-BH-A0HP-01A-32-A617-42	BRCA	COAD_78	13	Breast (non-basal)
TCGA-BH-A0DP-01A-31-A616-42	BRCA	CESC_19264	84	Breast (non-basal)				TCGA-C8-A133-01A-11-A615-42	BRCA	CHOL_174	41	Breast (non-basal)
TCGA-A8-A094-01A-31-A615-42	BRCA	LGG_48953	42	Breast (non-basal)				TCGA-A2-A0ES-01A-31-A615-42	BRCA	LGG_143	23	Breast (non-basal)
TCGA-A2-A0CX-01A-31-A602-42	BRCA	CHOL_5346	341	Breast (non-basal)				TCGA-A8-A08J-01A-31-A615-42	BRCA	COAD_64	16	Breast (non-basal)
TCGA-A7-A0D9-01A-11-A615-42	BRCA	PRAD_31367	127	Breast (non-basal)				TCGA-C8-A130-01A-11-A615-42	BRCA	PRAD_209	24	Breast (non-basal)
TCGA-4H-AAAK-01A-31-A617-42	BRCA	CESC_28190	104	Breast (non-basal)				TCGA-C8-A133-01A-11-A615-42	BRCA	ESCA_615	11	Breast (non-basal)
TCGA-A2-A0T4-01A-41-A602-42	BRCA	MESO_22352	17	Breast (non-basal)				TCGA-C8-A133-01A-11-A615-42	BRCA	ESCA_479	3	Breast (non-basal)
TCGA-A7-A0CH-01A-31-A602-42	BRCA	LGG_38459	5	Breast (non-basal)				TCGA-A8-A08J-01A-31-A615-42	BRCA	PRAD_16	33	Breast (non-basal)
TCGA-AO-A03L-01A-21-A615-42	BRCA	PRAD_26862	91	Breast (non-basal)				TCGA-BH-A0B1-01A-31-A615-42	BRCA	ESCA_425	4	Breast (non-basal)
TCGA-A2-A0EX-01A-31-A615-42	BRCA	PRAD_59534	136	Breast (non-basal)				TCGA-BH-A0DV-01A-31-A615-42	BRCA	ESCA_400	10	Breast (non-basal)
TCGA-A2-A0EX-01A-31-A615-42	BRCA	ESCA_9278	21	Breast (non-basal)				TCGA-A2-A0YD-01A-31-A615-42	BRCA	ESCA_251	10	Breast (non-basal)
TCGA-A2-A0EX-01A-31-A615-42	BRCA	BRCA_65882	45	Breast (non-basal)				TCGA-BH-A0B5-01A-31-A615-42	BRCA	CESC_89	61	Breast (non-basal)
TCGA-A2-A0T5-01A-41-A615-42	BRCA	BLCA_53542	165	Breast (non-basal)				TCGA-A2-A0SW-01A-31-A615-42	BRCA	PCPG_25	32	Breast (non-basal)
TCGA-D8-A13Z-01A-31-A615-42	BRCA	HNSC_17727	17	Breast (non-basal)				TCGA-AQ-A04L-01A-21-A615-42	BRCA	ESCA_464	23	Breast (non-basal)
TCGA-BH-A0DP-01A-31-A616-42	BRCA	COAD_62591	30	Breast (non-basal)				TCGA-A2-A0YF-01A-31-A615-42	BRCA	ESCA_500	4	Breast (non-basal)
TCGA-A2-A0YH-01A-31-A615-42	BRCA	SKCM_55456	9	Breast (non-basal)				TCGA-BH-A0DP-01A-31-A616-42	BRCA	ESCA_486	13	Breast (non-basal)
TCGA-A2-A0YT-01A-31-A615-42	BRCA	MESO_33836	5	Breast (non-basal)				TCGA-A2-A0T5-01A-41-A615-42	BRCA	ESCA_451	6	Breast (non-basal)
TCGA-A2-A0EW-01A-11-A615-42	BRCA	COAD_121146	125	Breast (non-basal)				TCGA-A8-A094-01A-31-A615-42	BRCA	ESCA_560	32	Breast (non-basal)
TCGA-A2-A0CX-01A-31-A602-42	BRCA	THCA_31665	51	Breast (non-basal)				TCGA-A2-A0SV-01A-31-A615-42	BRCA	LGG_2	122	Breast (non-basal)
TCGA-A2-A0SV-01A-31-A615-42	BRCA	PRAD_28488	105	Breast (non-basal)				TCGA-AQ-A04L-01A-21-A615-42	BRCA	PRAD_7	6	Breast (non-basal)
TCGA-A2-A0YF-01A-31-A615-42	BRCA	SKCM_38855	3	Breast (non-basal)				TCGA-A7-A0D9-01A-11-A615-42	BRCA	ESCA_271	25	Breast (non-basal)
TCGA-C8-A12Q-01A-31-A615-42	BRCA	ESCA_64443	63	Breast (non-basal)				TCGA-BH-A0BA-01A-31-A615-42	BRCA	COAD_106	19	Breast (non-basal)
TCGA-D8-A13Z-01A-31-A615-42	BRCA	CHOL_5006	16	Breast (non-basal)				TCGA-BH-A0HP-01A-32-A617-42	BRCA	TGCT_109	5	Breast (non-basal)
TCGA-4H-AAAK-01A-31-A617-42	BRCA	BRCA_12932	239	Breast (non-basal)				TCGA-A2-A0CX-01A-31-A602-42	BRCA	PCPG_39	54	Breast (non-basal)
TCGA-A2-A0EY-01A-32-A617-42	BRCA	PRAD_37124	293	Breast (non-basal)				TCGA-A2-A0YF-01A-31-A615-42	BRCA	PCPG_12	4	Breast (non-basal)
TCGA-AQ-A04L-01A-21-A615-42	BRCA	PRAD_55398	6	Breast (non-basal)				TCGA-C8-A12T-01A-31-A615-42	BRCA	PRAD_49	301	Breast (non-basal)
TCGA-AO-A12D-01A-31-A615-42	BRCA	HNSC_21298	71	Breast (non-basal)				TCGA-BH-A0DV-01A-31-A615-42	BRCA	ESCA_476	10	Breast (non-basal)
TCGA-A2-A0YH-01A-31-A615-42	BRCA	HNSC_28677	4	Breast (non-basal)				TCGA-A7-A0D9-01A-11-A615-42	BRCA	ESCA_494	27	Breast (non-basal)
TCGA-A2-A0YC-01A-22-A615-42	BRCA	UCEC_36306	27	Breast (non-basal)				TCGA-C8-A12O-01A-31-A615-42	BRCA	LUSC_75	52	Breast (non-basal)
TCGA-A7-A0D9-01A-11-A615-42	BRCA	MESO_37870	46	Breast (non-basal)				TCGA-BH-A0B1-01A-31-A615-42	BRCA	TGCT_86	5	Breast (non-basal)
TCGA-AQ-A04L-01A-21-A615-42	BRCA	CHOL_5331	690	Breast (non-basal)				TCGA-A2-A0YH-01A-31-A615-42	BRCA	HNSC_140	19	Breast (non-basal)
TCGA-C8-A12M-01A-31-A615-42	BRCA	STAD_1193	59	Breast (non-basal)				TCGA-A2-A0YT-01A-31-A615-42	BRCA	UCEC_61	17	Breast (non-basal)
TCGA-A2-A0T4-01A-11-A602-42	BRCA	UCEC_7830	272	Breast (non-basal)				TCGA-BH-A0B1-01A-31-A615-42	BRCA	ESCA_704	67	Breast (non-basal)
TCGA-AO-A0J8-01A-31-A615-42	BRCA	PCPG_14793	9	Breast (non-basal)				TCGA-AQ-A04L-01A-21-A615-42	BRCA	ESCA_358	43	Breast (non-basal)
TCGA-A2-A0YC-01A-22-A615-42	BRCA	BRCA_110284	330	Breast (non-basal)				TCGA-A8-A094-01A-31-A615-42	BRCA	TGCT_81	65	Breast (non-basal)
TCGA-AO-A12D-01A-31-A615-42	BRCA	PRAD_28488	217	Breast (non-basal)				TCGA-BH-A0B1-01A-31-A615-42	BRCA	ESCA_338	20	Breast (non-basal)
TCGA-BH-A0B5-01A-31-A615-42	BRCA	MESO_57407	46	Breast (non-basal)				TCGA-AR-A0TV-01A-31-A615-42	BRCA	PCPG_23	126	Breast (non-basal)
TCGA-AO-A0JM-01A-31-A615-42	BRCA	COAD_37074	7	Breast (non-basal)				TCGA-AR-A0TV-01A-31-A615-42	BRCA	ESCA_564	738	Breast (non-basal)
TCGA-AO-A03L-01A-21-A615-42	BRCA	LIHC_39236	345	Breast (non-basal)				TCGA-A2-A0YD-01A-31-A615-42	BRCA	ESCA_675	20	Breast (non-basal)
TCGA-BH-A0DP-01A-31-A616-42	BRCA	ACC_25222	31	Breast (non-basal)				TCGA-A2-A0SW-01A-31-A615-42	BRCA	ESCA_297	1	Breast (non-basal)
TCGA-BH-A0BZ-01A-11-A615-42	BRCA	PCPG_7977	97	Breast (non-basal)				TCGA-A8-A06N-01A-31-A602-42	BRCA	ESCA_551	220	Breast (non-basal)
TCGA-AO-A03N-01B-31-A615-42	BRCA	LIHC_13364	41	Breast (non-basal)				TCGA-A2-A0T7-01A-31-A615-42	BRCA	ESCA_624	19	Breast (non-basal)
TCGA-A2-A0T5-01A-41-A615-42	BRCA	LUAD_53113	51	Breast (non-basal)				TCGA-AO-A12D-01A-31-A615-42	BRCA	ESCA_430	27	Breast (non-basal)
TCGA-A2-A0T7-01A-31-A615-42	BRCA	COAD_62338	148	Breast (non-basal)				TCGA-BH-A0DP-01A-31-A616-42	BRCA	ESCA_685	44	Breast (non-basal)
TCGA-BH-A0B1-01A-31-A615-42	BRCA	CESC_54033	12	Breast (non-basal)				TCGA-A2-A0EY-01A-32-A617-42	BRCA	LUAD_211	24	Breast (non-basal)
TCGA-A7-A13F-01A-31-A615-42	BRCA	THCA_30626	13	Breast (non-basal)				TCGA-A7-A13F-01A-31-A615-42	BRCA	ESCA_245	3	Breast (non-basal)
TCGA-A7-A0CH-01A-31-A602-42	BRCA	CHOL_18219	1	Breast (non-basal)				TCGA-BH-A0C1-01A-21-A615-42	BRCA	ESCA_511	12	Breast (non-basal)
TCGA-AO-A03N-01B-31-A615-42	BRCA	PRAD_66874	38	Breast (non-basal)				TCGA-A2-A0SV-01A-31-A615-42	BRCA	STAD_210	113	Breast (non-basal)
TCGA-A2-A0EY-01A-32-A617-42	BRCA	MESO_28428	136	Breast (non-basal)				TCGA-A2-A0EX-01A-31-A615-42	BRCA	ESCA_400	7	Breast (non-basal)
TCGA-A8-A08J-01A-31-A615-42	BRCA	PRAD_58213	148	Breast (non-basal)				TCGA-A2-A0T4-01A-11-A602-42	BRCA	PCPG_115	61	Breast (non-basal)
TCGA-A2-A0YD-01A-31-A615-42	BRCA	PRAD_28678	85	Breast (non-basal)				TCGA-BH-A0DV-01A-31-A615-42	BRCA	BRCA_167	80	Breast (non-basal)
TCGA-AO-A0J5-01A-31-A615-42	BRCA	PRAD_28567	13	Breast (non-basal)				TCGA-AO-A12D-01A-31-A615-42	BRCA	LIHC_105	80	Breast (non-basal)
TCGA-C8-A12U-01A-31-A615-42	BRCA	PCPG_19233	5	Breast (non-basal)				TCGA-BH-A0DV-01A-31-A615-42	BRCA	STAD_100	17	Breast (non-basal)
TCGA-A2-A0EY-01A-32-A617-42	BRCA	CESC_28190	241	Breast (non-basal)				TCGA-BH-A0EE-01A-32-A617-42	BRCA	ESCA_243	21	Breast (non-basal)
TCGA-A8-A094-01A-31-A615-42	BRCA	LUSC_37069	40	Breast (non-basal)				TCGA-BH-A0BZ-01A-11-A615-42	BRCA	LUAD_167	96	Breast (non-basal)
TCGA-C8-A137-01A-31-A615-42	BRCA	PRAD_39968	47	Breast (non-basal)				TCGA-A2-A0T7-01A-31-A615-42	BRCA	HNSC_125	29	Breast (non-basal)
TCGA-A2-A0YG-01A-11-A615-42	BRCA	HNSC_19127	3	Breast (non-basal)				TCGA-3C-AALJ-01A-11-A617-42	BRCA	ESCA_223	3	Breast (non-basal)
TCGA-AR-A0TV-01A-31-A615-42	BRCA	PRAD_20261	313	Breast (non-basal)				TCGA-A7-A0D9-01A-11-A615-42	BRCA	ESCA_447	19	Breast (non-basal)
TCGA-AO-A12D-01A-31-A615-42	BRCA	CESC_14679	20	Breast (non-basal)				TCGA-AO-A0J5-01A-31-A615-42	BRCA	ESCA_659	24	Breast (non-basal)
TCGA-AO-A12D-01A-31-A615-42	BRCA	ACC_44921	90	Breast (non-basal)				TCGA-BH-A0BA-01A-31-A615-42	BRCA	PRAD_38	12	Breast (non-basal)
TCGA-A8-A06N-01A-31-A602-42	BRCA	BRCA_63114	11	Breast (non-basal)				TCGA-BH-A0B5-01A-31-A615-42	BRCA	LUAD_167	35	Breast (non-basal)
TCGA-C8-A12O-01A-31-A615-42	BRCA	CHOL_5331	360	Breast (non-basal)				TCGA-A2-A0T4-01A-11-A602-42	BRCA	ESCA_716	50	Breast (non-basal)
TCGA-A7-A0CH-01A-31-A602-42	BRCA	PRAD_40188	36	Breast (non-basal)				TCGA-A2-A0YH-01A-31-A615-42	BRCA	ESCA_224	2	Breast (non-basal)
TCGA-D8-A13Z-01A-31-A615-42	BRCA	BRCA_16432	53	Breast (non-basal)				TCGA-A7-A0CH-01A-31-A602-42	BRCA	ESCA_719	23	Breast (non-basal)
TCGA-A2-A0T4-01A-11-A602-42	BRCA	CHOL_15612	219	Breast (non-basal)				TCGA-A2-A0YH-01A-31-A615-42	BRCA	ESCA_578	14	Breast (non-basal)
TCGA-BH-A1EV-01A-41-A615-42	BRCA	CESC_54869	68	Breast (non-basal)				TCGA-BH-A0EE-01A-32-A617-42	BRCA	LUAD_98	31	Breast (non-basal)
TCGA-AR-A0TV-01A-31-A615-42	BRCA	ACC_39945	115	Breast (non-basal)				TCGA-C8-A12Y-01A-31-A615-42	BRCA	ACC_103	37	Breast (non-basal)
TCGA-A2-A0SW-01A-31-A615-42	BRCA	LIHC_39994	62	Breast (non-basal)				TCGA-A2-A0YK-01A-11-A615-42	BRCA	HNSC_69	25	Breast (non-basal)
TCGA-BH-A0BA-01A-31-A615-42	BRCA	BRCA_68109	39	Breast (non-basal)				TCGA-BH-A0HP-01A-32-A617-42	BRCA	ESCA_683	23	Breast (non-basal)
TCGA-A2-A0SW-01A-31-A615-42	BRCA	ACC_24586.1	10	Breast (non-basal)				TCGA-C8-A12Y-01A-31-A615-42	BRCA	ESCA_605	14	Breast (non-basal)
TCGA-A2-A0CX-01A-31-A602-42	BRCA	LUAD_40026	26	Breast (non-basal)				TCGA-C8-A130-01A-11-A615-42	BRCA	TGCT_81	74	Breast (non-basal)
TCGA-3C-AALJ-01A-11-A617-42	BRCA	PRAD_1413	48	Breast (non-basal)				TCGA-AR-A0TV-01A-31-A615-42	BRCA	PCPG_2	11	Breast (non-basal)
TCGA-AO-A03N-01B-31-A615-42	BRCA	CESC_19264	23	Breast (non-basal)				TCGA-A2-A0EY-01A-32-A617-42	BRCA	UCEC_61	30	Breast (non-basal)
TCGA-C8-A133-01A-11-A615-42	BRCA	HNSC_50498	28	Breast (non-basal)				TCGA-A8-A094-01A-31-A615-42	BRCA	CESC_87	56	Breast (non-basal)
TCGA-AO-A0JB-01A-31-A615-42	BRCA	BLCA_104584	40	Breast (non-basal)				TCGA-A2-A0T4-01A-41-A602-42	BRCA	ESCA_537	6	Breast (non-basal)
TCGA-BH-A0C1-01A-21-A615-42	BRCA	ACC_51201	31	Breast (non-basal)				TCGA-A2-A0YD-01A-31-A615-42	BRCA	ACC_6	10	Breast (non-basal)
TCGA-A2-A0T7-01A-31-A615-42	BRCA	PRAD_33875	1	Breast (non-basal)				TCGA-A7-A0CH-01A-31-A602-42	BRCA	ESCA_554	49	Breast (non-basal)
TCGA-A2-A0SV-01A-31-A615-42	BRCA	STAD_33894	41	Breast (non-basal)				TCGA-A2-A0T7-01A-31-A615-42	BRCA	ESCA_170	26	Breast (non-basal)
TCGA-AO-A0JG-01A-11-A615-42	BRCA	PCPG_24656	12	Breast (non-basal)				TCGA-A2-A0SV-01A-31-A615-42	BRCA	ESCA_348	9	Breast (non-basal)
TCGA-AO-A0JM-01A-31-A615-42	BRCA	KIRP_33077	70	Breast (non-basal)				TCGA-AR-A0TV-01A-31-A615-42	BRCA	ESCA_286	9	Breast (non-basal)
TCGA-A2-A0YH-01A-31-A615-42	BRCA	HNSC_29543	40	Breast (non-basal)				TCGA-A8-A06N-01A-31-A602-42	BRCA	ESCA_680	2	Breast (non-basal)
TCGA-C8-A12Y-01A-31-A615-42	BRCA	BRCA_60100	35	Breast (non-basal)				TCGA-C8-A12T-01A-31-A615-42	BRCA	PCPG_74	1068	Breast (non-basal)
TCGA-A2-A0YL-01A-12-A615-42	BRCA	BLCA_52492	35	Breast (non-basal)				TCGA-A2-A0EW-01A-11-A615-42	BRCA	LUAD_166	121	Breast (non-basal)
TCGA-C8-A130-01A-11-A615-42	BRCA	SKCM_35600	9	Breast (non-basal)				TCGA-C8-A12Q-01A-31-A615-42	BRCA	ESCA_681	27	Breast (non-basal)
TCGA-C8-A137-01A-31-A615-42	BRCA	PRAD_34325	102	Breast (non-basal)				TCGA-AO-A0J5-01A-31-A615-42	BRCA	CHOL_45	38	Breast (non-basal)
TCGA-A2-A0SV-01A-31-A615-42	BRCA	LUAD_50950	15	Breast (non-basal)				TCGA-BH-A0BA-01A-31-A615-42	BRCA	ESCA_683	19	Breast (non-basal)
TCGA-BH-A0B5-01A-31-A615-42	BRCA	PRAD_27787	23	Breast (non-basal)				TCGA-AQ-A04L-01A-21-A615-42	BRCA	BRCA_249	460	Breast (non-basal)
TCGA-AQ-A04L-01A-21-A615-42	BRCA	LUAD_40774	71	Breast (non-basal)				TCGA-D8-A13Z-01A-31-A615-42	BRCA	LIHC_2	2	Breast (non-basal)
TCGA-C8-A12M-01A-31-A615-42	BRCA	LUAD_42400	6	Breast (non-basal)				TCGA-BH-A0HP-01A-32-A617-42	BRCA	THCA_121	19	Breast (non-basal)
TCGA-A2-A0SW-01A-31-A615-42	BRCA	BRCA_180424	275	Breast (non-basal)				TCGA-A8-A06N-01A-31-A602-42	BRCA	BRCA_166	50	Breast (non-basal)
TCGA-A2-A0YH-01A-31-A615-42	BRCA	THCA_3273	117	Breast (non-basal)				TCGA-BH-A0DP-01A-31-A616-42	BRCA	CESC_3	16	Breast (non-basal)
TCGA-A2-A0T7-01A-31-A615-42	BRCA	SKCM_39459	4	Breast (non-basal)				TCGA-C8-A130-01A-11-A615-42	BRCA	GBM_4	13	Breast (non-basal)
TCGA-AO-A12D-01A-31-A615-42	BRCA	LGG_38459	12	Breast (non-basal)				TCGA-BH-A0C1-01A-21-A615-42	BRCA	ESCA_356	8	Breast (non-basal)
TCGA-A2-A0YT-01A-31-A615-42	BRCA	BLCA_105534	18	Breast (non-basal)				TCGA-BH-A0B1-01A-31-A615-42	BRCA	LUAD_162	73	Breast (non-basal)
TCGA-A2-A0T4-01A-41-A602-42	BRCA	PRAD_59534	84	Breast (non-basal)				TCGA-BH-A1EV-01A-41-A615-42	BRCA	ESCA_592	185	Breast (non-basal)
TCGA-BH-A0B1-01A-31-A615-42	BRCA	COAD_120282	7	Breast (non-basal)				TCGA-C8-A12U-01A-31-A615-42	BRCA	ESCA_401	8	Breast (non-basal)
TCGA-AO-A0JB-01A-31-A615-42	BRCA	LIHC_10965	113	Breast (non-basal)				TCGA-A8-A06N-01A-31-A602-42	BRCA	LUAD_168	12	Breast (non-basal)
TCGA-A8-A06N-01A-31-A602-42	BRCA	CHOL_17808	18	Breast (non-basal)				TCGA-AQ-A04L-01A-21-A615-42	BRCA	SKCM_98	36	Breast (non-basal)
TCGA-AQ-A04L-01A-21-A615-42	BRCA	PRAD_32544	23	Breast (non-basal)				TCGA-AR-A0TV-01A-31-A615-42	BRCA	ESCA_265	2	Breast (non-basal)
TCGA-AO-A0J5-01A-31-A615-42	BRCA	BRCA_66322	57	Breast (non-basal)				TCGA-C8-A12U-01A-31-A615-42	BRCA	ACC_70	36	Breast (non-basal)
TCGA-AO-A03N-01B-31-A615-42	BRCA	PCPG_62543	18	Breast (non-basal)				TCGA-A8-A06N-01A-31-A602-42	BRCA	ESCA_327	33	Breast (non-basal)
TCGA-4H-AAAK-01A-31-A617-42	BRCA	STAD_29751	99	Breast (non-basal)				TCGA-A2-A0YG-01A-11-A615-42	BRCA	ESCA_710	24	Breast (non-basal)
TCGA-C8-A12O-01A-31-A615-42	BRCA	COAD_32574	99	Breast (non-basal)				TCGA-C8-A12Y-01A-31-A615-42	BRCA	ESCA_336	7	Breast (non-basal)
TCGA-BH-A0HP-01A-32-A617-42	BRCA	LUAD_29598	29	Breast (non-basal)				TCGA-C8-A12Q-01A-31-A615-42	BRCA	ESCA_460	22	Breast (non-basal)
TCGA-A2-A0ES-01A-31-A615-42	BRCA	STAD_23198	4	Breast (non-basal)				TCGA-A2-A0ES-01A-31-A615-42	BRCA	CESC_75	12	Breast (non-basal)
TCGA-BH-A1EV-01A-41-A615-42	BRCA	PCPG_21841	2	Breast (non-basal)				TCGA-A7-A13F-01A-31-A615-42	BRCA	CHOL_42	34	Breast (non-basal)
TCGA-C8-A137-01A-31-A615-42	BRCA	LIHC_39293	56	Breast (non-basal)				TCGA-A2-A0T4-01A-11-A602-42	BRCA	ESCA_370	29	Breast (non-basal)
TCGA-A7-A0D9-01A-11-A615-42	BRCA	PRAD_7497	11	Breast (non-basal)				TCGA-BH-A0B1-01A-31-A615-42	BRCA	KIRC_217	25	Breast (non-basal)
TCGA-A7-A0CH-01A-31-A602-42	BRCA	PRAD_65350	426	Breast (non-basal)				TCGA-A2-A0YC-01A-22-A615-42	BRCA	CESC_115	1107	Breast (non-basal)
TCGA-A2-A0EX-01A-31-A615-42	BRCA	COAD_5913	22	Breast (non-basal)				TCGA-A2-A0YF-01A-31-A615-42	BRCA	PRAD_204	16	Breast (non-basal)
TCGA-A2-A0ES-01A-31-A615-42	BRCA	THCA_27675	17	Breast (non-basal)				TCGA-BH-A0DP-01A-31-A616-42	BRCA	ESCA_702	65	Breast (non-basal)
TCGA-A2-A0YL-01A-12-A615-42	BRCA	BLCA_31774	84	Breast (non-basal)				TCGA-BH-A0DP-01A-31-A616-42	BRCA	TGCT_124	0	Breast (non-basal)
TCGA-A8-A094-01A-31-A615-42	BRCA	CESC_5354	44	Breast (non-basal)				TCGA-A2-A0YH-01A-31-A615-42	BRCA	ESCA_242	80	Breast (non-basal)
TCGA-A8-A08J-01A-31-A615-42	BRCA	BRCA_51300	202	Breast (non-basal)				TCGA-AO-A0JM-01A-31-A615-42	BRCA	ESCA_553	28	Breast (non-basal)
TCGA-BH-A0BA-01A-31-A615-42	BRCA	BRCA_51459	13	Breast (non-basal)				TCGA-BH-A0B5-01A-31-A615-42	BRCA	CHOL_88	30	Breast (non-basal)
TCGA-A2-A0EW-01A-11-A615-42	BRCA	STAD_33914	99	Breast (non-basal)				TCGA-A2-A0YT-01A-31-A615-42	BRCA	TGCT_121	15	Breast (non-basal)
TCGA-3C-AALJ-01A-11-A617-42	BRCA	PRAD_22598	10	Breast (non-basal)				TCGA-A2-A0ES-01A-31-A615-42	BRCA	ESCA_584	15	Breast (non-basal)
TCGA-AO-A0JM-01A-31-A615-42	BRCA	BLCA_37308	49	Breast (non-basal)				TCGA-AQ-A04L-01A-21-A615-42	BRCA	ESCA_422	8	Breast (non-basal)
TCGA-3C-AALJ-01A-11-A617-42	BRCA	CESC_12702	209	Breast (non-basal)				TCGA-AO-A0JB-01A-31-A615-42	BRCA	THCA_120	13	Breast (non-basal)
TCGA-A7-A0D9-01A-11-A615-42	BRCA	COAD_33642	144	Breast (non-basal)				TCGA-A2-A0CX-01A-31-A602-42	BRCA	PCPG_61	64	Breast (non-basal)
TCGA-BH-A0BA-01A-31-A615-42	BRCA	BRCA_115773	10	Breast (non-basal)				TCGA-BH-A0EE-01A-32-A617-42	BRCA	CESC_29	85	Breast (non-basal)
TCGA-C8-A12Y-01A-31-A615-42	BRCA	COAD_102561	8	Breast (non-basal)				TCGA-C8-A12O-01A-31-A615-42	BRCA	STAD_55	51	Breast (non-basal)
TCGA-BH-A0B5-01A-31-A615-42	BRCA	BRCA_13403	174	Breast (non-basal)				TCGA-C8-A8HR-01A-31-A617-42	BRCA	ESCA_252	18	Breast (non-basal)
TCGA-4H-AAAK-01A-31-A617-42	BRCA	BRCA_51300	50	Breast (non-basal)				TCGA-A7-A13F-01A-31-A615-42	BRCA	ESCA_707	14	Breast (non-basal)
TCGA-A2-A0T5-01A-41-A615-42	BRCA	PRAD_26720	2	Breast (non-basal)				TCGA-AO-A03L-01A-21-A615-42	BRCA	ESCA_592	122	Breast (non-basal)
TCGA-C8-A12M-01A-31-A615-42	BRCA	PRAD_54391	41	Breast (non-basal)				TCGA-A2-A0T5-01A-41-A615-42	BRCA	KIRC_7	5	Breast (non-basal)
TCGA-BH-A0B5-01A-31-A615-42	BRCA	PRAD_58213	61	Breast (non-basal)				TCGA-A2-A0T7-01A-31-A615-42	BRCA	STAD_114	15	Breast (non-basal)
TCGA-A8-A08J-01A-31-A615-42	BRCA	BLCA_69224	18	Breast (non-basal)				TCGA-BH-A0HP-01A-32-A617-42	BRCA	ESCA_350	15	Breast (non-basal)
TCGA-A2-A0EY-01A-32-A617-42	BRCA	BLCA_32286	31	Breast (non-basal)				TCGA-BH-A0BZ-01A-11-A615-42	BRCA	THCA_80	93	Breast (non-basal)
TCGA-A2-A0SV-01A-31-A615-42	BRCA	STAD_8258	35	Breast (non-basal)				TCGA-C8-A12O-01A-31-A615-42	BRCA	BRCA_186	16	Breast (non-basal)
TCGA-A2-A0T4-01A-11-A602-42	BRCA	PRAD_29506	504	Breast (non-basal)				TCGA-A8-A06N-01A-31-A602-42	BRCA	KIRP_70	31	Breast (non-basal)
TCGA-A2-A0YC-01A-22-A615-42	BRCA	MESO_20447	288	Breast (non-basal)				TCGA-AO-A0JM-01A-31-A615-42	BRCA	ESCA_482	19	Breast (non-basal)
TCGA-A2-A0T4-01A-41-A602-42	BRCA	PRAD_33120	8	Breast (non-basal)				TCGA-BH-A0B1-01A-31-A615-42	BRCA	UCEC_115	18	Breast (non-basal)
TCGA-A2-A0YF-01A-31-A615-42	BRCA	CESC_603	25	Breast (non-basal)				TCGA-4H-AAAK-01A-31-A617-42	BRCA	ESCA_387	3	Breast (non-basal)
TCGA-A2-A0YK-01A-11-A615-42	BRCA	BRCA_114948	21	Breast (non-basal)				TCGA-4H-AAAK-01A-31-A617-42	BRCA	TGCT_112	24	Breast (non-basal)
TCGA-A2-A0EY-01A-32-A617-42	BRCA	LIHC_60203	73	Breast (non-basal)				TCGA-AR-A0TV-01A-31-A615-42	BRCA	ACC_91	69	Breast (non-basal)
TCGA-AO-A0JB-01A-31-A615-42	BRCA	PRAD_26445	145	Breast (non-basal)				TCGA-BH-A0DV-01A-31-A615-42	BRCA	PRAD_204	26	Breast (non-basal)
TCGA-C8-A12T-01A-31-A615-42	BRCA	COAD_40407	5	Breast (non-basal)				TCGA-AR-A0TV-01A-31-A615-42	BRCA	ESCA_561	24	Breast (non-basal)
TCGA-BH-A1EV-01A-41-A615-42	BRCA	BRCA_42886	56	Breast (non-basal)				TCGA-A2-A0T5-01A-41-A615-42	BRCA	ESCA_694	28	Breast (non-basal)
TCGA-AO-A03L-01A-21-A615-42	BRCA	BRCA_67911	77	Breast (non-basal)				TCGA-D8-A13Z-01A-31-A615-42	BRCA	SKCM_99	32	Breast (non-basal)
TCGA-A8-A094-01A-31-A615-42	BRCA	BRCA_56629	31	Breast (non-basal)				TCGA-AO-A0JG-01A-11-A615-42	BRCA	ESCA_519	15	Breast (non-basal)
TCGA-BH-A0BA-01A-31-A615-42	BRCA	CHOL_5346	50	Breast (non-basal)				TCGA-A2-A0YT-01A-31-A615-42	BRCA	ESCA_627	14	Breast (non-basal)
TCGA-C8-A12Q-01A-31-A615-42	BRCA	CHOL_15243	276	Breast (non-basal)				TCGA-AO-A0JG-01A-11-A615-42	BRCA	PCPG_2	22	Breast (non-basal)
TCGA-C8-A137-01A-31-A615-42	BRCA	CESC_5765	103	Breast (non-basal)				TCGA-A2-A0T4-01A-41-A602-42	BRCA	LGG_2	33	Breast (non-basal)
TCGA-BH-A0DV-01A-31-A615-42	BRCA	PRAD_23252	44	Breast (non-basal)				TCGA-BH-A0EE-01A-32-A617-42	BRCA	BLCA_50	81	Breast (non-basal)
TCGA-A2-A0T4-01A-11-A602-42	BRCA	BRCA_48579	54	Breast (non-basal)				TCGA-A2-A0T5-01A-41-A615-42	BRCA	THCA_145	10	Breast (non-basal)
TCGA-A7-A0D9-01A-11-A615-42	BRCA	BRCA_78005	267	Breast (non-basal)				TCGA-A2-A0EX-01A-31-A615-42	BRCA	ESCA_650	11	Breast (non-basal)
TCGA-C8-A12U-01A-31-A615-42	BRCA	KIRP_69630	7	Breast (non-basal)				TCGA-C8-A8HR-01A-31-A617-42	BRCA	CESC_64	49	Breast (non-basal)
TCGA-A2-A0T5-01A-41-A615-42	BRCA	BRCA_45980	63	Breast (non-basal)				TCGA-C8-A137-01A-31-A615-42	BRCA	ESCA_264	15	Breast (non-basal)
TCGA-C8-A12U-01A-31-A615-42	BRCA	PCPG_20997	4	Breast (non-basal)				TCGA-BH-A0DP-01A-31-A616-42	BRCA	CHOL_60	58	Breast (non-basal)
TCGA-AO-A03N-01B-31-A615-42	BRCA	BRCA_56776	12	Breast (non-basal)				TCGA-A7-A13F-01A-31-A615-42	BRCA	CESC_123	101	Breast (non-basal)
TCGA-BH-A0BZ-01A-11-A615-42	BRCA	COAD_27250	12	Breast (non-basal)				TCGA-A2-A0T4-01A-11-A602-42	BRCA	BLCA_148	18	Breast (non-basal)
TCGA-AO-A0J5-01A-31-A615-42	BRCA	UCEC_36534	17	Breast (non-basal)				TCGA-A2-A0YH-01A-31-A615-42	BRCA	ESCA_394	4	Breast (non-basal)
TCGA-C8-A12Q-01A-31-A615-42	BRCA	BRCA_65459	164	Breast (non-basal)				TCGA-A2-A0T5-01A-41-A615-42	BRCA	LGG_19	273	Breast (non-basal)
TCGA-C8-A12Y-01A-31-A615-42	BRCA	PRAD_23144	28	Breast (non-basal)				TCGA-4H-AAAK-01A-31-A617-42	BRCA	BRCA_277	31	Breast (non-basal)
TCGA-AO-A0JG-01A-11-A615-42	BRCA	CESC_14347	125	Breast (non-basal)				TCGA-C8-A12Q-01A-31-A615-42	BRCA	ESCA_573	134	Breast (non-basal)
TCGA-A2-A0ES-01A-31-A615-42	BRCA	CESC_14870	39	Breast (non-basal)				TCGA-4H-AAAK-01A-31-A617-42	BRCA	ESCA_339	12	Breast (non-basal)
TCGA-A2-A0YG-01A-11-A615-42	BRCA	BLCA_25506	73	Breast (non-basal)				TCGA-BH-A0DV-01A-31-A615-42	BRCA	COAD_199	9	Breast (non-basal)
TCGA-AO-A03L-01A-21-A615-42	BRCA	BRCA_179406	473	Breast (non-basal)				TCGA-C8-A12U-01A-31-A615-42	BRCA	ESCA_349	15	Breast (non-basal)
TCGA-A7-A0D9-01A-11-A615-42	BRCA	STAD_57310	155	Breast (non-basal)				TCGA-A2-A0SW-01A-31-A615-42	BRCA	ESCA_372	17	Breast (non-basal)
TCGA-A2-A0ES-01A-31-A615-42	BRCA	SKCM_39459	11	Breast (non-basal)				TCGA-AO-A0JM-01A-31-A615-42	BRCA	ESCA_528	0	Breast (non-basal)
TCGA-D8-A13Z-01A-31-A615-42	BRCA	UCEC_8334	491	Breast (non-basal)				TCGA-C8-A130-01A-11-A615-42	BRCA	CHOL_24	20	Breast (non-basal)
TCGA-AO-A0JB-01A-31-A615-42	BRCA	MESO_20144	34	Breast (non-basal)				TCGA-A2-A0YH-01A-31-A615-42	BRCA	ESCA_534	19	Breast (non-basal)
TCGA-A2-A0YK-01A-11-A615-42	BRCA	CESC_5770	45	Breast (non-basal)				TCGA-BH-A0BZ-01A-11-A615-42	BRCA	STAD_165	33	Breast (non-basal)
TCGA-A2-A0YG-01A-11-A615-42	BRCA	BLCA_68808	96	Breast (non-basal)				TCGA-A2-A0T7-01A-31-A615-42	BRCA	CHOL_75	191	Breast (non-basal)
TCGA-A2-A0T4-01A-41-A602-42	BRCA	CESC_14870	34	Breast (non-basal)				TCGA-BH-A0BA-01A-31-A615-42	BRCA	CESC_114	99	Breast (non-basal)
TCGA-BH-A0BA-01A-31-A615-42	BRCA	THCA_40311	14	Breast (non-basal)				TCGA-C8-A133-01A-11-A615-42	BRCA	ESCA_440	9	Breast (non-basal)
TCGA-A7-A13F-01A-31-A615-42	BRCA	BRCA_16800	13	Breast (non-basal)				TCGA-C8-A12T-01A-31-A615-42	BRCA	BRCA_285	78	Breast (non-basal)
TCGA-AQ-A04L-01A-21-A615-42	BRCA	LUAD_47633	30	Breast (non-basal)				TCGA-C8-A12T-01A-31-A615-42	BRCA	ESCA_426	15	Breast (non-basal)
TCGA-AQ-A04L-01A-21-A615-42	BRCA	LUSC_41973	346	Breast (non-basal)				TCGA-C8-A133-01A-11-A615-42	BRCA	ESCA_713	7	Breast (non-basal)
TCGA-A2-A0YL-01A-12-A615-42	BRCA	CESC_14077	27	Breast (non-basal)				TCGA-A2-A0YD-01A-31-A615-42	BRCA	UCEC_67	41	Breast (non-basal)
TCGA-A2-A0EX-01A-31-A615-42	BRCA	LUSC_26498	27	Breast (non-basal)				TCGA-A8-A08J-01A-31-A615-42	BRCA	BRCA_249	61	Breast (non-basal)
TCGA-BH-A0DV-01A-31-A615-42	BRCA	PRAD_55971	8	Breast (non-basal)				TCGA-AR-A0TV-01A-31-A615-42	BRCA	ESCA_322	9	Breast (non-basal)
TCGA-BH-A0C1-01A-21-A615-42	BRCA	BLCA_34604	11	Breast (non-basal)				TCGA-C8-A12O-01A-31-A615-42	BRCA	KIRC_88	15	Breast (non-basal)
TCGA-AO-A0JB-01A-31-A615-42	BRCA	MESO_19657	4	Breast (non-basal)				TCGA-C8-A12T-01A-31-A615-42	BRCA	ESCA_460	36	Breast (non-basal)
TCGA-AQ-A04L-01A-21-A615-42	BRCA	COAD_938	424	Breast (non-basal)				TCGA-C8-A137-01A-31-A615-42	BRCA	TGCT_85	16	Breast (non-basal)
TCGA-C8-A12O-01A-31-A615-42	BRCA	CHOL_15241	20	Breast (non-basal)				TCGA-BH-A0BZ-01A-11-A615-42	BRCA	ESCA_381	24	Breast (non-basal)
TCGA-A2-A0T5-01A-41-A615-42	BRCA	MESO_33836	15	Breast (non-basal)				TCGA-AO-A0J5-01A-31-A615-42	BRCA	ESCA_723	18	Breast (non-basal)
TCGA-BH-A1EV-01A-41-A615-42	BRCA	BRCA_212841	62	Breast (non-basal)				TCGA-A2-A0YG-01A-11-A615-42	BRCA	ACC_99	20	Breast (non-basal)
TCGA-C8-A12M-01A-31-A615-42	BRCA	PRAD_59240	53	Breast (non-basal)				TCGA-C8-A12U-01A-31-A615-42	BRCA	ESCA_408	34	Breast (non-basal)
TCGA-AR-A0TV-01A-31-A615-42	BRCA	BRCA_46514	127	Breast (non-basal)				TCGA-A2-A0ES-01A-31-A615-42	BRCA	COAD_75	41	Breast (non-basal)
TCGA-BH-A0EE-01A-32-A617-42	BRCA	PRAD_27218	15	Breast (non-basal)				TCGA-A2-A0EW-01A-11-A615-42	BRCA	PRAD_10	31	Breast (non-basal)
TCGA-3C-AALJ-01A-11-A617-42	BRCA	PRAD_28996	53	Breast (non-basal)				TCGA-C8-A8HR-01A-31-A617-42	BRCA	THCA_116	10	Breast (non-basal)
TCGA-A2-A0CX-01A-31-A602-42	BRCA	CESC_14732	281	Breast (non-basal)				TCGA-BH-A0DV-01A-31-A615-42	BRCA	ESCA_338	14	Breast (non-basal)
TCGA-A2-A0YG-01A-11-A615-42	BRCA	BRCA_48579	7	Breast (non-basal)				TCGA-AO-A0JM-01A-31-A615-42	BRCA	LUAD_168	25	Breast (non-basal)
TCGA-C8-A130-01A-11-A615-42	BRCA	UCEC_30295	9	Breast (non-basal)				TCGA-A2-A0SW-01A-31-A615-42	BRCA	ESCA_339	7	Breast (non-basal)
TCGA-C8-A12Q-01A-31-A615-42	BRCA	SKCM_31743	113	Breast (non-basal)				TCGA-A2-A0EW-01A-11-A615-42	BRCA	STAD_114	61	Breast (non-basal)
TCGA-BH-A0BA-01A-31-A615-42	BRCA	PRAD_33919	3	Breast (non-basal)				TCGA-C8-A133-01A-11-A615-42	BRCA	ESCA_633	5	Breast (non-basal)
TCGA-C8-A137-01A-31-A615-42	BRCA	STAD_25402	5	Breast (non-basal)				TCGA-A2-A0CX-01A-31-A602-42	BRCA	ESCA_372	12	Breast (non-basal)
TCGA-AO-A0JG-01A-11-A615-42	BRCA	BRCA_52534	32	Breast (non-basal)				TCGA-BH-A0BZ-01A-11-A615-42	BRCA	LIHC_9	5	Breast (non-basal)
TCGA-BH-A1EV-01A-41-A615-42	BRCA	BRCA_65100	45	Breast (non-basal)				TCGA-C8-A12U-01A-31-A615-42	BRCA	ESCA_676	22	Breast (non-basal)
TCGA-A2-A0YH-01A-31-A615-42	BRCA	BRCA_98671	622	Breast (non-basal)				TCGA-AO-A0J8-01A-31-A615-42	BRCA	ACC_10	19	Breast (non-basal)
TCGA-BH-A0B1-01A-31-A615-42	BRCA	BLCA_7730	55	Breast (non-basal)				TCGA-AO-A03N-01B-31-A615-42	BRCA	UCEC_63	17	Breast (non-basal)
TCGA-C8-A12O-01A-31-A615-42	BRCA	STAD_82541	14	Breast (non-basal)				TCGA-AO-A03N-01B-31-A615-42	BRCA	ESCA_699	34	Breast (non-basal)
TCGA-A2-A0YH-01A-31-A615-42	BRCA	BRCA_80293	55	Breast (non-basal)				TCGA-C8-A12Y-01A-31-A615-42	BRCA	KIRC_76	76	Breast (non-basal)
TCGA-A2-A0YD-01A-31-A615-42	BRCA	PRAD_20261	28	Breast (non-basal)				TCGA-A2-A0T7-01A-31-A615-42	BRCA	ESCA_582	3	Breast (non-basal)
TCGA-A2-A0YF-01A-31-A615-42	BRCA	BLCA_53004	13	Breast (non-basal)				TCGA-A2-A0YC-01A-22-A615-42	BRCA	LIHC_40	38	Breast (non-basal)
TCGA-A2-A0YC-01A-22-A615-42	BRCA	ACC_20617	15	Breast (non-basal)				TCGA-4H-AAAK-01A-31-A617-42	BRCA	TGCT_97	8	Breast (non-basal)
TCGA-AO-A0JB-01A-31-A615-42	BRCA	UCEC_49844	32	Breast (non-basal)				TCGA-AQ-A04L-01A-21-A615-42	BRCA	ESCA_440	44	Breast (non-basal)
TCGA-BH-A0BA-01A-31-A615-42	BRCA	TGCT_35648	22	Breast (non-basal)				TCGA-BH-A0B5-01A-31-A615-42	BRCA	ESCA_389	15	Breast (non-basal)
TCGA-A8-A06N-01A-31-A602-42	BRCA	LUAD_100143	40	Breast (non-basal)				TCGA-BH-A0DV-01A-31-A615-42	BRCA	CESC_87	101	Breast (non-basal)
TCGA-C8-A8HR-01A-31-A617-42	BRCA	PRAD_59061	78	Breast (non-basal)				TCGA-A2-A0T7-01A-31-A615-42	BRCA	TGCT_124	2	Breast (non-basal)
TCGA-AR-A0TV-01A-31-A615-42	BRCA	BRCA_16433	141	Breast (non-basal)				TCGA-BH-A0BZ-01A-11-A615-42	BRCA	UCEC_127	66	Breast (non-basal)
TCGA-AO-A0JB-01A-31-A615-42	BRCA	BRCA_78005	134	Breast (non-basal)				TCGA-C8-A12O-01A-31-A615-42	BRCA	PCPG_93	28	Breast (non-basal)
TCGA-BH-A0BA-01A-31-A615-42	BRCA	LUAD_35978	14	Breast (non-basal)				TCGA-A2-A0T4-01A-11-A602-42	BRCA	ESCA_350	12	Breast (non-basal)
TCGA-D8-A13Z-01A-31-A615-42	BRCA	BLCA_31251	5	Breast (non-basal)				TCGA-A2-A0YC-01A-22-A615-42	BRCA	ESCA_578	24	Breast (non-basal)
TCGA-A2-A0SV-01A-31-A615-42	BRCA	BLCA_954	194	Breast (non-basal)				TCGA-A8-A08J-01A-31-A615-42	BRCA	CESC_62	37	Breast (non-basal)
TCGA-A2-A0YF-01A-31-A615-42	BRCA	KIRP_31732	5	Breast (non-basal)				TCGA-AO-A03N-01B-31-A615-42	BRCA	THCA_80	73	Breast (non-basal)
TCGA-AO-A03N-01B-31-A615-42	BRCA	PCPG_20997	8	Breast (non-basal)				TCGA-A2-A0SV-01A-31-A615-42	BRCA	PCPG_6	23	Breast (non-basal)
TCGA-BH-A0BA-01A-31-A615-42	BRCA	PRAD_28567	16	Breast (non-basal)				TCGA-C8-A12T-01A-31-A615-42	BRCA	UCEC_124	73	Breast (non-basal)
TCGA-A8-A06N-01A-31-A602-42	BRCA	PRAD_56740	50	Breast (non-basal)				TCGA-C8-A130-01A-11-A615-42	BRCA	ACC_67	29	Breast (non-basal)
TCGA-A8-A06N-01A-31-A602-42	BRCA	LIHC_39293	31	Breast (non-basal)				TCGA-C8-A12Q-01A-31-A615-42	BRCA	BLCA_156	213	Breast (non-basal)
TCGA-A2-A0T4-01A-41-A602-42	BRCA	KIRP_37351	4	Breast (non-basal)				TCGA-A2-A0YK-01A-11-A615-42	BRCA	ESCA_469	377	Breast (non-basal)
TCGA-BH-A0B1-01A-31-A615-42	BRCA	KIRP_47197	41	Breast (non-basal)				TCGA-A2-A0EW-01A-11-A615-42	BRCA	ESCA_537	18	Breast (non-basal)
TCGA-AO-A03N-01B-31-A615-42	BRCA	CHOL_30333	201	Breast (non-basal)				TCGA-BH-A0B1-01A-31-A615-42	BRCA	ESCA_327	9	Breast (non-basal)
TCGA-A2-A0YH-01A-31-A615-42	BRCA	THCA_66948	508	Breast (non-basal)				TCGA-A7-A13F-01A-31-A615-42	BRCA	ESCA_494	1	Breast (non-basal)
TCGA-C8-A8HR-01A-31-A617-42	BRCA	LUAD_29597	13	Breast (non-basal)				TCGA-A2-A0YD-01A-31-A615-42	BRCA	ESCA_339	22	Breast (non-basal)
TCGA-C8-A12U-01A-31-A615-42	BRCA	CHOL_16279	84	Breast (non-basal)				TCGA-A7-A0CH-01A-31-A602-42	BRCA	ESCA_567	226	Breast (non-basal)
TCGA-BH-A0BZ-01A-11-A615-42	BRCA	STAD_31774	173	Breast (non-basal)				TCGA-A2-A0EY-01A-32-A617-42	BRCA	STAD_100	18	Breast (non-basal)
TCGA-A8-A094-01A-31-A615-42	BRCA	COAD_43938	71	Breast (non-basal)				TCGA-A2-A0YD-01A-31-A615-42	BRCA	LGG_49	49	Breast (non-basal)
TCGA-BH-A0B1-01A-31-A615-42	BRCA	COAD_36110	52	Breast (non-basal)				TCGA-A2-A0EX-01A-31-A615-42	BRCA	ESCA_314	14	Breast (non-basal)
TCGA-D8-A13Z-01A-31-A615-42	BRCA	COAD_62338	81	Breast (non-basal)				TCGA-4H-AAAK-01A-31-A617-42	BRCA	STAD_212	3	Breast (non-basal)
TCGA-A2-A0T5-01A-41-A615-42	BRCA	PRAD_30110	31	Breast (non-basal)				TCGA-C8-A130-01A-11-A615-42	BRCA	ESCA_490	24	Breast (non-basal)
TCGA-D8-A13Z-01A-31-A615-42	BRCA	KIRP_49284	13	Breast (non-basal)				TCGA-A2-A0CX-01A-31-A602-42	BRCA	ESCA_422	6	Breast (non-basal)
TCGA-A2-A0T7-01A-31-A615-42	BRCA	HNSC_46344	39	Breast (non-basal)				TCGA-A2-A0EX-01A-31-A615-42	BRCA	ESCA_300	4	Breast (non-basal)
TCGA-A8-A094-01A-31-A615-42	BRCA	PCPG_49311	242	Breast (non-basal)				TCGA-BH-A0BZ-01A-11-A615-42	BRCA	ESCA_670	65	Breast (non-basal)
TCGA-AO-A0JG-01A-11-A615-42	BRCA	KIRP_30540	17	Breast (non-basal)				TCGA-AO-A0JG-01A-11-A615-42	BRCA	ESCA_313	4	Breast (non-basal)
TCGA-A2-A0ES-01A-31-A615-42	BRCA	PRAD_57509	13	Breast (non-basal)				TCGA-A7-A13F-01A-31-A615-42	BRCA	PCPG_119	27	Breast (non-basal)
TCGA-A8-A08J-01A-31-A615-42	BRCA	PRAD_28247	11	Breast (non-basal)				TCGA-A2-A0SV-01A-31-A615-42	BRCA	ESCA_711	27	Breast (non-basal)
TCGA-BH-A1EV-01A-41-A615-42	BRCA	PRAD_29506	529	Breast (non-basal)				TCGA-AO-A0JG-01A-11-A615-42	BRCA	CESC_44	653	Breast (non-basal)
TCGA-BH-A0DV-01A-31-A615-42	BRCA	PRAD_26720	9	Breast (non-basal)				TCGA-A2-A0T5-01A-41-A615-42	BRCA	ESCA_490	6	Breast (non-basal)
TCGA-A7-A0D9-01A-11-A615-42	BRCA	KIRP_31732	40	Breast (non-basal)				TCGA-AR-A0TV-01A-31-A615-42	BRCA	STAD_55	53	Breast (non-basal)
TCGA-BH-A0EE-01A-32-A617-42	BRCA	PCPG_59796	5	Breast (non-basal)				TCGA-BH-A0BZ-01A-11-A615-42	BRCA	ESCA_384	29	Breast (non-basal)
TCGA-A2-A0SX-01A-31-A615-42	BRCA	CESC_12576	72	Breast (basal)				TCGA-A2-A0YJ-01A-22-A615-42	BRCA	ESCA_336	11	Breast (basal)
TCGA-AO-A124-01A-31-A615-42	BRCA	SKCM_101148	177	Breast (basal)				TCGA-AR-A0U4-01A-41-A616-42	BRCA	ESCA_335	12	Breast (basal)
TCGA-A2-A4RX-01A-22-A616-42	BRCA	PRAD_8279	17	Breast (basal)				TCGA-A7-A13E-01A-31-A615-42	BRCA	ESCA_222	7	Breast (basal)
TCGA-S3-AA0Z-01A-31-A617-42	BRCA	PRAD_31293	2	Breast (basal)				TCGA-AO-A124-01A-31-A615-42	BRCA	ESCA_224	3	Breast (basal)
TCGA-BH-A0E0-01A-22-A615-42	BRCA	BRCA_46821	19	Breast (basal)				TCGA-BH-A0E0-01A-22-A615-42	BRCA	ESCA_582	12	Breast (basal)
TCGA-AR-A0TP-01A-31-A615-42	BRCA	LUAD_8752	3	Breast (basal)				TCGA-AR-A0U0-01A-31-A615-42	BRCA	ESCA_538	60	Breast (basal)
TCGA-AR-A0U4-01A-41-A616-42	BRCA	CESC_32906	104	Breast (basal)				TCGA-AO-A12F-01A-22-A616-42	BRCA	HNSC_91	6	Breast (basal)
TCGA-AR-A0TP-01A-31-A615-42	BRCA	PRAD_9773	1	Breast (basal)				TCGA-AR-A0U0-01A-31-A615-42	BRCA	TGCT_98	73	Breast (basal)
TCGA-C8-A12V-01A-31-A616-42	BRCA	PRAD_55960	29	Breast (basal)				TCGA-C8-A12K-01A-31-A615-42	BRCA	ESCA_361	25	Breast (basal)
TCGA-AO-A12F-01A-22-A616-42	BRCA	CHOL_15241	0	Breast (basal)				TCGA-BH-A0E0-01A-22-A615-42	BRCA	BRCA_14	45	Breast (basal)
TCGA-A2-A0SX-01A-31-A615-42	BRCA	PRAD_10639	90	Breast (basal)				TCGA-A2-A4RX-01A-22-A616-42	BRCA	THCA_106	13	Breast (basal)
TCGA-A2-A4RX-01A-22-A616-42	BRCA	BRCA_5054	4	Breast (basal)				TCGA-AR-A0U4-01A-41-A616-42	BRCA	ESCA_462	87	Breast (basal)
TCGA-A2-A0YJ-01A-22-A615-42	BRCA	PRAD_30110	27	Breast (basal)				TCGA-A2-A0YJ-01A-22-A615-42	BRCA	LGG_84	24	Breast (basal)
TCGA-AO-A124-01A-31-A615-42	BRCA	BRCA_123100	53	Breast (basal)				TCGA-AR-A0U4-01A-41-A616-42	BRCA	ESCA_565	145	Breast (basal)
TCGA-A7-A13E-01A-31-A615-42	BRCA	LIHC_64784	5	Breast (basal)				TCGA-A7-A13E-01A-31-A615-42	BRCA	CHOL_87	34	Breast (basal)
TCGA-C8-A12V-01A-31-A616-42	BRCA	PRAD_33120	9	Breast (basal)				TCGA-AO-A124-01A-31-A615-42	BRCA	BLCA_50	64	Breast (basal)
TCGA-A2-A0SX-01A-31-A615-42	BRCA	LUAD_47633	19	Breast (basal)				TCGA-A7-A13E-01A-31-A615-42	BRCA	ESCA_680	14	Breast (basal)
TCGA-C8-A12V-01A-31-A616-42	BRCA	LGG_79943	29	Breast (basal)				TCGA-A2-A0YJ-01A-22-A615-42	BRCA	ESCA_684	46	Breast (basal)
TCGA-A2-A4RX-01A-22-A616-42	BRCA	LUAD_100143	15	Breast (basal)				TCGA-A7-A13E-01A-31-A615-42	BRCA	ESCA_533	25	Breast (basal)
TCGA-BH-A0E0-01A-22-A615-42	BRCA	ACC_6882	5	Breast (basal)				TCGA-C8-A12V-01A-31-A616-42	BRCA	ESCA_489	6	Breast (basal)
TCGA-C8-A12V-01A-31-A616-42	BRCA	BRCA_66802	109	Breast (basal)				TCGA-C8-A12V-01A-31-A616-42	BRCA	ESCA_337	15	Breast (basal)
TCGA-S3-AA0Z-01A-31-A617-42	BRCA	PRAD_31122	7	Breast (basal)				TCGA-A2-A0YJ-01A-22-A615-42	BRCA	ESCA_298	2	Breast (basal)
TCGA-C8-A12V-01A-31-A616-42	BRCA	CESC_15086	9	Breast (basal)				TCGA-AR-A0U0-01A-31-A615-42	BRCA	ESCA_308	98	Breast (basal)
TCGA-BH-A0E0-01A-22-A615-42	BRCA	PRAD_29507	12	Breast (basal)				TCGA-S3-AA0Z-01A-31-A617-42	BRCA	PRAD_44	75	Breast (basal)
TCGA-A2-A0SX-01A-31-A615-42	BRCA	ACC_24594	24	Breast (basal)				TCGA-AR-A0TP-01A-31-A615-42	BRCA	ESCA_386	2	Breast (basal)
TCGA-A7-A13E-01A-31-A615-42	BRCA	BRCA_47602	8	Breast (basal)				TCGA-S3-AA0Z-01A-31-A617-42	BRCA	ESCA_356	13	Breast (basal)
TCGA-C8-A12V-01A-31-A616-42	BRCA	BLCA_52168	45	Breast (basal)				TCGA-AO-A12F-01A-22-A616-42	BRCA	LGG_47	21	Breast (basal)
TCGA-AO-A12F-01A-22-A616-42	BRCA	LUAD_76259	8	Breast (basal)				TCGA-AR-A0U4-01A-41-A616-42	BRCA	ESCA_253	16	Breast (basal)
TCGA-AR-A0U4-01A-41-A616-42	BRCA	LIHC_45591	9	Breast (basal)				TCGA-A7-A13E-01A-31-A615-42	BRCA	ESCA_356	14	Breast (basal)
TCGA-A2-A0YJ-01A-22-A615-42	BRCA	MESO_20564	12	Breast (basal)				TCGA-AO-A124-01A-31-A615-42	BRCA	ESCA_536	17	Breast (basal)
TCGA-BH-A0E0-01A-22-A615-42	BRCA	PRAD_55971	3	Breast (basal)				TCGA-C8-A12V-01A-31-A616-42	BRCA	THCA_106	15	Breast (basal)
TCGA-AR-A0U4-01A-41-A616-42	BRCA	GBM_41860	93	Breast (basal)				TCGA-A2-A0SX-01A-31-A615-42	BRCA	CHOL_85	55	Breast (basal)
TCGA-AO-A124-01A-31-A615-42	BRCA	BRCA_43368	4	Breast (basal)				TCGA-AO-A124-01A-31-A615-42	BRCA	ESCA_290	7	Breast (basal)
TCGA-A2-A0SX-01A-31-A615-42	BRCA	LUAD_38191	5	Breast (basal)				TCGA-AR-A0TP-01A-31-A615-42	BRCA	LUAD_203	13	Breast (basal)
TCGA-AR-A0U4-01A-41-A616-42	BRCA	PRAD_29354	7	Breast (basal)				TCGA-AR-A0TP-01A-31-A615-42	BRCA	ESCA_399	1	Breast (basal)
TCGA-AR-A0TP-01A-31-A615-42	BRCA	COAD_9274	100	Breast (basal)				TCGA-A2-A0YJ-01A-22-A615-42	BRCA	ESCA_678	20	Breast (basal)
TCGA-AO-A124-01A-31-A615-42	BRCA	PCPG_27168	22	Breast (basal)				TCGA-A2-A0YJ-01A-22-A615-42	BRCA	HNSC_125	40	Breast (basal)
TCGA-A2-A0YJ-01A-22-A615-42	BRCA	COAD_36718	8	Breast (basal)				TCGA-AO-A12F-01A-22-A616-42	BRCA	BLCA_127	6	Breast (basal)
TCGA-BH-A0E0-01A-22-A615-42	BRCA	CESC_15081	36	Breast (basal)				TCGA-AR-A0U4-01A-41-A616-42	BRCA	ESCA_667	34	Breast (basal)
TCGA-S3-AA0Z-01A-31-A617-42	BRCA	PRAD_22478	15	Breast (basal)				TCGA-A2-A4RX-01A-22-A616-42	BRCA	SKCM_70	78	Breast (basal)
TCGA-A7-A13E-01A-31-A615-42	BRCA	BLCA_26552	5	Breast (basal)				TCGA-A2-A0SX-01A-31-A615-42	BRCA	ACC_91	30	Breast (basal)
TCGA-S3-AA0Z-01A-31-A617-42	BRCA	CESC_14679	13	Breast (basal)				TCGA-A2-A0SX-01A-31-A615-42	BRCA	TGCT_57	35	Breast (basal)
TCGA-AO-A124-01A-31-A615-42	BRCA	BLCA_53004	19	Breast (basal)				TCGA-AO-A124-01A-31-A615-42	BRCA	LGG_99	7	Breast (basal)
TCGA-A2-A4RX-01A-22-A616-42	BRCA	COAD_62338	9	Breast (basal)				TCGA-A2-A0YJ-01A-22-A615-42	BRCA	ESCA_218	30	Breast (basal)
TCGA-A2-A0YJ-01A-22-A615-42	BRCA	PRAD_28247	7	Breast (basal)				TCGA-A2-A0SX-01A-31-A615-42	BRCA	COAD_106	46	Breast (basal)
TCGA-AR-A0U4-01A-41-A616-42	BRCA	PRAD_54391	12	Breast (basal)				TCGA-A2-A0SX-01A-31-A615-42	BRCA	ESCA_361	27	Breast (basal)
TCGA-A7-A13E-01A-31-A615-42	BRCA	PRAD_33287	10	Breast (basal)				TCGA-A2-A4RX-01A-22-A616-42	BRCA	ESCA_493	7	Breast (basal)
TCGA-S3-AA0Z-01A-31-A617-42	BRCA	MESO_39983	28	Breast (basal)				TCGA-AO-A124-01A-31-A615-42	BRCA	ESCA_567	47	Breast (basal)
TCGA-S3-AA0Z-01A-31-A617-42	BRCA	PRAD_33875	5	Breast (basal)				TCGA-AR-A0U0-01A-31-A615-42	BRCA	CHOL_45	119	Breast (basal)
TCGA-AR-A0U0-01A-31-A615-42	BRCA	PRAD_23659	3	Breast (basal)				TCGA-S3-AA0Z-01A-31-A617-42	BRCA	LUAD_162	135	Breast (basal)
TCGA-A2-A0SX-01A-31-A615-42	BRCA	BRCA_109714	11	Breast (basal)				TCGA-A2-A0SX-01A-31-A615-42	BRCA	ESCA_669	21	Breast (basal)
TCGA-AR-A0TP-01A-31-A615-42	BRCA	ACC_19902	1	Breast (basal)				TCGA-S3-AA0Z-01A-31-A617-42	BRCA	CESC_74	64	Breast (basal)
TCGA-AR-A0U4-01A-41-A616-42	BRCA	COAD_81963	112	Breast (basal)				TCGA-AR-A0U0-01A-31-A615-42	BRCA	ESCA_327	9	Breast (basal)
TCGA-A2-A0YJ-01A-22-A615-42	BRCA	SKCM_60865	132	Breast (basal)				TCGA-AO-A124-01A-31-A615-42	BRCA	CHOL_35	257	Breast (basal)
TCGA-AR-A0U0-01A-31-A615-42	BRCA	PRAD_31293	0	Breast (basal)				TCGA-AR-A0U0-01A-31-A615-42	BRCA	ACC_96	9	Breast (basal)
TCGA-C8-A12V-01A-31-A616-42	BRCA	ESCA_64377	19	Breast (basal)				TCGA-S3-AA0Z-01A-31-A617-42	BRCA	PRAD_201	14	Breast (basal)
TCGA-AR-A0U0-01A-31-A615-42	BRCA	UCEC_30215	7	Breast (basal)				TCGA-A2-A4RX-01A-22-A616-42	BRCA	TGCT_117	59	Breast (basal)
TCGA-BH-A0E0-01A-22-A615-42	BRCA	TGCT_5926	5	Breast (basal)				TCGA-AO-A124-01A-31-A615-42	BRCA	PCPG_23	61	Breast (basal)
TCGA-C8-A12V-01A-31-A616-42	BRCA	PRAD_65350	27	Breast (basal)				TCGA-AR-A0TP-01A-31-A615-42	BRCA	THCA_121	10	Breast (basal)
TCGA-AR-A0TP-01A-31-A615-42	BRCA	MESO_25223	8	Breast (basal)				TCGA-A2-A4RX-01A-22-A616-42	BRCA	ESCA_505	14	Breast (basal)
TCGA-BH-A0E0-01A-22-A615-42	BRCA	PRAD_33869	142	Breast (basal)				TCGA-AO-A124-01A-31-A615-42	BRCA	PCPG_22	26	Breast (basal)
TCGA-AR-A0U0-01A-31-A615-42	BRCA	LIHC_119124	1	Breast (basal)				TCGA-A2-A0YJ-01A-22-A615-42	BRCA	CHOL_60	18	Breast (basal)
TCGA-A2-A4RX-01A-22-A616-42	BRCA	PCPG_20997	4	Breast (basal)				TCGA-AR-A0TP-01A-31-A615-42	BRCA	ESCA_455	3	Breast (basal)
TCGA-A2-A4RX-01A-22-A616-42	BRCA	THCA_7168	18	Breast (basal)				TCGA-AR-A0TP-01A-31-A615-42	BRCA	ESCA_309	3	Breast (basal)
TCGA-C8-A12V-01A-31-A616-42	BRCA	GBM_41860	162	Breast (basal)				TCGA-C8-A12V-01A-31-A616-42	BRCA	CHOL_17	85	Breast (basal)
TCGA-AO-A12F-01A-22-A616-42	BRCA	ACC_26922	37	Breast (basal)				TCGA-AO-A124-01A-31-A615-42	BRCA	BRCA_285	29	Breast (basal)
TCGA-A2-A0YJ-01A-22-A615-42	BRCA	BRCA_51769	6	Breast (basal)				TCGA-AO-A124-01A-31-A615-42	BRCA	ESCA_641	1	Breast (basal)
TCGA-A2-A4RX-01A-22-A616-42	BRCA	ESCA_60446	19	Breast (basal)				TCGA-A7-A13E-01A-31-A615-42	BRCA	ESCA_273	8	Breast (basal)
TCGA-AO-A124-01A-31-A615-42	BRCA	KIRP_44458	9	Breast (basal)				TCGA-BH-A0E0-01A-22-A615-42	BRCA	PRAD_38	13	Breast (basal)
TCGA-AO-A12F-01A-22-A616-42	BRCA	MESO_20144	33	Breast (basal)				TCGA-A2-A0YJ-01A-22-A615-42	BRCA	STAD_35	37	Breast (basal)
TCGA-A2-A0SX-01A-31-A615-42	BRCA	CHOL_5331	139	Breast (basal)				TCGA-AR-A0TP-01A-31-A615-42	BRCA	CESC_91	8	Breast (basal)
TCGA-AR-A0U0-01A-31-A615-42	BRCA	BRCA_67911	9	Breast (basal)				TCGA-AR-A0U0-01A-31-A615-42	BRCA	CHOL_87	14	Breast (basal)
TCGA-AO-A12F-01A-22-A616-42	BRCA	CESC_21309	12	Breast (basal)				TCGA-A2-A0YJ-01A-22-A615-42	BRCA	THCA_67	16	Breast (basal)
TCGA-AR-A0U0-01A-31-A615-42	BRCA	UCEC_25392	6	Breast (basal)				TCGA-A7-A13E-01A-31-A615-42	BRCA	COAD_225	193	Breast (basal)
TCGA-S3-AA0Z-01A-31-A617-42	BRCA	KIRC_21776	349	Breast (basal)				TCGA-AR-A0U4-01A-41-A616-42	BRCA	CHOL_38	41	Breast (basal)
TCGA-C8-A12V-01A-31-A616-42	BRCA	SKCM_55678	23	Breast (basal)				TCGA-S3-AA0Z-01A-31-A617-42	BRCA	LGG_19	291	Breast (basal)
TCGA-AR-A0U0-01A-31-A615-42	BRCA	KIRP_61916	296	Breast (basal)				TCGA-A2-A0SX-01A-31-A615-42	BRCA	BRCA_231	12	Breast (basal)
TCGA-A2-A4RX-01A-22-A616-42	BRCA	LUAD_53113	12	Breast (basal)				TCGA-C8-A12V-01A-31-A616-42	BRCA	ESCA_321	3	Breast (basal)
TCGA-AO-A12F-01A-22-A616-42	BRCA	STAD_53186	47	Breast (basal)				TCGA-S3-AA0Z-01A-31-A617-42	BRCA	LIHC_52	92	Breast (basal)
TCGA-AR-A0TP-01A-31-A615-42	BRCA	PRAD_80012	3	Breast (basal)				TCGA-A2-A4RX-01A-22-A616-42	BRCA	ESCA_301	7	Breast (basal)
TCGA-C8-A12V-01A-31-A616-42	BRCA	LUSC_36555	3	Breast (basal)				TCGA-A2-A4RX-01A-22-A616-42	BRCA	PCPG_61	186	Breast (basal)
TCGA-S3-AA0Z-01A-31-A617-42	BRCA	CHOL_14360	8	Breast (basal)				TCGA-A2-A4RX-01A-22-A616-42	BRCA	THCA_126	13	Breast (basal)
TCGA-A2-A0SX-01A-31-A615-42	BRCA	PRAD_33380	16	Breast (basal)				TCGA-A2-A0SX-01A-31-A615-42	BRCA	KIRC_38	72	Breast (basal)
TCGA-AR-A0U0-01A-31-A615-42	BRCA	CHOL_14360	6	Breast (basal)				TCGA-A2-A4RX-01A-22-A616-42	BRCA	ESCA_289	25	Breast (basal)
TCGA-AO-A12F-01A-22-A616-42	BRCA	SKCM_26041	99	Breast (basal)				TCGA-AR-A0U4-01A-41-A616-42	BRCA	ACC_10	33	Breast (basal)
TCGA-AO-A12F-01A-22-A616-42	BRCA	STAD_40022	3	Breast (basal)				TCGA-A2-A0YJ-01A-22-A615-42	BRCA	LIHC_108	5	Breast (basal)
TCGA-AR-A0U4-01A-41-A616-42	BRCA	LUAD_100143	350	Breast (basal)				TCGA-AO-A12F-01A-22-A616-42	BRCA	TGCT_2	28	Breast (basal)
TCGA-A2-A4RX-01A-22-A616-42	BRCA	LUSC_28991	195	Breast (basal)				TCGA-A2-A0YJ-01A-22-A615-42	BRCA	ESCA_356	15	Breast (basal)
TCGA-A2-A0YJ-01A-22-A615-42	BRCA	BRCA_110475	14	Breast (basal)				TCGA-A7-A13E-01A-31-A615-42	BRCA	ESCA_371	22	Breast (basal)
TCGA-C8-A12K-01A-31-A615-42	BRCA	BRCA_43239	47	Breast (basal)				TCGA-A7-A13E-01A-31-A615-42	BRCA	BRCA_144	45	Breast (basal)
TCGA-C8-A12K-01A-31-A615-42	BRCA	BLCA_28939	14	Breast (basal)				TCGA-AO-A12F-01A-22-A616-42	BRCA	KIRP_79	4	Breast (basal)
TCGA-C8-A12V-01A-31-A616-42	BRCA	THCA_27686	176	Breast (basal)				TCGA-AR-A0U0-01A-31-A615-42	BRCA	THCA_9	9	Breast (basal)
TCGA-AR-A0TP-01A-31-A615-42	BRCA	BRCA_66063	0	Breast (basal)				TCGA-AR-A0U0-01A-31-A615-42	BRCA	BRCA_172	11	Breast (basal)
TCGA-AR-A0U0-01A-31-A615-42	BRCA	PRAD_28848	0	Breast (basal)				TCGA-AO-A12F-01A-22-A616-42	BRCA	ACC_73	1	Breast (basal)
TCGA-AR-A0TP-01A-31-A615-42	BRCA	PRAD_29506	20	Breast (basal)				TCGA-A2-A4RX-01A-22-A616-42	BRCA	HNSC_140	10	Breast (basal)
TCGA-C8-A12V-01A-31-A616-42	BRCA	SKCM_10749	6	Breast (basal)				TCGA-A2-A0SX-01A-31-A615-42	BRCA	BLCA_26	67	Breast (basal)
TCGA-AR-A0U0-01A-31-A615-42	BRCA	PRAD_27066	21	Breast (basal)				TCGA-BH-A0E0-01A-22-A615-42	BRCA	ESCA_294	6	Breast (basal)
TCGA-S3-AA0Z-01A-31-A617-42	BRCA	PRAD_27218	8	Breast (basal)				TCGA-C8-A12V-01A-31-A616-42	BRCA	ESCA_560	18	Breast (basal)
TCGA-A2-A4RX-01A-22-A616-42	BRCA	CESC_13079	87	Breast (basal)				TCGA-A2-A4RX-01A-22-A616-42	BRCA	ESCA_516	7	Breast (basal)
TCGA-AO-A12F-01A-22-A616-42	BRCA	SKCM_49133	18	Breast (basal)				TCGA-AR-A0U4-01A-41-A616-42	BRCA	ESCA_710	45	Breast (basal)
TCGA-C8-A12V-01A-31-A616-42	BRCA	CHOL_16279	231	Breast (basal)				TCGA-A7-A13E-01A-31-A615-42	BRCA	CHOL_117	46	Breast (basal)
TCGA-AO-A12F-01A-22-A616-42	BRCA	COAD_33332	2	Breast (basal)				TCGA-AO-A124-01A-31-A615-42	BRCA	ESCA_688	8	Breast (basal)
TCGA-A2-A4RX-01A-22-A616-42	BRCA	PRAD_22742	10	Breast (basal)				TCGA-AO-A124-01A-31-A615-42	BRCA	BRCA_173	19	Breast (basal)
TCGA-A2-A4RX-01A-22-A616-42	BRCA	BRCA_65525	23	Breast (basal)				TCGA-A2-A4RX-01A-22-A616-42	BRCA	ESCA_730	17	Breast (basal)
TCGA-A2-A0SX-01A-31-A615-42	BRCA	PRAD_7497	17	Breast (basal)				TCGA-AO-A12F-01A-22-A616-42	BRCA	ESCA_309	3	Breast (basal)
TCGA-AR-A0U4-01A-41-A616-42	BRCA	CESC_5798	34	Breast (basal)				TCGA-C8-A12V-01A-31-A616-42	BRCA	ESCA_286	8	Breast (basal)
TCGA-AR-A0U4-01A-41-A616-42	BRCA	PRAD_58106	28	Breast (basal)				TCGA-AO-A124-01A-31-A615-42	BRCA	ESCA_613	7	Breast (basal)
TCGA-A2-A4RX-01A-22-A616-42	BRCA	BRCA_12931	4	Breast (basal)				TCGA-S3-AA0Z-01A-31-A617-42	BRCA	ESCA_312	12	Breast (basal)
TCGA-A2-A0YJ-01A-22-A615-42	BRCA	STAD_53186	49	Breast (basal)				TCGA-AR-A0U4-01A-41-A616-42	BRCA	PRAD_96	34	Breast (basal)
TCGA-A2-A0SX-01A-31-A615-42	BRCA	MESO_26590	46	Breast (basal)				TCGA-A7-A13E-01A-31-A615-42	BRCA	KIRC_51	77	Breast (basal)
TCGA-S3-AA0Z-01A-31-A617-42	BRCA	UCEC_62407	34	Breast (basal)				TCGA-AR-A0U4-01A-41-A616-42	BRCA	ESCA_651	37	Breast (basal)
TCGA-AR-A0U0-01A-31-A615-42	BRCA	PRAD_74694	25	Breast (basal)				TCGA-AO-A124-01A-31-A615-42	BRCA	ESCA_530	6	Breast (basal)
TCGA-S3-AA0Z-01A-31-A617-42	BRCA	STAD_28201	11	Breast (basal)				TCGA-AR-A0TP-01A-31-A615-42	BRCA	ACC_2	7	Breast (basal)
TCGA-C8-A12V-01A-31-A616-42	BRCA	BRCA_47417	12	Breast (basal)				TCGA-AR-A0U4-01A-41-A616-42	BRCA	ESCA_442	26	Breast (basal)
TCGA-AR-A0U0-01A-31-A615-42	BRCA	COAD_39334	9	Breast (basal)				TCGA-AR-A0U0-01A-31-A615-42	BRCA	COAD_92	36	Breast (basal)
TCGA-A2-A0YJ-01A-22-A615-42	BRCA	BLCA_35916	22	Breast (basal)				TCGA-BH-A0E0-01A-22-A615-42	BRCA	CHOL_123	95	Breast (basal)
TCGA-C8-A12K-01A-31-A615-42	BRCA	THCA_20606	20	Breast (basal)				TCGA-AR-A0TP-01A-31-A615-42	BRCA	ESCA_578	17	Breast (basal)
TCGA-BH-A0E0-01A-22-A615-42	BRCA	LUAD_40377	4	Breast (basal)				TCGA-AR-A0U0-01A-31-A615-42	BRCA	LGG_2	74	Breast (basal)
TCGA-AO-A12F-01A-22-A616-42	BRCA	BRCA_47602	2	Breast (basal)				TCGA-A7-A13E-01A-31-A615-42	BRCA	BLCA_107	138	Breast (basal)
TCGA-A2-A0SX-01A-31-A615-42	BRCA	LUSC_23630	14	Breast (basal)				TCGA-A2-A0YJ-01A-22-A615-42	BRCA	CESC_72	207	Breast (basal)
TCGA-A7-A13E-01A-31-A615-42	BRCA	PCPG_49311	2	Breast (basal)				TCGA-A2-A4RX-01A-22-A616-42	BRCA	ESCA_321	10	Breast (basal)
TCGA-A2-A4RX-01A-22-A616-42	BRCA	COAD_7875	36	Breast (basal)				TCGA-C8-A12V-01A-31-A616-42	BRCA	ESCA_560	31	Breast (basal)
TCGA-AO-A12F-01A-22-A616-42	BRCA	PRAD_36604	5	Breast (basal)				TCGA-C8-A12K-01A-31-A615-42	BRCA	KIRC_42	406	Breast (basal)
TCGA-AO-A12F-01A-22-A616-42	BRCA	BRCA_68390	13	Breast (basal)				TCGA-A2-A0YJ-01A-22-A615-42	BRCA	PCPG_115	15	Breast (basal)
TCGA-A2-A4RX-01A-22-A616-42	BRCA	HNSC_817	110	Breast (basal)				TCGA-BH-A0E0-01A-22-A615-42	BRCA	KIRP_3	1	Breast (basal)
TCGA-C8-A12V-01A-31-A616-42	BRCA	BRCA_114948	9	Breast (basal)				TCGA-A7-A13E-01A-31-A615-42	BRCA	COAD_106	42	Breast (basal)
TCGA-S3-AA0Z-01A-31-A617-42	BRCA	BRCA_67912	11	Breast (basal)				TCGA-AR-A0TP-01A-31-A615-42	BRCA	ESCA_387	2	Breast (basal)
TCGA-AO-A124-01A-31-A615-42	BRCA	LUSC_26498	11	Breast (basal)				TCGA-AO-A12F-01A-22-A616-42	BRCA	TGCT_86	2	Breast (basal)
TCGA-S3-AA0Z-01A-31-A617-42	BRCA	ACC_20617	8	Breast (basal)				TCGA-AO-A124-01A-31-A615-42	BRCA	ESCA_285	3	Breast (basal)
TCGA-A2-A0SX-01A-31-A615-42	BRCA	BLCA_73783	19	Breast (basal)				TCGA-AR-A0TP-01A-31-A615-42	BRCA	ESCA_683	12	Breast (basal)
TCGA-A2-A4RX-01A-22-A616-42	BRCA	LIHC_39293	16	Breast (basal)				TCGA-AO-A12F-01A-22-A616-42	BRCA	ESCA_279	2	Breast (basal)
TCGA-AR-A0U4-01A-41-A616-42	BRCA	THCA_47685	29	Breast (basal)				TCGA-AO-A12F-01A-22-A616-42	BRCA	BRCA_150	3	Breast (basal)
TCGA-AR-A0TP-01A-31-A615-42	BRCA	COAD_33642	1	Breast (basal)				TCGA-AO-A124-01A-31-A615-42	BRCA	ESCA_252	4	Breast (basal)
TCGA-S3-AA0Z-01A-31-A617-42	BRCA	COAD_938	233	Breast (basal)				TCGA-C8-A12K-01A-31-A615-42	BRCA	ESCA_385	1	Breast (basal)
TCGA-AR-A0TP-01A-31-A615-42	BRCA	BLCA_73108	0	Breast (basal)				TCGA-AO-A124-01A-31-A615-42	BRCA	ESCA_423	6	Breast (basal)
TCGA-S3-AA0Z-01A-31-A617-42	BRCA	PRAD_56220	211	Breast (basal)				TCGA-AO-A12F-01A-22-A616-42	BRCA	ESCA_402	2	Breast (basal)
TCGA-AR-A0TP-01A-31-A615-42	BRCA	BRCA_110645	1881	Breast (basal)				TCGA-AO-A12F-01A-22-A616-42	BRCA	ESCA_646	5	Breast (basal)
TCGA-AR-A0TP-01A-31-A615-42	BRCA	BRCA_112598	56	Breast (basal)				TCGA-A2-A4RX-01A-22-A616-42	BRCA	ESCA_703	50	Breast (basal)
TCGA-S3-AA0Z-01A-31-A617-42	BRCA	BLCA_35916	47	Breast (basal)				TCGA-A7-A13E-01A-31-A615-42	BRCA	PCPG_40	46	Breast (basal)
TCGA-S3-AA0Z-01A-31-A617-42	BRCA	LUSC_25472	14	Breast (basal)				TCGA-A2-A0SX-01A-31-A615-42	BRCA	PRAD_40	10	Breast (basal)
TCGA-C8-A12K-01A-31-A615-42	BRCA	BLCA_25632	11	Breast (basal)				TCGA-C8-A12K-01A-31-A615-42	BRCA	LUAD_134	34	Breast (basal)
TCGA-C8-A12K-01A-31-A615-42	BRCA	LIHC_13364	5	Breast (basal)				TCGA-C8-A12K-01A-31-A615-42	BRCA	ESCA_104	36	Breast (basal)
TCGA-C8-A12V-01A-31-A616-42	BRCA	COAD_938	136	Breast (basal)				TCGA-BH-A0E0-01A-22-A615-42	BRCA	ESCA_493	42	Breast (basal)
TCGA-BH-A0E0-01A-22-A615-42	BRCA	PRAD_46170	20	Breast (basal)				TCGA-AR-A0TP-01A-31-A615-42	BRCA	LGG_2	58	Breast (basal)
TCGA-C8-A12K-01A-31-A615-42	BRCA	BRCA_113793	39	Breast (basal)				TCGA-A2-A4RX-01A-22-A616-42	BRCA	ESCA_425	12	Breast (basal)
TCGA-BH-A0E0-01A-22-A615-42	BRCA	KIRP_42306	63	Breast (basal)				TCGA-C8-A12K-01A-31-A615-42	BRCA	COAD_241	52	Breast (basal)
TCGA-A7-A13E-01A-31-A615-42	BRCA	PRAD_66593	2	Breast (basal)				TCGA-A2-A4RX-01A-22-A616-42	BRCA	ESCA_534	28	Breast (basal)
TCGA-C8-A12V-01A-31-A616-42	BRCA	BRCA_46514	19	Breast (basal)				TCGA-A2-A0SX-01A-31-A615-42	BRCA	ESCA_585	16	Breast (basal)
TCGA-A2-A0SX-01A-31-A615-42	BRCA	THCA_23969	11	Breast (basal)				TCGA-A2-A4RX-01A-22-A616-42	BRCA	CESC_123	125	Breast (basal)
TCGA-A7-A13E-01A-31-A615-42	BRCA	BRCA_72674	2	Breast (basal)				TCGA-AR-A0U4-01A-41-A616-42	BRCA	ESCA_321	14	Breast (basal)
TCGA-AR-A0U4-01A-41-A616-42	BRCA	BLCA_32781	9	Breast (basal)				TCGA-AO-A12F-01A-22-A616-42	BRCA	ESCA_334	1	Breast (basal)
TCGA-AR-A0U4-01A-41-A616-42	BRCA	PRAD_28153	45	Breast (basal)				TCGA-C8-A12K-01A-31-A615-42	BRCA	BRCA_286	22	Breast (basal)
TCGA-AO-A12F-01A-22-A616-42	BRCA	CHOL_17808	4	Breast (basal)				TCGA-C8-A12K-01A-31-A615-42	BRCA	ESCA_716	17	Breast (basal)
TCGA-AR-A0U0-01A-31-A615-42	BRCA	LUSC_64834	86	Breast (basal)				TCGA-A2-A0SX-01A-31-A615-42	BRCA	ESCA_512	16	Breast (basal)
TCGA-A2-A0SX-01A-31-A615-42	BRCA	STAD_63295	50	Breast (basal)				TCGA-A7-A13E-01A-31-A615-42	BRCA	ESCA_221	9	Breast (basal)
TCGA-AR-A0TP-01A-31-A615-42	BRCA	BLCA_36049	7	Breast (basal)				TCGA-C8-A12K-01A-31-A615-42	BRCA	BRCA_247	15	Breast (basal)
TCGA-A2-A4RX-01A-22-A616-42	BRCA	MESO_578	57	Breast (basal)				TCGA-S3-AA0Z-01A-31-A617-42	BRCA	ESCA_439	3	Breast (basal)
TCGA-AR-A0U0-01A-31-A615-42	BRCA	BRCA_47602	4	Breast (basal)				TCGA-A2-A0YJ-01A-22-A615-42	BRCA	PRAD_149	409	Breast (basal)
TCGA-A7-A13E-01A-31-A615-42	BRCA	BRCA_51459	2	Breast (basal)				TCGA-A7-A13E-01A-31-A615-42	BRCA	ESCA_170	58	Breast (basal)
TCGA-AO-A12F-01A-22-A616-42	BRCA	PRAD_39393	21	Breast (basal)				TCGA-S3-AA0Z-01A-31-A617-42	BRCA	ESCA_455	10	Breast (basal)
TCGA-C8-A12V-01A-31-A616-42	BRCA	SKCM_19013	10	Breast (basal)				TCGA-AR-A0U4-01A-41-A616-42	BRCA	ESCA_413	25	Breast (basal)
TCGA-BH-A0E0-01A-22-A615-42	BRCA	THCA_66948	249	Breast (basal)				TCGA-S3-AA0Z-01A-31-A617-42	BRCA	LIHC_152	15	Breast (basal)
TCGA-A2-A4RX-01A-22-A616-42	BRCA	UCEC_28656	14	Breast (basal)				TCGA-AR-A0U0-01A-31-A615-42	BRCA	BRCA_26	68	Breast (basal)
TCGA-A2-A4RX-01A-22-A616-42	BRCA	CHOL_20290	25	Breast (basal)				TCGA-A2-A4RX-01A-22-A616-42	BRCA	PCPG_24	24	Breast (basal)
TCGA-AR-A0U4-01A-41-A616-42	BRCA	BLCA_32290	51	Breast (basal)				TCGA-A2-A4RX-01A-22-A616-42	BRCA	KIRP_73	25	Breast (basal)
TCGA-C8-A12K-01A-31-A615-42	BRCA	BLCA_35865	120	Breast (basal)				TCGA-BH-A0E0-01A-22-A615-42	BRCA	ESCA_237	21	Breast (basal)
TCGA-C8-A12V-01A-31-A616-42	BRCA	THCA_30626	17	Breast (basal)				TCGA-A2-A4RX-01A-22-A616-42	BRCA	ESCA_255	29	Breast (basal)
TCGA-A2-A4RX-01A-22-A616-42	BRCA	BRCA_110906	7	Breast (basal)				TCGA-A2-A0SX-01A-31-A615-42	BRCA	THCA_126	13	Breast (basal)
TCGA-AR-A0TP-01A-31-A615-42	BRCA	STAD_33894	8	Breast (basal)				TCGA-C8-A12V-01A-31-A616-42	BRCA	ESCA_551	729	Breast (basal)
TCGA-C8-A12V-01A-31-A616-42	BRCA	BLCA_7730	6	Breast (basal)				TCGA-C8-A12V-01A-31-A616-42	BRCA	ESCA_717	16	Breast (basal)
TCGA-S3-AA0Z-01A-31-A617-42	BRCA	CHOL_16279	79	Breast (basal)				TCGA-BH-A0E0-01A-22-A615-42	BRCA	SKCM_19	14	Breast (basal)
TCGA-AR-A0TP-01A-31-A615-42	BRCA	CESC_14870	5	Breast (basal)				TCGA-AO-A124-01A-31-A615-42	BRCA	ESCA_401	7	Breast (basal)
TCGA-A2-A4RX-01A-22-A616-42	BRCA	KIRP_49284	12	Breast (basal)				TCGA-A2-A0SX-01A-31-A615-42	BRCA	ESCA_225	9	Breast (basal)
TCGA-S3-AA0Z-01A-31-A617-42	BRCA	BRCA_54682	10	Breast (basal)				TCGA-A2-A0YJ-01A-22-A615-42	BRCA	THCA_106	8	Breast (basal)
TCGA-AR-A0U0-01A-31-A615-42	BRCA	TGCT_5926	2	Breast (basal)				TCGA-A2-A4RX-01A-22-A616-42	BRCA	COAD_105	34	Breast (basal)
TCGA-C8-A12K-01A-31-A615-42	BRCA	BRCA_109303	108	Breast (basal)				TCGA-BH-A0E0-01A-22-A615-42	BRCA	CESC_98	167	Breast (basal)
TCGA-A7-A13E-01A-31-A615-42	BRCA	BRCA_127134	15	Breast (basal)				TCGA-BH-A0E0-01A-22-A615-42	BRCA	ESCA_325	9	Breast (basal)
TCGA-AO-A12F-01A-22-A616-42	BRCA	HNSC_91769	5	Breast (basal)				TCGA-C8-A12V-01A-31-A616-42	BRCA	LUAD_94	21	Breast (basal)
TCGA-S3-AA0Z-01A-31-A617-42	BRCA	KIRC_6481	5	Breast (basal)				TCGA-AR-A0U0-01A-31-A615-42	BRCA	ESCA_668	6	Breast (basal)
TCGA-AO-A12F-01A-22-A616-42	BRCA	PRAD_59505	10	Breast (basal)				TCGA-C8-A12V-01A-31-A616-42	BRCA	LUAD_166	162	Breast (basal)
TCGA-C8-A12V-01A-31-A616-42	BRCA	KIRC_20126	668	Breast (basal)				TCGA-AR-A0U4-01A-41-A616-42	BRCA	ESCA_688	46	Breast (basal)
TCGA-AO-A12F-01A-22-A616-42	BRCA	BRCA_177792	0	Breast (basal)				TCGA-AR-A0U0-01A-31-A615-42	BRCA	PCPG_84	68	Breast (basal)
TCGA-AR-A0U0-01A-31-A615-42	BRCA	BLCA_8450	3	Breast (basal)				TCGA-C8-A12V-01A-31-A616-42	BRCA	CESC_81	841	Breast (basal)
TCGA-AO-A12F-01A-22-A616-42	BRCA	PRAD_20261	2	Breast (basal)				TCGA-A2-A4RX-01A-22-A616-42	BRCA	PCPG_27	29	Breast (basal)
TCGA-AO-A12F-01A-22-A616-42	BRCA	BRCA_180424	11	Breast (basal)				TCGA-A2-A4RX-01A-22-A616-42	BRCA	ESCA_585	13	Breast (basal)
TCGA-AR-A0U4-01A-41-A616-42	BRCA	ACC_19474	55	Breast (basal)				TCGA-AR-A0TP-01A-31-A615-42	BRCA	ESCA_271	5	Breast (basal)
TCGA-AO-A124-01A-31-A615-42	BRCA	PRAD_27066	7	Breast (basal)				TCGA-S3-AA0Z-01A-31-A617-42	BRCA	CESC_93	184	Breast (basal)
TCGA-AR-A0TP-01A-31-A615-42	BRCA	UCEC_30054	42	Breast (basal)				TCGA-AO-A12F-01A-22-A616-42	BRCA	PRAD_171	3	Breast (basal)
TCGA-AR-A0TP-01A-31-A615-42	BRCA	BRCA_45980	2	Breast (basal)				TCGA-AR-A0TP-01A-31-A615-42	BRCA	KIRP_27	91	Breast (basal)
TCGA-AO-A124-01A-31-A615-42	BRCA	COAD_41580	10	Breast (basal)				TCGA-AR-A0U4-01A-41-A616-42	BRCA	ESCA_670	48	Breast (basal)
TCGA-A7-A13E-01A-31-A615-42	BRCA	PRAD_22599	8	Breast (basal)				TCGA-A2-A0SX-01A-31-A615-42	BRCA	LIHC_9	4	Breast (basal)
TCGA-C8-A12V-01A-31-A616-42	BRCA	COAD_69757	21	Breast (basal)				TCGA-AR-A0U0-01A-31-A615-42	BRCA	CHOL_26	103	Breast (basal)
TCGA-S3-AA0Z-01A-31-A617-42	BRCA	LUAD_47145	10	Breast (basal)				TCGA-C8-A12V-01A-31-A616-42	BRCA	ESCA_252	4	Breast (basal)
TCGA-AR-A0U4-01A-41-A616-42	BRCA	ACC_26922	41	Breast (basal)				TCGA-C8-A12K-01A-31-A615-42	BRCA	ESCA_299	5	Breast (basal)
TCGA-AO-A124-01A-31-A615-42	BRCA	HNSC_29543	2	Breast (basal)				TCGA-C8-A12K-01A-31-A615-42	BRCA	HNSC_204	126	Breast (basal)
TCGA-A2-A0YJ-01A-22-A615-42	BRCA	PRAD_8379	18	Breast (basal)				TCGA-C8-A12K-01A-31-A615-42	BRCA	ESCA_530	22	Breast (basal)
TCGA-C8-A12K-01A-31-A615-42	BRCA	COAD_41447	17	Breast (basal)				TCGA-AO-A124-01A-31-A615-42	BRCA	ESCA_638	8	Breast (basal)
TCGA-S3-AA0Z-01A-31-A617-42	BRCA	PCPG_48456	39	Breast (basal)				TCGA-AO-A124-01A-31-A615-42	BRCA	ESCA_357	20	Breast (basal)
TCGA-BH-A0E0-01A-22-A615-42	BRCA	PRAD_111252	31	Breast (basal)				TCGA-C8-A12V-01A-31-A616-42	BRCA	ESCA_685	86	Breast (basal)
TCGA-C8-A12K-01A-31-A615-42	BRCA	BRCA_178818	39	Breast (basal)				TCGA-AO-A124-01A-31-A615-42	BRCA	PCPG_20	55	Breast (basal)
TCGA-C8-A12K-01A-31-A615-42	BRCA	BRCA_16433	98	Breast (basal)				TCGA-AO-A124-01A-31-A615-42	BRCA	ESCA_593	76	Breast (basal)
TCGA-C8-A12K-01A-31-A615-42	BRCA	ACC_25222	5	Breast (basal)				TCGA-AR-A0TP-01A-31-A615-42	BRCA	ESCA_628	12	Breast (basal)
TCGA-A2-A0SX-01A-31-A615-42	BRCA	PRAD_29507	8	Breast (basal)				TCGA-A2-A0SX-01A-31-A615-42	BRCA	ESCA_440	33	Breast (basal)
TCGA-A2-A0SX-01A-31-A615-42	BRCA	ACC_19902	8	Breast (basal)				TCGA-AO-A124-01A-31-A615-42	BRCA	ESCA_253	10	Breast (basal)
TCGA-AR-A0U4-01A-41-A616-42	BRCA	BRCA_197099	11	Breast (basal)				TCGA-A2-A0SX-01A-31-A615-42	BRCA	SKCM_161	57	Breast (basal)
TCGA-C8-A12V-01A-31-A616-42	BRCA	SKCM_38730	190	Breast (basal)				TCGA-A2-A4RX-01A-22-A616-42	BRCA	ESCA_540	45	Breast (basal)
TCGA-AR-A0U0-01A-31-A615-42	BRCA	HNSC_28677	7	Breast (basal)				TCGA-C8-A12V-01A-31-A616-42	BRCA	SKCM_125	19	Breast (basal)
TCGA-A2-A0SX-01A-31-A615-42	BRCA	SKCM_55456	5	Breast (basal)				TCGA-A7-A13E-01A-31-A615-42	BRCA	BLCA_56	56	Breast (basal)
TCGA-A2-A0YJ-01A-22-A615-42	BRCA	ACC_44921	92	Breast (basal)				TCGA-C8-A12V-01A-31-A616-42	BRCA	BRCA_178	23	Breast (basal)
TCGA-AR-A0TP-01A-31-A615-42	BRCA	LIHC_44371	266	Breast (basal)				TCGA-BH-A0E0-01A-22-A615-42	BRCA	ESCA_263	15	Breast (basal)
TCGA-AO-A124-01A-31-A615-42	BRCA	PRAD_59240	24	Breast (basal)				TCGA-AR-A0TP-01A-31-A615-42	BRCA	LUAD_52	72	Breast (basal)
TCGA-A2-A4RX-01A-22-A616-42	BRCA	PRAD_35420	19	Breast (basal)				TCGA-AO-A12F-01A-22-A616-42	BRCA	LGG_113	4	Breast (basal)
TCGA-A7-A13E-01A-31-A615-42	BRCA	BRCA_180424	9	Breast (basal)				TCGA-AR-A0U0-01A-31-A615-42	BRCA	LIHC_3	4	Breast (basal)
TCGA-C8-A12V-01A-31-A616-42	BRCA	CESC_5354	7	Breast (basal)				TCGA-AO-A124-01A-31-A615-42	BRCA	PRAD_245	15	Breast (basal)
TCGA-S3-AA0Z-01A-31-A617-42	BRCA	PRAD_20436	41	Breast (basal)				TCGA-BH-A0E0-01A-22-A615-42	BRCA	ESCA_536	12	Breast (basal)
TCGA-A2-A0SX-01A-31-A615-42	BRCA	PRAD_8037	7	Breast (basal)				TCGA-C8-A12K-01A-31-A615-42	BRCA	ESCA_288	7	Breast (basal)
TCGA-AR-A0U4-01A-41-A616-42	BRCA	PRAD_26445	7	Breast (basal)				TCGA-C8-A12V-01A-31-A616-42	BRCA	CESC_117	20	Breast (basal)
TCGA-A7-A13E-01A-31-A615-42	BRCA	PRAD_34326	3	Breast (basal)				TCGA-BH-A0E0-01A-22-A615-42	BRCA	KIRC_135	119	Breast (basal)
TCGA-A2-A0SX-01A-31-A615-42	BRCA	BRCA_53118	11	Breast (basal)				TCGA-AR-A0U4-01A-41-A616-42	BRCA	ESCA_316	14	Breast (basal)
TCGA-A2-A0YJ-01A-22-A615-42	BRCA	UCEC_24447	15	Breast (basal)				TCGA-A2-A0YJ-01A-22-A615-42	BRCA	KIRC_7	4	Breast (basal)
TCGA-C8-A12V-01A-31-A616-42	BRCA	PCPG_7977	25	Breast (basal)				TCGA-AO-A12F-01A-22-A616-42	BRCA	THCA_121	3	Breast (basal)
TCGA-C8-A12V-01A-31-A616-42	BRCA	UCEC_33709	6	Breast (basal)				TCGA-AR-A0U4-01A-41-A616-42	BRCA	PRAD_154	65	Breast (basal)
TCGA-A2-A0YJ-01A-22-A615-42	BRCA	THCA_25128	3	Breast (basal)				TCGA-AR-A0U0-01A-31-A615-42	BRCA	ESCA_388	12	Breast (basal)
TCGA-AO-A12F-01A-22-A616-42	BRCA	BRCA_12931	49	Breast (basal)				TCGA-BH-A0E0-01A-22-A615-42	BRCA	COAD_106	19	Breast (basal)
TCGA-C8-A12K-01A-31-A615-42	BRCA	PRAD_26863	32	Breast (basal)				TCGA-A2-A0YJ-01A-22-A615-42	BRCA	ESCA_395	10	Breast (basal)
TCGA-S3-AA0Z-01A-31-A617-42	BRCA	BLCA_954	60	Breast (basal)				TCGA-A2-A0YJ-01A-22-A615-42	BRCA	PRAD_204	11	Breast (basal)
TCGA-C8-A12K-01A-31-A615-42	BRCA	KIRP_42306	33	Breast (basal)				TCGA-BH-A0E0-01A-22-A615-42	BRCA	PCPG_40	22	Breast (basal)
TCGA-A2-A0SX-01A-31-A615-42	BRCA	UCEC_8910	37	Breast (basal)				TCGA-A2-A4RX-01A-22-A616-42	BRCA	ESCA_485	20	Breast (basal)
TCGA-AR-A0U4-01A-41-A616-42	BRCA	LIHC_44371	32	Breast (basal)				TCGA-AR-A0U4-01A-41-A616-42	BRCA	THCA_121	19	Breast (basal)
TCGA-C8-A12K-01A-31-A615-42	BRCA	BLCA_21415	89	Breast (basal)				TCGA-AO-A12F-01A-22-A616-42	BRCA	ESCA_681	0	Breast (basal)
TCGA-AR-A0U4-01A-41-A616-42	BRCA	COAD_60519	10	Breast (basal)				TCGA-A2-A0YJ-01A-22-A615-42	BRCA	CHOL_31	40	Breast (basal)
TCGA-BH-A0E0-01A-22-A615-42	BRCA	PRAD_34131	1	Breast (basal)				TCGA-C8-A12K-01A-31-A615-42	BRCA	ESCA_331	12	Breast (basal)
TCGA-AR-A0TP-01A-31-A615-42	BRCA	HNSC_28677	1	Breast (basal)				TCGA-A2-A0YJ-01A-22-A615-42	BRCA	THCA_62	29	Breast (basal)
TCGA-AR-A0TP-01A-31-A615-42	BRCA	THCA_23410	16	Breast (basal)				TCGA-AR-A0TP-01A-31-A615-42	BRCA	ESCA_269	4	Breast (basal)
TCGA-C8-A12K-01A-31-A615-42	BRCA	BRCA_98670	10	Breast (basal)				TCGA-AR-A0U4-01A-41-A616-42	BRCA	ESCA_678	33	Breast (basal)
TCGA-A2-A0YJ-01A-22-A615-42	BRCA	PRAD_57970	2	Breast (basal)				TCGA-C8-A12V-01A-31-A616-42	BRCA	ESCA_636	21	Breast (basal)
TCGA-AR-A0TP-01A-31-A615-42	BRCA	PRAD_26720	2	Breast (basal)				TCGA-A2-A0YJ-01A-22-A615-42	BRCA	ESCA_536	12	Breast (basal)
TCGA-C8-A12V-01A-31-A616-42	BRCA	SKCM_55025	3	Breast (basal)				TCGA-S3-AA0Z-01A-31-A617-42	BRCA	PRAD_155	42	Breast (basal)
TCGA-C8-A12V-01A-31-A616-42	BRCA	PRAD_76309	82	Breast (basal)				TCGA-BH-A0E0-01A-22-A615-42	BRCA	ESCA_348	9	Breast (basal)
TCGA-C8-A12V-01A-31-A616-42	BRCA	BRCA_51459	1	Breast (basal)				TCGA-AO-A124-01A-31-A615-42	BRCA	CESC_136	16	Breast (basal)
TCGA-AR-A0U4-01A-41-A616-42	BRCA	BRCA_114948	35	Breast (basal)				TCGA-AO-A124-01A-31-A615-42	BRCA	LUAD_194	1	Breast (basal)
TCGA-AR-A0TP-01A-31-A615-42	BRCA	BRCA_43239	102	Breast (basal)				TCGA-AO-A124-01A-31-A615-42	BRCA	ESCA_408	40	Breast (basal)
TCGA-A7-A13E-01A-31-A615-42	BRCA	SKCM_441	97	Breast (basal)				TCGA-AR-A0U0-01A-31-A615-42	BRCA	ESCA_234	3	Breast (basal)
TCGA-C8-A12V-01A-31-A616-42	BRCA	LUAD_29597	7	Breast (basal)				TCGA-S3-AA0Z-01A-31-A617-42	BRCA	ESCA_676	12	Breast (basal)
TCGA-C8-A12V-01A-31-A616-42	BRCA	KIRP_30955	8	Breast (basal)				TCGA-S3-AA0Z-01A-31-A617-42	BRCA	ESCA_574	30	Breast (basal)
TCGA-AO-A124-01A-31-A615-42	BRCA	STAD_33914	25	Breast (basal)				TCGA-S3-AA0Z-01A-31-A617-42	BRCA	ESCA_414	5	Breast (basal)
TCGA-AR-A0TP-01A-31-A615-42	BRCA	PRAD_20436	53	Breast (basal)				TCGA-AO-A12F-01A-22-A616-42	BRCA	ACC_10	1	Breast (basal)
TCGA-AR-A0U4-01A-41-A616-42	BRCA	LUAD_50950	3	Breast (basal)				TCGA-AO-A124-01A-31-A615-42	BRCA	ACC_91	67	Breast (basal)
TCGA-S3-AA0Z-01A-31-A617-42	BRCA	PRAD_33875	7	Breast (basal)				TCGA-AR-A0TP-01A-31-A615-42	BRCA	UCEC_130	87	Breast (basal)
TCGA-A2-A4RX-01A-22-A616-42	BRCA	PRAD_56740	13	Breast (basal)				TCGA-AR-A0U4-01A-41-A616-42	BRCA	ESCA_430	38	Breast (basal)
TCGA-S3-AA0Z-01A-31-A617-42	BRCA	CESC_13079	340	Breast (basal)				TCGA-C8-A12V-01A-31-A616-42	BRCA	ESCA_360	134	Breast (basal)
TCGA-A2-A4RX-01A-22-A616-42	BRCA	COAD_32401	10	Breast (basal)				TCGA-AR-A0U0-01A-31-A615-42	BRCA	PRAD_96	97	Breast (basal)
TCGA-AR-A0TP-01A-31-A615-42	BRCA	PRAD_33079	4	Breast (basal)				TCGA-A2-A0YJ-01A-22-A615-42	BRCA	ESCA_729	8	Breast (basal)
TCGA-AO-A124-01A-31-A615-42	BRCA	PRAD_35420	11	Breast (basal)				TCGA-BH-A0E0-01A-22-A615-42	BRCA	HNSC_125	97	Breast (basal)
TCGA-AR-A0TP-01A-31-A615-42	BRCA	LUSC_41578	6	Breast (basal)				TCGA-A2-A0YJ-01A-22-A615-42	BRCA	LIHC_152	20	Breast (basal)
TCGA-A7-A13E-01A-31-A615-42	BRCA	STAD_40022	1	Breast (basal)				TCGA-AO-A124-01A-31-A615-42	BRCA	TGCT_16	20	Breast (basal)
TCGA-AR-A0TP-01A-31-A615-42	BRCA	THCA_40311	128	Breast (basal)				TCGA-AO-A12F-01A-22-A616-42	BRCA	PCPG_93	4	Breast (basal)
TCGA-AR-A0TP-01A-31-A615-42	BRCA	BRCA_68921	3	Breast (basal)				TCGA-AO-A12F-01A-22-A616-42	BRCA	COAD_76	18	Breast (basal)
TCGA-AR-A0TP-01A-31-A615-42	BRCA	UCEC_8910	20	Breast (basal)				TCGA-A2-A0SX-01A-31-A615-42	BRCA	SKCM_97	21	Breast (basal)
TCGA-C8-A12K-01A-31-A615-42	BRCA	PRAD_56021	9	Breast (basal)				TCGA-S3-AA0Z-01A-31-A617-42	BRCA	CESC_44	683	Breast (basal)
TCGA-AR-A0U0-01A-31-A615-42	BRCA	ACC_45640	23	Breast (basal)				TCGA-A7-A13E-01A-31-A615-42	BRCA	BLCA_98	26	Breast (basal)
TCGA-A2-A0YJ-01A-22-A615-42	BRCA	ACC_27761	4	Breast (basal)				TCGA-C8-A12V-01A-31-A616-42	BRCA	ESCA_364	29	Breast (basal)
TCGA-C8-A12V-01A-31-A616-42	BRCA	CESC_7036	519	Breast (basal)				TCGA-C8-A12V-01A-31-A616-42	BRCA	ESCA_640	18	Breast (basal)
TCGA-BH-A0E0-01A-22-A615-42	BRCA	KIRC_20169	67	Breast (basal)				TCGA-C8-A12K-01A-31-A615-42	BRCA	COAD_64	9	Breast (basal)
TCGA-AR-A0U4-01A-41-A616-42	BRCA	CESC_15081	20	Breast (basal)				TCGA-BH-A0E0-01A-22-A615-42	BRCA	ESCA_625	102	Breast (basal)
TCGA-A2-A0SX-01A-31-A615-42	BRCA	PRAD_22598	7	Breast (basal)				TCGA-A2-A4RX-01A-22-A616-42	BRCA	ESCA_351	19	Breast (basal)
TCGA-C8-A12K-01A-31-A615-42	BRCA	LIHC_32534	8	Breast (basal)				TCGA-AO-A124-01A-31-A615-42	BRCA	ESCA_650	5	Breast (basal)
TCGA-AO-A12F-01A-22-A616-42	BRCA	BRCA_110285	0	Breast (basal)				TCGA-A2-A0SX-01A-31-A615-42	BRCA	CHOL_76	181	Breast (basal)
TCGA-AR-A0TP-01A-31-A615-42	BRCA	PRAD_49647	142	Breast (basal)				TCGA-A7-A13E-01A-31-A615-42	BRCA	ESCA_269	9	Breast (basal)
TCGA-C8-A12V-01A-31-A616-42	BRCA	SKCM_101007	20	Breast (basal)				TCGA-A2-A0YJ-01A-22-A615-42	BRCA	LUAD_94	18	Breast (basal)
TCGA-BH-A0E0-01A-22-A615-42	BRCA	BLCA_21415	206	Breast (basal)				TCGA-A2-A0YJ-01A-22-A615-42	BRCA	SKCM_110	9	Breast (basal)
TCGA-AR-A0U4-01A-41-A616-42	BRCA	BLCA_26225	30	Breast (basal)				TCGA-C8-A12V-01A-31-A616-42	BRCA	ESCA_676	31	Breast (basal)
TCGA-BH-A0E0-01A-22-A615-42	BRCA	UCEC_3245	172	Breast (basal)				TCGA-A2-A4RX-01A-22-A616-42	BRCA	PRAD_16	12	Breast (basal)
TCGA-C8-A12K-01A-31-A615-42	BRCA	STAD_33894	10	Breast (basal)				TCGA-A2-A0SX-01A-31-A615-42	BRCA	CHOL_42	78	Breast (basal)
TCGA-C8-A12V-01A-31-A616-42	BRCA	CESC_5798	65	Breast (basal)				TCGA-A2-A4RX-01A-22-A616-42	BRCA	LUAD_52	57	Breast (basal)
TCGA-A7-A13E-01A-31-A615-42	BRCA	BRCA_50808	34	Breast (basal)				TCGA-AR-A0U4-01A-41-A616-42	BRCA	ESCA_257	39	Breast (basal)
TCGA-C8-A12V-01A-31-A616-42	BRCA	THCA_28850	3	Breast (basal)				TCGA-A2-A0YJ-01A-22-A615-42	BRCA	ESCA_104	31	Breast (basal)
TCGA-A2-A0SX-01A-31-A615-42	BRCA	PCPG_21841	5	Breast (basal)				TCGA-C8-A12K-01A-31-A615-42	BRCA	PCPG_5	11	Breast (basal)
TCGA-A2-A0YJ-01A-22-A615-42	BRCA	COAD_9364	7	Breast (basal)				TCGA-A2-A0SX-01A-31-A615-42	BRCA	CHOL_114	55	Breast (basal)
TCGA-A2-A0YJ-01A-22-A615-42	BRCA	SKCM_37338	15	Breast (basal)				TCGA-A2-A0YJ-01A-22-A615-42	BRCA	ESCA_276	20	Breast (basal)
TCGA-C8-A12K-01A-31-A615-42	BRCA	SKCM_28850	30	Breast (basal)				TCGA-A2-A0YJ-01A-22-A615-42	BRCA	CESC_61	10	Breast (basal)
TCGA-S3-AA0Z-01A-31-A617-42	BRCA	BRCA_46514	21	Breast (basal)				TCGA-AR-A0U4-01A-41-A616-42	BRCA	ESCA_315	2	Breast (basal)
TCGA-AO-A124-01A-31-A615-42	BRCA	LIHC_40092	2	Breast (basal)				TCGA-C8-A12K-01A-31-A615-42	BRCA	BRCA_292	29	Breast (basal)
TCGA-S3-AA0Z-01A-31-A617-42	BRCA	LIHC_10837	190	Breast (basal)				TCGA-C8-A12V-01A-31-A616-42	BRCA	ESCA_332	13	Breast (basal)
TCGA-C8-A12V-01A-31-A616-42	BRCA	LIHC_31330	195	Breast (basal)				TCGA-AO-A12F-01A-22-A616-42	BRCA	CHOL_56	3	Breast (basal)
TCGA-AR-A0U0-01A-31-A615-42	BRCA	STAD_57055	140	Breast (basal)				TCGA-C8-A12K-01A-31-A615-42	BRCA	ESCA_296	4	Breast (basal)
TCGA-AR-A0U0-01A-31-A615-42	BRCA	UCEC_31432	36	Breast (basal)				TCGA-AO-A12F-01A-22-A616-42	BRCA	BRCA_186	14	Breast (basal)
TCGA-A2-A0SX-01A-31-A615-42	BRCA	CHOL_5006	15	Breast (basal)				TCGA-AR-A0U0-01A-31-A615-42	BRCA	ESCA_690	90	Breast (basal)
TCGA-C8-A12K-01A-31-A615-42	BRCA	CHOL_48311	108	Breast (basal)				TCGA-BH-A0E0-01A-22-A615-42	BRCA	BRCA_277	62	Breast (basal)
TCGA-A2-A4RX-01A-22-A616-42	BRCA	BRCA_109303	77	Breast (basal)				TCGA-AR-A0U0-01A-31-A615-42	BRCA	LUSC_110	28	Breast (basal)
TCGA-A2-A4RX-01A-22-A616-42	BRCA	BLCA_31783	8	Breast (basal)				TCGA-AO-A12F-01A-22-A616-42	BRCA	ESCA_515	3	Breast (basal)
TCGA-C8-A12K-01A-31-A615-42	BRCA	ACC_24341	14	Breast (basal)				TCGA-A2-A0SX-01A-31-A615-42	BRCA	LGG_46	160	Breast (basal)
TCGA-AR-A0U4-01A-41-A616-42	BRCA	MESO_24697	75	Breast (basal)				TCGA-A7-A13E-01A-31-A615-42	BRCA	LGG_99	29	Breast (basal)
TCGA-A2-A0SX-01A-31-A615-42	BRCA	BRCA_101256	6	Breast (basal)				TCGA-A2-A0SX-01A-31-A615-42	BRCA	PCPG_14	18	Breast (basal)
TCGA-C8-A12V-01A-31-A616-42	BRCA	CHOL_22408	4	Breast (basal)				TCGA-A7-A13E-01A-31-A615-42	BRCA	CESC_38	62	Breast (basal)
TCGA-AO-A124-01A-31-A615-42	BRCA	PRAD_30553	6	Breast (basal)				TCGA-BH-A0E0-01A-22-A615-42	BRCA	ESCA_515	4	Breast (basal)
TCGA-A2-A0YJ-01A-22-A615-42	BRCA	CESC_5798	92	Breast (basal)				TCGA-AR-A0U4-01A-41-A616-42	BRCA	ESCA_231	18	Breast (basal)
TCGA-A2-A0YJ-01A-22-A615-42	BRCA	PCPG_21703	29	Breast (basal)				TCGA-A2-A4RX-01A-22-A616-42	BRCA	ESCA_683	31	Breast (basal)
TCGA-AR-A0U4-01A-41-A616-42	BRCA	UCEC_30255	61	Breast (basal)				TCGA-AO-A12F-01A-22-A616-42	BRCA	THCA_80	17	Breast (basal)
TCGA-A7-A13E-01A-31-A615-42	BRCA	BRCA_153133	11	Breast (basal)				TCGA-C8-A12V-01A-31-A616-42	BRCA	ESCA_351	12	Breast (basal)
TCGA-AR-A0U4-01A-41-A616-42	BRCA	STAD_61687	14	Breast (basal)				TCGA-S3-AA0Z-01A-31-A617-42	BRCA	PRAD_25	10	Breast (basal)
TCGA-C8-A12V-01A-31-A616-42	BRCA	PRAD_59505	8	Breast (basal)				TCGA-A2-A0SX-01A-31-A615-42	BRCA	SKCM_101	10	Breast (basal)
TCGA-BH-A0E0-01A-22-A615-42	BRCA	BLCA_34561	1	Breast (basal)				TCGA-A2-A0SX-01A-31-A615-42	BRCA	ESCA_607	54	Breast (basal)
TCGA-C8-A12K-01A-31-A615-42	BRCA	MESO_39832	21	Breast (basal)				TCGA-C8-A12K-01A-31-A615-42	BRCA	COAD_71	15	Breast (basal)
TCGA-A7-A13E-01A-31-A615-42	BRCA	ACC_19474	16	Breast (basal)				TCGA-C8-A12K-01A-31-A615-42	BRCA	CHOL_3	12	Breast (basal)
TCGA-A7-A13E-01A-31-A615-42	BRCA	COAD_60519	12	Breast (basal)				TCGA-AO-A124-01A-31-A615-42	BRCA	ESCA_296	4	Breast (basal)
TCGA-A2-A0YJ-01A-22-A615-42	BRCA	CESC_19262	322	Breast (basal)				TCGA-AR-A0TP-01A-31-A615-42	BRCA	LUSC_136	4	Breast (basal)
TCGA-AR-A0U4-01A-41-A616-42	BRCA	BRCA_65882	5	Breast (basal)				TCGA-BH-A0E0-01A-22-A615-42	BRCA	BRCA_255	42	Breast (basal)
TCGA-A2-A0YJ-01A-22-A615-42	BRCA	PRAD_28486	21	Breast (basal)				TCGA-A2-A0SX-01A-31-A615-42	BRCA	ESCA_683	41	Breast (basal)
TCGA-AR-A0TP-01A-31-A615-42	BRCA	STAD_57055	25	Breast (basal)				TCGA-AR-A0U0-01A-31-A615-42	BRCA	ESCA_386	6	Breast (basal)
TCGA-C8-A12V-01A-31-A616-42	BRCA	LGG_55666	186	Breast (basal)				TCGA-A2-A0YJ-01A-22-A615-42	BRCA	PRAD_202	28	Breast (basal)
TCGA-A2-A0YJ-01A-22-A615-42	BRCA	PRAD_27393	8	Breast (basal)				TCGA-A2-A0SX-01A-31-A615-42	BRCA	CESC_85	177	Breast (basal)
TCGA-A2-A0SX-01A-31-A615-42	BRCA	UCEC_30600	3	Breast (basal)				TCGA-C8-A12V-01A-31-A616-42	BRCA	THCA_121	29	Breast (basal)
TCGA-AR-A0U0-01A-31-A615-42	BRCA	SKCM_31912	10	Breast (basal)				TCGA-A7-A13E-01A-31-A615-42	BRCA	PCPG_36	46	Breast (basal)
TCGA-AR-A0TP-01A-31-A615-42	BRCA	BRCA_53118	3	Breast (basal)				TCGA-AR-A0U4-01A-41-A616-42	BRCA	ESCA_715	101	Breast (basal)
TCGA-AO-A124-01A-31-A615-42	BRCA	KIRP_49284	7	Breast (basal)				TCGA-BH-A0E0-01A-22-A615-42	BRCA	PCPG_23	43	Breast (basal)
TCGA-A2-A0SX-01A-31-A615-42	BRCA	LUAD_25315	15	Breast (basal)				TCGA-AR-A0U0-01A-31-A615-42	BRCA	COAD_70	7	Breast (basal)
TCGA-AR-A0TP-01A-31-A615-42	BRCA	SKCM_46165	49	Breast (basal)				TCGA-AR-A0U0-01A-31-A615-42	BRCA	GBM_92	17	Breast (basal)
TCGA-BH-A0E0-01A-22-A615-42	BRCA	PCPG_20997	1	Breast (basal)				TCGA-A2-A0YJ-01A-22-A615-42	BRCA	CESC_40	182	Breast (basal)
TCGA-C8-A12V-01A-31-A616-42	BRCA	PRAD_80012	10	Breast (basal)				TCGA-A2-A0SX-01A-31-A615-42	BRCA	ESCA_338	13	Breast (basal)
TCGA-AO-A124-01A-31-A615-42	BRCA	CHOL_5348	102	Breast (basal)				TCGA-A2-A0SX-01A-31-A615-42	BRCA	ESCA_727	21	Breast (basal)
TCGA-A2-A0SX-01A-31-A615-42	BRCA	CHOL_34075	30	Breast (basal)				TCGA-AO-A124-01A-31-A615-42	BRCA	ESCA_541	13	Breast (basal)
TCGA-C8-A12V-01A-31-A616-42	BRCA	HNSC_49886	17	Breast (basal)				TCGA-A2-A0YJ-01A-22-A615-42	BRCA	ESCA_571	39	Breast (basal)
TCGA-AO-A124-01A-31-A615-42	BRCA	MESO_16163	51	Breast (basal)				TCGA-A7-A13E-01A-31-A615-42	BRCA	SKCM_43	13	Breast (basal)
TCGA-AR-A0TP-01A-31-A615-42	BRCA	SKCM_35605	12	Breast (basal)				TCGA-A2-A0SX-01A-31-A615-42	BRCA	ESCA_587	22	Breast (basal)
TCGA-BH-A0E0-01A-22-A615-42	BRCA	UCEC_55569	111	Breast (basal)				TCGA-AR-A0U0-01A-31-A615-42	BRCA	PCPG_5	10	Breast (basal)
TCGA-C8-A12V-01A-31-A616-42	BRCA	BRCA_58571	10	Breast (basal)				TCGA-A7-A13E-01A-31-A615-42	BRCA	ESCA_374	24	Breast (basal)
TCGA-AR-A0TP-01A-31-A615-42	BRCA	UCEC_31653	2	Breast (basal)				TCGA-AO-A124-01A-31-A615-42	BRCA	BRCA_150	47	Breast (basal)
TCGA-A7-A13E-01A-31-A615-42	BRCA	PRAD_56020	16	Breast (basal)				TCGA-AR-A0U4-01A-41-A616-42	BRCA	ESCA_483	49	Breast (basal)
TCGA-C8-A12V-01A-31-A616-42	BRCA	PCPG_28670	4	Breast (basal)				TCGA-A2-A4RX-01A-22-A616-42	BRCA	COAD_230	21	Breast (basal)
TCGA-AO-A124-01A-31-A615-42	BRCA	ESCA_10011	27	Breast (basal)				TCGA-A7-A13E-01A-31-A615-42	BRCA	ESCA_398	8	Breast (basal)
TCGA-S3-AA0Z-01A-31-A617-42	BRCA	CESC_39877	12	Breast (basal)				TCGA-A2-A0SX-01A-31-A615-42	BRCA	CESC_89	34	Breast (basal)
TCGA-AR-A0U0-01A-31-A615-42	BRCA	BRCA_48866	152	Breast (basal)				TCGA-C8-A12V-01A-31-A616-42	BRCA	ESCA_657	16	Breast (basal)
TCGA-BH-A0E0-01A-22-A615-42	BRCA	SKCM_56785	12	Breast (basal)				TCGA-A2-A4RX-01A-22-A616-42	BRCA	ESCA_373	9	Breast (basal)
TCGA-A2-A4RX-01A-22-A616-42	BRCA	CHOL_13719	78	Breast (basal)				TCGA-C8-A12K-01A-31-A615-42	BRCA	CESC_124	385	Breast (basal)
TCGA-AO-A12F-01A-22-A616-42	BRCA	CESC_28190	41	Breast (basal)				TCGA-BH-A0E0-01A-22-A615-42	BRCA	TGCT_71	40	Breast (basal)
TCGA-A2-A0SX-01A-31-A615-42	BRCA	BLCA_31251	3	Breast (basal)				TCGA-S3-AA0Z-01A-31-A617-42	BRCA	ESCA_663	15	Breast (basal)
TCGA-A2-A0SX-01A-31-A615-42	BRCA	BRCA_16551	11	Breast (basal)				TCGA-BH-A0E0-01A-22-A615-42	BRCA	ESCA_570	18	Breast (basal)
TCGA-AO-A12F-01A-22-A616-42	BRCA	ESCA_10011	17	Breast (basal)				TCGA-BH-A0E0-01A-22-A615-42	BRCA	ESCA_520	22	Breast (basal)
TCGA-A2-A0YJ-01A-22-A615-42	BRCA	PRAD_22623	6	Breast (basal)				TCGA-A2-A0SX-01A-31-A615-42	BRCA	ESCA_298	12	Breast (basal)
TCGA-AR-A0U4-01A-41-A616-42	BRCA	CESC_604	72	Breast (basal)				TCGA-AO-A12F-01A-22-A616-42	BRCA	ESCA_512	0	Breast (basal)
TCGA-S3-AA0Z-01A-31-A617-42	BRCA	LUSC_26376	16	Breast (basal)				TCGA-AO-A124-01A-31-A615-42	BRCA	ESCA_715	52	Breast (basal)
TCGA-AO-A124-01A-31-A615-42	BRCA	PRAD_39393	20	Breast (basal)				TCGA-AR-A0U4-01A-41-A616-42	BRCA	ESCA_229	12	Breast (basal)
TCGA-AO-A124-01A-31-A615-42	BRCA	BRCA_54304	6	Breast (basal)				TCGA-AR-A0U0-01A-31-A615-42	BRCA	ESCA_318	6	Breast (basal)
TCGA-AR-A0U4-01A-41-A616-42	BRCA	BRCA_54304	9	Breast (basal)				TCGA-A2-A0SX-01A-31-A615-42	BRCA	ESCA_553	49	Breast (basal)
TCGA-S3-AA0Z-01A-31-A617-42	BRCA	HNSC_91865	3	Breast (basal)				TCGA-C8-A12K-01A-31-A615-42	BRCA	ESCA_448	1	Breast (basal)
TCGA-S3-AA0Z-01A-31-A617-42	BRCA	ESCA_64443	42	Breast (basal)				TCGA-AR-A0TP-01A-31-A615-42	BRCA	ESCA_301	3	Breast (basal)
TCGA-AR-A0TP-01A-31-A615-42	BRCA	PRAD_25167	19	Breast (basal)				TCGA-AR-A0U0-01A-31-A615-42	BRCA	ESCA_301	12	Breast (basal)
TCGA-A2-A0YJ-01A-22-A615-42	BRCA	LUAD_40377	15	Breast (basal)				TCGA-A2-A0YJ-01A-22-A615-42	BRCA	THCA_122	21	Breast (basal)
TCGA-A2-A0YJ-01A-22-A615-42	BRCA	PCPG_31366	2	Breast (basal)				TCGA-AO-A12F-01A-22-A616-42	BRCA	THCA_115	6	Breast (basal)
TCGA-AO-A124-01A-31-A615-42	BRCA	PRAD_24344	21	Breast (basal)				TCGA-AO-A12F-01A-22-A616-42	BRCA	LIHC_40	25	Breast (basal)
TCGA-AR-A0TP-01A-31-A615-42	BRCA	BRCA_109586	572	Breast (basal)				TCGA-AO-A12F-01A-22-A616-42	BRCA	THCA_87	10	Breast (basal)
TCGA-A2-A4RX-01A-22-A616-42	BRCA	PRAD_39318	15	Breast (basal)				TCGA-AR-A0TP-01A-31-A615-42	BRCA	ESCA_581	4	Breast (basal)
TCGA-AR-A0U4-01A-41-A616-42	BRCA	BRCA_180025	142	Breast (basal)				TCGA-S3-AA0Z-01A-31-A617-42	BRCA	COAD_58	40	Breast (basal)
TCGA-AO-A124-01A-31-A615-42	BRCA	SKCM_19006	18	Breast (basal)				TCGA-A2-A4RX-01A-22-A616-42	BRCA	PCPG_74	322	Breast (basal)
TCGA-AR-A0TP-01A-31-A615-42	BRCA	PRAD_29507	7	Breast (basal)				TCGA-S3-AA0Z-01A-31-A617-42	BRCA	LGG_143	46	Breast (basal)
TCGA-A7-A13E-01A-31-A615-42	BRCA	CHOL_15278	10	Breast (basal)				TCGA-AR-A0U0-01A-31-A615-42	BRCA	ESCA_383	8	Breast (basal)
TCGA-A2-A0SX-01A-31-A615-42	BRCA	BLCA_53287	57	Breast (basal)				TCGA-AR-A0U4-01A-41-A616-42	BRCA	CHOL_74	67	Breast (basal)
TCGA-S3-AA0Z-01A-31-A617-42	BRCA	BRCA_212841	10	Breast (basal)				TCGA-A2-A4RX-01A-22-A616-42	BRCA	CESC_3	23	Breast (basal)
TCGA-AO-A124-01A-31-A615-42	BRCA	BLCA_32781	11	Breast (basal)				TCGA-A2-A0SX-01A-31-A615-42	BRCA	ESCA_712	69	Breast (basal)
TCGA-AO-A124-01A-31-A615-42	BRCA	THCA_3273	151	Breast (basal)				TCGA-AR-A0U0-01A-31-A615-42	BRCA	BRCA_248	54	Breast (basal)
TCGA-BH-A0E0-01A-22-A615-42	BRCA	LIHC_74615	78	Breast (basal)				TCGA-AR-A0U0-01A-31-A615-42	BRCA	ESCA_515	13	Breast (basal)
TCGA-AR-A0TP-01A-31-A615-42	BRCA	BRCA_56603	1	Breast (basal)				TCGA-AR-A0U0-01A-31-A615-42	BRCA	SKCM_125	10	Breast (basal)
TCGA-AO-A124-01A-31-A615-42	BRCA	CESC_15086	37	Breast (basal)				TCGA-AO-A12F-01A-22-A616-42	BRCA	COAD_75	16	Breast (basal)
TCGA-S3-AA0Z-01A-31-A617-42	BRCA	BRCA_12931	26	Breast (basal)				TCGA-AO-A124-01A-31-A615-42	BRCA	ACC_108	90	Breast (basal)
TCGA-C8-A12V-01A-31-A616-42	BRCA	LUAD_39798	34	Breast (basal)				TCGA-BH-A0E0-01A-22-A615-42	BRCA	ESCA_474	31	Breast (basal)
TCGA-S3-AA0Z-01A-31-A617-42	BRCA	CHOL_13873	3	Breast (basal)				TCGA-AO-A124-01A-31-A615-42	BRCA	ESCA_229	3	Breast (basal)
TCGA-AR-A0U0-01A-31-A615-42	BRCA	BRCA_16433	10	Breast (basal)				TCGA-AR-A0TP-01A-31-A615-42	BRCA	CESC_176	42	Breast (basal)
TCGA-A2-A0YJ-01A-22-A615-42	BRCA	CHOL_18944	43	Breast (basal)				TCGA-BH-A0E0-01A-22-A615-42	BRCA	ESCA_485	14	Breast (basal)
TCGA-S3-AA0Z-01A-31-A617-42	BRCA	CESC_19421	11	Breast (basal)				TCGA-A2-A0YJ-01A-22-A615-42	BRCA	THCA_6	39	Breast (basal)
TCGA-C8-A12K-01A-31-A615-42	BRCA	COAD_36770	15	Breast (basal)				TCGA-A2-A0SX-01A-31-A615-42	BRCA	THCA_114	58	Breast (basal)
TCGA-A2-A0SX-01A-31-A615-42	BRCA	BLCA_29498	43	Breast (basal)				TCGA-AO-A124-01A-31-A615-42	BRCA	ESCA_276	6	Breast (basal)
TCGA-AR-A0U0-01A-31-A615-42	BRCA	PRAD_27402	21	Breast (basal)				TCGA-AR-A0TP-01A-31-A615-42	BRCA	LGG_57	71	Breast (basal)
TCGA-C8-A12K-01A-31-A615-42	BRCA	ACC_24341	6	Breast (basal)				TCGA-S3-AA0Z-01A-31-A617-42	BRCA	TGCT_107	4	Breast (basal)
TCGA-A7-A13E-01A-31-A615-42	BRCA	HNSC_46344	50	Breast (basal)				TCGA-AR-A0U0-01A-31-A615-42	BRCA	SKCM_110	8	Breast (basal)
TCGA-AR-A0U4-01A-41-A616-42	BRCA	THCA_45897	18	Breast (basal)				TCGA-AR-A0TP-01A-31-A615-42	BRCA	ESCA_559	5	Breast (basal)
TCGA-A2-A0SX-01A-31-A615-42	BRCA	PRAD_55712	11	Breast (basal)				TCGA-AR-A0TP-01A-31-A615-42	BRCA	CESC_176	37	Breast (basal)
TCGA-A2-A0SX-01A-31-A615-42	BRCA	BRCA_12931	42	Breast (basal)				TCGA-AR-A0U0-01A-31-A615-42	BRCA	CHOL_152	21	Breast (basal)
TCGA-A2-A0SX-01A-31-A615-42	BRCA	BLCA_25438	16	Breast (basal)				TCGA-AR-A0TP-01A-31-A615-42	BRCA	ESCA_295	0	Breast (basal)
TCGA-C8-A12K-01A-31-A615-42	BRCA	HNSC_44350	47	Breast (basal)				TCGA-AR-A0U4-01A-41-A616-42	BRCA	ESCA_677	43	Breast (basal)
TCGA-C8-A12V-01A-31-A616-42	BRCA	PRAD_33285	10	Breast (basal)				TCGA-AR-A0TP-01A-31-A615-42	BRCA	ESCA_243	1	Breast (basal)
TCGA-C8-A12K-01A-31-A615-42	BRCA	ESCA_10012	167	Breast (basal)				TCGA-S3-AA0Z-01A-31-A617-42	BRCA	ESCA_285	0	Breast (basal)
TCGA-C8-A12K-01A-31-A615-42	BRCA	UCEC_30255	21	Breast (basal)				TCGA-AO-A124-01A-31-A615-42	BRCA	TGCT_98	52	Breast (basal)
TCGA-BH-A0E0-01A-22-A615-42	BRCA	BLCA_37308	54	Breast (basal)				TCGA-AR-A0TP-01A-31-A615-42	BRCA	ESCA_411	1	Breast (basal)
TCGA-BH-A0E0-01A-22-A615-42	BRCA	BRCA_5613	4	Breast (basal)				TCGA-A2-A0SX-01A-31-A615-42	BRCA	BLCA_107	75	Breast (basal)
TCGA-C8-A12V-01A-31-A616-42	BRCA	THCA_45897	120	Breast (basal)				TCGA-C8-A12K-01A-31-A615-42	BRCA	MESO_7	11	Breast (basal)
TCGA-BH-A0E0-01A-22-A615-42	BRCA	COAD_63105	1	Breast (basal)				TCGA-AR-A0U4-01A-41-A616-42	BRCA	ESCA_561	42	Breast (basal)
TCGA-BH-A0E0-01A-22-A615-42	BRCA	STAD_57310	54	Breast (basal)				TCGA-A2-A4RX-01A-22-A616-42	BRCA	ESCA_605	32	Breast (basal)
TCGA-AO-A124-01A-31-A615-42	BRCA	STAD_33359	34	Breast (basal)				TCGA-A2-A0YJ-01A-22-A615-42	BRCA	ESCA_501	5	Breast (basal)
TCGA-A7-A13E-01A-31-A615-42	BRCA	BRCA_44385	40	Breast (basal)				TCGA-C8-A12V-01A-31-A616-42	BRCA	KIRC_61	563	Breast (basal)
TCGA-A2-A0YJ-01A-22-A615-42	BRCA	CHOL_25365	424	Breast (basal)				TCGA-A2-A4RX-01A-22-A616-42	BRCA	THCA_76	149	Breast (basal)
TCGA-C8-A12K-01A-31-A615-42	BRCA	SKCM_101007	18	Breast (basal)				TCGA-AO-A124-01A-31-A615-42	BRCA	ESCA_688	6	Breast (basal)
TCGA-AO-A12F-01A-22-A616-42	BRCA	HNSC_25257	4	Breast (basal)				TCGA-A2-A0SX-01A-31-A615-42	BRCA	ESCA_617	18	Breast (basal)
TCGA-A2-A0YJ-01A-22-A615-42	BRCA	KIRC_45939	51	Breast (basal)				TCGA-AR-A0TP-01A-31-A615-42	BRCA	CESC_124	845	Breast (basal)
TCGA-AR-A0U4-01A-41-A616-42	BRCA	BRCA_114865	10	Breast (basal)				TCGA-C8-A12K-01A-31-A615-42	BRCA	BRCA_180	127	Breast (basal)
TCGA-C8-A12K-01A-31-A615-42	BRCA	COAD_73844	49	Breast (basal)				TCGA-A2-A0SX-01A-31-A615-42	BRCA	ESCA_227	6	Breast (basal)
TCGA-A2-A4RX-01A-22-A616-42	BRCA	BRCA_53915	7	Breast (basal)				TCGA-S3-AA0Z-01A-31-A617-42	BRCA	ESCA_278	3	Breast (basal)
TCGA-C8-A12K-01A-31-A615-42	BRCA	ACC_20361	7	Breast (basal)				TCGA-BH-A0E0-01A-22-A615-42	BRCA	ESCA_313	10	Breast (basal)
TCGA-AR-A0TP-01A-31-A615-42	BRCA	UCEC_41192	8	Breast (basal)				TCGA-AO-A124-01A-31-A615-42	BRCA	ESCA_382	5	Breast (basal)
TCGA-AR-A0U4-01A-41-A616-42	BRCA	HNSC_19127	33	Breast (basal)				TCGA-BH-A0E0-01A-22-A615-42	BRCA	ESCA_519	12	Breast (basal)
TCGA-S3-AA0Z-01A-31-A617-42	BRCA	CHOL_5342	996	Breast (basal)				TCGA-C8-A12V-01A-31-A616-42	BRCA	PRAD_245	161	Breast (basal)
TCGA-A2-A0YJ-01A-22-A615-42	BRCA	PRAD_31122	9	Breast (basal)				TCGA-A2-A0YJ-01A-22-A615-42	BRCA	ESCA_243	9	Breast (basal)
TCGA-BH-A0E0-01A-22-A615-42	BRCA	KIRC_20126	69	Breast (basal)				TCGA-S3-AA0Z-01A-31-A617-42	BRCA	LIHC_105	33	Breast (basal)
TCGA-C8-A12K-01A-31-A615-42	BRCA	PRAD_66933	66	Breast (basal)				TCGA-AO-A124-01A-31-A615-42	BRCA	ESCA_621	13	Breast (basal)
TCGA-A7-A13E-01A-31-A615-42	BRCA	THCA_20730	17	Breast (basal)				TCGA-BH-A0E0-01A-22-A615-42	BRCA	ESCA_619	65	Breast (basal)
TCGA-A2-A0SX-01A-31-A615-42	BRCA	BRCA_16432	24	Breast (basal)				TCGA-AR-A0U4-01A-41-A616-42	BRCA	ESCA_692	59	Breast (basal)
TCGA-C8-A12K-01A-31-A615-42	BRCA	PRAD_35436	10	Breast (basal)				TCGA-A7-A13E-01A-31-A615-42	BRCA	ESCA_577	35	Breast (basal)
TCGA-AO-A12F-01A-22-A616-42	BRCA	PRAD_78579	4	Breast (basal)				TCGA-AO-A12F-01A-22-A616-42	BRCA	ESCA_317	0	Breast (basal)
TCGA-A2-A0YJ-01A-22-A615-42	BRCA	PRAD_28882	94	Breast (basal)				TCGA-S3-AA0Z-01A-31-A617-42	BRCA	ESCA_375	15	Breast (basal)
TCGA-AR-A0U0-01A-31-A615-42	BRCA	BRCA_114822	3	Breast (basal)				TCGA-A2-A4RX-01A-22-A616-42	BRCA	ESCA_443	33	Breast (basal)
TCGA-C8-A12K-01A-31-A615-42	BRCA	PRAD_40188	12	Breast (basal)				TCGA-A2-A4RX-01A-22-A616-42	BRCA	ESCA_698	22	Breast (basal)
TCGA-AO-A12F-01A-22-A616-42	BRCA	LIHC_31554	14	Breast (basal)				TCGA-S3-AA0Z-01A-31-A617-42	BRCA	ESCA_234	1	Breast (basal)
TCGA-AR-A0U0-01A-31-A615-42	BRCA	BLCA_37308	4	Breast (basal)				TCGA-C8-A12V-01A-31-A616-42	BRCA	ESCA_427	11	Breast (basal)
TCGA-C8-A12V-01A-31-A616-42	BRCA	BLCA_106178	16	Breast (basal)				TCGA-BH-A0E0-01A-22-A615-42	BRCA	TGCT_98	113	Breast (basal)
TCGA-C8-A12K-01A-31-A615-42	BRCA	ACC_24594	16	Breast (basal)				TCGA-A2-A0SX-01A-31-A615-42	BRCA	ESCA_685	67	Breast (basal)
TCGA-AR-A0TP-01A-31-A615-42	BRCA	PRAD_33120	1	Breast (basal)				TCGA-AR-A0TP-01A-31-A615-42	BRCA	ESCA_586	3	Breast (basal)
TCGA-S3-AA0Z-01A-31-A617-42	BRCA	CESC_19264	85	Breast (basal)				TCGA-C8-A12V-01A-31-A616-42	BRCA	TGCT_52	36	Breast (basal)
TCGA-A2-A0YJ-01A-22-A615-42	BRCA	ESCA_64377	26	Breast (basal)				TCGA-AR-A0U0-01A-31-A615-42	BRCA	ESCA_289	9	Breast (basal)
TCGA-AO-A124-01A-31-A615-42	BRCA	BRCA_179406	126	Breast (basal)				TCGA-A7-A13E-01A-31-A615-42	BRCA	PCPG_24	28	Breast (basal)
TCGA-A2-A4RX-01A-22-A616-42	BRCA	PCPG_30890	23	Breast (basal)				TCGA-AO-A124-01A-31-A615-42	BRCA	ESCA_557	239	Breast (basal)
TCGA-BH-A0E0-01A-22-A615-42	BRCA	THCA_30626	2	Breast (basal)				TCGA-C8-A12V-01A-31-A616-42	BRCA	ESCA_619	25	Breast (basal)
TCGA-AO-A124-01A-31-A615-42	BRCA	STAD_53186	18	Breast (basal)				TCGA-BH-A0E0-01A-22-A615-42	BRCA	ESCA_550	112	Breast (basal)
TCGA-C8-A12K-01A-31-A615-42	BRCA	COAD_938	29	Breast (basal)				TCGA-AR-A0U0-01A-31-A615-42	BRCA	BLCA_164	202	Breast (basal)
TCGA-A2-A0SX-01A-31-A615-42	BRCA	PRAD_79003	56	Breast (basal)				TCGA-BH-A0E0-01A-22-A615-42	BRCA	CHOL_25	27	Breast (basal)
TCGA-A2-A0YJ-01A-22-A615-42	BRCA	BLCA_985	10	Breast (basal)				TCGA-AR-A0U4-01A-41-A616-42	BRCA	ESCA_715	98	Breast (basal)
TCGA-A2-A4RX-01A-22-A616-42	BRCA	COAD_101810	17	Breast (basal)				TCGA-AR-A0U0-01A-31-A615-42	BRCA	ESCA_650	14	Breast (basal)
TCGA-A2-A0YJ-01A-22-A615-42	BRCA	LIHC_10965	91	Breast (basal)				TCGA-C8-A12K-01A-31-A615-42	BRCA	ESCA_416	13	Breast (basal)
TCGA-BH-A0E0-01A-22-A615-42	BRCA	BLCA_35741	25	Breast (basal)				TCGA-A2-A4RX-01A-22-A616-42	BRCA	BRCA_249	50	Breast (basal)
TCGA-BH-A0E0-01A-22-A615-42	BRCA	THCA_18911	42	Breast (basal)				TCGA-A7-A13E-01A-31-A615-42	BRCA	KIRP_73	39	Breast (basal)
TCGA-AR-A0U0-01A-31-A615-42	BRCA	BLCA_36049	3	Breast (basal)				TCGA-AR-A0TP-01A-31-A615-42	BRCA	CHOL_127	160	Breast (basal)
TCGA-C8-A12K-01A-31-A615-42	BRCA	STAD_57488	15	Breast (basal)				TCGA-AO-A124-01A-31-A615-42	BRCA	ESCA_606	26	Breast (basal)
TCGA-AO-A124-01A-31-A615-42	BRCA	PRAD_74694	1	Breast (basal)				TCGA-BH-A0E0-01A-22-A615-42	BRCA	CHOL_44	50	Breast (basal)
TCGA-AR-A0U0-01A-31-A615-42	BRCA	ESCA_56644	16	Breast (basal)				TCGA-AO-A124-01A-31-A615-42	BRCA	ESCA_246	6	Breast (basal)
TCGA-S3-AA0Z-01A-31-A617-42	BRCA	MESO_21201	3	Breast (basal)				TCGA-AR-A0U0-01A-31-A615-42	BRCA	ESCA_528	18	Breast (basal)
TCGA-AO-A124-01A-31-A615-42	BRCA	BRCA_110284	7	Breast (basal)				TCGA-A7-A13E-01A-31-A615-42	BRCA	PCPG_93	33	Breast (basal)
TCGA-A7-A13E-01A-31-A615-42	BRCA	PRAD_29796	4	Breast (basal)				TCGA-BH-A0E0-01A-22-A615-42	BRCA	SKCM_70	261	Breast (basal)
TCGA-AR-A0U4-01A-41-A616-42	BRCA	BRCA_113581	23	Breast (basal)				TCGA-S3-AA0Z-01A-31-A617-42	BRCA	BLCA_25	19	Breast (basal)
TCGA-A2-A0YJ-01A-22-A615-42	BRCA	BRCA_56277	2	Breast (basal)				TCGA-C8-A12K-01A-31-A615-42	BRCA	CESC_143	91	Breast (basal)
TCGA-AR-A0TP-01A-31-A615-42	BRCA	TGCT_16959	0	Breast (basal)				TCGA-AO-A12F-01A-22-A616-42	BRCA	ESCA_329	4	Breast (basal)
TCGA-A2-A4RX-01A-22-A616-42	BRCA	UCEC_56578	36	Breast (basal)				TCGA-A2-A0YJ-01A-22-A615-42	BRCA	ESCA_465	18	Breast (basal)
TCGA-AO-A12F-01A-22-A616-42	BRCA	PRAD_23083	4	Breast (basal)				TCGA-AR-A0TP-01A-31-A615-42	BRCA	ESCA_546	133	Breast (basal)
TCGA-A7-A13E-01A-31-A615-42	BRCA	SKCM_55025	7	Breast (basal)				TCGA-AR-A0U0-01A-31-A615-42	BRCA	THCA_120	19	Breast (basal)
TCGA-AR-A0TP-01A-31-A615-42	BRCA	BLCA_24628	30	Breast (basal)				TCGA-AO-A124-01A-31-A615-42	BRCA	ESCA_447	5	Breast (basal)
TCGA-A7-A13E-01A-31-A615-42	BRCA	BRCA_113793	7	Breast (basal)				TCGA-A2-A0SX-01A-31-A615-42	BRCA	ESCA_267	11	Breast (basal)
TCGA-AR-A0U4-01A-41-A616-42	BRCA	BRCA_212841	12	Breast (basal)				TCGA-A7-A13E-01A-31-A615-42	BRCA	ESCA_724	14	Breast (basal)
TCGA-AO-A12F-01A-22-A616-42	BRCA	BRCA_48394	5	Breast (basal)				TCGA-AO-A124-01A-31-A615-42	BRCA	ESCA_443	9	Breast (basal)
TCGA-AR-A0TP-01A-31-A615-42	BRCA	BRCA_80260	3	Breast (basal)				TCGA-C8-A12K-01A-31-A615-42	BRCA	CESC_131	346	Breast (basal)
TCGA-BH-A0E0-01A-22-A615-42	BRCA	ACC_25222	5	Breast (basal)				TCGA-AR-A0U0-01A-31-A615-42	BRCA	ESCA_291	3	Breast (basal)
TCGA-BH-A0E0-01A-22-A615-42	BRCA	LUAD_59490	1	Breast (basal)				TCGA-AR-A0U4-01A-41-A616-42	BRCA	ESCA_273	15	Breast (basal)
TCGA-C8-A12V-01A-31-A616-42	BRCA	BRCA_80293	5	Breast (basal)				TCGA-A2-A0SX-01A-31-A615-42	BRCA	ESCA_393	30	Breast (basal)
TCGA-BH-A0E0-01A-22-A615-42	BRCA	PRAD_34491	9	Breast (basal)				TCGA-A7-A13E-01A-31-A615-42	BRCA	COAD_235	24	Breast (basal)
TCGA-A2-A0SX-01A-31-A615-42	BRCA	COAD_62591	9	Breast (basal)				TCGA-AR-A0U0-01A-31-A615-42	BRCA	ESCA_276	9	Breast (basal)
TCGA-S3-AA0Z-01A-31-A617-42	BRCA	THCA_47067	26	Breast (basal)				TCGA-AR-A0TP-01A-31-A615-42	BRCA	PRAD_201	14	Breast (basal)
TCGA-C8-A12K-01A-31-A615-42	BRCA	HNSC_28936	4	Breast (basal)				TCGA-AR-A0U4-01A-41-A616-42	BRCA	CHOL_114	41	Breast (basal)
TCGA-AR-A0U4-01A-41-A616-42	BRCA	KIRP_49284	15	Breast (basal)				TCGA-BH-A0E0-01A-22-A615-42	BRCA	BRCA_82	44	Breast (basal)
TCGA-AR-A0U4-01A-41-A616-42	BRCA	PRAD_80154	6	Breast (basal)				TCGA-A2-A0YJ-01A-22-A615-42	BRCA	CESC_81	377	Breast (basal)
TCGA-A2-A0SX-01A-31-A615-42	BRCA	CESC_5363	38	Breast (basal)				TCGA-C8-A12V-01A-31-A616-42	BRCA	PCPG_34	38	Breast (basal)
TCGA-AO-A12F-01A-22-A616-42	BRCA	PRAD_22478	5	Breast (basal)				TCGA-A7-A13E-01A-31-A615-42	BRCA	CHOL_107	89	Breast (basal)
TCGA-BH-A0E0-01A-22-A615-42	BRCA	MESO_24697	35	Breast (basal)				TCGA-C8-A12V-01A-31-A616-42	BRCA	ESCA_274	11	Breast (basal)
TCGA-AO-A124-01A-31-A615-42	BRCA	UCEC_37257	67	Breast (basal)				TCGA-AR-A0U4-01A-41-A616-42	BRCA	PRAD_105	61	Breast (basal)
TCGA-AR-A0U4-01A-41-A616-42	BRCA	BRCA_16433	26	Breast (basal)				TCGA-C8-A12V-01A-31-A616-42	BRCA	CESC_123	532	Breast (basal)
TCGA-A7-A13E-01A-31-A615-42	BRCA	LIHC_27618	5	Breast (basal)				TCGA-A7-A13E-01A-31-A615-42	BRCA	ESCA_286	5	Breast (basal)
TCGA-AR-A0TP-01A-31-A615-42	BRCA	PRAD_57970	0	Breast (basal)				TCGA-S3-AA0Z-01A-31-A617-42	BRCA	ESCA_288	8	Breast (basal)
TCGA-BH-A0E0-01A-22-A615-42	BRCA	CHOL_5343	79	Breast (basal)				TCGA-A2-A0YJ-01A-22-A615-42	BRCA	ESCA_498	6	Breast (basal)
TCGA-S3-AA0Z-01A-31-A617-42	BRCA	PCPG_14793	26	Breast (basal)				TCGA-AR-A0U4-01A-41-A616-42	BRCA	ESCA_448	15	Breast (basal)
TCGA-AR-A0U4-01A-41-A616-42	BRCA	CHOL_14360	10	Breast (basal)				TCGA-AR-A0U4-01A-41-A616-42	BRCA	LUAD_211	44	Breast (basal)
TCGA-BH-A0E0-01A-22-A615-42	BRCA	SKCM_31927	14	Breast (basal)				TCGA-A2-A4RX-01A-22-A616-42	BRCA	TGCT_81	67	Breast (basal)
TCGA-BH-A0E0-01A-22-A615-42	BRCA	TGCT_34705	38	Breast (basal)				TCGA-C8-A12V-01A-31-A616-42	BRCA	ACC_10	27	Breast (basal)
TCGA-S3-AA0Z-01A-31-A617-42	BRCA	MESO_16163	134	Breast (basal)				TCGA-A2-A0YJ-01A-22-A615-42	BRCA	LGG_8	16	Breast (basal)
TCGA-AO-A124-01A-31-A615-42	BRCA	COAD_62874	119	Breast (basal)				TCGA-BH-A0E0-01A-22-A615-42	BRCA	CHOL_117	31	Breast (basal)
TCGA-AR-A0U4-01A-41-A616-42	BRCA	PRAD_66874	19	Breast (basal)				TCGA-A2-A4RX-01A-22-A616-42	BRCA	ESCA_261	12	Breast (basal)
TCGA-A2-A0YJ-01A-22-A615-42	BRCA	PRAD_56710	6	Breast (basal)				TCGA-C8-A12V-01A-31-A616-42	BRCA	ESCA_283	5	Breast (basal)
TCGA-A7-A13E-01A-31-A615-42	BRCA	BLCA_30991	36	Breast (basal)				TCGA-A2-A0SX-01A-31-A615-42	BRCA	ESCA_329	20	Breast (basal)
TCGA-A2-A0YJ-01A-22-A615-42	BRCA	CESC_14869	15	Breast (basal)				TCGA-AO-A124-01A-31-A615-42	BRCA	ACC_96	13	Breast (basal)
TCGA-BH-A0E0-01A-22-A615-42	BRCA	PRAD_30920	2	Breast (basal)				TCGA-AR-A0U4-01A-41-A616-42	BRCA	CHOL_87	36	Breast (basal)
TCGA-C8-A12V-01A-31-A616-42	BRCA	HNSC_26787	46	Breast (basal)				TCGA-C8-A12V-01A-31-A616-42	BRCA	HNSC_146	107	Breast (basal)
TCGA-BH-A0E0-01A-22-A615-42	BRCA	PRAD_28488	83	Breast (basal)				TCGA-C8-A12V-01A-31-A616-42	BRCA	LUAD_5	3	Breast (basal)
TCGA-A2-A0SX-01A-31-A615-42	BRCA	BRCA_50632	15	Breast (basal)				TCGA-A2-A0YJ-01A-22-A615-42	BRCA	ESCA_249	4	Breast (basal)
TCGA-A2-A0SX-01A-31-A615-42	BRCA	PRAD_35871	8	Breast (basal)				TCGA-AO-A12F-01A-22-A616-42	BRCA	ESCA_492	1	Breast (basal)
TCGA-AR-A0U0-01A-31-A615-42	BRCA	BLCA_31774	43	Breast (basal)				TCGA-A2-A0SX-01A-31-A615-42	BRCA	ESCA_322	18	Breast (basal)
TCGA-A2-A0YJ-01A-22-A615-42	BRCA	BRCA_5054	10	Breast (basal)				TCGA-AR-A0U0-01A-31-A615-42	BRCA	ESCA_286	6	Breast (basal)
TCGA-BH-A0E0-01A-22-A615-42	BRCA	COAD_71686	25	Breast (basal)				TCGA-AR-A0TP-01A-31-A615-42	BRCA	ESCA_622	60	Breast (basal)
TCGA-C8-A12V-01A-31-A616-42	BRCA	BRCA_46934	13	Breast (basal)				TCGA-C8-A12K-01A-31-A615-42	BRCA	ESCA_489	6	Breast (basal)
TCGA-AO-A12F-01A-22-A616-42	BRCA	BLCA_25527	2	Breast (basal)				TCGA-AO-A124-01A-31-A615-42	BRCA	ESCA_664	11	Breast (basal)
TCGA-AR-A0U4-01A-41-A616-42	BRCA	LIHC_46566	39	Breast (basal)				TCGA-S3-AA0Z-01A-31-A617-42	BRCA	ACC_71	20	Breast (basal)
TCGA-BH-A0E0-01A-22-A615-42	BRCA	COAD_27252	17	Breast (basal)				TCGA-BH-A0E0-01A-22-A615-42	BRCA	LIHC_8	2	Breast (basal)
TCGA-A2-A4RX-01A-22-A616-42	BRCA	PCPG_49311	20	Breast (basal)				TCGA-A2-A4RX-01A-22-A616-42	BRCA	ESCA_601	30	Breast (basal)
TCGA-A7-A13E-01A-31-A615-42	BRCA	LIHC_39293	5	Breast (basal)				TCGA-A2-A0SX-01A-31-A615-42	BRCA	ESCA_476	11	Breast (basal)
TCGA-A2-A0SX-01A-31-A615-42	BRCA	COAD_40407	13	Breast (basal)				TCGA-AO-A124-01A-31-A615-42	BRCA	PCPG_2	18	Breast (basal)
TCGA-S3-AA0Z-01A-31-A617-42	BRCA	BRCA_49654	15	Breast (basal)				TCGA-AO-A12F-01A-22-A616-42	BRCA	ESCA_376	0	Breast (basal)
TCGA-AR-A0U0-01A-31-A615-42	BRCA	PCPG_21703	16	Breast (basal)				TCGA-AO-A124-01A-31-A615-42	BRCA	PRAD_155	53	Breast (basal)
TCGA-AO-A124-01A-31-A615-42	BRCA	COAD_73844	28	Breast (basal)				TCGA-BH-A0E0-01A-22-A615-42	BRCA	ESCA_708	16	Breast (basal)
TCGA-A2-A0SX-01A-31-A615-42	BRCA	BRCA_69121	11	Breast (basal)				TCGA-AO-A12F-01A-22-A616-42	BRCA	UCEC_57	4	Breast (basal)
TCGA-C8-A12V-01A-31-A616-42	BRCA	BLCA_24111	12	Breast (basal)				TCGA-C8-A12V-01A-31-A616-42	BRCA	ESCA_467	33	Breast (basal)
TCGA-AR-A0TP-01A-31-A615-42	BRCA	HNSC_46344	19	Breast (basal)				TCGA-BH-A0E0-01A-22-A615-42	BRCA	ESCA_497	9	Breast (basal)
TCGA-A2-A0SX-01A-31-A615-42	BRCA	BLCA_30991	22	Breast (basal)				TCGA-A7-A13E-01A-31-A615-42	BRCA	ESCA_666	5	Breast (basal)
TCGA-A2-A0SX-01A-31-A615-42	BRCA	THCA_67513	11	Breast (basal)				TCGA-AR-A0U4-01A-41-A616-42	BRCA	ESCA_263	17	Breast (basal)
TCGA-AR-A0U0-01A-31-A615-42	BRCA	UCEC_9272	5	Breast (basal)				TCGA-C8-A12V-01A-31-A616-42	BRCA	CESC_137	21	Breast (basal)
TCGA-AR-A0U0-01A-31-A615-42	BRCA	UCEC_31256	80	Breast (basal)				TCGA-S3-AA0Z-01A-31-A617-42	BRCA	PCPG_83	118	Breast (basal)
TCGA-AR-A0U0-01A-31-A615-42	BRCA	PRAD_30455	4	Breast (basal)				TCGA-AR-A0TP-01A-31-A615-42	BRCA	CESC_138	84	Breast (basal)
TCGA-A2-A0SX-01A-31-A615-42	BRCA	ACC_45640	13	Breast (basal)				TCGA-A7-A13E-01A-31-A615-42	BRCA	ESCA_423	14	Breast (basal)
TCGA-A2-A0SX-01A-31-A615-42	BRCA	BLCA_7881	73	Breast (basal)				TCGA-A2-A0SX-01A-31-A615-42	BRCA	LUSC_110	38	Breast (basal)
TCGA-C8-A12V-01A-31-A616-42	BRCA	BLCA_31581	91	Breast (basal)				TCGA-AO-A12F-01A-22-A616-42	BRCA	TGCT_137	6	Breast (basal)
TCGA-S3-AA0Z-01A-31-A617-42	BRCA	BLCA_35864	157	Breast (basal)				TCGA-AR-A0U0-01A-31-A615-42	BRCA	ESCA_268	2	Breast (basal)
TCGA-A2-A0SX-01A-31-A615-42	BRCA	KIRP_33077	236	Breast (basal)				TCGA-A7-A13E-01A-31-A615-42	BRCA	ESCA_566	46	Breast (basal)
TCGA-BH-A0E0-01A-22-A615-42	BRCA	UCEC_9345	263	Breast (basal)				TCGA-S3-AA0Z-01A-31-A617-42	BRCA	ESCA_600	72	Breast (basal)
TCGA-A2-A0YJ-01A-22-A615-42	BRCA	PRAD_28153	5	Breast (basal)				TCGA-AR-A0U4-01A-41-A616-42	BRCA	ACC_99	27	Breast (basal)
TCGA-A2-A0YJ-01A-22-A615-42	BRCA	THCA_31665	11	Breast (basal)				TCGA-AR-A0U4-01A-41-A616-42	BRCA	TGCT_136	69	Breast (basal)
TCGA-AR-A0TP-01A-31-A615-42	BRCA	CHOL_24972	5	Breast (basal)				TCGA-AR-A0U4-01A-41-A616-42	BRCA	TGCT_110	18	Breast (basal)
TCGA-BH-A0E0-01A-22-A615-42	BRCA	BRCA_113793	11	Breast (basal)				TCGA-AO-A12F-01A-22-A616-42	BRCA	THCA_9	4	Breast (basal)
TCGA-AO-A124-01A-31-A615-42	BRCA	ESCA_64402	112	Breast (basal)				TCGA-S3-AA0Z-01A-31-A617-42	BRCA	LGG_143	34	Breast (basal)
TCGA-A2-A0YJ-01A-22-A615-42	BRCA	BLCA_29498	165	Breast (basal)				TCGA-A2-A0SX-01A-31-A615-42	BRCA	PRAD_25	23	Breast (basal)
TCGA-A7-A13E-01A-31-A615-42	BRCA	CESC_604	212	Breast (basal)				TCGA-C8-A12V-01A-31-A616-42	BRCA	ESCA_379	16	Breast (basal)
TCGA-AR-A0U4-01A-41-A616-42	BRCA	SKCM_56268	45	Breast (basal)				TCGA-C8-A12V-01A-31-A616-42	BRCA	THCA_62	103	Breast (basal)
TCGA-AR-A0TP-01A-31-A615-42	BRCA	CHOL_5348	848	Breast (basal)				TCGA-A7-A13E-01A-31-A615-42	BRCA	HNSC_86	22	Breast (basal)
TCGA-AR-A0TP-01A-31-A615-42	BRCA	UCEC_7294	409	Breast (basal)				TCGA-BH-A0E0-01A-22-A615-42	BRCA	ESCA_497	7	Breast (basal)
TCGA-BH-A0E0-01A-22-A615-42	BRCA	ESCA_60447	11	Breast (basal)				TCGA-A2-A0SX-01A-31-A615-42	BRCA	ESCA_253	27	Breast (basal)
TCGA-S3-AA0Z-01A-31-A617-42	BRCA	BLCA_28939	16	Breast (basal)				TCGA-AO-A12F-01A-22-A616-42	BRCA	BLCA_26	44	Breast (basal)
TCGA-AO-A124-01A-31-A615-42	BRCA	CHOL_15243	43	Breast (basal)				TCGA-A2-A0SX-01A-31-A615-42	BRCA	KIRC_80	74	Breast (basal)
TCGA-BH-A0E0-01A-22-A615-42	BRCA	CESC_54869	9	Breast (basal)				TCGA-C8-A12V-01A-31-A616-42	BRCA	PCPG_4	25	Breast (basal)
TCGA-A7-A13E-01A-31-A615-42	BRCA	BRCA_114948	30	Breast (basal)				TCGA-C8-A12K-01A-31-A615-42	BRCA	HNSC_69	27	Breast (basal)
TCGA-A2-A4RX-01A-22-A616-42	BRCA	BLCA_68808	14	Breast (basal)				TCGA-AR-A0U4-01A-41-A616-42	BRCA	COAD_91	36	Breast (basal)
TCGA-A2-A4RX-01A-22-A616-42	BRCA	PRAD_34491	19	Breast (basal)				TCGA-AO-A124-01A-31-A615-42	BRCA	THCA_6	38	Breast (basal)
TCGA-A2-A4RX-01A-22-A616-42	BRCA	LUSC_30015	10	Breast (basal)				TCGA-AO-A124-01A-31-A615-42	BRCA	PRAD_40	52	Breast (basal)
TCGA-S3-AA0Z-01A-31-A617-42	BRCA	UCEC_31534	16	Breast (basal)				TCGA-A2-A0YJ-01A-22-A615-42	BRCA	KIRC_42	328	Breast (basal)
TCGA-A2-A0YJ-01A-22-A615-42	BRCA	LUSC_41085	31	Breast (basal)				TCGA-BH-A0E0-01A-22-A615-42	BRCA	SKCM_70	235	Breast (basal)
TCGA-AO-A124-01A-31-A615-42	BRCA	COAD_71545	5	Breast (basal)				TCGA-AO-A124-01A-31-A615-42	BRCA	ESCA_445	10	Breast (basal)
TCGA-A7-A13E-01A-31-A615-42	BRCA	UCEC_31236	75	Breast (basal)				TCGA-S3-AA0Z-01A-31-A617-42	BRCA	ESCA_228	6	Breast (basal)
TCGA-A2-A4RX-01A-22-A616-42	BRCA	BRCA_61853	6	Breast (basal)				TCGA-C8-A12K-01A-31-A615-42	BRCA	ESCA_499	9	Breast (basal)
TCGA-A2-A0SX-01A-31-A615-42	BRCA	PRAD_26653	270	Breast (basal)				TCGA-AO-A124-01A-31-A615-42	BRCA	ESCA_309	4	Breast (basal)
TCGA-S3-AA0Z-01A-31-A617-42	BRCA	LIHC_32534	11	Breast (basal)				TCGA-BH-A0E0-01A-22-A615-42	BRCA	ESCA_678	22	Breast (basal)
TCGA-AR-A0U0-01A-31-A615-42	BRCA	MESO_22514	0	Breast (basal)				TCGA-AR-A0TP-01A-31-A615-42	BRCA	ESCA_476	10	Breast (basal)
TCGA-AR-A0TP-01A-31-A615-42	BRCA	CHOL_17430	125	Breast (basal)				TCGA-A2-A0YJ-01A-22-A615-42	BRCA	ESCA_224	5	Breast (basal)
TCGA-S3-AA0Z-01A-31-A617-42	BRCA	SKCM_55602	228	Breast (basal)				TCGA-C8-A12V-01A-31-A616-42	BRCA	ESCA_428	15	Breast (basal)
TCGA-C8-A12K-01A-31-A615-42	BRCA	COAD_34304	3	Breast (basal)				TCGA-A2-A4RX-01A-22-A616-42	BRCA	MESO_78	92	Breast (basal)
TCGA-A2-A0SX-01A-31-A615-42	BRCA	HNSC_48687	8	Breast (basal)				TCGA-A2-A0SX-01A-31-A615-42	BRCA	ESCA_345	12	Breast (basal)
TCGA-AR-A0TP-01A-31-A615-42	BRCA	LUAD_40774	81	Breast (basal)				TCGA-AO-A12F-01A-22-A616-42	BRCA	ESCA_569	2	Breast (basal)
TCGA-AO-A12F-01A-22-A616-42	BRCA	ACC_27761	5	Breast (basal)				TCGA-A2-A0YJ-01A-22-A615-42	BRCA	KIRC_61	285	Breast (basal)
TCGA-A2-A4RX-01A-22-A616-42	BRCA	PRAD_28848	1	Breast (basal)				TCGA-AR-A0TP-01A-31-A615-42	BRCA	CESC_17	25	Breast (basal)
TCGA-AR-A0U0-01A-31-A615-42	BRCA	BRCA_13599	7	Breast (basal)				TCGA-A2-A4RX-01A-22-A616-42	BRCA	ESCA_658	21	Breast (basal)
TCGA-A7-A13E-01A-31-A615-42	BRCA	BRCA_61636	0	Breast (basal)				TCGA-A2-A0YJ-01A-22-A615-42	BRCA	ESCA_265	14	Breast (basal)
TCGA-S3-AA0Z-01A-31-A617-42	BRCA	BRCA_42886	4	Breast (basal)				TCGA-AR-A0U4-01A-41-A616-42	BRCA	LGG_7	157	Breast (basal)
TCGA-A2-A0SX-01A-31-A615-42	BRCA	THCA_27675	42	Breast (basal)				TCGA-AO-A124-01A-31-A615-42	BRCA	ESCA_351	7	Breast (basal)
TCGA-A2-A0SX-01A-31-A615-42	BRCA	BRCA_113581	12	Breast (basal)				TCGA-AR-A0TP-01A-31-A615-42	BRCA	THCA_87	8	Breast (basal)
TCGA-A2-A0YJ-01A-22-A615-42	BRCA	BRCA_8358	30	Breast (basal)				TCGA-S3-AA0Z-01A-31-A617-42	BRCA	ESCA_391	12	Breast (basal)
TCGA-AR-A0U4-01A-41-A616-42	BRCA	LUAD_42400	8	Breast (basal)				TCGA-AO-A12F-01A-22-A616-42	BRCA	ESCA_530	2	Breast (basal)
TCGA-AR-A0TP-01A-31-A615-42	BRCA	SKCM_55025	11	Breast (basal)				TCGA-A7-A13E-01A-31-A615-42	BRCA	LGG_113	36	Breast (basal)
TCGA-AO-A124-01A-31-A615-42	BRCA	KIRC_39917	86	Breast (basal)				TCGA-BH-A0E0-01A-22-A615-42	BRCA	SKCM_115	74	Breast (basal)
TCGA-AR-A0TP-01A-31-A615-42	BRCA	BRCA_61636	0	Breast (basal)				TCGA-C8-A12V-01A-31-A616-42	BRCA	ESCA_435	17	Breast (basal)
TCGA-AR-A0U0-01A-31-A615-42	BRCA	SKCM_36008	4	Breast (basal)				TCGA-AR-A0U0-01A-31-A615-42	BRCA	ESCA_372	18	Breast (basal)
TCGA-C8-A12V-01A-31-A616-42	BRCA	LIHC_60203	23	Breast (basal)				TCGA-AR-A0TP-01A-31-A615-42	BRCA	CHOL_129	43	Breast (basal)
TCGA-AO-A12F-01A-22-A616-42	BRCA	MESO_20473	6	Breast (basal)				TCGA-AR-A0U4-01A-41-A616-42	BRCA	ESCA_403	11	Breast (basal)
TCGA-AR-A0U0-01A-31-A615-42	BRCA	UCEC_31534	0	Breast (basal)				TCGA-C8-A12K-01A-31-A615-42	BRCA	BLCA_165	30	Breast (basal)
TCGA-AO-A124-01A-31-A615-42	BRCA	SKCM_34749	15	Breast (basal)				TCGA-AR-A0U4-01A-41-A616-42	BRCA	PCPG_4	26	Breast (basal)
TCGA-A7-A13E-01A-31-A615-42	BRCA	CESC_55183	18	Breast (basal)				TCGA-BH-A0E0-01A-22-A615-42	BRCA	ESCA_278	5	Breast (basal)
TCGA-C8-A12V-01A-31-A616-42	BRCA	BLCA_34561	4	Breast (basal)				TCGA-AO-A124-01A-31-A615-42	BRCA	ESCA_404	10	Breast (basal)
TCGA-C8-A12K-01A-31-A615-42	BRCA	PRAD_30161	19	Breast (basal)				TCGA-S3-AA0Z-01A-31-A617-42	BRCA	HNSC_43	50	Breast (basal)
TCGA-C8-A12K-01A-31-A615-42	BRCA	MESO_17548	164	Breast (basal)				TCGA-AO-A124-01A-31-A615-42	BRCA	TGCT_120	164	Breast (basal)
TCGA-AR-A0U0-01A-31-A615-42	BRCA	LUAD_25315	2	Breast (basal)				TCGA-BH-A0E0-01A-22-A615-42	BRCA	PRAD_204	12	Breast (basal)
TCGA-AO-A124-01A-31-A615-42	BRCA	UCEC_36655	61	Breast (basal)				TCGA-C8-A12K-01A-31-A615-42	BRCA	CHOL_114	60	Breast (basal)
TCGA-AR-A0U4-01A-41-A616-42	BRCA	THCA_45897	30	Breast (basal)				TCGA-S3-AA0Z-01A-31-A617-42	BRCA	ESCA_619	30	Breast (basal)
TCGA-AO-A12F-01A-22-A616-42	BRCA	KIRP_73709	19	Breast (basal)				TCGA-AR-A0U4-01A-41-A616-42	BRCA	TGCT_124	0	Breast (basal)
TCGA-C8-A12V-01A-31-A616-42	BRCA	ACC_20617	21	Breast (basal)				TCGA-AR-A0U4-01A-41-A616-42	BRCA	ESCA_609	226	Breast (basal)
TCGA-A2-A4RX-01A-22-A616-42	BRCA	STAD_71772	25	Breast (basal)				TCGA-AR-A0U0-01A-31-A615-42	BRCA	ESCA_605	44	Breast (basal)
TCGA-S3-AA0Z-01A-31-A617-42	BRCA	KIRP_69630	86	Breast (basal)				TCGA-BH-A0E0-01A-22-A615-42	BRCA	CESC_114	285	Breast (basal)
TCGA-AR-A0U4-01A-41-A616-42	BRCA	LUAD_50128	15	Breast (basal)				TCGA-AR-A0TP-01A-31-A615-42	BRCA	ESCA_258	222	Breast (basal)
TCGA-S3-AA0Z-01A-31-A617-42	BRCA	LUAD_53113	27	Breast (basal)				TCGA-S3-AA0Z-01A-31-A617-42	BRCA	CESC_112	431	Breast (basal)
TCGA-AR-A0TP-01A-31-A615-42	BRCA	HNSC_22863	564	Breast (basal)				TCGA-C8-A12V-01A-31-A616-42	BRCA	ESCA_285	6	Breast (basal)
TCGA-BH-A0E0-01A-22-A615-42	BRCA	COAD_35875	22	Breast (basal)				TCGA-A7-A13E-01A-31-A615-42	BRCA	ESCA_628	28	Breast (basal)
TCGA-AO-A124-01A-31-A615-42	BRCA	UCEC_54240	29	Breast (basal)				TCGA-A2-A4RX-01A-22-A616-42	BRCA	ESCA_650	24	Breast (basal)
TCGA-A2-A4RX-01A-22-A616-42	BRCA	CESC_15086	13	Breast (basal)				TCGA-AR-A0TP-01A-31-A615-42	BRCA	CHOL_25	15	Breast (basal)
TCGA-A2-A4RX-01A-22-A616-42	BRCA	LIHC_43413	12	Breast (basal)				TCGA-AR-A0TP-01A-31-A615-42	BRCA	COAD_106	8	Breast (basal)
TCGA-A7-A13E-01A-31-A615-42	BRCA	COAD_37074	0	Breast (basal)				TCGA-A7-A13E-01A-31-A615-42	BRCA	ESCA_684	21	Breast (basal)
TCGA-A2-A0YJ-01A-22-A615-42	BRCA	COAD_63105	11	Breast (basal)				TCGA-A2-A0SX-01A-31-A615-42	BRCA	ESCA_422	10	Breast (basal)
TCGA-AO-A124-01A-31-A615-42	BRCA	CESC_604	85	Breast (basal)				TCGA-AR-A0U0-01A-31-A615-42	BRCA	ESCA_324	0	Breast (basal)
TCGA-A7-A13E-01A-31-A615-42	BRCA	LUAD_40026	4	Breast (basal)				TCGA-AR-A0U0-01A-31-A615-42	BRCA	ESCA_251	4	Breast (basal)
TCGA-A2-A4RX-01A-22-A616-42	BRCA	LUSC_27412	10	Breast (basal)				TCGA-C8-A12V-01A-31-A616-42	BRCA	ESCA_312	12	Breast (basal)
TCGA-C8-A12K-01A-31-A615-42	BRCA	PRAD_37641	11	Breast (basal)				TCGA-AO-A124-01A-31-A615-42	BRCA	LIHC_7	47	Breast (basal)
TCGA-AR-A0U4-01A-41-A616-42	BRCA	COAD_8717	14	Breast (basal)				TCGA-C8-A12K-01A-31-A615-42	BRCA	ESCA_511	8	Breast (basal)
TCGA-A2-A4RX-01A-22-A616-42	BRCA	CESC_604	192	Breast (basal)				TCGA-AO-A12F-01A-22-A616-42	BRCA	ESCA_685	5	Breast (basal)
TCGA-A2-A0SX-01A-31-A615-42	BRCA	PCPG_31366	7	Breast (basal)				TCGA-AO-A12F-01A-22-A616-42	BRCA	MESO_4	19	Breast (basal)
TCGA-AO-A12F-01A-22-A616-42	BRCA	THCA_6636	7	Breast (basal)				TCGA-AO-A124-01A-31-A615-42	BRCA	ESCA_385	4	Breast (basal)
TCGA-A2-A0SX-01A-31-A615-42	BRCA	BRCA_58571	10	Breast (basal)				TCGA-A2-A0YJ-01A-22-A615-42	BRCA	PCPG_128	15	Breast (basal)
TCGA-AO-A124-01A-31-A615-42	BRCA	BLCA_34561	6	Breast (basal)				TCGA-BH-A0E0-01A-22-A615-42	BRCA	HNSC_204	96	Breast (basal)
TCGA-BH-A0E0-01A-22-A615-42	BRCA	CESC_12702	181	Breast (basal)				TCGA-AR-A0TP-01A-31-A615-42	BRCA	CESC_72	100	Breast (basal)
TCGA-C8-A12K-01A-31-A615-42	BRCA	BRCA_100699	31	Breast (basal)				TCGA-A2-A4RX-01A-22-A616-42	BRCA	ESCA_432	14	Breast (basal)
TCGA-A2-A0SX-01A-31-A615-42	BRCA	UCEC_9344	113	Breast (basal)				TCGA-AR-A0U0-01A-31-A615-42	BRCA	CESC_12	455	Breast (basal)
TCGA-AR-A0TP-01A-31-A615-42	BRCA	CESC_14320	23	Breast (basal)				TCGA-A7-A13E-01A-31-A615-42	BRCA	ESCA_295	2	Breast (basal)
TCGA-BH-A0E0-01A-22-A615-42	BRCA	UCEC_9272	6	Breast (basal)				TCGA-C8-A12K-01A-31-A615-42	BRCA	COAD_105	26	Breast (basal)
TCGA-AR-A0U0-01A-31-A615-42	BRCA	BRCA_46821	16	Breast (basal)				TCGA-AO-A124-01A-31-A615-42	BRCA	ESCA_240	7	Breast (basal)
TCGA-C8-A12K-01A-31-A615-42	BRCA	CHOL_4569	18	Breast (basal)				TCGA-A2-A4RX-01A-22-A616-42	BRCA	ESCA_231	8	Breast (basal)
TCGA-A7-A13E-01A-31-A615-42	BRCA	HNSC_22683	3	Breast (basal)				TCGA-AR-A0U0-01A-31-A615-42	BRCA	SKCM_32	20	Breast (basal)
TCGA-A7-A13E-01A-31-A615-42	BRCA	BRCA_114865	15	Breast (basal)				TCGA-A7-A13E-01A-31-A615-42	BRCA	ESCA_638	10	Breast (basal)
TCGA-AR-A0U0-01A-31-A615-42	BRCA	CHOL_34533	2	Breast (basal)				TCGA-AR-A0TP-01A-31-A615-42	BRCA	ESCA_566	14	Breast (basal)
TCGA-BH-A0E0-01A-22-A615-42	BRCA	LUSC_37069	11	Breast (basal)				TCGA-BH-A0E0-01A-22-A615-42	BRCA	LIHC_7	74	Breast (basal)
TCGA-A7-A13E-01A-31-A615-42	BRCA	COAD_101810	12	Breast (basal)				TCGA-A2-A4RX-01A-22-A616-42	BRCA	ESCA_492	16	Breast (basal)
TCGA-AR-A0U4-01A-41-A616-42	BRCA	MESO_28428	25	Breast (basal)				TCGA-C8-A12V-01A-31-A616-42	BRCA	ESCA_521	11	Breast (basal)
TCGA-AR-A0U4-01A-41-A616-42	BRCA	BRCA_66063	6	Breast (basal)				TCGA-A2-A4RX-01A-22-A616-42	BRCA	ESCA_603	14	Breast (basal)
TCGA-AR-A0U4-01A-41-A616-42	BRCA	SKCM_55536	11	Breast (basal)				TCGA-A2-A4RX-01A-22-A616-42	BRCA	ESCA_340	16	Breast (basal)
TCGA-A2-A0YJ-01A-22-A615-42	BRCA	BLCA_25439	3	Breast (basal)				TCGA-A2-A4RX-01A-22-A616-42	BRCA	ESCA_667	27	Breast (basal)
TCGA-A7-A13E-01A-31-A615-42	BRCA	CESC_27498	144	Breast (basal)				TCGA-AR-A0U4-01A-41-A616-42	BRCA	THCA_115	17	Breast (basal)
TCGA-AO-A124-01A-31-A615-42	BRCA	BLCA_27017	4	Breast (basal)				TCGA-C8-A12K-01A-31-A615-42	BRCA	PRAD_121	59	Breast (basal)
TCGA-AR-A0U0-01A-31-A615-42	BRCA	BRCA_212764	163	Breast (basal)				TCGA-AR-A0TP-01A-31-A615-42	BRCA	CESC_133	34	Breast (basal)
TCGA-A7-A13E-01A-31-A615-42	BRCA	BRCA_47417	8	Breast (basal)				TCGA-A2-A4RX-01A-22-A616-42	BRCA	LGG_80	10	Breast (basal)
TCGA-AR-A0TP-01A-31-A615-42	BRCA	MESO_57407	648	Breast (basal)				TCGA-AR-A0U0-01A-31-A615-42	BRCA	ESCA_664	8	Breast (basal)
TCGA-A2-A0YJ-01A-22-A615-42	BRCA	CHOL_13873	11	Breast (basal)				TCGA-AR-A0U0-01A-31-A615-42	BRCA	LUAD_210	35	Breast (basal)
TCGA-A7-A13E-01A-31-A615-42	BRCA	BRCA_53548	18	Breast (basal)				TCGA-BH-A0E0-01A-22-A615-42	BRCA	ESCA_712	47	Breast (basal)
TCGA-BH-A0E0-01A-22-A615-42	BRCA	THCA_23593	0	Breast (basal)				TCGA-AO-A124-01A-31-A615-42	BRCA	PRAD_37	17	Breast (basal)
TCGA-A2-A0SX-01A-31-A615-42	BRCA	PRAD_1122	7	Breast (basal)				TCGA-A2-A0SX-01A-31-A615-42	BRCA	ESCA_263	18	Breast (basal)
TCGA-S3-AA0Z-01A-31-A617-42	BRCA	COAD_62123	47	Breast (basal)				TCGA-A2-A0YJ-01A-22-A615-42	BRCA	ESCA_637	6	Breast (basal)
TCGA-A7-A13E-01A-31-A615-42	BRCA	PRAD_78579	2	Breast (basal)				TCGA-BH-A0E0-01A-22-A615-42	BRCA	ESCA_355	9	Breast (basal)
TCGA-AR-A0U0-01A-31-A615-42	BRCA	CESC_54833	43	Breast (basal)				TCGA-S3-AA0Z-01A-31-A617-42	BRCA	ESCA_442	8	Breast (basal)
TCGA-AR-A0U4-01A-41-A616-42	BRCA	ESCA_60447	10	Breast (basal)				TCGA-AR-A0TP-01A-31-A615-42	BRCA	UCEC_60	4	Breast (basal)
TCGA-AR-A0U4-01A-41-A616-42	BRCA	PRAD_56020	25	Breast (basal)				TCGA-C8-A12K-01A-31-A615-42	BRCA	CESC_70	54	Breast (basal)
TCGA-S3-AA0Z-01A-31-A617-42	BRCA	KIRC_26215	160	Breast (basal)				TCGA-AR-A0TP-01A-31-A615-42	BRCA	CESC_144	258	Breast (basal)
TCGA-A2-A0YJ-01A-22-A615-42	BRCA	MESO_33835	15	Breast (basal)				TCGA-AR-A0U0-01A-31-A615-42	BRCA	PRAD_163	164	Breast (basal)
TCGA-S3-AA0Z-01A-31-A617-42	BRCA	BRCA_110645	220	Breast (basal)				TCGA-AR-A0U0-01A-31-A615-42	BRCA	ESCA_644	7	Breast (basal)
TCGA-A2-A0YJ-01A-22-A615-42	BRCA	BRCA_46514	17	Breast (basal)				TCGA-AR-A0U0-01A-31-A615-42	BRCA	PCPG_4	38	Breast (basal)
TCGA-A7-A13E-01A-31-A615-42	BRCA	HNSC_817	67	Breast (basal)				TCGA-A2-A0YJ-01A-22-A615-42	BRCA	ESCA_427	18	Breast (basal)
TCGA-AO-A12F-01A-22-A616-42	BRCA	BRCA_65522	86	Breast (basal)				TCGA-AR-A0U4-01A-41-A616-42	BRCA	KIRC_42	328	Breast (basal)
TCGA-AR-A0U0-01A-31-A615-42	BRCA	COAD_44558	1	Breast (basal)				TCGA-AO-A124-01A-31-A615-42	BRCA	ESCA_557	320	Breast (basal)
TCGA-BH-A0E0-01A-22-A615-42	BRCA	COAD_33643	15	Breast (basal)				TCGA-C8-A12V-01A-31-A616-42	BRCA	ESCA_442	13	Breast (basal)
TCGA-A2-A4RX-01A-22-A616-42	BRCA	PRAD_25495	45	Breast (basal)				TCGA-AR-A0U0-01A-31-A615-42	BRCA	PCPG_133	3	Breast (basal)
TCGA-A2-A0SX-01A-31-A615-42	BRCA	BRCA_43368	3	Breast (basal)				TCGA-A7-A13E-01A-31-A615-42	BRCA	PCPG_64	174	Breast (basal)
TCGA-AO-A12F-01A-22-A616-42	BRCA	ACC_24781	0	Breast (basal)				TCGA-AO-A12F-01A-22-A616-42	BRCA	ESCA_495	1	Breast (basal)
TCGA-AR-A0U0-01A-31-A615-42	BRCA	SKCM_34749	8	Breast (basal)				TCGA-C8-A12K-01A-31-A615-42	BRCA	ESCA_262	4	Breast (basal)
TCGA-BH-A0E0-01A-22-A615-42	BRCA	ESCA_10011	19	Breast (basal)				TCGA-BH-A0E0-01A-22-A615-42	BRCA	HNSC_85	43	Breast (basal)
TCGA-C8-A12V-01A-31-A616-42	BRCA	PRAD_29354	2	Breast (basal)				TCGA-S3-AA0Z-01A-31-A617-42	BRCA	LIHC_2	0	Breast (basal)
TCGA-AR-A0U4-01A-41-A616-42	BRCA	PRAD_56394	70	Breast (basal)				TCGA-BH-A0E0-01A-22-A615-42	BRCA	ESCA_613	73	Breast (basal)
TCGA-AR-A0U0-01A-31-A615-42	BRCA	PRAD_57418	14	Breast (basal)				TCGA-BH-A0E0-01A-22-A615-42	BRCA	CHOL_94	110	Breast (basal)
TCGA-C8-A12V-01A-31-A616-42	BRCA	COAD_36718	1	Breast (basal)				TCGA-BH-A0E0-01A-22-A615-42	BRCA	COAD_95	202	Breast (basal)
TCGA-AR-A0U4-01A-41-A616-42	BRCA	COAD_120294	43	Breast (basal)				TCGA-C8-A12V-01A-31-A616-42	BRCA	ESCA_722	4	Breast (basal)
TCGA-C8-A12K-01A-31-A615-42	BRCA	COAD_61879	12	Breast (basal)				TCGA-A2-A4RX-01A-22-A616-42	BRCA	PCPG_128	19	Breast (basal)
TCGA-A7-A13E-01A-31-A615-42	BRCA	BRCA_98671	5	Breast (basal)				TCGA-A7-A13E-01A-31-A615-42	BRCA	CHOL_101	54	Breast (basal)
TCGA-S3-AA0Z-01A-31-A617-42	BRCA	BRCA_16433	83	Breast (basal)				TCGA-A7-A13E-01A-31-A615-42	BRCA	PRAD_219	82	Breast (basal)
TCGA-A2-A0SX-01A-31-A615-42	BRCA	PRAD_111133	13	Breast (basal)				TCGA-AR-A0U4-01A-41-A616-42	BRCA	ESCA_527	33	Breast (basal)
TCGA-C8-A12V-01A-31-A616-42	BRCA	PRAD_66593	6	Breast (basal)				TCGA-C8-A12V-01A-31-A616-42	BRCA	THCA_116	22	Breast (basal)
TCGA-AO-A124-01A-31-A615-42	BRCA	THCA_29215	30	Breast (basal)				TCGA-C8-A12V-01A-31-A616-42	BRCA	ESCA_506	13	Breast (basal)
TCGA-AO-A12F-01A-22-A616-42	BRCA	UCEC_8334	51	Breast (basal)				TCGA-AR-A0U4-01A-41-A616-42	BRCA	ESCA_316	18	Breast (basal)
TCGA-AO-A12F-01A-22-A616-42	BRCA	PRAD_65350	149	Breast (basal)				TCGA-AR-A0TP-01A-31-A615-42	BRCA	ESCA_558	6	Breast (basal)
TCGA-C8-A12V-01A-31-A616-42	BRCA	BRCA_66324	4	Breast (basal)				TCGA-AR-A0TP-01A-31-A615-42	BRCA	ESCA_543	19	Breast (basal)
TCGA-AO-A12F-01A-22-A616-42	BRCA	CESC_19421	64	Breast (basal)				TCGA-C8-A12K-01A-31-A615-42	BRCA	PRAD_245	49	Breast (basal)
TCGA-BH-A0E0-01A-22-A615-42	BRCA	PRAD_34240	3	Breast (basal)				TCGA-A2-A0SX-01A-31-A615-42	BRCA	CESC_81	274	Breast (basal)
TCGA-AR-A0U0-01A-31-A615-42	BRCA	HNSC_48687	4	Breast (basal)				TCGA-A2-A0YJ-01A-22-A615-42	BRCA	PCPG_34	32	Breast (basal)
TCGA-BH-A0E0-01A-22-A615-42	BRCA	PRAD_28587	1	Breast (basal)				TCGA-C8-A12K-01A-31-A615-42	BRCA	ESCA_268	5	Breast (basal)
TCGA-A2-A0YJ-01A-22-A615-42	BRCA	PRAD_29796	2	Breast (basal)				TCGA-C8-A12V-01A-31-A616-42	BRCA	ESCA_612	13	Breast (basal)
TCGA-C8-A12V-01A-31-A616-42	BRCA	PRAD_27277	10	Breast (basal)				TCGA-AR-A0TP-01A-31-A615-42	BRCA	ESCA_446	1	Breast (basal)
TCGA-BH-A0E0-01A-22-A615-42	BRCA	SKCM_55537	12	Breast (basal)				TCGA-A2-A0YJ-01A-22-A615-42	BRCA	ESCA_62	19	Breast (basal)
TCGA-C8-A12K-01A-31-A615-42	BRCA	SKCM_60865	10	Breast (basal)				TCGA-A2-A4RX-01A-22-A616-42	BRCA	ESCA_339	18	Breast (basal)
TCGA-A2-A4RX-01A-22-A616-42	BRCA	BRCA_65100	4	Breast (basal)				TCGA-AR-A0TP-01A-31-A615-42	BRCA	BRCA_147	33	Breast (basal)
TCGA-AO-A12F-01A-22-A616-42	BRCA	SKCM_101148	108	Breast (basal)				TCGA-AO-A124-01A-31-A615-42	BRCA	PCPG_119	115	Breast (basal)
TCGA-C8-A12K-01A-31-A615-42	BRCA	PRAD_31607	4	Breast (basal)				TCGA-AR-A0U4-01A-41-A616-42	BRCA	CESC_93	105	Breast (basal)
TCGA-BH-A0E0-01A-22-A615-42	BRCA	PCPG_16453	25	Breast (basal)				TCGA-AO-A124-01A-31-A615-42	BRCA	ESCA_550	43	Breast (basal)
TCGA-AO-A12F-01A-22-A616-42	BRCA	STAD_34308	44	Breast (basal)				TCGA-A2-A4RX-01A-22-A616-42	BRCA	BRCA_16	41	Breast (basal)
TCGA-C8-A12V-01A-31-A616-42	BRCA	LIHC_43413	153	Breast (basal)				TCGA-AR-A0TP-01A-31-A615-42	BRCA	ESCA_548	96	Breast (basal)
TCGA-C8-A12K-01A-31-A615-42	BRCA	PRAD_110758	2	Breast (basal)				TCGA-BH-A0E0-01A-22-A615-42	BRCA	ESCA_280	1	Breast (basal)
TCGA-A2-A4RX-01A-22-A616-42	BRCA	COAD_41447	10	Breast (basal)				TCGA-A7-A13E-01A-31-A615-42	BRCA	ESCA_219	18	Breast (basal)
TCGA-BH-A0E0-01A-22-A615-42	BRCA	BRCA_53915	12	Breast (basal)				TCGA-BH-A0E0-01A-22-A615-42	BRCA	ESCA_435	25	Breast (basal)
TCGA-A2-A0SX-01A-31-A615-42	BRCA	BRCA_47602	9	Breast (basal)				TCGA-A2-A0YJ-01A-22-A615-42	BRCA	ESCA_604	30	Breast (basal)
TCGA-BH-A0E0-01A-22-A615-42	BRCA	COAD_32612	2	Breast (basal)				TCGA-C8-A12K-01A-31-A615-42	BRCA	THCA_26	38	Breast (basal)
TCGA-BH-A0E0-01A-22-A615-42	BRCA	KIRP_30955	14	Breast (basal)				TCGA-A2-A0SX-01A-31-A615-42	BRCA	KIRP_211	54	Breast (basal)
TCGA-AO-A12F-01A-22-A616-42	BRCA	BRCA_58595	5	Breast (basal)				TCGA-AO-A124-01A-31-A615-42	BRCA	KIRP_3	2	Breast (basal)
TCGA-BH-A0E0-01A-22-A615-42	BRCA	BRCA_61853	1	Breast (basal)				TCGA-S3-AA0Z-01A-31-A617-42	BRCA	ESCA_406	19	Breast (basal)
TCGA-C8-A12V-01A-31-A616-42	BRCA	LUAD_104142	110	Breast (basal)				TCGA-S3-AA0Z-01A-31-A617-42	BRCA	PRAD_9	15	Breast (basal)
TCGA-AR-A0TP-01A-31-A615-42	BRCA	PCPG_16453	88	Breast (basal)				TCGA-A2-A0SX-01A-31-A615-42	BRCA	LGG_8	18	Breast (basal)
TCGA-AR-A0U0-01A-31-A615-42	BRCA	PCPG_21841	0	Breast (basal)				TCGA-AO-A12F-01A-22-A616-42	BRCA	ESCA_95	13	Breast (basal)
TCGA-AR-A0TP-01A-31-A615-42	BRCA	COAD_41580	5	Breast (basal)				TCGA-AO-A124-01A-31-A615-42	BRCA	COAD_105	22	Breast (basal)
TCGA-C8-A12V-01A-31-A616-42	BRCA	LIHC_42128	53	Breast (basal)				TCGA-A2-A0YJ-01A-22-A615-42	BRCA	CESC_125	50	Breast (basal)
TCGA-AO-A124-01A-31-A615-42	BRCA	PRAD_76309	11	Breast (basal)				TCGA-AR-A0U0-01A-31-A615-42	BRCA	ESCA_613	26	Breast (basal)
TCGA-A2-A4RX-01A-22-A616-42	BRCA	SKCM_55678	14	Breast (basal)				TCGA-A2-A0YJ-01A-22-A615-42	BRCA	ESCA_178	13	Breast (basal)
TCGA-A2-A0SX-01A-31-A615-42	BRCA	BRCA_177792	7	Breast (basal)				TCGA-AR-A0TP-01A-31-A615-42	BRCA	ACC_10	11	Breast (basal)
TCGA-A2-A0YJ-01A-22-A615-42	BRCA	PRAD_34326	6	Breast (basal)				TCGA-AO-A124-01A-31-A615-42	BRCA	ESCA_656	10	Breast (basal)
TCGA-AR-A0U0-01A-31-A615-42	BRCA	THCA_63337	108	Breast (basal)				TCGA-A2-A4RX-01A-22-A616-42	BRCA	CESC_62	100	Breast (basal)
TCGA-AR-A0TP-01A-31-A615-42	BRCA	BRCA_197099	0	Breast (basal)				TCGA-A7-A13E-01A-31-A615-42	BRCA	KIRC_76	96	Breast (basal)
TCGA-AR-A0TP-01A-31-A615-42	BRCA	COAD_81963	20	Breast (basal)				TCGA-AR-A0U4-01A-41-A616-42	BRCA	ESCA_576	64	Breast (basal)
TCGA-AR-A0TP-01A-31-A615-42	BRCA	STAD_33914	1	Breast (basal)				TCGA-A2-A4RX-01A-22-A616-42	BRCA	ESCA_651	19	Breast (basal)
TCGA-AO-A124-01A-31-A615-42	BRCA	PRAD_110470	28	Breast (basal)				TCGA-A2-A0SX-01A-31-A615-42	BRCA	ESCA_392	19	Breast (basal)
TCGA-AO-A124-01A-31-A615-42	BRCA	BRCA_109593	25	Breast (basal)				TCGA-C8-A12V-01A-31-A616-42	BRCA	ESCA_644	16	Breast (basal)
TCGA-AR-A0U4-01A-41-A616-42	BRCA	SKCM_38855	25	Breast (basal)				TCGA-A2-A0SX-01A-31-A615-42	BRCA	CHOL_64	33	Breast (basal)
TCGA-BH-A0E0-01A-22-A615-42	BRCA	BLCA_52492	43	Breast (basal)				TCGA-AO-A12F-01A-22-A616-42	BRCA	CHOL_26	7	Breast (basal)
TCGA-C8-A12K-01A-31-A615-42	BRCA	BRCA_78005	48	Breast (basal)				TCGA-S3-AA0Z-01A-31-A617-42	BRCA	ESCA_628	21	Breast (basal)
TCGA-AR-A0TP-01A-31-A615-42	BRCA	LIHC_32534	5	Breast (basal)				TCGA-C8-A12V-01A-31-A616-42	BRCA	ESCA_515	7	Breast (basal)
TCGA-C8-A12K-01A-31-A615-42	BRCA	TGCT_35648	3	Breast (basal)				TCGA-AO-A124-01A-31-A615-42	BRCA	ESCA_602	168	Breast (basal)
TCGA-A2-A0YJ-01A-22-A615-42	BRCA	THCA_3273	206	Breast (basal)				TCGA-AR-A0U0-01A-31-A615-42	BRCA	ESCA_369	20	Breast (basal)
TCGA-AO-A12F-01A-22-A616-42	BRCA	TGCT_19875	1	Breast (basal)				TCGA-A2-A4RX-01A-22-A616-42	BRCA	ESCA_399	14	Breast (basal)
TCGA-AO-A12F-01A-22-A616-42	BRCA	CESC_15077	38	Breast (basal)				TCGA-A2-A4RX-01A-22-A616-42	BRCA	BRCA_231	11	Breast (basal)
TCGA-AR-A0TP-01A-31-A615-42	BRCA	PRAD_22478	1	Breast (basal)				TCGA-S3-AA0Z-01A-31-A617-42	BRCA	BLCA_6	10	Breast (basal)
TCGA-A7-A13E-01A-31-A615-42	BRCA	THCA_18911	66	Breast (basal)				TCGA-S3-AA0Z-01A-31-A617-42	BRCA	CHOL_107	53	Breast (basal)
TCGA-A2-A4RX-01A-22-A616-42	BRCA	LUAD_46336	18	Breast (basal)				TCGA-AR-A0U0-01A-31-A615-42	BRCA	PCPG_21	15	Breast (basal)
TCGA-S3-AA0Z-01A-31-A617-42	BRCA	ESCA_10011	86	Breast (basal)				TCGA-A2-A0SX-01A-31-A615-42	BRCA	ESCA_459	15	Breast (basal)
TCGA-S3-AA0Z-01A-31-A617-42	BRCA	LGG_43003	116	Breast (basal)				TCGA-AO-A12F-01A-22-A616-42	BRCA	COAD_200	6	Breast (basal)
TCGA-AR-A0TP-01A-31-A615-42	BRCA	PCPG_30890	16	Breast (basal)				TCGA-C8-A12K-01A-31-A615-42	BRCA	ESCA_279	10	Breast (basal)
TCGA-A2-A0YJ-01A-22-A615-42	BRCA	PRAD_23252	18	Breast (basal)				TCGA-AR-A0U0-01A-31-A615-42	BRCA	UCEC_67	71	Breast (basal)
TCGA-AO-A12F-01A-22-A616-42	BRCA	BLCA_52492	16	Breast (basal)				TCGA-C8-A12V-01A-31-A616-42	BRCA	ESCA_585	13	Breast (basal)
TCGA-C8-A12V-01A-31-A616-42	BRCA	UCEC_25392	11	Breast (basal)				TCGA-A2-A0SX-01A-31-A615-42	BRCA	PRAD_49	70	Breast (basal)
TCGA-C8-A12V-01A-31-A616-42	BRCA	CHOL_5348	226	Breast (basal)				TCGA-A2-A0SX-01A-31-A615-42	BRCA	BRCA_377	16	Breast (basal)
TCGA-BH-A0E0-01A-22-A615-42	BRCA	BRCA_51459	6	Breast (basal)				TCGA-A2-A0YJ-01A-22-A615-42	BRCA	THCA_9	14	Breast (basal)
TCGA-BH-A0E0-01A-22-A615-42	BRCA	LUSC_27991	51	Breast (basal)				TCGA-AR-A0U4-01A-41-A616-42	BRCA	THCA_118	27	Breast (basal)
TCGA-AR-A0U4-01A-41-A616-42	BRCA	SKCM_25466	39	Breast (basal)				TCGA-C8-A12V-01A-31-A616-42	BRCA	COAD_230	20	Breast (basal)
TCGA-A7-A13E-01A-31-A615-42	BRCA	PCPG_7977	30	Breast (basal)				TCGA-C8-A12V-01A-31-A616-42	BRCA	ESCA_718	3	Breast (basal)
TCGA-AR-A0U0-01A-31-A615-42	BRCA	LUAD_100143	14	Breast (basal)				TCGA-AR-A0U4-01A-41-A616-42	BRCA	ESCA_370	33	Breast (basal)
TCGA-AO-A12F-01A-22-A616-42	BRCA	PRAD_56711	62	Breast (basal)				TCGA-A2-A0SX-01A-31-A615-42	BRCA	PRAD_46	53	Breast (basal)
TCGA-A2-A4RX-01A-22-A616-42	BRCA	COAD_34304	9	Breast (basal)				TCGA-A2-A0YJ-01A-22-A615-42	BRCA	BLCA_165	27	Breast (basal)
TCGA-A2-A4RX-01A-22-A616-42	BRCA	MESO_26590	46	Breast (basal)				TCGA-BH-A0E0-01A-22-A615-42	BRCA	HNSC_170	566	Breast (basal)
TCGA-AR-A0TP-01A-31-A615-42	BRCA	PRAD_28486	3	Breast (basal)				TCGA-AR-A0U4-01A-41-A616-42	BRCA	LUSC_75	31	Breast (basal)
TCGA-BH-A0E0-01A-22-A615-42	BRCA	PRAD_24998	29	Breast (basal)				TCGA-A2-A0SX-01A-31-A615-42	BRCA	ESCA_711	52	Breast (basal)
TCGA-AR-A0U0-01A-31-A615-42	BRCA	COAD_101810	42	Breast (basal)				TCGA-AR-A0U0-01A-31-A615-42	BRCA	KIRC_80	51	Breast (basal)
TCGA-C8-A12K-01A-31-A615-42	BRCA	BRCA_88263	55	Breast (basal)				TCGA-BH-A0E0-01A-22-A615-42	BRCA	ESCA_252	13	Breast (basal)
TCGA-AR-A0TP-01A-31-A615-42	BRCA	PRAD_26445	540	Breast (basal)				TCGA-AR-A0U0-01A-31-A615-42	BRCA	ESCA_426	4	Breast (basal)
TCGA-AR-A0TP-01A-31-A615-42	BRCA	UCEC_8533	3	Breast (basal)				TCGA-BH-A0E0-01A-22-A615-42	BRCA	STAD_100	6	Breast (basal)
TCGA-AR-A0TP-01A-31-A615-42	BRCA	LUSC_26873	138	Breast (basal)				TCGA-AR-A0U4-01A-41-A616-42	BRCA	ESCA_505	23	Breast (basal)
TCGA-A7-A13E-01A-31-A615-42	BRCA	THCA_63337	56	Breast (basal)				TCGA-AO-A124-01A-31-A615-42	BRCA	LGG_57	132	Breast (basal)
TCGA-C8-A12V-01A-31-A616-42	BRCA	ACC_24312	21	Breast (basal)				TCGA-AO-A124-01A-31-A615-42	BRCA	KIRC_61	193	Breast (basal)
TCGA-A2-A4RX-01A-22-A616-42	BRCA	LUSC_37069	9	Breast (basal)				TCGA-AR-A0U0-01A-31-A615-42	BRCA	ESCA_446	8	Breast (basal)
TCGA-A7-A13E-01A-31-A615-42	BRCA	CHOL_18944	66	Breast (basal)				TCGA-C8-A12V-01A-31-A616-42	BRCA	ESCA_314	10	Breast (basal)
TCGA-C8-A12K-01A-31-A615-42	BRCA	ACC_6882	6	Breast (basal)				TCGA-C8-A12V-01A-31-A616-42	BRCA	ESCA_693	35	Breast (basal)
TCGA-A2-A0YJ-01A-22-A615-42	BRCA	CESC_5765	141	Breast (basal)				TCGA-AR-A0U0-01A-31-A615-42	BRCA	CHOL_25	174	Breast (basal)
TCGA-BH-A0E0-01A-22-A615-42	BRCA	UCEC_8334	63	Breast (basal)				TCGA-AO-A12F-01A-22-A616-42	BRCA	ESCA_664	2	Breast (basal)
TCGA-C8-A12K-01A-31-A615-42	BRCA	CHOL_18219	8	Breast (basal)				TCGA-AR-A0TP-01A-31-A615-42	BRCA	LUAD_143	131	Breast (basal)
TCGA-C8-A12V-01A-31-A616-42	BRCA	BLCA_32290	78	Breast (basal)				TCGA-A7-A13E-01A-31-A615-42	BRCA	ESCA_248	3	Breast (basal)
TCGA-AR-A0U0-01A-31-A615-42	BRCA	BRCA_69121	5	Breast (basal)				TCGA-A2-A4RX-01A-22-A616-42	BRCA	BRCA_284	25	Breast (basal)
TCGA-BH-A0E0-01A-22-A615-42	BRCA	PRAD_40298	8	Breast (basal)				TCGA-AO-A12F-01A-22-A616-42	BRCA	LUSC_75	0	Breast (basal)
TCGA-A7-A13E-01A-31-A615-42	BRCA	UCEC_30215	10	Breast (basal)				TCGA-AO-A12F-01A-22-A616-42	BRCA	PCPG_20	4	Breast (basal)
TCGA-AR-A0U0-01A-31-A615-42	BRCA	KIRP_50764	21	Breast (basal)				TCGA-C8-A12K-01A-31-A615-42	BRCA	ESCA_430	14	Breast (basal)
TCGA-AR-A0U0-01A-31-A615-42	BRCA	THCA_28004	17	Breast (basal)				TCGA-AR-A0TP-01A-31-A615-42	BRCA	LIHC_92	42	Breast (basal)
TCGA-A2-A4RX-01A-22-A616-42	BRCA	BRCA_51117	52	Breast (basal)				TCGA-A2-A0SX-01A-31-A615-42	BRCA	BRCA_83	20	Breast (basal)
TCGA-A2-A0SX-01A-31-A615-42	BRCA	BLCA_73108	16	Breast (basal)				TCGA-AO-A12F-01A-22-A616-42	BRCA	LUAD_174	4	Breast (basal)
TCGA-BH-A0E0-01A-22-A615-42	BRCA	MESO_22352	5	Breast (basal)				TCGA-C8-A12K-01A-31-A615-42	BRCA	ESCA_460	29	Breast (basal)
TCGA-AR-A0U4-01A-41-A616-42	BRCA	PRAD_35420	17	Breast (basal)				TCGA-AR-A0U0-01A-31-A615-42	BRCA	ESCA_730	15	Breast (basal)
TCGA-A2-A0YJ-01A-22-A615-42	BRCA	CESC_14747	81	Breast (basal)				TCGA-AO-A124-01A-31-A615-42	BRCA	ACC_10	34	Breast (basal)
TCGA-AR-A0TP-01A-31-A615-42	BRCA	COAD_44558	10	Breast (basal)				TCGA-AR-A0U4-01A-41-A616-42	BRCA	BLCA_24	25	Breast (basal)
TCGA-A2-A0SX-01A-31-A615-42	BRCA	SKCM_35600	8	Breast (basal)				TCGA-BH-A0E0-01A-22-A615-42	BRCA	ESCA_229	9	Breast (basal)
TCGA-AR-A0TP-01A-31-A615-42	BRCA	THCA_25128	3	Breast (basal)				TCGA-BH-A0E0-01A-22-A615-42	BRCA	ESCA_725	10	Breast (basal)
TCGA-A2-A4RX-01A-22-A616-42	BRCA	PRAD_37642	9	Breast (basal)				TCGA-AR-A0TP-01A-31-A615-42	BRCA	CHOL_39	19	Breast (basal)
TCGA-AO-A12F-01A-22-A616-42	BRCA	BRCA_64840	0	Breast (basal)				TCGA-BH-A0E0-01A-22-A615-42	BRCA	LGG_143	16	Breast (basal)
TCGA-C8-A12K-01A-31-A615-42	BRCA	CESC_55182	36	Breast (basal)				TCGA-AR-A0TP-01A-31-A615-42	BRCA	ESCA_637	9	Breast (basal)
TCGA-A2-A0YJ-01A-22-A615-42	BRCA	PRAD_55002	12	Breast (basal)				TCGA-BH-A0E0-01A-22-A615-42	BRCA	ESCA_313	17	Breast (basal)
TCGA-S3-AA0Z-01A-31-A617-42	BRCA	LGG_79943	14	Breast (basal)				TCGA-C8-A12K-01A-31-A615-42	BRCA	ESCA_459	12	Breast (basal)
TCGA-A2-A0YJ-01A-22-A615-42	BRCA	PRAD_31293	5	Breast (basal)				TCGA-AO-A124-01A-31-A615-42	BRCA	ESCA_694	17	Breast (basal)
TCGA-S3-AA0Z-01A-31-A617-42	BRCA	CHOL_18944	134	Breast (basal)				TCGA-C8-A12V-01A-31-A616-42	BRCA	PRAD_18	15	Breast (basal)
TCGA-AO-A12F-01A-22-A616-42	BRCA	PRAD_49647	149	Breast (basal)				TCGA-C8-A12K-01A-31-A615-42	BRCA	ESCA_630	29	Breast (basal)
TCGA-A2-A4RX-01A-22-A616-42	BRCA	STAD_32393	5	Breast (basal)				TCGA-C8-A12V-01A-31-A616-42	BRCA	ESCA_578	18	Breast (basal)
TCGA-A2-A4RX-01A-22-A616-42	BRCA	CHOL_34075	46	Breast (basal)				TCGA-AO-A124-01A-31-A615-42	BRCA	ESCA_409	67	Breast (basal)
TCGA-A2-A4RX-01A-22-A616-42	BRCA	TGCT_53702	39	Breast (basal)				TCGA-AR-A0TP-01A-31-A615-42	BRCA	ESCA_250	6	Breast (basal)
TCGA-AR-A0TP-01A-31-A615-42	BRCA	UCEC_62407	12	Breast (basal)				TCGA-A7-A13E-01A-31-A615-42	BRCA	LIHC_132	69	Breast (basal)
TCGA-AR-A0U4-01A-41-A616-42	BRCA	BLCA_33101	4	Breast (basal)				TCGA-AO-A12F-01A-22-A616-42	BRCA	LIHC_40	12	Breast (basal)
TCGA-BH-A0E0-01A-22-A615-42	BRCA	COAD_37074	1	Breast (basal)				TCGA-AO-A124-01A-31-A615-42	BRCA	ESCA_481	4	Breast (basal)
TCGA-A2-A4RX-01A-22-A616-42	BRCA	KIRP_22999	59	Breast (basal)				TCGA-AO-A124-01A-31-A615-42	BRCA	ESCA_692	8	Breast (basal)
TCGA-AR-A0U0-01A-31-A615-42	BRCA	SKCM_55233	9	Breast (basal)				TCGA-AO-A12F-01A-22-A616-42	BRCA	TGCT_103	7	Breast (basal)
TCGA-C8-A12K-01A-31-A615-42	BRCA	BRCA_65522	11	Breast (basal)				TCGA-AO-A124-01A-31-A615-42	BRCA	CESC_139	173	Breast (basal)
TCGA-AR-A0U4-01A-41-A616-42	BRCA	BRCA_78005	32	Breast (basal)				TCGA-AR-A0U0-01A-31-A615-42	BRCA	PRAD_37	24	Breast (basal)
TCGA-C8-A12V-01A-31-A616-42	BRCA	PRAD_8279	11	Breast (basal)				TCGA-AR-A0U4-01A-41-A616-42	BRCA	BLCA_148	35	Breast (basal)
TCGA-AR-A0U0-01A-31-A615-42	BRCA	LUSC_26498	37	Breast (basal)				TCGA-AR-A0U4-01A-41-A616-42	BRCA	ESCA_684	64	Breast (basal)
TCGA-C8-A12K-01A-31-A615-42	BRCA	PRAD_29796	5	Breast (basal)				TCGA-C8-A12V-01A-31-A616-42	BRCA	ESCA_95	80	Breast (basal)
TCGA-BH-A0E0-01A-22-A615-42	BRCA	MESO_579	74	Breast (basal)				TCGA-C8-A12V-01A-31-A616-42	BRCA	COAD_202	31	Breast (basal)
TCGA-AR-A0U4-01A-41-A616-42	BRCA	PRAD_31549	71	Breast (basal)				TCGA-AO-A12F-01A-22-A616-42	BRCA	CESC_124	32	Breast (basal)
TCGA-S3-AA0Z-01A-31-A617-42	BRCA	PRAD_46103	0	Breast (basal)				TCGA-C8-A12V-01A-31-A616-42	BRCA	ESCA_483	16	Breast (basal)
TCGA-S3-AA0Z-01A-31-A617-42	BRCA	BRCA_65525	57	Breast (basal)				TCGA-AR-A0U4-01A-41-A616-42	BRCA	PCPG_12	7	Breast (basal)
TCGA-A7-A13E-01A-31-A615-42	BRCA	BRCA_110285	0	Breast (basal)				TCGA-C8-A12K-01A-31-A615-42	BRCA	ESCA_405	20	Breast (basal)
TCGA-S3-AA0Z-01A-31-A617-42	BRCA	THCA_23593	1	Breast (basal)				TCGA-AO-A124-01A-31-A615-42	BRCA	CESC_4	200	Breast (basal)
TCGA-AR-A0U0-01A-31-A615-42	BRCA	ACC_20357	103	Breast (basal)				TCGA-AR-A0U0-01A-31-A615-42	BRCA	ESCA_356	13	Breast (basal)
TCGA-AR-A0U0-01A-31-A615-42	BRCA	CESC_2442	22	Breast (basal)				TCGA-AR-A0U0-01A-31-A615-42	BRCA	KIRC_11	12	Breast (basal)
TCGA-A2-A0SX-01A-31-A615-42	BRCA	BLCA_985	32	Breast (basal)				TCGA-AR-A0U4-01A-41-A616-42	BRCA	CESC_68	27	Breast (basal)
TCGA-C8-A12K-01A-31-A615-42	BRCA	COAD_32574	7	Breast (basal)				TCGA-A2-A0SX-01A-31-A615-42	BRCA	ESCA_397	32	Breast (basal)
TCGA-A2-A4RX-01A-22-A616-42	BRCA	BRCA_104689	181	Breast (basal)				TCGA-BH-A0E0-01A-22-A615-42	BRCA	ESCA_450	11	Breast (basal)
TCGA-A2-A0YJ-01A-22-A615-42	BRCA	MESO_19873	31	Breast (basal)				TCGA-A2-A4RX-01A-22-A616-42	BRCA	THCA_11	14	Breast (basal)
TCGA-A2-A0SX-01A-31-A615-42	BRCA	STAD_23198	11	Breast (basal)				TCGA-A2-A0SX-01A-31-A615-42	BRCA	UCEC_127	48	Breast (basal)
TCGA-S3-AA0Z-01A-31-A617-42	BRCA	PRAD_33887	4	Breast (basal)				TCGA-C8-A12K-01A-31-A615-42	BRCA	PCPG_31	5	Breast (basal)
TCGA-AO-A124-01A-31-A615-42	BRCA	CESC_14347	202	Breast (basal)				TCGA-C8-A12V-01A-31-A616-42	BRCA	PCPG_74	855	Breast (basal)
TCGA-C8-A12K-01A-31-A615-42	BRCA	UCEC_31422	8	Breast (basal)				TCGA-C8-A12K-01A-31-A615-42	BRCA	COAD_234	66	Breast (basal)
TCGA-C8-A12K-01A-31-A615-42	BRCA	COAD_9276	120	Breast (basal)				TCGA-AR-A0U0-01A-31-A615-42	BRCA	CHOL_88	26	Breast (basal)
TCGA-A2-A0SX-01A-31-A615-42	BRCA	THCA_23410	41	Breast (basal)				TCGA-S3-AA0Z-01A-31-A617-42	BRCA	ESCA_270	23	Breast (basal)
TCGA-AO-A12F-01A-22-A616-42	BRCA	KIRP_31732	50	Breast (basal)				TCGA-A2-A0SX-01A-31-A615-42	BRCA	PRAD_46	68	Breast (basal)
TCGA-A7-A13E-01A-31-A615-42	BRCA	CHOL_15612	84	Breast (basal)				TCGA-AR-A0TP-01A-31-A615-42	BRCA	ESCA_576	19	Breast (basal)
TCGA-BH-A0E0-01A-22-A615-42	BRCA	LUSC_11144	28	Breast (basal)				TCGA-S3-AA0Z-01A-31-A617-42	BRCA	TGCT_88	34	Breast (basal)
TCGA-S3-AA0Z-01A-31-A617-42	BRCA	BRCA_114864	1	Breast (basal)				TCGA-S3-AA0Z-01A-31-A617-42	BRCA	BRCA_83	23	Breast (basal)
TCGA-AO-A12F-01A-22-A616-42	BRCA	PRAD_56220	50	Breast (basal)				TCGA-S3-AA0Z-01A-31-A617-42	BRCA	ESCA_465	10	Breast (basal)
TCGA-AR-A0U4-01A-41-A616-42	BRCA	PRAD_55960	52	Breast (basal)				TCGA-AR-A0U4-01A-41-A616-42	BRCA	ESCA_585	36	Breast (basal)
TCGA-A2-A4RX-01A-22-A616-42	BRCA	BLCA_33101	13	Breast (basal)				TCGA-A2-A0YJ-01A-22-A615-42	BRCA	ESCA_95	48	Breast (basal)
TCGA-BH-A0E0-01A-22-A615-42	BRCA	LUAD_29597	5	Breast (basal)				TCGA-AO-A124-01A-31-A615-42	BRCA	COAD_225	120	Breast (basal)
TCGA-AO-A124-01A-31-A615-42	BRCA	TGCT_35648	6	Breast (basal)				TCGA-C8-A12K-01A-31-A615-42	BRCA	UCEC_130	99	Breast (basal)
TCGA-S3-AA0Z-01A-31-A617-42	BRCA	BLCA_106178	24	Breast (basal)				TCGA-A2-A0YJ-01A-22-A615-42	BRCA	ESCA_242	12	Breast (basal)
TCGA-C8-A12K-01A-31-A615-42	BRCA	LUSC_116129	12	Breast (basal)				TCGA-AR-A0U4-01A-41-A616-42	BRCA	ESCA_319	6	Breast (basal)
TCGA-A2-A0YJ-01A-22-A615-42	BRCA	LIHC_53880	16	Breast (basal)				TCGA-A2-A0YJ-01A-22-A615-42	BRCA	KIRC_68	100	Breast (basal)
TCGA-AO-A12F-01A-22-A616-42	BRCA	COAD_120627	17	Breast (basal)				TCGA-C8-A12V-01A-31-A616-42	BRCA	ESCA_669	28	Breast (basal)
TCGA-A7-A13E-01A-31-A615-42	BRCA	PCPG_62543	9	Breast (basal)				TCGA-AR-A0U0-01A-31-A615-42	BRCA	ESCA_345	4	Breast (basal)
TCGA-AO-A12F-01A-22-A616-42	BRCA	PRAD_28567	4	Breast (basal)				TCGA-AR-A0TP-01A-31-A615-42	BRCA	BRCA_16	89	Breast (basal)
TCGA-AR-A0U4-01A-41-A616-42	BRCA	PCPG_30890	28	Breast (basal)				TCGA-A2-A4RX-01A-22-A616-42	BRCA	KIRC_162	75	Breast (basal)
TCGA-AR-A0U0-01A-31-A615-42	BRCA	COAD_8717	4	Breast (basal)				TCGA-AR-A0TP-01A-31-A615-42	BRCA	KIRC_53	19	Breast (basal)
TCGA-A7-A13E-01A-31-A615-42	BRCA	LUSC_27991	15	Breast (basal)				TCGA-AO-A12F-01A-22-A616-42	BRCA	ESCA_502	1	Breast (basal)
TCGA-C8-A12K-01A-31-A615-42	BRCA	CESC_15077	20	Breast (basal)				TCGA-A2-A4RX-01A-22-A616-42	BRCA	ESCA_658	38	Breast (basal)
TCGA-A7-A13E-01A-31-A615-42	BRCA	LGG_79943	5	Breast (basal)				TCGA-C8-A12K-01A-31-A615-42	BRCA	ESCA_651	21	Breast (basal)
TCGA-A2-A0SX-01A-31-A615-42	BRCA	BRCA_53548	16	Breast (basal)				TCGA-AO-A12F-01A-22-A616-42	BRCA	ESCA_335	4	Breast (basal)
TCGA-C8-A12V-01A-31-A616-42	BRCA	COAD_120642	11	Breast (basal)				TCGA-A2-A4RX-01A-22-A616-42	BRCA	ESCA_227	13	Breast (basal)
TCGA-A2-A0SX-01A-31-A615-42	BRCA	LUSC_64834	35	Breast (basal)				TCGA-BH-A0E0-01A-22-A615-42	BRCA	THCA_116	55	Breast (basal)
TCGA-C8-A12K-01A-31-A615-42	BRCA	HNSC_25257	5	Breast (basal)				TCGA-AO-A124-01A-31-A615-42	BRCA	ESCA_326	6	Breast (basal)
TCGA-A2-A4RX-01A-22-A616-42	BRCA	BLCA_25439	10	Breast (basal)				TCGA-C8-A12V-01A-31-A616-42	BRCA	PRAD_210	44	Breast (basal)
TCGA-A2-A0YJ-01A-22-A615-42	BRCA	LUAD_37241	2	Breast (basal)				TCGA-AR-A0TP-01A-31-A615-42	BRCA	ESCA_264	9	Breast (basal)
TCGA-S3-AA0Z-01A-31-A617-42	BRCA	CESC_14086	480	Breast (basal)				TCGA-C8-A12K-01A-31-A615-42	BRCA	BLCA_132	117	Breast (basal)
TCGA-AR-A0TP-01A-31-A615-42	BRCA	UCEC_26387	10	Breast (basal)				TCGA-AR-A0TP-01A-31-A615-42	BRCA	CESC_112	820	Breast (basal)
TCGA-AO-A124-01A-31-A615-42	BRCA	PRAD_22468	5	Breast (basal)				TCGA-A7-A13E-01A-31-A615-42	BRCA	ESCA_419	11	Breast (basal)
TCGA-A2-A0YJ-01A-22-A615-42	BRCA	COAD_39833	2	Breast (basal)				TCGA-A2-A0SX-01A-31-A615-42	BRCA	ESCA_322	18	Breast (basal)
TCGA-AO-A12F-01A-22-A616-42	BRCA	CESC_12576	140	Breast (basal)				TCGA-BH-A0E0-01A-22-A615-42	BRCA	ESCA_681	23	Breast (basal)
TCGA-AR-A0U0-01A-31-A615-42	BRCA	BRCA_66802	50	Breast (basal)				TCGA-AR-A0U4-01A-41-A616-42	BRCA	ESCA_281	3	Breast (basal)
TCGA-BH-A0E0-01A-22-A615-42	BRCA	ESCA_33906	5	Breast (basal)				TCGA-AR-A0U4-01A-41-A616-42	BRCA	THCA_138	150	Breast (basal)
TCGA-AR-A0TP-01A-31-A615-42	BRCA	BRCA_12932	21	Breast (basal)				TCGA-S3-AA0Z-01A-31-A617-42	BRCA	KIRC_51	78	Breast (basal)
TCGA-A2-A0YJ-01A-22-A615-42	BRCA	BRCA_48578	35	Breast (basal)				TCGA-AO-A12F-01A-22-A616-42	BRCA	ESCA_281	2	Breast (basal)
TCGA-A2-A0SX-01A-31-A615-42	BRCA	HNSC_28936	5	Breast (basal)				TCGA-A7-A13E-01A-31-A615-42	BRCA	PCPG_81	60	Breast (basal)
TCGA-A7-A13E-01A-31-A615-42	BRCA	PRAD_57509	5	Breast (basal)				TCGA-AR-A0U0-01A-31-A615-42	BRCA	ESCA_632	46	Breast (basal)
TCGA-AR-A0U4-01A-41-A616-42	BRCA	TGCT_19821	4	Breast (basal)				TCGA-A2-A0SX-01A-31-A615-42	BRCA	LIHC_96	26	Breast (basal)
TCGA-AR-A0U4-01A-41-A616-42	BRCA	BRCA_110475	11	Breast (basal)				TCGA-AR-A0TP-01A-31-A615-42	BRCA	ACC_36	10	Breast (basal)
TCGA-A7-A13E-01A-31-A615-42	BRCA	BLCA_105534	12	Breast (basal)				TCGA-A2-A0SX-01A-31-A615-42	BRCA	ESCA_407	27	Breast (basal)
TCGA-AO-A12F-01A-22-A616-42	BRCA	COAD_28558	5	Breast (basal)				TCGA-A2-A0SX-01A-31-A615-42	BRCA	BRCA_272	39	Breast (basal)
TCGA-A2-A0SX-01A-31-A615-42	BRCA	CHOL_5342	222	Breast (basal)				TCGA-AO-A124-01A-31-A615-42	BRCA	ESCA_596	98	Breast (basal)
TCGA-AR-A0TP-01A-31-A615-42	BRCA	BRCA_109592	36	Breast (basal)				TCGA-A7-A13E-01A-31-A615-42	BRCA	ESCA_592	60	Breast (basal)
TCGA-A2-A0SX-01A-31-A615-42	BRCA	PRAD_27351	5	Breast (basal)				TCGA-AR-A0TP-01A-31-A615-42	BRCA	ESCA_726	4	Breast (basal)
TCGA-BH-A0E0-01A-22-A615-42	BRCA	UCEC_33709	8	Breast (basal)				TCGA-A7-A13E-01A-31-A615-42	BRCA	CESC_3	61	Breast (basal)
TCGA-AR-A0U0-01A-31-A615-42	BRCA	UCEC_63253	14	Breast (basal)				TCGA-AO-A12F-01A-22-A616-42	BRCA	PCPG_42	5	Breast (basal)
TCGA-A2-A0SX-01A-31-A615-42	BRCA	LGG_16222	21	Breast (basal)				TCGA-AR-A0TP-01A-31-A615-42	BRCA	ESCA_350	1	Breast (basal)
TCGA-C8-A12V-01A-31-A616-42	BRCA	PCPG_24656	16	Breast (basal)				TCGA-BH-A0E0-01A-22-A615-42	BRCA	TGCT_88	15	Breast (basal)
TCGA-C8-A12K-01A-31-A615-42	BRCA	PRAD_32246	9	Breast (basal)				TCGA-A7-A13E-01A-31-A615-42	BRCA	ESCA_311	11	Breast (basal)
TCGA-A2-A0SX-01A-31-A615-42	BRCA	COAD_32574	7	Breast (basal)				TCGA-AR-A0TP-01A-31-A615-42	BRCA	ESCA_519	4	Breast (basal)
TCGA-A2-A0SX-01A-31-A615-42	BRCA	STAD_57488	14	Breast (basal)				TCGA-AR-A0U4-01A-41-A616-42	BRCA	ESCA_464	52	Breast (basal)
TCGA-AO-A124-01A-31-A615-42	BRCA	CHOL_18219	7	Breast (basal)				TCGA-AO-A12F-01A-22-A616-42	BRCA	ESCA_474	7	Breast (basal)
TCGA-A7-A13E-01A-31-A615-42	BRCA	MESO_21045	128	Breast (basal)				TCGA-A2-A4RX-01A-22-A616-42	BRCA	BLCA_24	42	Breast (basal)
TCGA-BH-A0E0-01A-22-A615-42	BRCA	CESC_15085	93	Breast (basal)				TCGA-A2-A0SX-01A-31-A615-42	BRCA	LIHC_63	37	Breast (basal)
TCGA-AR-A0TP-01A-31-A615-42	BRCA	PRAD_55398	1	Breast (basal)				TCGA-S3-AA0Z-01A-31-A617-42	BRCA	ESCA_725	3	Breast (basal)
TCGA-A2-A0SX-01A-31-A615-42	BRCA	PRAD_33157	35	Breast (basal)				TCGA-AR-A0U0-01A-31-A615-42	BRCA	TGCT_110	42	Breast (basal)
TCGA-A2-A0SX-01A-31-A615-42	BRCA	UCEC_34599	5	Breast (basal)				TCGA-A2-A0YJ-01A-22-A615-42	BRCA	PCPG_43	23	Breast (basal)
TCGA-AR-A0U4-01A-41-A616-42	BRCA	HNSC_26732	101	Breast (basal)				TCGA-C8-A12V-01A-31-A616-42	BRCA	ESCA_402	9	Breast (basal)
TCGA-AR-A0U4-01A-41-A616-42	BRCA	BRCA_44385	9	Breast (basal)				TCGA-C8-A12K-01A-31-A615-42	BRCA	ESCA_601	42	Breast (basal)
TCGA-AR-A0U0-01A-31-A615-42	BRCA	CHOL_5006	37	Breast (basal)				TCGA-A7-A13E-01A-31-A615-42	BRCA	UCEC_121	70	Breast (basal)
TCGA-C8-A12K-01A-31-A615-42	BRCA	PRAD_32544	4	Breast (basal)				TCGA-A2-A0SX-01A-31-A615-42	BRCA	ESCA_478	28	Breast (basal)
TCGA-A7-A13E-01A-31-A615-42	BRCA	STAD_31963	27	Breast (basal)				TCGA-AR-A0U0-01A-31-A615-42	BRCA	PCPG_28	32	Breast (basal)
TCGA-C8-A12V-01A-31-A616-42	BRCA	PRAD_24543	227	Breast (basal)				TCGA-AO-A12F-01A-22-A616-42	BRCA	ESCA_294	0	Breast (basal)
TCGA-C8-A12K-01A-31-A615-42	BRCA	BLCA_32290	45	Breast (basal)				TCGA-A2-A4RX-01A-22-A616-42	BRCA	ESCA_563	94	Breast (basal)
TCGA-AR-A0TP-01A-31-A615-42	BRCA	SKCM_38730	74	Breast (basal)				TCGA-A2-A0YJ-01A-22-A615-42	BRCA	GBM_148	141	Breast (basal)
TCGA-S3-AA0Z-01A-31-A617-42	BRCA	ACC_27761	5	Breast (basal)				TCGA-A2-A4RX-01A-22-A616-42	BRCA	UCEC_63	26	Breast (basal)
TCGA-AR-A0U0-01A-31-A615-42	BRCA	LUAD_72553	26	Breast (basal)				TCGA-AR-A0U0-01A-31-A615-42	BRCA	CHOL_42	241	Breast (basal)
TCGA-AR-A0TP-01A-31-A615-42	BRCA	BLCA_19473	2	Breast (basal)				TCGA-AR-A0U0-01A-31-A615-42	BRCA	TGCT_136	54	Breast (basal)
TCGA-BH-A0E0-01A-22-A615-42	BRCA	STAD_57055	67	Breast (basal)				TCGA-C8-A12V-01A-31-A616-42	BRCA	COAD_90	89	Breast (basal)
TCGA-A7-A13E-01A-31-A615-42	BRCA	STAD_23198	4	Breast (basal)				TCGA-AO-A124-01A-31-A615-42	BRCA	PCPG_133	8	Breast (basal)
TCGA-AO-A12F-01A-22-A616-42	BRCA	PRAD_25712	5	Breast (basal)				TCGA-C8-A12K-01A-31-A615-42	BRCA	ESCA_548	36	Breast (basal)
TCGA-A7-A13E-01A-31-A615-42	BRCA	STAD_57310	72	Breast (basal)				TCGA-AR-A0U4-01A-41-A616-42	BRCA	ESCA_706	87	Breast (basal)
TCGA-AR-A0U0-01A-31-A615-42	BRCA	LUAD_40026	0	Breast (basal)				TCGA-AR-A0U0-01A-31-A615-42	BRCA	ESCA_507	13	Breast (basal)
TCGA-C8-A12V-01A-31-A616-42	BRCA	PRAD_55712	5	Breast (basal)				TCGA-AO-A124-01A-31-A615-42	BRCA	ESCA_289	11	Breast (basal)
TCGA-AR-A0U0-01A-31-A615-42	BRCA	BRCA_52534	1	Breast (basal)				TCGA-A2-A0SX-01A-31-A615-42	BRCA	ESCA_580	17	Breast (basal)
TCGA-A2-A0SX-01A-31-A615-42	BRCA	PRAD_8120	9	Breast (basal)				TCGA-AO-A12F-01A-22-A616-42	BRCA	CESC_137	2	Breast (basal)
TCGA-A7-A13E-01A-31-A615-42	BRCA	CHOL_20290	5	Breast (basal)				TCGA-AO-A12F-01A-22-A616-42	BRCA	ESCA_220	2	Breast (basal)
TCGA-AR-A0TP-01A-31-A615-42	BRCA	CESC_28189	679	Breast (basal)				TCGA-AR-A0U0-01A-31-A615-42	BRCA	PRAD_119	163	Breast (basal)
TCGA-C8-A12K-01A-31-A615-42	BRCA	MESO_26107	5	Breast (basal)				TCGA-A2-A0YJ-01A-22-A615-42	BRCA	LGG_77	93	Breast (basal)
TCGA-A2-A0YJ-01A-22-A615-42	BRCA	PRAD_34181	7	Breast (basal)				TCGA-A2-A4RX-01A-22-A616-42	BRCA	ESCA_232	18	Breast (basal)
TCGA-C8-A12V-01A-31-A616-42	BRCA	LUAD_40377	88	Breast (basal)				TCGA-C8-A12K-01A-31-A615-42	BRCA	LUAD_212	29	Breast (basal)
TCGA-AR-A0U0-01A-31-A615-42	BRCA	LIHC_44371	78	Breast (basal)				TCGA-AR-A0U4-01A-41-A616-42	BRCA	LGG_96	29	Breast (basal)
TCGA-AR-A0U4-01A-41-A616-42	BRCA	PRAD_20436	18	Breast (basal)				TCGA-AR-A0TP-01A-31-A615-42	BRCA	PCPG_64	258	Breast (basal)
TCGA-S3-AA0Z-01A-31-A617-42	BRCA	BRCA_60841	6	Breast (basal)				TCGA-BH-A0E0-01A-22-A615-42	BRCA	LUAD_52	65	Breast (basal)
TCGA-A2-A0SX-01A-31-A615-42	BRCA	PRAD_23451	12	Breast (basal)				TCGA-C8-A12K-01A-31-A615-42	BRCA	THCA_31	68	Breast (basal)
TCGA-AR-A0U0-01A-31-A615-42	BRCA	BRCA_51462	14	Breast (basal)				TCGA-BH-A0E0-01A-22-A615-42	BRCA	ESCA_228	3	Breast (basal)
TCGA-AR-A0U4-01A-41-A616-42	BRCA	PRAD_29379	8	Breast (basal)				TCGA-A2-A0SX-01A-31-A615-42	BRCA	PCPG_81	55	Breast (basal)
TCGA-C8-A12K-01A-31-A615-42	BRCA	BRCA_114863	5	Breast (basal)				TCGA-AO-A12F-01A-22-A616-42	BRCA	HNSC_172	12	Breast (basal)
TCGA-AR-A0U4-01A-41-A616-42	BRCA	BRCA_114865	9	Breast (basal)				TCGA-AR-A0U4-01A-41-A616-42	BRCA	ESCA_599	339	Breast (basal)
TCGA-A7-A13E-01A-31-A615-42	BRCA	LGG_43003	16	Breast (basal)				TCGA-S3-AA0Z-01A-31-A617-42	BRCA	UCEC_63	73	Breast (basal)
TCGA-AR-A0U4-01A-41-A616-42	BRCA	PRAD_1122	108	Breast (basal)				TCGA-C8-A12V-01A-31-A616-42	BRCA	ESCA_61	19	Breast (basal)
TCGA-A2-A4RX-01A-22-A616-42	BRCA	PRAD_59534	9	Breast (basal)				TCGA-A2-A0SX-01A-31-A615-42	BRCA	COAD_235	10	Breast (basal)
TCGA-C8-A12K-01A-31-A615-42	BRCA	ACC_23020	30	Breast (basal)				TCGA-A2-A0SX-01A-31-A615-42	BRCA	ESCA_448	14	Breast (basal)
TCGA-AR-A0U4-01A-41-A616-42	BRCA	LIHC_39994	22	Breast (basal)				TCGA-C8-A12K-01A-31-A615-42	BRCA	ESCA_713	20	Breast (basal)
TCGA-AO-A12F-01A-22-A616-42	BRCA	THCA_6855	4	Breast (basal)				TCGA-A2-A0YJ-01A-22-A615-42	BRCA	ESCA_376	9	Breast (basal)
TCGA-AO-A124-01A-31-A615-42	BRCA	PCPG_17171	1	Breast (basal)				TCGA-AR-A0U0-01A-31-A615-42	BRCA	PCPG_84	55	Breast (basal)
TCGA-A2-A0SX-01A-31-A615-42	BRCA	BLCA_24118	61	Breast (basal)				TCGA-C8-A12K-01A-31-A615-42	BRCA	ESCA_574	29	Breast (basal)
TCGA-A7-A13E-01A-31-A615-42	BRCA	UCEC_8533	8	Breast (basal)				TCGA-AR-A0TP-01A-31-A615-42	BRCA	PCPG_26	61	Breast (basal)
TCGA-A7-A13E-01A-31-A615-42	BRCA	ESCA_60447	9	Breast (basal)				TCGA-S3-AA0Z-01A-31-A617-42	BRCA	ESCA_448	4	Breast (basal)
TCGA-A2-A4RX-01A-22-A616-42	BRCA	KIRP_33394	10	Breast (basal)				TCGA-A2-A0SX-01A-31-A615-42	BRCA	ESCA_324	7	Breast (basal)
TCGA-A2-A0SX-01A-31-A615-42	BRCA	BRCA_50808	69	Breast (basal)				TCGA-AO-A124-01A-31-A615-42	BRCA	PCPG_12	5	Breast (basal)
TCGA-AR-A0U4-01A-41-A616-42	BRCA	MESO_17548	26	Breast (basal)				TCGA-AR-A0U0-01A-31-A615-42	BRCA	CESC_176	147	Breast (basal)
TCGA-BH-A0E0-01A-22-A615-42	BRCA	PRAD_66933	16	Breast (basal)				TCGA-A7-A13E-01A-31-A615-42	BRCA	THCA_145	26	Breast (basal)
TCGA-A2-A0SX-01A-31-A615-42	BRCA	PRAD_23083	19	Breast (basal)				TCGA-A2-A0YJ-01A-22-A615-42	BRCA	ESCA_277	6	Breast (basal)
TCGA-A2-A4RX-01A-22-A616-42	BRCA	BRCA_60095	2	Breast (basal)				TCGA-A2-A4RX-01A-22-A616-42	BRCA	HNSC_26	30	Breast (basal)
TCGA-AR-A0TP-01A-31-A615-42	BRCA	CHOL_15243	11	Breast (basal)				TCGA-A2-A0YJ-01A-22-A615-42	BRCA	BLCA_156	25	Breast (basal)
TCGA-AR-A0TP-01A-31-A615-42	BRCA	BRCA_110284	7	Breast (basal)				TCGA-A2-A0SX-01A-31-A615-42	BRCA	CHOL_25	60	Breast (basal)
TCGA-A2-A0YJ-01A-22-A615-42	BRCA	BLCA_31774	101	Breast (basal)				TCGA-A2-A0SX-01A-31-A615-42	BRCA	ESCA_570	29	Breast (basal)
TCGA-BH-A0E0-01A-22-A615-42	BRCA	BLCA_35916	11	Breast (basal)				TCGA-AR-A0TP-01A-31-A615-42	BRCA	ESCA_480	3	Breast (basal)
TCGA-AO-A124-01A-31-A615-42	BRCA	HNSC_50181	11	Breast (basal)				TCGA-AO-A12F-01A-22-A616-42	BRCA	PRAD_149	73	Breast (basal)
TCGA-A2-A0SX-01A-31-A615-42	BRCA	SKCM_35605	2	Breast (basal)				TCGA-AO-A12F-01A-22-A616-42	BRCA	ESCA_497	1	Breast (basal)
TCGA-C8-A12K-01A-31-A615-42	BRCA	BRCA_153133	29	Breast (basal)				TCGA-AR-A0U0-01A-31-A615-42	BRCA	KIRP_151	13	Breast (basal)
TCGA-AR-A0U4-01A-41-A616-42	BRCA	PRAD_57826	16	Breast (basal)				TCGA-AO-A12F-01A-22-A616-42	BRCA	CESC_45	25	Breast (basal)
TCGA-AR-A0TP-01A-31-A615-42	BRCA	PRAD_46103	2	Breast (basal)				TCGA-BH-A0E0-01A-22-A615-42	BRCA	BRCA_272	50	Breast (basal)
TCGA-A2-A0YJ-01A-22-A615-42	BRCA	LUAD_39798	14	Breast (basal)				TCGA-BH-A0E0-01A-22-A615-42	BRCA	PRAD_96	25	Breast (basal)
TCGA-BH-A0E0-01A-22-A615-42	BRCA	PRAD_26905	8	Breast (basal)				TCGA-A2-A0YJ-01A-22-A615-42	BRCA	HNSC_192	44	Breast (basal)
TCGA-AR-A0TP-01A-31-A615-42	BRCA	BRCA_46821	2	Breast (basal)				TCGA-BH-A0E0-01A-22-A615-42	BRCA	ESCA_441	15	Breast (basal)
TCGA-AO-A124-01A-31-A615-42	BRCA	BLCA_8475	6	Breast (basal)				TCGA-BH-A0E0-01A-22-A615-42	BRCA	ESCA_430	10	Breast (basal)
TCGA-C8-A12K-01A-31-A615-42	BRCA	BRCA_45953	7	Breast (basal)				TCGA-S3-AA0Z-01A-31-A617-42	BRCA	THCA_126	19	Breast (basal)
TCGA-AO-A124-01A-31-A615-42	BRCA	UCEC_36655	65	Breast (basal)				TCGA-AR-A0TP-01A-31-A615-42	BRCA	ESCA_278	1	Breast (basal)
TCGA-A2-A0YJ-01A-22-A615-42	BRCA	ESCA_34965	20	Breast (basal)				TCGA-A2-A0SX-01A-31-A615-42	BRCA	ACC_108	93	Breast (basal)
TCGA-AR-A0U0-01A-31-A615-42	BRCA	SKCM_46165	318	Breast (basal)				TCGA-C8-A12V-01A-31-A616-42	BRCA	CHOL_153	47	Breast (basal)
TCGA-C8-A12V-01A-31-A616-42	BRCA	CHOL_33908	93	Breast (basal)				TCGA-AR-A0U0-01A-31-A615-42	BRCA	ESCA_365	87	Breast (basal)
TCGA-AR-A0U0-01A-31-A615-42	BRCA	BLCA_33101	35	Breast (basal)				TCGA-A7-A13E-01A-31-A615-42	BRCA	COAD_248	36	Breast (basal)
TCGA-A2-A4RX-01A-22-A616-42	BRCA	GBM_17823	62	Breast (basal)				TCGA-AR-A0U4-01A-41-A616-42	BRCA	HNSC_86	46	Breast (basal)
TCGA-BH-A0E0-01A-22-A615-42	BRCA	UCEC_56578	112	Breast (basal)				TCGA-C8-A12K-01A-31-A615-42	BRCA	ESCA_523	25	Breast (basal)
TCGA-BH-A0E0-01A-22-A615-42	BRCA	BLCA_21415	178	Breast (basal)				TCGA-A2-A0SX-01A-31-A615-42	BRCA	PCPG_37	46	Breast (basal)
TCGA-A2-A4RX-01A-22-A616-42	BRCA	CESC_14320	26	Breast (basal)				TCGA-AR-A0U0-01A-31-A615-42	BRCA	CHOL_41	142	Breast (basal)
TCGA-AO-A12F-01A-22-A616-42	BRCA	PRAD_31367	17	Breast (basal)				TCGA-AR-A0TP-01A-31-A615-42	BRCA	ESCA_582	7	Breast (basal)
TCGA-AO-A12F-01A-22-A616-42	BRCA	BRCA_58595	5	Breast (basal)				TCGA-C8-A12V-01A-31-A616-42	BRCA	ESCA_462	164	Breast (basal)
TCGA-AO-A12F-01A-22-A616-42	BRCA	MESO_19388	14	Breast (basal)				TCGA-A2-A0SX-01A-31-A615-42	BRCA	ESCA_577	39	Breast (basal)
TCGA-A7-A13E-01A-31-A615-42	BRCA	BLCA_24628	4	Breast (basal)				TCGA-AR-A0U0-01A-31-A615-42	BRCA	CHOL_54	32	Breast (basal)
TCGA-AR-A0U0-01A-31-A615-42	BRCA	KIRP_27297	27	Breast (basal)				TCGA-AO-A12F-01A-22-A616-42	BRCA	BRCA_143	3	Breast (basal)
TCGA-A7-A13E-01A-31-A615-42	BRCA	PRAD_55712	3	Breast (basal)				TCGA-AR-A0U0-01A-31-A615-42	BRCA	BLCA_127	21	Breast (basal)
TCGA-BH-A0E0-01A-22-A615-42	BRCA	BLCA_32781	20	Breast (basal)				TCGA-AR-A0U4-01A-41-A616-42	BRCA	PCPG_6	35	Breast (basal)
TCGA-A7-A13E-01A-31-A615-42	BRCA	MESO_39832	20	Breast (basal)				TCGA-AO-A12F-01A-22-A616-42	BRCA	CHOL_117	4	Breast (basal)
TCGA-C8-A12K-01A-31-A615-42	BRCA	BLCA_73108	6	Breast (basal)				TCGA-AR-A0TP-01A-31-A615-42	BRCA	ESCA_518	2	Breast (basal)
TCGA-BH-A0E0-01A-22-A615-42	BRCA	CESC_15086	26	Breast (basal)				TCGA-BH-A0E0-01A-22-A615-42	BRCA	CHOL_85	22	Breast (basal)
TCGA-C8-A12K-01A-31-A615-42	BRCA	BLCA_31774	25	Breast (basal)				TCGA-S3-AA0Z-01A-31-A617-42	BRCA	ESCA_496	8	Breast (basal)
TCGA-A7-A13E-01A-31-A615-42	BRCA	COAD_40407	32	Breast (basal)				TCGA-A7-A13E-01A-31-A615-42	BRCA	ESCA_499	15	Breast (basal)
TCGA-AR-A0U4-01A-41-A616-42	BRCA	THCA_23410	25	Breast (basal)				TCGA-A2-A4RX-01A-22-A616-42	BRCA	LGG_49	95	Breast (basal)
TCGA-AR-A0TP-01A-31-A615-42	BRCA	PRAD_36217	270	Breast (basal)				TCGA-C8-A12K-01A-31-A615-42	BRCA	ESCA_256	7	Breast (basal)
TCGA-BH-A0E0-01A-22-A615-42	BRCA	PRAD_22782	7	Breast (basal)				TCGA-A2-A0SX-01A-31-A615-42	BRCA	ESCA_420	12	Breast (basal)
TCGA-C8-A12K-01A-31-A615-42	BRCA	SKCM_55025	12	Breast (basal)				TCGA-A2-A0YJ-01A-22-A615-42	BRCA	CHOL_117	35	Breast (basal)
TCGA-S3-AA0Z-01A-31-A617-42	BRCA	BRCA_114822	7	Breast (basal)				TCGA-S3-AA0Z-01A-31-A617-42	BRCA	CESC_136	16	Breast (basal)
TCGA-AO-A12F-01A-22-A616-42	BRCA	PCPG_14793	27	Breast (basal)				TCGA-A7-A13E-01A-31-A615-42	BRCA	ESCA_705	106	Breast (basal)
TCGA-AO-A124-01A-31-A615-42	BRCA	PRAD_22623	2	Breast (basal)				TCGA-C8-A12K-01A-31-A615-42	BRCA	CHOL_45	121	Breast (basal)
TCGA-AR-A0U4-01A-41-A616-42	BRCA	UCEC_31422	20	Breast (basal)				TCGA-A2-A0YJ-01A-22-A615-42	BRCA	ESCA_725	29	Breast (basal)
TCGA-C8-A12K-01A-31-A615-42	BRCA	PRAD_20261	26	Breast (basal)				TCGA-A7-A13E-01A-31-A615-42	BRCA	PCPG_74	250	Breast (basal)
TCGA-AO-A12F-01A-22-A616-42	BRCA	BRCA_44385	57	Breast (basal)				TCGA-AR-A0U0-01A-31-A615-42	BRCA	ESCA_544	49	Breast (basal)
TCGA-BH-A0E0-01A-22-A615-42	BRCA	PRAD_9773	7	Breast (basal)				TCGA-AO-A12F-01A-22-A616-42	BRCA	PCPG_128	0	Breast (basal)
TCGA-C8-A12K-01A-31-A615-42	BRCA	BRCA_110284	3	Breast (basal)				TCGA-C8-A12V-01A-31-A616-42	BRCA	ESCA_543	33	Breast (basal)
TCGA-AR-A0U4-01A-41-A616-42	BRCA	PCPG_48456	9	Breast (basal)				TCGA-A7-A13E-01A-31-A615-42	BRCA	PCPG_39	50	Breast (basal)
TCGA-A2-A0SX-01A-31-A615-42	BRCA	BRCA_51310	46	Breast (basal)				TCGA-A7-A13E-01A-31-A615-42	BRCA	ESCA_678	29	Breast (basal)
TCGA-A2-A0YJ-01A-22-A615-42	BRCA	GBM_6835	13	Breast (basal)				TCGA-AR-A0TP-01A-31-A615-42	BRCA	ESCA_409	89	Breast (basal)
TCGA-AO-A124-01A-31-A615-42	BRCA	BLCA_7881	41	Breast (basal)				TCGA-BH-A0E0-01A-22-A615-42	BRCA	ESCA_257	32	Breast (basal)
TCGA-C8-A12V-01A-31-A616-42	BRCA	BLCA_35741	3	Breast (basal)				TCGA-AO-A12F-01A-22-A616-42	BRCA	PCPG_133	0	Breast (basal)
TCGA-A7-A13E-01A-31-A615-42	BRCA	BRCA_53915	1	Breast (basal)				TCGA-AR-A0U0-01A-31-A615-42	BRCA	BRCA_249	221	Breast (basal)
TCGA-S3-AA0Z-01A-31-A617-42	BRCA	LGG_21652	54	Breast (basal)				TCGA-S3-AA0Z-01A-31-A617-42	BRCA	CESC_41	71	Breast (basal)
TCGA-AR-A0U0-01A-31-A615-42	BRCA	ESCA_10011	180	Breast (basal)				TCGA-S3-AA0Z-01A-31-A617-42	BRCA	KIRC_7	9	Breast (basal)
TCGA-A2-A0YJ-01A-22-A615-42	BRCA	PRAD_37086	4	Breast (basal)				TCGA-AO-A12F-01A-22-A616-42	BRCA	PRAD_37	8	Breast (basal)
TCGA-BH-A0E0-01A-22-A615-42	BRCA	BLCA_954	26	Breast (basal)				TCGA-S3-AA0Z-01A-31-A617-42	BRCA	ESCA_549	41	Breast (basal)
TCGA-C8-A12K-01A-31-A615-42	BRCA	BRCA_66324	11	Breast (basal)				TCGA-A7-A13E-01A-31-A615-42	BRCA	ESCA_582	38	Breast (basal)
TCGA-AO-A124-01A-31-A615-42	BRCA	UCEC_33214	8	Breast (basal)				TCGA-AO-A12F-01A-22-A616-42	BRCA	TGCT_98	20	Breast (basal)
TCGA-S3-AA0Z-01A-31-A617-42	BRCA	LUAD_46336	41	Breast (basal)				TCGA-AR-A0TP-01A-31-A615-42	BRCA	BRCA_255	6	Breast (basal)
TCGA-A2-A4RX-01A-22-A616-42	BRCA	THCA_63337	53	Breast (basal)				TCGA-AR-A0U4-01A-41-A616-42	BRCA	ESCA_635	37	Breast (basal)
TCGA-AO-A12F-01A-22-A616-42	BRCA	LIHC_45591	11	Breast (basal)				TCGA-BH-A0E0-01A-22-A615-42	BRCA	ESCA_426	9	Breast (basal)
TCGA-S3-AA0Z-01A-31-A617-42	BRCA	PCPG_48331	5	Breast (basal)				TCGA-C8-A12V-01A-31-A616-42	BRCA	LUAD_211	149	Breast (basal)
TCGA-A2-A0SX-01A-31-A615-42	BRCA	BRCA_110645	73	Breast (basal)				TCGA-C8-A12V-01A-31-A616-42	BRCA	BLCA_6	2	Breast (basal)
TCGA-AO-A12F-01A-22-A616-42	BRCA	LUSC_37069	14	Breast (basal)				TCGA-C8-A12K-01A-31-A615-42	BRCA	PCPG_22	33	Breast (basal)
TCGA-A2-A0SX-01A-31-A615-42	BRCA	PRAD_33919	4	Breast (basal)				TCGA-C8-A12K-01A-31-A615-42	BRCA	ESCA_248	6	Breast (basal)
TCGA-BH-A0E0-01A-22-A615-42	BRCA	PRAD_33285	1	Breast (basal)				TCGA-AR-A0U4-01A-41-A616-42	BRCA	PCPG_32	29	Breast (basal)
TCGA-S3-AA0Z-01A-31-A617-42	BRCA	BRCA_64840	3	Breast (basal)				TCGA-S3-AA0Z-01A-31-A617-42	BRCA	UCEC_130	54	Breast (basal)
TCGA-C8-A12K-01A-31-A615-42	BRCA	BRCA_51459	1	Breast (basal)				TCGA-AO-A12F-01A-22-A616-42	BRCA	ESCA_671	11	Breast (basal)
TCGA-A2-A0YJ-01A-22-A615-42	BRCA	LUAD_47633	30	Breast (basal)				TCGA-BH-A0E0-01A-22-A615-42	BRCA	BLCA_24	15	Breast (basal)
TCGA-C8-A12K-01A-31-A615-42	BRCA	MESO_34448	16	Breast (basal)				TCGA-A2-A0YJ-01A-22-A615-42	BRCA	BRCA_146	85	Breast (basal)
TCGA-C8-A12K-01A-31-A615-42	BRCA	BLCA_31251	4	Breast (basal)				TCGA-AR-A0U4-01A-41-A616-42	BRCA	PCPG_115	33	Breast (basal)
TCGA-A2-A0YJ-01A-22-A615-42	BRCA	THCA_20730	12	Breast (basal)				TCGA-C8-A12V-01A-31-A616-42	BRCA	ESCA_525	334	Breast (basal)
TCGA-S3-AA0Z-01A-31-A617-42	BRCA	BRCA_88263	6	Breast (basal)				TCGA-C8-A12V-01A-31-A616-42	BRCA	LGG_53	39	Breast (basal)
TCGA-A2-A0YJ-01A-22-A615-42	BRCA	ACC_20617	8	Breast (basal)				TCGA-A2-A4RX-01A-22-A616-42	BRCA	KIRC_107	48	Breast (basal)
TCGA-AO-A124-01A-31-A615-42	BRCA	BRCA_63114	7	Breast (basal)				TCGA-A2-A4RX-01A-22-A616-42	BRCA	ESCA_292	6	Breast (basal)
TCGA-S3-AA0Z-01A-31-A617-42	BRCA	CHOL_18784	58	Breast (basal)				TCGA-AO-A12F-01A-22-A616-42	BRCA	ESCA_575	3	Breast (basal)
TCGA-AO-A12F-01A-22-A616-42	BRCA	PRAD_20436	4	Breast (basal)				TCGA-A7-A13E-01A-31-A615-42	BRCA	LIHC_9	4	Breast (basal)
TCGA-C8-A12K-01A-31-A615-42	BRCA	PRAD_25494	19	Breast (basal)				TCGA-C8-A12K-01A-31-A615-42	BRCA	TGCT_89	48	Breast (basal)
TCGA-S3-AA0Z-01A-31-A617-42	BRCA	BRCA_14241	5	Breast (basal)				TCGA-AO-A124-01A-31-A615-42	BRCA	ESCA_542	16	Breast (basal)
TCGA-A2-A0YJ-01A-22-A615-42	BRCA	BRCA_51300	20	Breast (basal)				TCGA-AR-A0TP-01A-31-A615-42	BRCA	TGCT_103	143	Breast (basal)
TCGA-C8-A12V-01A-31-A616-42	BRCA	PRAD_27218	4	Breast (basal)				TCGA-AR-A0U0-01A-31-A615-42	BRCA	CHOL_75	462	Breast (basal)
TCGA-A2-A0SX-01A-31-A615-42	BRCA	BLCA_35741	11	Breast (basal)				TCGA-A7-A13E-01A-31-A615-42	BRCA	KIRC_162	132	Breast (basal)
TCGA-AR-A0TP-01A-31-A615-42	BRCA	COAD_27252	6	Breast (basal)				TCGA-AR-A0TP-01A-31-A615-42	BRCA	ESCA_430	7	Breast (basal)
TCGA-AR-A0U0-01A-31-A615-42	BRCA	PRAD_25714	0	Breast (basal)				TCGA-A7-A13E-01A-31-A615-42	BRCA	THCA_76	142	Breast (basal)
TCGA-AO-A12F-01A-22-A616-42	BRCA	UCEC_3245	261	Breast (basal)				TCGA-A2-A4RX-01A-22-A616-42	BRCA	ESCA_530	13	Breast (basal)
TCGA-AO-A124-01A-31-A615-42	BRCA	SKCM_101007	11	Breast (basal)				TCGA-AR-A0U0-01A-31-A615-42	BRCA	ESCA_520	6	Breast (basal)
TCGA-A2-A4RX-01A-22-A616-42	BRCA	BRCA_68188	22	Breast (basal)				TCGA-BH-A0E0-01A-22-A615-42	BRCA	ESCA_224	8	Breast (basal)
TCGA-A2-A0YJ-01A-22-A615-42	BRCA	CHOL_4569	13	Breast (basal)				TCGA-C8-A12V-01A-31-A616-42	BRCA	BRCA_14	9	Breast (basal)
TCGA-AO-A124-01A-31-A615-42	BRCA	CESC_14086	51	Breast (basal)				TCGA-A2-A4RX-01A-22-A616-42	BRCA	ESCA_685	45	Breast (basal)
TCGA-AO-A124-01A-31-A615-42	BRCA	BLCA_25527	14	Breast (basal)				TCGA-AR-A0TP-01A-31-A615-42	BRCA	ESCA_446	4	Breast (basal)
TCGA-AR-A0U0-01A-31-A615-42	BRCA	BRCA_14356	18	Breast (basal)				TCGA-AO-A124-01A-31-A615-42	BRCA	ESCA_521	9	Breast (basal)
TCGA-AR-A0U0-01A-31-A615-42	BRCA	LIHC_46671	5	Breast (basal)				TCGA-BH-A0E0-01A-22-A615-42	BRCA	ESCA_226	8	Breast (basal)
TCGA-S3-AA0Z-01A-31-A617-42	BRCA	ACC_44921	135	Breast (basal)				TCGA-AR-A0U0-01A-31-A615-42	BRCA	TGCT_119	18	Breast (basal)
TCGA-A2-A0YJ-01A-22-A615-42	BRCA	PRAD_56711	24	Breast (basal)				TCGA-AR-A0TP-01A-31-A615-42	BRCA	THCA_11	14	Breast (basal)
TCGA-AO-A124-01A-31-A615-42	BRCA	UCEC_30600	0	Breast (basal)				TCGA-AR-A0TP-01A-31-A615-42	BRCA	ESCA_490	7	Breast (basal)
TCGA-A2-A0YJ-01A-22-A615-42	BRCA	SKCM_36473	58	Breast (basal)				TCGA-S3-AA0Z-01A-31-A617-42	BRCA	THCA_115	7	Breast (basal)
TCGA-A7-A13E-01A-31-A615-42	BRCA	BRCA_45953	5	Breast (basal)				TCGA-C8-A12V-01A-31-A616-42	BRCA	ESCA_730	13	Breast (basal)
TCGA-C8-A12K-01A-31-A615-42	BRCA	PRAD_23083	6	Breast (basal)				TCGA-AO-A124-01A-31-A615-42	BRCA	KIRC_135	77	Breast (basal)
TCGA-A2-A0YJ-01A-22-A615-42	BRCA	THCA_92274	9	Breast (basal)				TCGA-BH-A0E0-01A-22-A615-42	BRCA	COAD_206	16	Breast (basal)
TCGA-AR-A0TP-01A-31-A615-42	BRCA	BRCA_109593	9	Breast (basal)				TCGA-S3-AA0Z-01A-31-A617-42	BRCA	COAD_248	15	Breast (basal)
TCGA-AR-A0TP-01A-31-A615-42	BRCA	PRAD_39318	4	Breast (basal)				TCGA-BH-A0E0-01A-22-A615-42	BRCA	ESCA_481	11	Breast (basal)
TCGA-C8-A12K-01A-31-A615-42	BRCA	CHOL_23057	12	Breast (basal)				TCGA-S3-AA0Z-01A-31-A617-42	BRCA	CHOL_129	56	Breast (basal)
TCGA-AO-A12F-01A-22-A616-42	BRCA	PCPG_42470	8	Breast (basal)				TCGA-A2-A4RX-01A-22-A616-42	BRCA	CHOL_99	41	Breast (basal)
TCGA-C8-A12K-01A-31-A615-42	BRCA	CESC_12702	65	Breast (basal)				TCGA-BH-A0E0-01A-22-A615-42	BRCA	PCPG_14	7	Breast (basal)
TCGA-A2-A0YJ-01A-22-A615-42	BRCA	PRAD_1122	17	Breast (basal)				TCGA-A7-A13E-01A-31-A615-42	BRCA	ESCA_359	18	Breast (basal)
TCGA-AR-A0U4-01A-41-A616-42	BRCA	BLCA_7730	11	Breast (basal)				TCGA-AR-A0U4-01A-41-A616-42	BRCA	ESCA_351	5	Breast (basal)
TCGA-C8-A12V-01A-31-A616-42	BRCA	SKCM_30132	14	Breast (basal)				TCGA-C8-A12V-01A-31-A616-42	BRCA	PCPG_22	37	Breast (basal)
TCGA-AR-A0U4-01A-41-A616-42	BRCA	BRCA_68641	11	Breast (basal)				TCGA-C8-A12V-01A-31-A616-42	BRCA	TGCT_88	41	Breast (basal)
TCGA-C8-A12K-01A-31-A615-42	BRCA	LUAD_13700	6	Breast (basal)				TCGA-A2-A4RX-01A-22-A616-42	BRCA	LUAD_94	17	Breast (basal)
TCGA-C8-A12K-01A-31-A615-42	BRCA	LUSC_11144	71	Breast (basal)				TCGA-A2-A0SX-01A-31-A615-42	BRCA	ESCA_693	37	Breast (basal)
TCGA-A7-A13E-01A-31-A615-42	BRCA	LUSC_41973	94	Breast (basal)				TCGA-AR-A0U4-01A-41-A616-42	BRCA	PRAD_24	20	Breast (basal)
TCGA-AO-A12F-01A-22-A616-42	BRCA	BRCA_53118	10	Breast (basal)				TCGA-A2-A4RX-01A-22-A616-42	BRCA	HNSC_82	32	Breast (basal)
TCGA-C8-A12K-01A-31-A615-42	BRCA	CHOL_13719	65	Breast (basal)				TCGA-AO-A124-01A-31-A615-42	BRCA	BRCA_170	23	Breast (basal)
TCGA-AR-A0U4-01A-41-A616-42	BRCA	BLCA_23295	16	Breast (basal)				TCGA-AR-A0TP-01A-31-A615-42	BRCA	PRAD_162	326	Breast (basal)
TCGA-AR-A0U4-01A-41-A616-42	BRCA	CHOL_18784	67	Breast (basal)				TCGA-A2-A0SX-01A-31-A615-42	BRCA	ESCA_241	22	Breast (basal)
TCGA-A2-A0SX-01A-31-A615-42	BRCA	PRAD_77291	29	Breast (basal)				TCGA-A2-A0YJ-01A-22-A615-42	BRCA	TGCT_16	26	Breast (basal)
TCGA-S3-AA0Z-01A-31-A617-42	BRCA	PRAD_56384	33	Breast (basal)				TCGA-BH-A0E0-01A-22-A615-42	BRCA	TGCT_117	101	Breast (basal)
TCGA-A7-A13E-01A-31-A615-42	BRCA	LUAD_46336	26	Breast (basal)				TCGA-A2-A4RX-01A-22-A616-42	BRCA	COAD_200	5	Breast (basal)
TCGA-AR-A0U0-01A-31-A615-42	BRCA	LUAD_47145	6	Breast (basal)				TCGA-C8-A12K-01A-31-A615-42	BRCA	ESCA_655	22	Breast (basal)
TCGA-A2-A4RX-01A-22-A616-42	BRCA	HNSC_26732	36	Breast (basal)				TCGA-S3-AA0Z-01A-31-A617-42	BRCA	ESCA_308	39	Breast (basal)
[truncated: 2 more rows]
