# Supplementary material for: CREBBP/EP300 acetyltransferase inhibition disrupts FOXA1-bound enhancers to inhibit the proliferation of ER+ breast cancer cells
Source: PLoS One. 2022 Mar 30;17(3):e0262378. doi: 10.1371/journal.pone.0262378 (PMC8967035; doi:10.1371/journal.pone.0262378)
Supplement: S6 Data — (XLSX) [file pone.0262378.s014.xlsx]

## Sheet: S2A
Down-regulated genes (1.5 fold down padj<0.05)				Up-regulated genes (1.5 fold up padj<0.05)
Fulvestant (100 nM)	CPI-1612 low (5 nM)	CPI-1612 high (50 nM)		Fulvestant (100 nM)	CPI-1612 low (5 nM)	CPI-1612 high (50 nM)
CA12	SEMA3F	SEMA3F		FAM83A	ARG2	TSPAN6
XBP1	PLXND1	LASP1		BTG2	MAP2K6	STPG1
SLC7A5	PRSS22	KLHL13		GPER1	ULBP1	ENPP4
CXCL12	OSBPL7	ICA1		CLEC3A	CSPG5	RECQL
CD3EAP	TNFRSF12A	DBNDD1		PSCA	GPAM	ARX
TEX14	RHBDF1	TFPI		SOX2	ZNF45	CDC27
RARA	TEAD3	SLC7A2		DRD1	HSPA2	FBXL3
C5AR2	MYLIP	PLXND1			GDF15	ARHGAP44
MYC	CAMK1G	CAMKK1			PGBD1	BAIAP3
IER3	PLEKHG6	PRSS22			STAMBPL1	SYN1
THBS1	ST3GAL1	ABCB4			ZNF287	CDKL5
IGFBP4	TSPAN9	YBX2			DYRK3	CYTH3
HSPB8	SEMA3B	TMEM132A			CYP2U1	AASS
NPY1R	GPRC5A	TNFRSF12A			GPRASP2	SPRTN
TMEM64	ACPP	ALDH3B1			SGCB	SEMA3G
SIAH2	MTMR11	GTF2IRD1			EOGT	FYN
TSKU	CDH1	SCIN			EOMES	MKS1
GREB1	RAB27B	CEACAM7			GPX8	DPF1
C6orf141	EPN3	RHBDF1			TRIM68	EHD3
ELOVL2	SLC4A8	TEAD3			ZNF680	ZRANB1
CYP2T1P	PRSS8	MYLIP			DENND2C	CPS1
RNF223	FSTL4	E2F2			EID2B	SLC45A4
	TNK2	JARID2			KBTBD11	SNAPC1
	DLX3	CAMK1G			ASAH2	CCDC28A
	SLC12A2	CYB561			FZD9	HSF2
	FAM107B	PLEKHG6			FAM169A	KCNG1
	TNFRSF1A	MGST1			C1GALT1C1L	BTN3A1
	FGFR3	ST3GAL1			FAM225A	TBPL1
	PLEKHH3	CD9			AMACR	ARNTL2
	BCL3	HIVEP2			POLR2M	FLT4
	TGFBR3	CLCN6			ZNF225	THAP3
	ST6GALNAC2	TSPAN9				SPATA7
	TESK2	UTP18				NEXMIF
	SREBF1	SYT7				SIKE1
	SIDT1	SEMA3B				FNIP2
	CYP2W1	PRICKLE3				GALC
	NOTCH3	ELOVL5				FAM114A2
	ATP2A3	HEBP1				HPF1
	ARHGEF10L	GPRC5A				TRAF1
	ACACB	MAMLD1				SOAT1
	TRAF4	ACPP				ZNF112
	CAMSAP3	CCDC88C				NGFR
	RAP1GAP	CHDH				TBC1D22B
	TNS1	IL20RA				MYLK
	MID2	PHLDB1				TMEM206
	PKP1	CYP24A1				CYB5R4
	PCDHB4	SNAI2				ASPM
	ATP8B1	VIM				THUMPD1
	TRAF5	CD44				ZFAT
	GRHL2	PRKCH				STOML1
	FAM234B	ANK1				ACSL4
	EFR3B	IKZF2				PPP2R5B
	IGSF9	FUT8				CLTCL1
	B4GALT1	GAB2				POLB
	TFAP2C	DAPK2				ASNS
	ASAP3	CDH1				CFAP20
	FER1L4	RIPOR1				UBE2D1
	GRAMD1A	RAB27B				TIPIN
	SLC9A1	MYO16				FSCN1
	YPEL3	TNC				KIFAP3
	CHRD	BARX2				KLHL20
	BAMBI	JADE2				STX7
	DSP	ZIC2				KCNN2
	MISP	EPHA3				IGSF9B
	CECR2	HDAC9				ARG2
	PDGFB	NOP16				CDC14B
	APOL4	COL9A2				ZNF510
	CERK	KITLG				CYLD
	GALNT16	PER3				BCORL1
	SALL4	EPN3				WDR47
	SLCO4A1	NEDD4L				EPDR1
	NTSR1	SLC4A8				RBM22
	KLF5	PRSS8				ERO1B
	PLLP	FSTL4				GMCL1
	ESRP2	LAMA3				LZTS3
	PIEZO1	ENTPD2				KIZ
	BMF	FOXC1				SLC23A2
	SH2D4A	PLEKHH1				SLC8B1
	KCNN4	KCNH2				SIRT4
	DMPK	PHF21B				OTUB2
	TJP3	TRAF3IP2				ZNF268
	RAB3D	MTA3				EFNB1
	DBP	TARBP1				DTX2
	RUNDC3B	OGFR				WDR7
	ATP6V0A4	HDAC7				ABCC6
	LFNG	SPAG4				ZC3HC1
	ABHD11	TNK2				SLC22A17
	STX1A	CDH3				CLSPN
	AHR	CA11				DPYSL2
	MEGF9	AHRR				SORBS1
	CORO2A	DLX3				CDC5L
	ABCA2	WISP2				SLC35E4
	SHB	SLC12A2				TFIP11
	DNMBP	CNN2				TRIM9
	ZMIZ1	FAR2				CGRRF1
	TSPAN14	BCAS1				PIGH
	RNF43	SBNO2				TMED8
	PMP22	SLC9A3R2				LGMN
	KLF3	ERBB3				IFT52
	ST3GAL4	TLE2				SAMHD1
	TRIM3	FAM107B				ATG4A
	PITPNM1	SLC9A7				MOSPD1
	VDR	PDE4A				AMMECR1
	NEDD9	MPPED2				SYP
	MAN1A1	FGFR2				SCML2
	CRYBG1	ARFGEF1				RP2
	GHR	KLF6				FGD1
	PRLR	TNFRSF1A				DRP2
	ST8SIA4	SYT1				BEX4
	BCL6	HYAL2				CDADC1
	HES1	FGFR3				KATNAL1
	CBLB	PLEKHH3				ZNF821
	FRMD4B	PITX1				USB1
	ABCC5	SDK2				HAS3
	PLCH1	BCL3				TANGO6
	VIPR1	MAOB				FA2H
	EPB41L5	TGFBR3				CCP110
	EFHD1	SPTB				AP3B2
	MLPH	FSTL3				MYEF2
	DLX2	MNT				NBN
	SDC1	NDST1				UBE2W
	RND3	ST6GALNAC2				MTMR9
	RHOU	ATP2B1				R3HCC1
	C1orf21	ARHGAP10				DHDH
	CDK18	LMCD1				TUBB4A
	USP35	MYO3B				ASF1B
	MYB	ADGRL1				ZNF419
	PPL	SREBF1				CFAP69
	DCAF4	RHOBTB1				BET1
	IRF2BPL	SIDT1				SP4
	PPP1R3C	SCARB1				TTC26
	HOXB3	LLGL2				HOXA6
	KIAA1217	PDE8A				AGFG2
	DUSP4	IGF2BP2				C1GALT1
	TBX2	NOTCH3				CLIP2
	CXCR4	TEAD2				TLE4
	HOXC13	ATP2A3				RLN2
	INHA	CA12				RLN1
	SDC4	MGLL				RAB11FIP2
	NCOA3	NTN4				MAPK8
	LYPD3	NUAK1				MINPP1
	TRERF1	ARHGEF10L				ANKRD26
	UNC5CL	SEMA3C				EBF3
	SPDEF	GRAMD4				RGS9
	ATXN1	CELSR1				2021-09-04
	AHNAK	FOSL2				MAP2K6
	SOX9	CACNG4				CHIC2
	TRIP10	PLXNA2				TBC1D19
	FLRT3	TPD52				NKX3-2
	FAM110A	ACACB				RAPGEF2
	MCF2L	TRAF4				NCAPG
	GLIS2	CAMSAP3				PUS3
	PODXL	RAP1GAP				BIRC2
	ELL3	IL4R				FBXO3
	SH3BP4	SLC25A43				AMBRA1
	NECTIN2	FGFR1				CAPRIN2
	ZBTB46	NEBL				CSRNP2
	PNPLA7	SYNJ2				TRPV4
	RBBP8NL	EDN1				MDM1
	LAMA5	TP53INP2				KRR1
	NPAS1	LXN				RIC8B
	ARHGEF16	TNS1				DSE
	HIP1R	RAPGEF3				FAM184A
	PLXNA3	FDFT1				ULBP1
	CASZ1	OPHN1				RNF8
	EPS8L1	EPB41L2				CD83
	GSE1	PTPRH				RAB23
	ACAP3	MID2				BVES
	KREMEN2	TCF7				GMNN
	RARA	PKP1				GUCA1B
	RHPN2	LRP2				HBEGF
	PER2	CADPS2				PCDHB5
	ITGB4	ATP8B1				PCDHB7
	RHBG	COBLL1				TRIM23
	ALDH3B2	DLG3				TTC33
	PIK3C2B	KCNK2				CPEB4
	BHLHE40	SERTAD4				HRH2
	VAV3	TRAF5				EHHADH
	WNT2B	ITGB5				ARL6
	VTCN1	GRHL2				CSPG5
	GRHL1	FAT1				COMMD2
	LPIN1	FAM234B				TTL
	ARHGAP32	EFR3B				GCA
	TBX3	MECOM				CCDC88A
	BICDL1	IGSF9				LANCL1
	HILPDA	TTC39A				ELMOD3
	ELF5	EPS15				COQ10B
	GLUL	B4GALT1				CHST10
	DOCK10	ITPKC				RMDN2
	ARMC9	CEACAM6				SRSF4
	DRAM1	ACOX3				RNF19B
	TNS3	TRIP6				DNAJC6
	KLF4	GNAO1				LEPR
	FAM129B	SH3BP2				RGS2
	KIF12	PTHLH				BCAS2
	RNF144B	TFAP2C				CTH
	ARRB1	SULT2B1				KIF21B
	SYTL2	ASAP3				WARS2
	SMAD6	FER1L4				ZNF684
	STRA6	EPB41L1				P3H1
	BCAR3	EBF4				PLPPR5
	ARHGAP29	CFAP61				NSL1
	DUSP5	PXN				2021-03-02
	CALHM2	GRAMD1A				IFT46
	SHROOM3	FXYD3				KIF14
	CSAD	LAG3				DDX59
	MBNL2	LTBP4				B4GALT6
	RAB15	SLC9A1				ELOVL4
	STON2	YPEL3				CASP8AP2
	TLE3	TFAP4				PLAGL1
	KIFC3	CERS4				TNFAIP3
	RHBDL3	PLEKHG2				RAB32
	TMC6	PITPNM2				ZNF430
	SLC16A3	PUS7				DCLRE1B
	ZNF750	NRCAM				GTF3C3
	ERBB2	LAMB1				CNTRL
	GRB7	CDV3				NR4A3
	MISP3	PITPNM3				ONECUT2
	DOP1B	ESR1				NRDE2
	LMTK3	SLC7A8				YIPF4
	EPHA2	SEMA6A				ELOVL3
	ARHGEF19	TYRO3				GPAM
	IGSF3	UNC13D				C10orf88
	ATP1B1	TGFB2				PCDHB10
	NECTIN4	COMT				PCDHB14
	RGS16	HOOK2				EPC1
	TUFT1	CRAT				EGR1
	CGN	BLNK				ZFP30
	SELENBP1	CYP26A1				FAM117A
	EFNA3	BAMBI				LRAT
	NVL	HIVEP1				MND1
	WNT9A	DSP				ZNF211
	SOX13	SYDE2				TRMT1L
	PLEKHA6	SCD				SEC22A
	RHOB	ERMP1				B4GALT4
	ATP6V1C2	NRP1				DEPDC7
	GALM	TSPAN15				LRIF1
	DLX1	KCNK6				POLK
	ACKR3	MISP				OCRL
	CSRNP1	HCN2				KIAA1191
	NFKBIZ	GADD45B				ODF2L
	LHFPL2	CECR2				RWDD3
	N4BP3	SUSD2				BBS9
	SHROOM2	PRODH				KLHL7
	TACC1	PATZ1				FAM126A
	FAM83A	XBP1				HOXA7
	NACC2	TIMP3				RECK
	TNKS1BP1	PDGFB				ACADS
	ARID5B	SYNGR1				LRP1
	ABCB9	APOL4				SLC36A1
	FRMD4A	DESI1				HMGB1P1
	FAM160B1	CERK				TTPAL
	BAG3	HDAC10				SNRNP27
	TCF7L1	KHNYN				ZNF45
	PLEKHH2	ITPK1				BTN2A2
	RASSF3	SIX4				BTN2A3P
	ADGRF4	GALNT16				ZNF391
	RETREG1	NFKBIA				MOCS1
	ACSS1	NFATC4				FAM182A
	KLF10	MMP9				TMX4
	ELMSAN1	SALL4				ST3GAL3
	MMP16	BMP7				PCNX4
	BATF	HRH3				HSPA2
	PCDH1	SLCO4A1				FAM78A
	TSC22D3	NTSR1				ARMCX1
	C2CD2	PTK6				ZC4H2
	CNNM4	CDC25B				ZNF484
	RNF207	TRIB3				KLF2
	GDPD5	RPS10P5				RNF6
	CACHD1	ANGPT4				ASPHD2
	ARHGAP27	PLCB4				TPST2
	BTG2	JAG1				DOCK4
	HK2	SMAD7				CCDC136
	CPAMD8	POLI				TMOD2
	KALRN	TBL1X				TTBK2
	ABCG1	ATP11C				DLL4
	ICOSLG	ELF4				THAP10
	NBEAL2	PHEX				ATP1B2
	IER2	UBL4A				PHF20L1
	PLPP3	KLHL4				LRRC6
	DHRS3	SYTL4				CDKN2D
	KIAA1522	CAB39L				RAB2B
	CAMK2N1	KLF5				SGO1
	MEGF6	SGCG				HELZ2
	FAM84A	TSC22D1				THEMIS2
	INHBB	HSF4				PPIL4
	ANKRD23	GDPD3				ULBP2
	ELF3	PLLP				SYNE1
	PRRT3	MMP15				ULBP3
	LIPH	SLC7A6				ZNF227
	PRKCD	ESRP2				KIF3A
	STARD4	ABCC1				GFPT2
	CITED2	HAGHL				PSMC3IP
	TNFRSF11B	SLC7A5				MAP1B
	GPER1	PIEZO1				KHDRBS3
	MICALL2	RBL2				ZNF304
	OSR2	QPRT				THAP1
	MYORG	SYT17				FAAP24
	RASEF	CD276				TRIM21
	AQP3	BMF				EMILIN2
	PGM2L1	RHOV				TMEM128
	EML5	CA2				REEP2
	CLMN	ESRP1				BTBD3
	ABTB2	TRPS1				PTPRA
	AMOTL1	SH2D4A				CHRM3
	PLEKHF1	GSR				TMCC2
	PKD1L2	KCNN4				COG6
	CLEC3A	PPP1R13L				BEX2
	PEX11A	TBC1D17				TBC1D8B
	SMAD3	OLFM2				SLF1
	PRR15L	CNTD2				LRRIQ1
	CA4	SLC1A5				IMPA1
	MIDN	TJP3				IRAK2
	PSCA	BBC3				CAMK1
	ZNF444	TGFB1				KDELC1
	KRT80	ICAM5				SLC37A2
	ANGPTL4	CEACAM5				APC
	HID1	RAB3D				USP30
	EVPL	DBP				RNFT2
	RAB26	TMEM205				PNPLA8
	SCARA3	JAK3				TES
	VASN	MAG				LCA5
	FOXI1	SCN1B				COQ10A
	HR	ERF				SEMA4F
	FAM84B	SIPA1L3				PIGC
	SEMA4C	RUNDC3B				ITM2C
	TSPAN5	CDK6				MFSD9
	AR	TFPI2				CKAP2
	EFNA1	ATP6V0A4				RCBTB1
	IFFO2	ADAP1				RCBTB2
	TCAF2	MET				CHST12
	GPRC5C	LFNG				HUS1
	JUNB	IQCE				TTC5
	TMEM37	VIPR2				SLC31A2
	CXXC5	CHN2				DNAJB5
	ENC1	ABHD11				FRS3
	P2RY6	COBL				TUBB2A
	VAT1L	STX1A				TCF19
	TMEM51	NSUN5P2				PGBD1
	FRMD3	HSPB1				ANKRD42
	MBOAT1	PCOLCE				TTPA
	OVOL1	IMPDH1				MAPKBP1
	RARG	SERPINE1				LRRC49
	SSH3	AGR2				GTF2B
	ADCY5	AHR				STAMBPL1
	TRIB1	BLVRA				DBR1
	NET1	MEGF9				SLC35A5
	HOXB2	CORO2A				MNS1
	SLCO4C1	ENG				FAM13A
	ADCY6	DOCK8				BBS7
	CTDSP2	BAG1				CENPE
	C1orf127	NPDC1				RNF185
	TP53I11	ABCA2				ALG10
	CLCF1	SHB				NEDD1
	P2RY2	GATA3				FAM222A
	PHLDB3	DNMBP				SLAIN1
	PRR15	CXCL12				ESR2
	BASP1	TWNK				SLC12A6
	ULK1	LZTS2				ZNF287
	CASKIN2	KAZALD1				PCTP
	RPRM	NEURL1				TNFRSF11A
	LRRC75B	MAP3K8				CCDC97
	PLEC	DKK1				ZFP14
	C9orf106	ZMIZ1				SLC47A1
	GATA2	DNAJC12				ZNF614
	ZFPM1	TSPAN14				EVA1B
	CDC42EP4	UBTF				CYR61
	ZBTB42	RNF43				PRKACB
	PCED1B	WNT3				ZNF697
	MYADM	TRIM16L				NME7
	B3GNT3	ENO3				RGL1
	SHISA2	RASD1				PRUNE1
	MAPK15	RAI1				SEMA6C
	ZNF467	SYNGR2				DTL
	SOX2	PPP1R9B				DYRK3
	PHLDA2	ABCC3				RIT1
	CHST15	SLC9A3R1				CEP170
	TNRC18	TMEM104				PPFIA4
	SPACA6	PMP22				CHAC2
	XKRX	KIAA1211				NPHP1
	NXPH3	TBC1D9				LNPK
	EPHB3	INPP4B				POMGNT2
	TSKU	GAB1				EAF2
	MAFA	GALNT7				ATP10D
	CRIP2	SNX25				KLHL8
	CCDC159	KLF3				SKP2
	TENT5C	UGDH				GIN1
	ZNF703	ST3GAL4				ARHGAP26
	TMPRSS2	CPT1A				PCYOX1L
	ADRA2C	CCND1				VWDE
	SOCS3	TRIM3				C7orf26
	APOBR	NECTIN1				TMEM209
	FAM110C	SLC1A2				RAB19
	DRD1	SLC15A3				TMEM47
	FAM43A	PITPNM1				CHST7
	INPP5J	ASIC1				KRBOX4
	LINC00482	SLC11A2				ATP6V1B2
	NRBP2	LIN7A				LRP12
	TNFAIP2	KRT18				C9orf72
	GAS2L1	TNS2				CEP78
	METTL7A	PPM1H				SHC3
	FAM174B	DUSP16				INPP5E
	MUC1	SCNN1A				SESN3
	NR2F2	LTBR				CCDC82
	RTN4RL1	RASAL1				CCDC15
	BCL9L	SLC38A1				DSN1
	RXRA	RERGL				FAM124A
	ESPN	VDR				WDR17
	IFT140	ADGRD1				DLG2
	PLEKHN1	TBC1D30				DIXDC1
	SAMD11	CHD4				TMEM263
	PALM3	AC009533.1				TEX9
	WNT7B	FRK				DPYSL4
	AGRN	NEDD9				ANKAR
	SMTNL2	MAN1A1				INPP1
	ENTPD8	TPD52L1				SLC25A4
	LITAF	UST				SACS
	SP6	BMP5				GPATCH11
	CLDN4	CAP2				C18orf25
	TMEM63A	CRYBG1				SPC25
	NCOR2	PERP				KCNK13
	AFAP1	ARFGEF3				ZNF776
	MYO18A	ADGRG6				TRIM36
	HSH2D	VEGFA				IFIT5
	HCAR1	SLC29A1				SREK1IP1
	SLC25A29	TENT5A				MR1
	SLC22A4	FBRSL1				CLGN
	C6orf141	GHR				ZUP1
	SLC22A5	TMCO6				GDPD1
	SLC2A10	SLC27A6				OTULIN
	ENPP1	PDE4D				DISP1
	KIF13B	PRLR				SKA1
	SFI1	ST8SIA4				RAB6B
	SLC12A5-AS1	NR3C1				ZNF18
	FOXO6	ERGIC1				APOOL
	MAFB	STC2				CYP2U1
	SMIM5	DBN1				HSPA13
	SPIRE2	UNC5A				LRGUK
	INSYN1	BCL6				MIER3
	ITPRIPL2	KAT2B				TTN
	LINC01089	HES1				FAM126B
	S1PR3	CISH				TMEM237
	TRIM16	ABCC5				LSM11
	TINCR	ABHD14A-ACY1				FAM161B
	LINC02593	PLCH1				WHAMM
	C14orf132	VIPR1				CDK20
	AC009502.1	FOXP1				FAM122C
	HOTAIR	SLC4A3				FBXO43
	LINC00689	RTKN				TBC1D31
	CBR3-AS1	STEAP3				ATAD2
	RGL2	EPB41L5				ZIC3
	SHISA9	ITGB6				EXOG
	ARHGAP8	GRB14				NMNAT2
	PISD	CLIP4				TMEM171
	STON1	GALNT3				NECAP2
	NEAT1	EFEMP1				CLDN12
	AC005920.1	FN1				ST3GAL2
	TMEM150C	IGFBP5				AASDH
	LINC02600	EFHD1				SLC37A3
	PCAT1	WNT6				DPYSL5
	LYN	SLC9A2				MRAS
	AC010186.3	FHL2				ABHD3
	AC138028.4	MLPH				ESYT3
	AP002761.4	TPO				GPRASP2
	INSYN1-AS1	ODC1				TSPAN33
	AC109460.3	DLX2				HOXB13
	EPPK1	SDC1				RCAN1
	LOXL1-AS1	KYNU				CHAF1B
	AC005920.4	WIPF1				ISL2
	AC020978.5	RND3				CCDC117
	AC087741.1	EPAS1				ZNF222
	AC110285.2	ARID3A				ZNF221
	BAHCC1	EPHA4				GNE
	AC005746.1	BCL9				IQCC
	TBX2-AS1	RALGPS2				PKN3
	AC010329.1	CHD5				LRWD1
	CYP4F23P	KIAA1324				NEU3
	ATP2B1-AS1	AMPD2				ASRGL1
	AC016405.3	RHOU				NXF1
	ADIRF-AS1	MEF2D				ZYG11B
	AC073957.3	C1orf21				SLC45A1
	AC096733.2	MAP7D1				DNAJB4
	LHX1	MYCL				LRRIQ3
	AL035661.1	KCNQ4				GBP4
	AC084018.2	ST6GALNAC5				GFI1
	LHX1-DT	ADGRL2				ZNF281
	SRCIN1	PADI2				C1orf115
	MARCKS	CDK18				DUSP19
	FO681492.1	ECE1				CCDC138
	AP001972.5	ID3				WDCP
	AC020763.4	ARTN				SGCB
	AC126564.1	PIK3R3				BBS5
		TSPAN1				MSX1
		RCAN3				LYSMD1
		SLC35A3				PAQR3
		RPS6KA1				HELQ
		CD3EAP				GPR155
		MUC5B				KBTBD8
		MREG				TMEM169
		MYB				EOMES
		SGK1				CWC22
		TGIF2				SERPINI1
		ABCG2				EIF5A2
		PPL				GTPBP8
		FGF23				CCDC191
		KLF9				SLC4A1AP
		TJP2				KIF15
		NEK6				NMNAT3
		DCAF4				KLF15
		IRF2BPL				HEYL
		FLVCR2				ABLIM2
		TGFB3				EXO5
		GPR68				BDH2
		IFIT2				BSN
		PPP1R3C				INTU
		CNNM1				GRM2
		AVPI1				PITX2
		HOXB3				PRSS12
		MSX2				MAP9
		CCDC170				CEP44
		KIAA1217				LSM6
		TGFBI				TMEM184C
		DUSP4				ELOVL7
		PDLIM2				ARSK
		AKAP1				GPX8
		TBX2				ANKRA2
		TEX14				UBLCP1
		TMEM131L				SHROOM1
		PDZRN3				CGAS
		LHX4				CREBRF
		CSTA				KIAA0895
		ADGRB2				TRA2A
		TNFSF10				BMT2
		CXCR4				SLU7
		FLT3				LMTK2
		UBL3				MED30
		ANXA11				TMEM67
		SHLD2				CCDC171
		PRXL2A				C9orf64
		ARL4A				AL353743.1
		RAMP3				FBXO33
		TWIST1				2021-03-08
		PLAU				CFL2
		MED13L				ZCCHC24
		RASSF8				C10orf25
		ITPR2				ENOX2
		NECAB1				STOX1
		ADGRE5				JCAD
		ATP7B				SALL2
		GUCY1B2				HSPA12A
		NR4A1				E2F7
		HOXC13				IFI27L1
		HOXC11				GPR176
		NRK				RAB8B
		KCNJ2				IKBIP
		RAP2C				ALKBH3
		ACSL3				STXBP4
		DNPEP				SMPD1
		INHA				APBB1
		OBSL1				C11orf74
		SLC12A4				SERPINB8
		SLC12A5				XRRA1
		SDC4				C18orf54
		NCOA3				TERF2IP
		PARD6B				MAP1A
		SNAI1				MAPRE2
		PMEPA1				NKX3-1
		BCAS4				SGSM1
		KCNK15				DUSP18
		IQSEC2				DOLPP1
		IL17C				KATNAL2
		ATP8A1				TRIM68
		LYPD3				SMG8
		GRM4				RHEBL1
		TRERF1				NXN
		SIRT5				TMEM68
		UNC5CL				SPINDOC
		SPDEF				BATF2
		SOX4				KIAA1586
		ATXN1				ZCCHC4
		RUNX2				KIF5C
		RAB17				MGAT2
		AHNAK				GBX2
		ABCC4				TCTN2
		EFNB2				SHOX2
		SOX9				SPRY3
		SLC2A4RG				COMMD8
		PSD4				CSNK1G1
		SH2D3A				CCDC126
		TRIP10				CRADD
		VASP				ARL13B
		FLRT3				SDC2
		OVOL2				ZNF280A
		FAM110A				MUC15
		GRPR				DTWD2
		MCF2L				ANTXR1
		THRA				CKAP2L
		NR1D1				ONECUT1
		GLIS2				TPST1
		L3HYPDH				OTUD3
		PLEKHG3				OTUD7A
		FGD3				CHRNB1
		HIVEP3				ADPRM
		IDUA				TMEM182
		FGFRL1				METTL7B
		STEAP4				SERPINB9
		GNAI1				CHCHD7
		LRFN1				GPR27
		ZFP36				MSANTD4
		ADM2				OSCAR
		ADORA2A				DNAJC24
		A4GALT				ZNF160
		CDC42EP1				DCDC1
		APOL2				PYGO1
		LIF				FAM241B
		PODXL				ZNF440
		FOXP2				ESCO2
		LRRC4				CDK5R2
		MYO1B				DLK2
		ELL3				LRRC8C
		ALDH1A2				ETFDH
		PLD2				MAP6
		SLC44A2				PLRG1
		MTUS1				ZNF540
		FOXA1				ZNF570
		EGLN3				FRMD5
		NRL				TLN2
		SEC14L1				SHLD1
		ARHGEF6				MTBP
		KLF16				BPGM
		TMEM8A				STARD5
		CBFA2T3				MANEA
		CRACR2A				RND1
		SH3BP4				ZFAND4
		LDLR				CCDC96
		THEM6				ZNF680
		NECTIN2				MFSD4B
		GADD45G				DMRT2
		TULP4				ZNF483
		SSBP4				ZNF449
		GDF15				MST1
		TRPM4				SCAI
		SAG				TIGD3
		SAMD10				2021-03-03
		H19				CEP19
		PNPLA7				EXO1
		PAK4				RALGAPA1
		RBBP8NL				LIG4
		LAMA5				TMEM81
		ARHGEF16				IL20RB
		HIP1R				TRAM1L1
		PPAN				PABPC5
		PLXNA3				SPSB4
		CASZ1				YPEL2
		AKAP12				PPM1E
		EPS8L1				CSRP2
		EDA2R				CCNE2
		GSE1				RFESD
		F12				MCTP1
		PRR7				ALG10B
		RAB11FIP4				ARL4D
		SH3BP5				DENND2C
		RFTN1				AMIGO3
		SLC6A6				TMEM39A
		ACAP3				B3GNT4
		KREMEN2				CRLF3
		NINJ1				EID2B
		TNS4				KBTBD11
		RARA				CCDC121
		RHPN2				CDK5R1
		PER2				LRRC37A3
		RAP1GAP2				TOB2P1
		CLUH				HCG4
		MYBBP1A				MTX3
		ITGB4				ZDHHC13
		TRIM47				ZBTB38
		KDM6B				NAP1L5
		DLG4				ERICH5
		RGS22				CD163L1
		MTSS1L				DNAJC28
		SNAP25				PCDHB9
		RIN2				ZNF619
		RHBG				ZBTB41
		NES				ZNF354C
		ALDH3B2				ASB8
		TESMIN				PARD6G
		PATJ				ZNF543
		PIK3C2B				FAM220A
		DCLK1				DHFR2
		STARD13				SPTY2D1
		KMT5C				TMEM151A
		HRASLS2				ZBTB18
		LARGE1				AKAP5
		C1QTNF6				BBS10
		BTG1				PSTK
		TMTC1				C3orf80
		E2F5				ZNF816
		TTC9				OAZ2
		BHLHE40				RNF182
		GSTM5				YOD1
		VAV3				LRRC57
		WNT2B				BBS12
		VTCN1				SLC25A42
		SLC38A2				F2R
		GRHL1				PJA1
		LPIN1				ZNF322
		NAV1				DDN
		TMEM241				PLAG1
		CABLES1				RNF41
		DOCK2				C5orf24
		RERG				ZNF708
		KLRD1				EXT1
		SPOCD1				SYNM
		CYP2J2				CEP97
		DSC2				SNORC
		ELP2				PAPPA
		DTNA				CEP63
		FADS2				LYSMD4
		C5AR2				CEP57L1
		ARHGAP32				TNFAIP8L3
		NREP				ZNF530
		CEMIP2				ADAP2
		FAM189A2				ACTRT3
		TBX3				BEX5
		OASL				SNN
		HRK				ARMCX2
		P2RX4				CA13
		BICDL1				NSMCE3
		HILPDA				ZNF445
		NT5E				RBM11
		EPHA7				ARL15
		ELF5				TARSL2
		AGAP2				IRF7
		KRT7				MYBL1
		EMX1				ZNF829
		FBXL8				LRCH3
		CCDC102A				C15orf41
		KCNK1				NAP1L3
		CAPN9				NUDT17
		GLUL				NAP1L2
		RGS8				HEXIM1
		DOCK10				TMEM17
		ARMC9				C1QL4
		DRAM1				FOXD3
		FLNB				PCDHB13
		PCDH8				MAGEH1
		TBC1D4				ZKSCAN4
		LCP1				B3GLCT
		TNS3				ZFP69
		BZW2				FAM122A
		ABHD17C				MORN2
		ALPK3				ZC3H6
		BLK				ZNF793
		GATA4				ASAH2
		KLF4				FAM221A
		FAM129B				FZD9
		ST6GALNAC4				RNFT1
		KIF12				FAM111B
		GARNL3				ZNF527
		LMX1B				IL1RAP
		MYC				PAX5
		ALDH1B1				ZNF699
		FOXP4				ZNF681
		KIF13A				ZNF774
		GMPR				ZNF569
		TFAP2A				ZKSCAN5
		HMGA1				TTC30B
		IER3				SCN8A
		RNF144B				KPNA5
		ARRB1				ZNF585A
		SYTL2				ZNF100
		SULF1				ZNF420
		POU2F3				ZSCAN26
		TMPRSS13				ZNF720
		THBS1				PELI1
		PAQR5				OGDHL
		ITPKA				TTC30A
		SMAD6				DMBX1
		STRA6				CPLANE1
		GCOM1				ZNF615
		BCAR3				ZNF181
		FNBP1L				SGTB
		IFI44L				ZNF790
		ARHGAP29				PLCG2
		IFI44				ENTPD7
		CYP1B1				ZNF273
		SLC5A6				ZNF876P
		TRIM54				ZKSCAN8
		MYOF				ZNF658B
		DUSP5				TCAF1
		CALHM2				ZNF568
		GPR87				CCDC69
		ATIC				FAM169A
		PARP9				GRK5
		ARHGAP24				DCLRE1A
		PCDH10				MAGEE1
		NDST4				POLH-AS1
		GPAT3				BTBD7P1
		SHROOM3				MSTO2P
		PPP3CA				FAM229B
		SLC39A8				LIPJ
		B4GALNT3				NAP1L6
		ETV6				ZDBF2
		PIK3C2G				ZNF805
		PRICKLE1				ZNF204P
		AMIGO2				FGF7P3
		PPFIA2				FAM201A
		PHLDA1				FBXO48
		GALNT6				PCDHA8
		CSAD				PCDHA5
		RHOF				PCDHA1
		MBNL2				TMEM170B
		RAB20				LINC01446
		TTC6				LIN52
		FRMD6				DPF3
		RAB15				HCP5
		STON2				ZNF611
		TLE3				CHUK
		IGF1R				STIMATE
		USP3				ITGA1
		CYP1A1				PAXIP1-AS2
		PCSK6				FOXI3
		CCDC33				HAUS3
		ZNF710				AS3MT
		ZFHX3				HLA-F-AS1
		CPNE2				BX322639.1
		KIFC3				LINC00680
		CDH11				AL109918.1
		NOL3				AL591135.1
		OSGIN1				ZSCAN12P1
		CTRL				ZGLP1
		TOB1				C2orf16
		SGSM2				TCAF1P1
		RHBDL3				C1GALT1C1L
		ARSG				IL10RB-DT
		BCAS3				MKRN2OS
		SLC39A6				FAM225B
		TMC6				DCAF8L1
		SLC16A3				SLC16A1-AS1
		TRIM65				DLG1-AS1
		ZNF750				FGF7P6
		ERBB2				AC012358.2
		GRB7				SLC9A7P1
		IGFBP4				FEZF1-AS1
		FKBP10				FOXD3-AS1
		MISP3				SGO1-AS1
		SAMD1				BEND3P1
		NFIC				FAM225A
		PLPP2				FAHD2CP
		CIB3				ZBED9
		PGGHG				GOLGA8N
		DOP1B				AL360270.1
		AKT1				LYRM9
		LMTK3				AC243772.2
		RCN3				AC246785.2
		MMEL1				AC098934.2
		PADI3				TSPY26P
		EPHA2				TTN-AS1
		ARHGEF19				ZNF737
		SYTL1				AL671277.2
		PTPRF				RBM14
		CYP4B1				Z68871.1
		LMO4				PLCXD2
		IGSF3				PTPRG-AS1
		CELSR2				TMEFF1
		ITGA10				AC002467.1
		ATP1B1				PLEKHO2
		NECTIN4				AC079944.2
		RGS16				AMACR
		HMCN1				CRYZL2P
		RORC				RTL5
		TUFT1				ZNF709
		CGN				MRPS31P5
		RFX5				DUBR
		ANXA9				ZNF585B
		SELENBP1				LINC01252
		KCNH1				WHAMMP2
		ATP8B2				PCP4L1
		ADAM15				RBM14-RBM4
		CREB3L4				LINC01234
		EFNA3				AC003072.1
		NVL				BMS1P2
		DEGS1				TMED7-TICAM2
		WNT9A				CCDC71L
		SOX13				PCDHGB6
		PLEKHA6				PCDHGA6
		RHOB				PCDHGB1
		ATP6V1C2				AL354920.1
		GALM				AL033529.1
		MALL				AC027031.2
		RALB				FPGT
		PKP4				AP003486.1
		SLC4A10				CTSO
		DLX1				DNAAF4
		GULP1				ZNF432
		ABCA12				ZNF10
		ACKR3				SMIM3
		ANKMY1				ZNF225
		CTDSP1				AC148477.3
		STK11IP				AC023055.1
		OSBPL10				AC084033.3
		CSRNP1				TUBB3
		LRIG1				TMEM179
		NFKBIZ				AC004943.2
		PHLDB2				AC017100.1
		AGTR1				KDM7A-DT
		SLIT2				AC007541.1
		CDH18				AC026150.1
		MYO10				AL596244.1
		PLK2				AC009163.4
		PIK3R1				PCDHGA9
		LHFPL2				TMPOP2
		SSBP2				ZNF234
		ADAMTS19				ROCK1P1
		CXCL14				LINC00667
		RNF145				AC137723.1
		N4BP3				LINC00526
		TNFRSF21				AC145343.1
		RNF44				ZNF850
		PPP1R18				AC092295.2
		HMGCLL1				AC027097.2
		TPBG				CARD8-AS1
		ARMT1				AC010615.2
		IGFBP3				AL513477.1
		SHROOM2				AC087203.3
		SYTL5				HSPE1-MOB4
		DOCK5				AC009948.4
		TACC1				AC005034.4
		ATP6V0D2				TMEM56-RWDD3
		FAM83A				LIX1L
		VLDLR				AC026801.2
		NFIB				DCP1A
		NTRK2				LINC02035
		C9orf3				ZBTB8B
		UGCG				SOCS7
		STOM				AC138649.1
		NR6A1				CU633967.1
		SH3GLB2				ZNF658
		PTGES				WHAMMP3
		NOTCH1				AC105429.1
		NACC2				PCDHGB5
		ST8SIA6				AC123768.4
		PARD3				TYW1B
		ANKRD30A				RDM1
		PLEKHS1				AP003068.4
		PPRC1				AC009303.4
		TNKS1BP1				AC020910.5
		PTPRJ				AC010653.2
		FADS1				AL132656.4
		EML3				CCDC163
		MPZL2				PEG13
		PLCB3				BX664615.2
		CDC42EP2				WRB-SH3BGR
		TBX6
		MPP7
		ARID5B
		LYPD1
		LYPD6B
		PDCD4
		ADRA2A
		GPM6A
		VEGFC
		CCDC83
		PRSS23
		PIP4K2A
		FREM2
		CRIM1
		ABCB9
		SLC7A11
		THRB
		ANK3
		DLG5
		MAGI1
		ANKRD50
		FRMD4A
		EPS8
		FAM160B1
		TMEM45B
		GFRA1
		BAG3
		KCNE4
		SETBP1
		PDE3B
		TCF7L1
		GUCY1A2
		ZFP36L2
		PLEKHH2
		GPD1L
		GJA1
		ANKRD22
		HNRNPDL
		PTPRK
		CDYL
		BANK1
		RASSF3
		TMEM87B
		ADGRF4
		UBALD1
		LURAP1L
		KCTD15
		DNAAF1
		C16orf74
		RETREG1
		PITPNC1
		FAM167A
		PGM5
		WNT3A
		OBSCN
		NCAM2
		ADAMTS1
		ACSS1
		PROM2
		KLF10
		GOLGA7B
		MOV10
		PPM1J
		LARP1
		DEPTOR
		PPARGC1B
		RMND1
		AFF2
		PSD3
		ELMSAN1
		GNA14
		MMP16
		BATF
		ADAMTSL3
		FGF18
		PCDH1
		HK1
		LRFN2
		KAT6B
		RBPMS
		LRP8
		SUSD3
		TSC22D3
		TMEM164
		TMEM268
		PRXL2B
		DUSP2
		GRHL3
		RHPN1
		CNNM4
		RNF207
		AUTS2
		GDPD5
		SLC45A3
		FAM160B2
		CACHD1
		LAD1
		STC1
		RUNX1
		CBR3
		BTG2
		HK2
		CELF3
		TCHH
		ZYX
		ZNF362
		CPAMD8
		NR2F6
		KALRN
		ABCG1
		TMPRSS3
		G6PD
		ICOSLG
		VAV2
		CACFD1
		SLC2A6
		NEK8
		TLCD1
		ZBTB7B
		IL6R
		RUSC1
		NBEAL2
		PTH1R
		UBQLN4
		AZGP1
		FGFR4
		IER2
		PPP1R16A
		SH2B2
		ITGA5
		MPP3
		PLCD3
		WDR90
		CCDC78
		ZG16B
		ADCY9
		SHANK2
		LBHD1
		SLC25A45
		LRP5
		PLPP3
		AK4
		JAK1
		FBLIM1
		DHRS3
		SDC3
		KIAA1522
		CAMK2N1
		MEGF6
		NFIA
		FAM102B
		AKNAD1
		GBP2
		BRINP3
		DENND2D
		IER5
		PKDCC
		FCMR
		REL
		PUS10
		TRIM17
		DISC1
		CAPN13
		KCNF1
		FAM84A
		KCNJ3
		INHBB
		PDLIM5
		ANKRD23
		FZD5
		DCST1
		LINC01116
		LMOD1
		ELF3
		TRIM46
		ADORA1
		TGFBR2
		C4orf36
		PRICKLE2
		SMIM14
		RBM47
		APBB2
		PRRT3
		TM4SF18
		WDR43
		CCR1
		DTX3L
		GRIK3
		ZC3H12A
		LIPH
		IFT122
		PRKCD
		GNL3
		ARHGEF3
		PLXNB1
		SHISA5
		MST1R
		NPY1R
		ITGA2
		STARD4
		CMBL
		RHOBTB3
		ERAP2
		TERT
		TXLNB
		CITED2
		ZNF704
		SHH
		DLC1
		TNFRSF11B
		CSMD3
		GPER1
		TMEM184A
		OSR2
		GEM
		MYORG
		ABCA1
		RASEF
		FBP1
		MID1IP1
		PCDH19
		CLDN3
		WNK2
		NOL6
		AQP3
		ARHGAP12
		LRFN5
		EML5
		COMTD1
		RET
		ARHGAP42
		PACSIN3
		TC2N
		CLMN
		ABTB2
		AMOTL1
		SPINT1
		CLMP
		PLEKHF1
		PPFIBP2
		LMO1
		CDYL2
		PRTG
		PKD1L2
		CLEC3A
		CCDC68
		TMEM135
		PLEKHA7
		C16orf45
		PEX11A
		ANPEP
		NAB2
		SMAD3
		FAM102A
		UGT1A6
		PRR15L
		MYO5B
		PRRT2
		CA4
		TPM4
		MIDN
		PROCA1
		CACNB3
		SERTAD3
		LENG8
		PSCA
		LY6D
		SEMA6B
		ZNF444
		KIFC2
		SLC43A2
		KRT80
		ANGPTL4
		NUDT8
		HID1
		EVPL
		RAB26
		VPS37C
		VWCE
		SLC3A2
		LTBP3
		SCARA3
		VASN
		FAM83B
		DDIT4
		TTC39C
		IRF2BP2
		FOXI1
		IRF2
		DEGS2
		FILIP1L
		BDKRB2
		RHOH
		HR
		RAB31
		CHRM1
		AXIN2
		FAM84B
		LDLRAD4
		NPNT
		FAM178B
		SEMA4C
		CNNM3
		CXXC4
		TSPAN5
		ATOH8
		MAT2A
		PLA2G4F
		ZNF608
		IRS1
		ROR2
		AR
		FAM110B
		NPIPB12
		EFNA1
		NPIPB3
		PLEKHA2
		AGPAT2
		FASN
		RAC3
		LINGO1
		PCDH7
		TRIM56
		WNT10B
		TM4SF1
		IFFO2
		CHD3
		GPR37L1
		ADRA1B
		FOS
		TCAF2
		SEMA3E
		LRRN2
		ZNF804A
		GPRC5C
		ADORA2B
		KRT86
		CD14
		MZB1
		KRT83
		SMAGP
		ZNF296
		TANC2
		HS6ST2
		PKIA
		INSR
		KCNG3
		PRKCE
		JUNB
		TMEM37
		LRG1
		KCNK3
		CHST11
		KRT19
		KRT15
		NAT1
		KRT20
		DSCAM
		CXXC5
		ENC1
		SPSB1
		P2RY6
		VAT1L
		TMEM51
		SLFNL1
		BCL2
		PWWP2B
		MLLT3
		CYP4F22
		LAMB2
		KLF11
		LRRC15
		FRMD3
		ISG20
		MBOAT1
		CEBPB
		MCRIP2
		SYNPO2
		FUT9
		MAB21L4
		RAB37
		OVOL1
		RARG
		SSH3
		DHCR7
		NBEA
		MYEOV
		MIR4435-2HG
		ESRRA
		RHOD
		RAPH1
		ADCY5
		ABLIM3
		SYT12
		PPP1R3B
		FAM86B3P
		TRIB1
		EHBP1L1
		PPP1R14B
		AGR3
		VEGFB
		CSPG4
		SNX33
		NUDT4
		LRFN4
		SLC19A1
		HEG1
		JUP
		RNF213
		PLK3
		NET1
		GPR160
		CBX2
		SPTBN2
		HOXB2
		C1QTNF1
		SLCO4C1
		ADCY6
		SLC6A19
		GALNTL6
		IGDCC3
		SLC29A2
		FAM241A
		RIN1
		AMZ1
		CTBP2
		TMEM51-AS1
		CTDSP2
		C1orf127
		TP53I11
		GRAMD2A
		SCUBE2
		CLCF1
		P2RY2
		FOSL1
		LINC01106
		CREG2
		HOXD8
		TSPEAR
		PLEKHF2
		A2M
		DOK7
		CCDC57
		SPHK1
		LRRTM4
		HSD11B2
		LPCAT4
		PHLDB3
		PRR15
		B3GNT5
		RNF152
		BOK
		NCKAP5
		BASP1
		VSIG10
		IRX5
		METRNL
		GRIN1
		GCNT4
		SIX5
		EPS8L2
		NUDT4B
		ULK1
		PUS1
		CASKIN2
		PPFIA3
		TGIF1
		IRX3
		RPRM
		TBL1XR1
		SRRM3
		CRACR2B
		NAALADL2
		SOX12
		AC098864.1
		LRRC75B
		ALS2CL
		FAR2P2
		PLEC
		SLITRK1
		CALML5
		DNAJC22
		BEND3
		CTXN1
		GRINA
		ZHX2
		CPNE7
		ZBTB7A
		RRS1
		RCC2
		CCDC89
		C9orf106
		TMTC2
		LDLRAD3
		GATA2
		EGR3
		FJX1
		CIITA
		ZFPM1
		CDC42EP4
		ZBTB42
		PCED1B
		MYADM
		CITED4
		TIGD5
		B3GNT3
		C10orf91
		TH
		ZNRF2
		FZD2
		ITPRID1
		NRIP1
		BHLHA15
		MB21D2
		TMEM64
		SHISA2
		S1PR5
		GPR157
		CUEDC1
		OXTR
		FAM83H
		AEN
		MAPK15
		MUC16
		FRAT2
		DDX60L
		AATK
		ZNF467
		SOX2
		ZBTB2
		PHLDA2
		C5orf30
		SLC35C1
		CLDN7
		CHST15
		OGFRP1
		TNRC18
		UNC5C
		TSEN54
		B4GALNT4
		SPACA6
		CAPN12
		XKRX
		ACTL10
		CCNYL2
		TSKU
		PAQR7
		MAFA
		HCAR2
		CRIP2
		PLCXD3
		SPATA13
		SPNS2
		CAMK1D
		C2CD4C
		PRR36
		CCDC125
		BCOR
		CCDC159
		TENT5C
		SERHL2
		ASCL2
		CBX6
		MACC1
		AIFM3
		B3GALT5
		ZNF703
		C9orf66
		TMPRSS2
		ADRA2C
		PCDH9
		ALDH1A3
		TACSTD2
		CCSER1
		EFNA5
		PKP3
		DUSP8
		SOCS3
		SLITRK6
		TMEM173
		PDE4B
		44448
		OR7E14P
		AMER1
		LRRC26
		APOBR
		FAM110C
		DRD1
		JAG2
		FMNL1
		SLC24A3
		FLRT2
		ANO9
		FAM43A
		INPP5J
		LINC00482
		SIGIRR
		NRBP2
		TNFAIP2
		GAS2L1
		HS6ST3
		MAPK11
		METTL7A
		FAM174B
		GPRIN3
		AC138393.1
		MUC1
		SV2B
		FAM131C
		NR2F2
		PBX1
		ZFP36L1
		NAT8L
		GNB1L
		RTN4RL1
		IRS2
		RASA3
		BCL9L
		ZNRF1
		SAPCD2
		44256
		RXRA
		INSIG1
		C5orf38
		CYP4F8
		UBE2H
		HPDL
		KTN1-AS1
		ARAP1
		PRR5
		TPCN1
		TNFRSF18
		ZNF395
		C17orf82
		ESPN
		TEAD1
		SESTD1
		KCNJ11
		COL4A1
		IFT140
		PLEKHN1
		TET3
		SAMD11
		PERM1
		P2RX2
		PALM3
		RINL
		WNT7B
		C11orf95
		AGRN
		NHS
		SMTNL2
		PRKAR1B
		IL17REL
		HES4
		PRR19
		IER5L
		CCDC9B
		CLN3
		S100A16
		NOXA1
		ENTPD8
		C9orf152
		ALKBH2
		LITAF
		SP6
		CLDN4
		MAOA
		FAM53B
		S100A14
		SLC35E2B
		SH2D5
		RASSF10
		WDSUB1
		FAT4
		TMEM63A
		GREB1
		CD55
		EVL
		THEM5
		EPHB4
		NCOR2
		SLC6A9
		AFAP1
		MYO18A
		SPTSSB
		CACNA1H
		SULF2
		PLXNB2
		UGT2B15
		LINC00173
		HSH2D
		TLE1
		MAML3
		ZNF239
		LAMB3
		HIST3H2BB
		HCAR1
		SRGAP1
		SLC39A10
		SIGLEC15
		ARRDC1
		SLC25A29
		NOL4L
		SLC22A4
		C6orf141
		SYNGAP1
		GATA3-AS1
		SVIL
		LRP10
		UAP1L1
		SLC22A5
		ZNF860
		VEPH1
		PDGFA
		SLC2A10
		C5orf56
		SSPO
		ENTPD6
		ENPP1
		CDC42SE1
		STPG3
		EME2
		MYO1C
		KIF13B
		TEAD4
		MBP
		ELOVL2
		SIRPA
		NPIPB13
		TMEM229B
		CSF2RA
		AC131392.1
		SLC29A3
		ZNF485
		PIM3
		NRARP
		ANKRD35
		MAFK
		SLC34A3
		ARC
		MMP17
		ANKRD13B
		PLXNB3
		BRINP2
		L1CAM
		NOS1AP
		TBKBP1
		MIR429
		INF2
		PDCD4-AS1
		IQANK1
		AC144450.1
		CCDC162P
		SOX18
		SLC12A5-AS1
		AL391421.1
		LRRC73
		LINC00963
		FOXO6
		MAFB
		TCEA3
		SMIM5
		VWA7
		DDR1
		LINC01257
		MALRD1
		SPIRE2
		TRIQK
		ZBTB10
		ADGRG1
		INSYN1
		CCDC85C
		ITSN1
		ITPRIPL2
		KRTAP5-1
		AC108134.1
		NYNRIN
		RNU6-813P
		TRGC1
		TRGV9
		IGHE
		RF00592
		LINC01089
		RTL8B
		RNF208
		CFAP45
		CCDC183
		Z97192.2
		SIPA1
		FIRRE
		IMPDH1P5
		S1PR3
		CLIC1
		DDAH2
		EMP2
		LINC01521
		DNASE1
		CLDN9
		PGAM1P7
		REPIN1
		PRDX1P1
		SCART1
		COLCA2
		STARD10
		MTCP1
		LINC00243
		MUC5AC
		UBE2QL1
		MIR99AHG
		MCM3AP-AS1
		AC114730.1
		TNFRSF25
		SLC35E2A
		AC136632.1
		TENM3
		HIST1H2APS4
		MTMR9LP
		PLXNA4
		TRIM16
		PPT2
		RAB6C
		CYTOR
		AC092598.1
		TINCR
		NSUN5P1
		LINC02593
		AC044784.1
		AL645941.1
		LINC01441
		AC006509.1
		AC007319.1
		INHBA-AS1
		AC009506.1
		OR6D1P
		ADM5
		LINC00365
		LINC01087
		SH3BP5-AS1
		AL161908.1
		AC138028.2
		AL390066.1
		AL512363.1
		LINC00475
		LINC01703
		C2CD4D
		ZNF469
		AL161646.1
		HAR1A
		GTF2H2B
		AL354836.1
		TEX41
		LENG8-AS1
		HSBP1L1
		AC006987.1
		SLC8A1-AS1
		C14orf132
		AC104170.1
		AL157935.1
		AC009502.1
		PCGEM1
		ADGRF5P1
		CALR4P
		PCAT6
		AP006222.1
		RAB11FIP1P1
		CCDC183-AS1
		AC141930.1
		HOTAIR
		SNHG26
		SAPCD1
		LINC02577
		AL450306.1
		AL356056.1
		KRT8P12
		AC068580.1
		AL034418.1
		TFAP2A-AS1
		TOB1-AS1
		ANKRD36BP2
		AL669831.3
		HOXB-AS1
		ELOVL2-AS1
		PPP5D1
		FTX
		AL445933.1
		AL645608.2
		LINC01001
		LINC01293
		STMND1
		LINC01508
		LNCAROD
		HAR1B
		MORF4L2-AS1
		AL356056.2
		CFAP58-DT
		LINC00689
		LINC-PINT
		AL031848.1
		TAPBP
		MRPL35P2
		AP001057.1
		RAP2C-AS1
		AC015712.1
		AJM1
		MHENCR
		AC006329.1
		AC093673.1
		LINC01517
		AL390294.1
		AL592430.1
		AC010733.1
		SLCO4A1-AS1
		AC003986.2
		RPL23AP87
		SNHG15
		AC008105.1
		RNF224
		CYP2T1P
		LINC01237
		AL356311.1
		LINC01503
		KRTAP5-AS1
		AL138720.1
		AP000253.1
		MCIDAS
		AL450992.2
		ELF3-AS1
		NUS1P2
		SLC25A25-AS1
		SNHG20
		AC104667.2
		AC016745.1
		AC068580.3
		AL021154.1
		DSCAM-AS1
		SMIM1
		AC006987.2
		TATDN2P3
		AC073046.1
		AC008268.1
		LINC00494
		OLMALINC
		AC006978.1
		AC061961.1
		LINC01814
		ASMTL-AS1
		Z82246.1
		TMEM147-AS1
		NRADDP
		FAM157A
		NPM1P40
		PRKG1-AS1
		ARHGEF38
		AL391650.1
		CBR3-AS1
		LINC01554
		AL356270.1
		HAND2-AS1
		RNF223
		LINC01522
		RGL2
		LINC01351
		SHISA9
		NONOP2
		AF241725.1
		AC010980.1
		LINC01143
		NALT1
		LINC01238
		RNF103
		AP001469.3
		AL157392.3
		C1orf226
		CDKN2B-AS1
		LINC02067
		AC093627.4
		LINC00886
		PRICKLE2-AS1
		SUCLG2-AS1
		EGFL8
		ARHGAP8
		AL158847.1
		LINC00893
		AL627309.5
		PISD
		SNHG3
		AC108488.1
		AL591895.1
		PCDHAC2
		STON1
		NPIPB5
		ACY1
		LINC01011
		IFITM10
		DBNDD2
		AC093001.1
		AL137058.1
		LINC01213
		AC004890.2
		MIR3150BHG
		NEAT1
		CRNDE
		DRAIC
		CEBPA
		AC022113.1
		AC106038.1
		STARD4-AS1
		AC005920.1
		MIR210HG
		NR2F2-AS1
		AC010307.2
		LINC00504
		PRR5-ARHGAP8
		AC139495.1
		LINC00992
		FLJ46284
		AL691482.3
		AC068944.1
		TMEM150C
		ADAMTS19-AS1
		HOXC13-AS
		AC008434.1
		TNRC18P1
		SRD5A3-AS1
		LINC02021
		PVT1
		AC105383.1
		AC021491.2
		PURPL
		AC022113.2
		AC068580.4
		SELENOP
		AC125807.2
		LINC02600
		AC104663.1
		LINC01843
		AL691442.1
		MALAT1
		AC018680.1
		AC104825.1
		AC009812.1
		AC055854.1
		GUSBP3
		AC100860.1
[truncated: 264 more rows]

## Sheet: S2B
pathway	MCF7 CPI-1612 low	MCF7 CPI-1612 high	MCF7 Fulvestrant	MCF7 CPI-1612 low + Fulvestrant	MCF7 CPI-1612 high + Fulvestrant	T47D CPI-1612 low	T47D CPI-1612 high	T47D Fulvestrant	T47D CPI-1612 low + Fulvestrant	T47D CPI-1612 high + Fulvestrant	ZR751 CPI-1612 low	ZR751 CPI-1612 high	ZR751 Fulvestrant	ZR751 CPI-1612 low + Fulvestrant	ZR751 CPI-1612 high + Fulvestrant
HALLMARK_ADIPOGENESIS	-1.12344	-1.40842	1.74384	-1.4295	-1.48033	-1.77795	-1.85309	-1.56755	-1.9445	-1.82817	-1.81906	-1.77658	1.16359	-1.98419	-1.79573
HALLMARK_ALLOGRAFT_REJECTION	-0.885953	-1.36073	1.17084	-1.04267	-1.41944	-1.10271	-1.20851	-0.900563	-1.05617	-1.18718	-1.33038	-1.53722	0.773984	-1.48697	-1.46718
HALLMARK_ANDROGEN_RESPONSE	-1.98291	-1.9984	1.29137	-2.13944	-2.02308	-1.63442	-1.60634	1.41312	-1.41678	-1.56184	-2.34894	-2.15331	-1.11978	-2.5011	-2.09244
HALLMARK_ANGIOGENESIS	-1.64816	-1.75601	1.16989	-1.81381	-1.83131	-1.27102	-1.49907	0.859517	-1.31505	-1.4559	-1.82482	-1.80881	-1.47207	-1.84339	-1.7141
HALLMARK_APICAL_JUNCTION	-2.15912	-2.03922	1.68196	-1.92264	-1.87048	-2.17089	-2.06743	1.69034	-1.77831	-1.96019	-2.12505	-1.9291	1.08754	-2.03357	-1.9246
HALLMARK_APICAL_SURFACE	-2.20731	-2.09779	1.13932	-2.0778	-2.0573	-1.59666	-1.6281	1.402	-1.55754	-1.53724	-2.01247	-1.91168	1.18807	-1.97715	-1.86123
HALLMARK_APOPTOSIS	-1.67351	-1.65142	1.69055	-1.66321	-1.68927	-2.13922	-1.99001	1.27666	-1.87554	-1.94244	-2.12832	-2.0491	-1.14749	-2.33012	-2.09155
HALLMARK_BILE_ACID_METABOLISM	-1.36723	-1.27239	1.58657	-1.13403	-1.32145	-1.5537	-1.45177	0.859612	-1.29901	-1.42814	-1.6917	-1.49158	1.55086	-1.53738	-1.46653
HALLMARK_CHOLESTEROL_HOMEOSTASIS	-1.94261	-1.77927	1.58618	-1.77349	-1.6522	-2.2351	-1.93723	-0.874657	-1.91611	-1.89357	-2.10773	-1.82925	1.30572	-2.12312	-1.84169
HALLMARK_COAGULATION	-1.58528	-1.50492	1.12362	-1.62749	-1.55011	-1.83732	-1.84649	-1.17676	-1.96871	-1.83177	-1.72734	-1.70852	1.02257	-1.78813	-1.64373
HALLMARK_COMPLEMENT	-1.04476	-1.15922	1.32692	-1.18597	-1.18482	-1.38188	-1.34524	1.33528	-1.28228	-1.31654	-1.80151	-1.58129	-1.01245	-1.80174	-1.57259
HALLMARK_DNA_REPAIR	2.19831	1.78038	1.5743	2.02058	1.59593	1.789	1.43685	-1.78622	1.36581	1.36327	1.9489	1.56968	0.901468	1.62003	1.5897
HALLMARK_E2F_TARGETS	2.6807	2.01365	-1.70712	1.88772	1.81033	2.50782	1.94025	-2.14678	1.95478	1.84312	2.63058	2.14807	-1.04378	2.24449	2.11891
HALLMARK_EPITHELIAL_MESENCHYMAL_TRANSITION	-1.95786	-1.9075	-1.31721	-2.01835	-1.87886	-1.94625	-1.88881	-1.14673	-1.93427	-1.81943	-1.8343	-1.81617	-1.31559	-1.83563	-1.72781
HALLMARK_ESTROGEN_RESPONSE_EARLY	-2.98732	-2.72786	-3.43156	-3.18788	-2.68337	-2.86964	-2.75043	-3.21373	-3.24298	-2.7372	-2.94748	-2.65859	-3.64436	-3.21377	-2.62344
HALLMARK_ESTROGEN_RESPONSE_LATE	-2.58057	-2.48115	-2.87623	-2.89292	-2.4255	-2.69169	-2.60817	-2.89814	-2.97598	-2.62668	-2.67169	-2.42625	-3.03606	-2.95296	-2.41529
HALLMARK_FATTY_ACID_METABOLISM	1.06823	-1.14626	1.69833	-1.08973	-1.27231	-1.74624	-1.62979	-1.36355	-1.74724	-1.63484	-1.68755	-1.60046	1.07718	-1.97396	-1.58357
HALLMARK_G2M_CHECKPOINT	2.08336	1.4395	-1.52796	1.43872	1.35276	2.1446	1.63995	-1.58653	1.87109	1.55775	1.86495	1.46215	1.16515	1.67219	1.36329
HALLMARK_GLYCOLYSIS	-1.74694	-1.78748	-1.22439	-1.96927	-1.79561	-1.78735	-1.67696	-1.60102	-1.98213	-1.68117	-1.91233	-1.80789	-1.08434	-2.13355	-1.74363
HALLMARK_HEDGEHOG_SIGNALING	-1.79561	-1.7677	-1.10129	-1.69412	-1.75995	-1.73511	-1.4865	-0.767126	-1.90391	-1.41423	-1.74305	-1.72979	-1.16011	-1.70035	-1.70562
HALLMARK_HEME_METABOLISM	-1.36541	-1.19968	1.76762	-1.3071	-1.14981	-1.41858	-1.06654	1.44577	-1.13723	-1.00111	-1.74453	-1.40574	-0.971041	-1.86615	-1.45108
HALLMARK_HYPOXIA	-2.20966	-2.10314	1.30423	-2.18616	-2.00231	-2.49575	-2.22972	-1.43583	-2.28433	-2.17756	-2.48812	-2.25596	-1.53645	-2.44971	-2.18035
HALLMARK_IL2_STAT5_SIGNALING	-2.04239	-2.03075	-1.61019	-2.29837	-2.00139	-1.70349	-1.77685	-1.45683	-1.80316	-1.81374	-2.16692	-2.03851	-1.21392	-2.18938	-1.99509
HALLMARK_IL6_JAK_STAT3_SIGNALING	-0.950072	-1.09052	0.934043	-1.21311	-1.06928	-1.6095	-1.35939	1.60298	-1.13131	-1.27895	-1.80346	-1.54394	1.47845	-1.61093	-1.41973
HALLMARK_INFLAMMATORY_RESPONSE	-1.65483	-1.75487	1.01554	-1.76864	-1.73556	-1.8598	-1.69695	1.18992	-1.62282	-1.62184	-2.03687	-1.89045	0.976485	-1.99821	-1.82556
HALLMARK_INTERFERON_ALPHA_RESPONSE	-1.02791	-1.32987	1.62842	-0.753336	-1.20406	-1.62145	-1.27948	1.52734	-1.38938	-1.13128	-1.51561	-1.51785	1.0567	-1.46074	-1.39158
HALLMARK_INTERFERON_GAMMA_RESPONSE	-1.13249	-1.29159	1.24111	-0.977886	-1.23399	-1.42648	-1.35097	1.52473	-1.36295	-1.17416	-1.70128	-1.64055	1.33164	-1.66817	-1.60457
HALLMARK_KRAS_SIGNALING_DN	-1.75706	-1.66093	1.35271	-1.62897	-1.59147	-1.70612	-1.65739	1.2438	-1.16621	-1.48851	-1.50412	-1.67926	0.985981	-1.36816	-1.5492
HALLMARK_KRAS_SIGNALING_UP	-1.71043	-1.47437	1.2882	-1.59736	-1.4341	-1.46626	-1.11045	0.935529	-1.27702	-1.01186	-1.91267	-1.55936	0.976492	-1.76338	-1.56547
HALLMARK_MITOTIC_SPINDLE	-1.20391	1.27922	1.63101	1.27575	1.25712	1.45261	1.23746	2.31448	1.84412	1.32329	-1.7264	-1.446	1.88977	-1.50718	-1.45239
HALLMARK_MTORC1_SIGNALING	-1.23102	-1.75419	-1.60087	-1.92602	-1.7689	-1.56378	-1.69833	-1.92142	-1.71016	-1.67444	-1.91417	-1.90907	-1.30132	-2.26919	-1.9541
HALLMARK_MYC_TARGETS_V1	2.73267	-1.41793	-2.33244	-1.54231	-1.73579	1.45044	-1.37979	-3.23623	-1.8704	-1.59854	1.88029	-1.26052	-1.23402	-0.985862	-1.29598
HALLMARK_MYC_TARGETS_V2	0.98732	-2.2562	-3.19428	-2.59046	-2.33903	1.50646	-1.47337	-3.04119	-2.1731	-1.5381	1.68681	-1.73997	-1.64883	1.11456	-1.80523
HALLMARK_MYOGENESIS	-2.16674	-1.89253	1.06992	-2.02474	-1.81534	-2.1218	-2.19397	-1.07465	-2.10072	-2.14767	-2.07846	-2.03883	-1.32944	-2.2003	-1.98583
HALLMARK_NOTCH_SIGNALING	-1.77321	-1.70138	0.988755	-1.89374	-1.58462	-1.82009	-1.72447	1.08507	-1.66404	-1.66074	-1.91952	-1.76868	0.988636	-1.85645	-1.76893
HALLMARK_OXIDATIVE_PHOSPHORYLATION	2.37321	1.40807	2.33766	2.0015	1.00581	-1.40725	-1.24003	-2.82051	-2.0242	-1.42623	1.65313	-0.883416	0.954337	-1.2701	-0.83756
HALLMARK_P53_PATHWAY	-1.9472	-1.85569	1.73663	-1.77943	-1.81168	-2.10832	-2.03628	1.35088	-1.80369	-1.94628	-2.18745	-2.05037	1.3711	-2.11612	-2.00016
HALLMARK_PANCREAS_BETA_CELLS	-1.01479	-0.632195	0.927542	-1.31761	-0.596357	-1.14252	-0.731245	-0.961594	-1.14804	-0.830609	-1.15188	-0.847531	0.774402	-1.10363	-1.00898
HALLMARK_PEROXISOME	-1.35461	-1.26349	1.56681	-1.35356	-1.37247	-1.54302	-1.46891	-1.29812	-1.46887	-1.38572	-1.63299	-1.51308	1.1641	-1.84245	-1.52936
HALLMARK_PI3K_AKT_MTOR_SIGNALING	-1.05848	-1.06148	1.86518	1.08964	-1.10013	-1.31783	-1.37615	1.36415	1.03921	-1.35235	-1.67209	-1.64255	1.45769	-1.83666	-1.6483
HALLMARK_PROTEIN_SECRETION	2.07557	1.76377	2.01199	1.88637	1.63195	1.67483	1.72589	1.51554	1.85823	1.64714	-0.935718	1.19898	1.31721	-1.27506	1.06405
HALLMARK_REACTIVE_OXIGEN_SPECIES_PATHWAY	-1.45866	-1.51607	1.37126	-1.50365	-1.54694	-1.89839	-1.8916	-1.91752	-2.15184	-1.80786	-1.81499	-1.89307	-1.43183	-2.05794	-1.93151
HALLMARK_SPERMATOGENESIS	1.78937	1.7018	1.23172	1.76842	1.70086	1.80846	1.83472	-0.702288	1.62115	1.62798	1.72755	1.83213	-0.9529	1.65498	1.8096
HALLMARK_TGF_BETA_SIGNALING	-2.05147	-1.85962	1.53808	-1.88502	-1.82562	-1.73634	-1.82995	2.03448	-1.41378	-1.77371	-2.09395	-2.00847	1.94978	-1.935	-1.98473
HALLMARK_TNFA_SIGNALING_VIA_NFKB	-2.55484	-2.22444	1.46196	-2.36915	-2.1828	-2.65909	-2.38177	-1.39306	-2.46589	-2.2783	-2.71754	-2.38198	-1.3204	-2.54954	-2.30997
HALLMARK_UNFOLDED_PROTEIN_RESPONSE	1.82796	-1.12665	-2.17719	-1.50821	-1.25624	1.30477	-1.02135	-2.0493	-1.25347	-1.08574	1.29541	-1.14591	-1.4221	-1.31122	-1.21127
HALLMARK_UV_RESPONSE_DN	-2.31809	-2.17888	1.42784	-2.1755	-2.12529	-2.06487	-1.93472	1.91923	-1.74243	-1.86576	-2.57982	-2.17549	-1.24926	-2.52969	-2.15952
HALLMARK_UV_RESPONSE_UP	-1.04303	-1.18449	-1.46677	-1.43374	-1.17977	-1.55007	-1.39075	-2.06481	-1.91024	-1.43183	-1.15961	-1.23239	-1.01736	-1.13441	-1.19956
HALLMARK_WNT_BETA_CATENIN_SIGNALING	-1.40046	-1.27762	-1.59144	-1.40591	-1.20507	-1.65228	-1.32082	-1.3576	-1.49406	-1.14865	-1.43454	-1.44357	1.18531	-1.36392	-1.44124
HALLMARK_XENOBIOTIC_METABOLISM	-1.61389	-1.61129	1.49057	-1.63306	-1.70593	-1.98639	-1.85912	-1.44015	-1.95986	-1.8786	-1.98324	-1.96864	-1.0738	-2.15588	-1.94471

## Sheet: S2C
MCF7 - HALLMARK_ESTROGEN_RESPONSE_EARLY
Description	setSize	enrichmentScore	NES	pvalue	p.adjust	qvalues	rank	leading_edge	core_enrichment
CPI-1612 5 nM	198	-0.777136	-3.00784	1e-10	1e-10	NA	4102	tags=66%	list=15%	signal=57%	PDZK1/NPY1R/EGR3/TFF1/ABCA3/RAPGEFL1/JAK2/FRK/WWC1/CD44/FHL2/MPPED2/SYBU/PTGES/DHRS2/MAST4/SLC26A2/KCNK15/MED13L/SCARB1/ELF1/OLFM1/ABHD2/KRT15/SLC37A1/ADD3/REEP1/TFF3/IGF1R/RAB31/SYNGR1/KRT18/CHPT1/BLVRB/PRSS23/RHOD/MYBBP1A/SLC24A3/KCNK5/DLC1/CA12/TMEM164/MINDY1/IGFBP4/CXCL12/TIAM1/CBFA2T3/KRT8/SLC7A5/FDFT1/TTC39A/GFRA1/SLC39A6/MREG/SCNN1A/GREB1/SFN/CELSR1/TGIF2/ELOVL2/INPP5F/KDM4B/SH3BP5/RHOBTB3…
Fulvestrant 100 nM	198	-0.789126	-3.30993	1e-10	1e-10	NA	1565	tags=54%	list=6%	signal=51%	DHRS2/BAG1/OVOL2/CELSR1/SLC24A3/SOX3/RASGRP1/RBBP8/KLF10/FAM102A/PTGES/SEMA3B/PDZK1/IL17RB/TIPARP/BCL11B/KRT15/CD44/TGIF2/SLC22A5/MICB/ADCY1/SYBU/TBC1D30/MAPT/FRK/NXT1/B4GALT1/GLA/FLNB/BCL2/RAB31/INPP5F/ELOVL5/ASB13/THSD4/FKBP5/KAZN/SVIL/JAK2/TFF1/PEX11A/TMEM164/DEPTOR/ABCA3/CISH/GAB2/MPPED2/KCNK15/TPD52L1/AMFR/RAPGEFL1/DHCR7/REEP1/WWC1/RET/SLC7A2/IGF1R/PGR/LRIG1/SLC9A3R1/SH3BP5/MYB/SLC2A1/ISG20L…
CPI-1612 5 nM + Fulvestrant 100 nM	198	-0.867523	-3.19874	1e-10	1e-10	NA	1722	tags=70%	list=6%	signal=66%	THSD4/TIAM1/FKBP5/TTC39A/KRT15/REEP1/RHOD/NADSYN1/PPIF/ISG20L2/ENDOD1/KAZN/CHPT1/GLA/KRT8/ADCY1/ELF1/WWC1/IGF1R/FDFT1/ASB13/TMPRSS3/PTGES/CANT1/RETREG1/CD44/SCARB1/RAB17/MPPED2/SYBU/MYBL1/AQP3/DHRS3/SVIL/ABCA3/SLC24A3/ANXA9/FRK/KRT18/FHL2/DYNLT3/CLDN7/PGR/INPP5F/RAB31/SLC2A1/SCNN1A/RRP12/SULT2B1/SLC7A2/TFF1/HR/DLC1/BAG1/SFN/SLC26A2/CELSR1/LAD1/BHLHE40/EGR3/KCNK15/SLC39A6/KCNK5/INHBB/FLNB/TPD52L1/…
T47D - HALLMARK_ESTROGEN_RESPONSE_EARLY
Description	setSize	enrichmentScore	NES	pvalue	p.adjust	qvalues	rank	leading_edge	core_enrichment
CPI-1612 5 nM	197	-0.694433	-2.81712	1e-10	1e-10	NA	3878	tags=58%	list=14%	signal=50%	FHL2/MINDY1/TFF1/SLC7A2/TUBB2B/TTC39A/MSMB/AFF1/ZNF185/OPN3/KAZN/ABCA3/B4GALT1/MREG/EGR3/AQP3/DHCR7/REEP1/SYT12/MPPED2/SLC37A1/SYNGR1/CHPT1/TOB1/CALCR/PTGES/TMEM164/RHOD/GLA/RHOBTB3/SLC24A3/OLFML3/FLNB/ARL3/CCND1/ELOVL5/CLDN7/SEC14L2/FRK/CANT1/FKBP4/STC2/ADD3/FOS/KRT8/OLFM1/TFF3/PEX11A/KLK10/NCOR2/FAM102A/LRIG1/KRT18/MLPH/SYBU/MUC1/KCNK15/TPD52L1/SCARB1/SLC7A5/RAB31/GREB1/RAPGEFL1/AKAP1/BHLHE40/P…
Fulvestrant 100 nM	197	-0.732005	-3.23182	1e-10	1e-10	NA	2617	tags=49%	list=10%	signal=45%	CELSR2/KLK10/IL17RB/MYOF/BHLHE40/MAPT/SLC1A1/ELOVL2/ABAT/IGF1R/SYT12/BLVRB/TBC1D30/KRT18/TGIF2/CHPT1/SLC22A5/GAB2/EGR3/KCNK15/FLNB/RAB17/MPPED2/KRT8/FOXC1/AMFR/AKAP1/RRP12/NPY1R/ARL3/HR/SNX24/MYBBP1A/RASGRP1/IL6ST/TFF3/GJA1/KAZN/ADCY9/SEC14L2/SFN/THSD4/RHOD/TFAP2C/GLA/KDM4B/FDFT1/CBFA2T3/KRT13/FHL2/NBL1/MED13L/TPD52L1/NRIP1/OLFML3/PDZK1/KLF10/MREG/SLC9A3R1/PPIF/CCND1/CA12/BAG1/SLC2A1/MLPH/ASB13/P…
CPI-1612 5 nM + Fulvestrant 100 nM	197	-0.803284	-3.27078	1e-10	1e-10	NA	2284	tags=61%	list=8%	signal=57%	FARP1/CLDN7/PPIF/SYNGR1/THSD4/DHCR7/CELSR2/FOS/MPPED2/KLK10/BHLHE40/DHRS3/NADSYN1/KRT18/TMPRSS3/NXT1/KAZN/IL6ST/TTC39A/CHPT1/MINDY1/AR/FASN/SLC37A1/SLC2A1/OVOL2/TFF3/NBL1/ABCA3/ANXA9/SYT12/FLNB/CELSR1/KRT8/TGIF2/MAPT/WWC1/ASB13/WFS1/MYBBP1A/FKBP5/LAD1/RAB31/GJA1/TBC1D30/SLC22A5/ALDH3B1/GAB2/GLA/FHL2/SEC14L2/EGR3/PDZK1/RHOD/KCNK15/KRT19/SULT2B1/AKAP1/SCNN1A/ARL3/CLIC3/FAM102A/DEPTOR/CA12/OLFML3/AD…
ZR751 - HALLMARK_ESTROGEN_RESPONSE_EARLY
Description	setSize	enrichmentScore	NES	pvalue	p.adjust	qvalues	rank	leading_edge	core_enrichment
CPI-1612 5 nM	197	-0.778681	-2.9454	1e-10	1e-10	NA	3579	tags=67%	list=13%	signal=59%	SLC37A1/TUBB2B/MED13L/DHRS2/CHPT1/RAB17/NBL1/RHOD/SFN/SLC26A2/TIAM1/FKBP4/ELOVL2/TGIF2/CELSR1/SLC39A6/TTC39A/SLC7A2/SEMA3B/SLC1A1/SIAH2/ELF1/AFF1/ANXA9/FOXC1/RAB31/FLNB/MUC1/DLC1/MYOF/KDM4B/PAPSS2/FARP1/SEC14L2/ISG20L2/TIPARP/SNX24/BAG1/PDZK1/HSPB8/BLVRB/TPD52L1/DHCR7/CISH/RETREG1/IGF1R/RBBP8/KRT19/FHL2/KRT8/TBC1D30/SLC1A4/TSKU/KCNK5/ELOVL5/MLPH/CA12/TPBG/MINDY1/KAZN/WWC1/SLC7A5/KRT18/SCARB1/CBFA…
Fulvestrant 100 nM	197	-0.798758	-3.6815	1e-10	1e-10	NA	1382	tags=49%	list=5%	signal=47%	KDM4B/SYBU/TUBB2B/SH3BP5/SCNN1A/AR/KCNK15/GFRA1/MYC/SEMA3B/NAV2/TFAP2C/FHL2/KLF10/KRT19/SLC19A2/SYT12/MED24/MAPT/RHOBTB3/SOX3/P2RY2/ITPK1/DHRS2/FLNB/DEPTOR/LRIG1/CLIC3/ADD3/PMAIP1/FCMR/SLC9A3R1/SNX24/RAB31/B4GALT1/TPD52L1/NRIP1/SEC14L2/BCL2/MREG/THSD4/RASGRP1/KRT8/AMFR/TTC39A/AREG/TIPARP/FRK/FAM102A/TPBG/KRT18/ADCY9/RHOD/IL6ST/CBFA2T3/MICB/FKBP4/HR/CCND1/UGCG/OLFM1/ASB13/DLC1/BCL11B/IGF1R/CA12/SI…
CPI-1612 5 nM + Fulvestrant 100 nM	197	-0.862698	-3.23483	1e-10	1e-10	NA	2324	tags=73%	list=8%	signal=68%	SCARB1/CHPT1/CELSR1/THSD4/KCNK15/AFF1/PRSS23/BAG1/SEC14L2/MUC1/DYNLT3/KLK10/CD44/SLC7A2/SFN/AREG/FCMR/DHRS2/ARL3/DHCR7/ABLIM1/SLC39A6/RETREG1/FASN/PMAIP1/AKAP1/GAB2/SLC1A4/PTGES/CLIC3/TBC1D30/SEMA3B/RAB31/SNX24/LAD1/MAPT/ADCY1/AQP3/ANXA9/WWC1/DHRS3/MYOF/TFF1/BLVRB/FLNB/TTC39A/PAPSS2/OLFM1/TJP3/RAB17/RHOBTB3/AMFR/OVOL2/HES1/MLPH/SULT2B1/CBFA2T3/ELOVL5/KDM4B/ALDH3B1/KLF10/KAZN/AR/MINDY1/ELOVL2/NCOR…

## Sheet: S2D
id	Cell	Treatment	MYC_tpm	GREB1_tpm	ELF3_tpm
SP22	T47D	DMSO	88.6776	307.712	48.0766
SP23	T47D	CPI-1612 low	53.4297	271.296	13.1725
SP24	T47D	CPI-1612 high	9.13769	162.184	4.25527
SP25	T47D	Fulvestrant	15.9202	168.661	59.9266					T47D
SP26	T47D	CPI-1612 low + Fulvestrant	14.3775	173.804	19.3565				p-value from unpaired student's t-test relative to DMSO
SP27	T47D	CPI-1612 high + Fulvestrant	6.72157	140.792	4.12957					MYC	GREB1	ELF3
SP29	T47D	DMSO	103.707	260.396	52.1133				CPI-1612 low	0.005	0.57	0.006
SP30	T47D	CPI-1612 low	63.6046	305.069	19.3449				CPI-1612 high	<0.0001	0.009	0.001
SP31	T47D	CPI-1612 high	7.20896	183.495	5.22004				Fulvestrant	0.0001	0.007	0.14
SP32	T47D	Fulvestrant	20.5263	175.07	82.041				CPI-1612 low + Fulvestrant	0.0002	0.0099	0.008
SP33	T47D	CPI-1612 low + Fulvestrant	21.1223	190.611	22.3847				CPI-1612 high + Fulvestrant	<0.0001	0.006	0.001
SP34	T47D	CPI-1612 high + Fulvestrant	7.05757	165.006	4.82634
SP36	T47D	DMSO	88.1657	354.101	68.997
SP37	T47D	CPI-1612 low	46.6069	293.439	22.5346
SP38	T47D	CPI-1612 high	7.8786	178.962	6.37636
SP39	T47D	Fulvestrant	18.9411	152.535	96.5932
SP40	T47D	CPI-1612 low + Fulvestrant	15.8632	176.785	26.9377
SP41	T47D	CPI-1612 high + Fulvestrant	7.51403	166.271	4.72387
SP43	ZR751	DMSO	196.495	357.798	488.603
SP44	ZR751	CPI-1612 low	128.172	346.173	192.746					ZR751
SP45	ZR751	CPI-1612 high	13.4993	186.159	29.0051				p-value from unpaired student's t-test relative to DMSO
SP46	ZR751	Fulvestrant	168.943	184.751	536.113					MYC	GREB1	ELF3
SP47	ZR751	CPI-1612 low + Fulvestrant	112.623	176.657	234.704				CPI-1612 low	0.003	0.81	0.02
SP48	ZR751	CPI-1612 high + Fulvestrant	11.8646	153.431	31.1566				CPI-1612 high	<0.0001	0.13	0.005
SP50	ZR751	DMSO	193.615	445.645	291.264				Fulvestrant	0.054	0.12	0.55
SP51	ZR751	CPI-1612 low	110.636	391.033	73.9242				CPI-1612 low + Fulvestrant	0.003	0.12	0.04
SP52	ZR751	CPI-1612 high	17.4069	183.46	19.8642				CPI-1612 high + Fulvestrant	<0.0001	0.09	0.005
SP53	ZR751	Fulvestrant	159.664	180.159	358.065
SP54	ZR751	CPI-1612 low + Fulvestrant	115.503	182.969	91.5117
SP55	ZR751	CPI-1612 high + Fulvestrant	18.895	159.175	17.9463
SP57	ZR751	DMSO	173.356	162.347	510.428
SP58	ZR751	CPI-1612 low	96.8932	141.325	160.721
SP59	ZR751	CPI-1612 high	19.3242	44.747	35.3788
SP60	ZR751	Fulvestrant	136.12	41.7002	589.337
SP61	ZR751	CPI-1612 low + Fulvestrant	79.1674	35.011	204.066
SP62	ZR751	CPI-1612 high + Fulvestrant	16.2833	32.0271	33.8107
