# Supplementary material for: CREBBP/EP300 acetyltransferase inhibition disrupts FOXA1-bound enhancers to inhibit the proliferation of ER+ breast cancer cells
Source: PLoS One. 2022 Mar 30;17(3):e0262378. doi: 10.1371/journal.pone.0262378 (PMC8967035; doi:10.1371/journal.pone.0262378)
Supplement: S7 Data — (XLSX) [file pone.0262378.s015.xlsx]

## Sheet: S3C
treatment	Cell	EP300_present	ESR1_present
Fulvestrant	MCF7	0.27451	0.291077
CPI-1612 low	MCF7	0.172957	0.104444
CPI-1612 high	MCF7	0.21942	0.125641
CPI-1612 low + Fulvestrant	MCF7	0.17211	0.171183
CPI-1612 high + Fulvestrant	MCF7	0.239612	0.148299

## Sheet: S3D
treatment	Cell	ERE_present
Fulvestrant	MCF7	0.357143
CPI-1612 low	MCF7	0.0373563
CPI-1612 high	MCF7	0.0343863
CPI-1612 low + Fulvestrant	MCF7	0.0807754
CPI-1612 high + Fulvestrant	MCF7	0.0344689
