# Supplementary material for: CREBBP/EP300 acetyltransferase inhibition disrupts FOXA1-bound enhancers to inhibit the proliferation of ER+ breast cancer cells
Source: PLoS One. 2022 Mar 30;17(3):e0262378. doi: 10.1371/journal.pone.0262378 (PMC8967035; doi:10.1371/journal.pone.0262378)
Supplement: S8 Data — (XLSX) [file pone.0262378.s016.xlsx]

## Sheet: S4A
Description	Count
ATAC-only	70118
H3K27ac-only	26880
Shared	33085

## Sheet: S4D
Description	Proportion
ATAC	0.483
H3K27ac	0.0502

## Sheet: S4E
Description	Proportion
ATAC	0.5952
H3K27ac	0.1586
