# Supplementary material for: CREBBP/EP300 acetyltransferase inhibition disrupts FOXA1-bound enhancers to inhibit the proliferation of ER+ breast cancer cells
Source: PLoS One. 2022 Mar 30;17(3):e0262378. doi: 10.1371/journal.pone.0262378 (PMC8967035; doi:10.1371/journal.pone.0262378)
Supplement: S9 Data — (XLSX) [file pone.0262378.s017.xlsx]

## Sheet: S6A
Motif Name	Label	TF	Tfname	P-value	logPval	CellType
FOXA1(Forkhead)/MCF7-FOXA1-ChIP-Seq(GSE26831)/Homer	FOXA1	FOXA1	FOXA1 (motif 1)	1	0	MCF7
FOXA1:AR(Forkhead,NR)/LNCAP-AR-ChIP-Seq(GSE27824)/Homer	FOXA1	FOXA1	FOXA1 (motif 2)	1	0	MCF7
TRPS1(Zf)/MCF7-TRPS1-ChIP-Seq(GSE107013)/Homer	Luminal	TRPS1	TRPS1	1	0	MCF7
GATA(Zf),IR4/iTreg-Gata3-ChIP-Seq(GSE20898)/Homer	Luminal	GATA3	GATA3	1	0	MCF7
SPDEF(ETS)/VCaP-SPDEF-ChIP-Seq(SRA014231)/Homer	Luminal	SPDEF	SPDEF	1	0	MCF7
X-box(HTH)/NPC-H3K4me1-ChIP-Seq(GSE16256)/Homer	Other			0.01	2	MCF7
Atf4(bZIP)/MEF-Atf4-ChIP-Seq(GSE35681)/Homer	Other			0.01	2	MCF7
NFY(CCAAT)/Promoter/Homer	Other			0.1	1	MCF7
Chop(bZIP)/MEF-Chop-ChIP-Seq(GSE35681)/Homer	Other			0.1	1	MCF7
Klf9(Zf)/GBM-Klf9-ChIP-Seq(GSE62211)/Homer	Other			0.1	1	MCF7
c-Myc(bHLH)/mES-cMyc-ChIP-Seq(GSE11431)/Homer	Other			0.1	1	MCF7
Slug(Zf)/Mesoderm-Snai2-ChIP-Seq(GSE61475)/Homer	Other			0.1	1	MCF7
HOXA1(Homeobox)/mES-Hoxa1-ChIP-Seq(SRP084292)/Homer	Other			0.1	1	MCF7
USF1(bHLH)/GM12878-Usf1-ChIP-Seq(GSE32465)/Homer	Other			0.1	1	MCF7
Tbox:Smad(T-box,MAD)/ESCd5-Smad2_3-ChIP-Seq(GSE29422)/Homer	Other			0.1	1	MCF7
Rfx1(HTH)/NPC-H3K4me1-ChIP-Seq(GSE16256)/Homer	Other			0.1	1	MCF7
n-Myc(bHLH)/mES-nMyc-ChIP-Seq(GSE11431)/Homer	Other			1	0	MCF7
Tbx20(T-box)/Heart-Tbx20-ChIP-Seq(GSE29636)/Homer	Other			1	0	MCF7
Pax7(Paired,Homeobox),long/Myoblast-Pax7-ChIP-Seq(GSE25064)/Homer	Other			1	0	MCF7
ZFP3(Zf)/HEK293-ZFP3.GFP-ChIP-Seq(GSE58341)/Homer	Other			1	0	MCF7
Pknox1(Homeobox)/ES-Prep1-ChIP-Seq(GSE63282)/Homer	Other			1	0	MCF7
p53(p53)/Saos-p53-ChIP-Seq(GSE15780)/Homer	Other			1	0	MCF7
p53(p53)/Saos-p53-ChIP-Seq/Homer	Other			1	0	MCF7
Max(bHLH)/K562-Max-ChIP-Seq(GSE31477)/Homer	Other			1	0	MCF7
Hoxb4(Homeobox)/ES-Hoxb4-ChIP-Seq(GSE34014)/Homer	Other			1	0	MCF7
c-Myc(bHLH)/LNCAP-cMyc-ChIP-Seq(Unpublished)/Homer	Other			1	0	MCF7
REST-NRSF(Zf)/Jurkat-NRSF-ChIP-Seq/Homer	Other			1	0	MCF7
Zfp281(Zf)/ES-Zfp281-ChIP-Seq(GSE81042)/Homer	Other			1	0	MCF7
FXR(NR),IR1/Liver-FXR-ChIP-Seq(Chong_et_al.)/Homer	Other			1	0	MCF7
p53(p53)/mES-cMyc-ChIP-Seq(GSE11431)/Homer	Other			1	0	MCF7
HIF2a(bHLH)/785_O-HIF2a-ChIP-Seq(GSE34871)/Homer	Other			1	0	MCF7
p73(p53)/Trachea-p73-ChIP-Seq(PRJNA310161)/Homer	Other			1	0	MCF7
HOXA2(Homeobox)/mES-Hoxa2-ChIP-Seq(Donaldson_et_al.)/Homer	Other			1	0	MCF7
E-box(bHLH)/Promoter/Homer	Other			1	0	MCF7
E2A(bHLH),near_PU.1/Bcell-PU.1-ChIP-Seq(GSE21512)/Homer	Other			1	0	MCF7
TEAD2(TEA)/Py2T-Tead2-ChIP-Seq(GSE55709)/Homer	Other			1	0	MCF7
MYNN(Zf)/HEK293-MYNN.eGFP-ChIP-Seq(Encode)/Homer	Other			1	0	MCF7
Hnf1(Homeobox)/Liver-Foxa2-Chip-Seq(GSE25694)/Homer	Other			1	0	MCF7
ZNF528(Zf)/HEK293-ZNF528.GFP-ChIP-Seq(GSE58341)/Homer	Other			1	0	MCF7
Pax8(Paired,Homeobox)/Thyroid-Pax8-ChIP-Seq(GSE26938)/Homer	Other			1	0	MCF7
DMRT6(DM)/Testis-DMRT6-ChIP-Seq(GSE60440)/Homer	Other			1	0	MCF7
STAT6(Stat)/Macrophage-Stat6-ChIP-Seq(GSE38377)/Homer	Other			1	0	MCF7
CEBP:CEBP(bZIP)/MEF-Chop-ChIP-Seq(GSE35681)/Homer	Other			1	0	MCF7
HNF6(Homeobox)/Liver-Hnf6-ChIP-Seq(ERP000394)/Homer	Other			1	0	MCF7
HEB(bHLH)/mES-Heb-ChIP-Seq(GSE53233)/Homer	Other			1	0	MCF7
ZBTB18(Zf)/HEK293-ZBTB18.GFP-ChIP-Seq(GSE58341)/Homer	Other			1	0	MCF7
Hnf6b(Homeobox)/LNCaP-Hnf6b-ChIP-Seq(GSE106305)/Homer	Other			1	0	MCF7
DMRT1(DM)/Testis-DMRT1-ChIP-Seq(GSE64892)/Homer	Other			1	0	MCF7
Srebp1a(bHLH)/HepG2-Srebp1a-ChIP-Seq(GSE31477)/Homer	Other			1	0	MCF7
Pbx3(Homeobox)/GM12878-PBX3-ChIP-Seq(GSE32465)/Homer	Other			1	0	MCF7
RUNX1(Runt)/Jurkat-RUNX1-ChIP-Seq(GSE29180)/Homer	Other			1	0	MCF7
Fosl2(bZIP)/3T3L1-Fosl2-ChIP-Seq(GSE56872)/Homer	Other			1	0	MCF7
Atf7(bZIP)/3T3L1-Atf7-ChIP-Seq(GSE56872)/Homer	Other			1	0	MCF7
BORIS(Zf)/K562-CTCFL-ChIP-Seq(GSE32465)/Homer	Other			1	0	MCF7
Pax7(Paired,Homeobox),longest/Myoblast-Pax7-ChIP-Seq(GSE25064)/Homer	Other			1	0	MCF7
HIF-1a(bHLH)/MCF7-HIF1a-ChIP-Seq(GSE28352)/Homer	Other			1	0	MCF7
GFY(?)/Promoter/Homer	Other			1	0	MCF7
EAR2(NR)/K562-NR2F6-ChIP-Seq(Encode)/Homer	Other			1	0	MCF7
Twist(bHLH)/HMLE-TWIST1-ChIP-Seq(Chang_et_al)/Homer	Other			1	0	MCF7
CTCF-SatelliteElement(Zf?)/CD4रChIP-Seq(Barski_et_al.)/Homer	Other			1	0	MCF7
CTCF(Zf)/CD4रChIP-Seq(Barski_et_al.)/Homer	Other			1	0	MCF7
TEAD1(TEAD)/HepG2-TEAD1-ChIP-Seq(Encode)/Homer	Other			1	0	MCF7
ZEB2(Zf)/SNU398-ZEB2-ChIP-Seq(GSE103048)/Homer	Other			1	0	MCF7
PAX5(Paired,Homeobox),condensed/GM12878-PAX5-ChIP-Seq(GSE32465)/Homer	Other			1	0	MCF7
Snail1(Zf)/LS174T-SNAIL1.HA-ChIP-Seq(GSE127183)/Homer	Other			1	0	MCF7
Maz(Zf)/HepG2-Maz-ChIP-Seq(GSE31477)/Homer	Other			1	0	MCF7
KLF6(Zf)/PDAC-KLF6-ChIP-Seq(GSE64557)/Homer	Other			1	0	MCF7
BMAL1(bHLH)/Liver-Bmal1-ChIP-Seq(GSE39860)/Homer	Other			1	0	MCF7
ZEB1(Zf)/PDAC-ZEB1-ChIP-Seq(GSE64557)/Homer	Other			1	0	MCF7
CLOCK(bHLH)/Liver-Clock-ChIP-Seq(GSE39860)/Homer	Other			1	0	MCF7
AP-1(bZIP)/ThioMac-PU.1-ChIP-Seq(GSE21512)/Homer	Other			1	0	MCF7
PBX2(Homeobox)/K562-PBX2-ChIP-Seq(Encode)/Homer	Other			1	0	MCF7
ZNF189(Zf)/HEK293-ZNF189.GFP-ChIP-Seq(GSE58341)/Homer	Other			1	0	MCF7
Gata6(Zf)/HUG1N-GATA6-ChIP-Seq(GSE51936)/Homer	Other			1	0	MCF7
KLF3(Zf)/MEF-Klf3-ChIP-Seq(GSE44748)/Homer	Other			1	0	MCF7
MNT(bHLH)/HepG2-MNT-ChIP-Seq(Encode)/Homer	Other			1	0	MCF7
Pit1(Homeobox)/GCrat-Pit1-ChIP-Seq(GSE58009)/Homer	Other			1	0	MCF7
TEAD(TEA)/Fibroblast-PU.1-ChIP-Seq(Unpublished)/Homer	Other			1	0	MCF7
HIF-1b(HLH)/T47D-HIF1b-ChIP-Seq(GSE59937)/Homer	Other			1	0	MCF7
Pdx1(Homeobox)/Islet-Pdx1-ChIP-Seq(SRA008281)/Homer	Other			1	0	MCF7
TEAD3(TEA)/HepG2-TEAD3-ChIP-Seq(Encode)/Homer	Other			1	0	MCF7
DLX1(Homeobox)/BasalGanglia-Dlx1-ChIP-seq(GSE124936)/Homer	Other			1	0	MCF7
CUX1(Homeobox)/K562-CUX1-ChIP-Seq(GSE92882)/Homer	Other			1	0	MCF7
E2A(bHLH)/proBcell-E2A-ChIP-Seq(GSE21978)/Homer	Other			1	0	MCF7
MITF(bHLH)/MastCells-MITF-ChIP-Seq(GSE48085)/Homer	Other			1	0	MCF7
KLF14(Zf)/HEK293-KLF14.GFP-ChIP-Seq(GSE58341)/Homer	Other			1	0	MCF7
NFAT(RHD)/Jurkat-NFATC1-ChIP-Seq(Jolma_et_al.)/Homer	Other			1	0	MCF7
RORg(NR)/Liver-Rorc-ChIP-Seq(GSE101115)/Homer	Other			1	0	MCF7
GLI3(Zf)/Limb-GLI3-ChIP-Chip(GSE11077)/Homer	Other			1	0	MCF7
ZNF382(Zf)/HEK293-ZNF382.GFP-ChIP-Seq(GSE58341)/Homer	Other			1	0	MCF7
ZNF143|STAF(Zf)/CUTLL-ZNF143-ChIP-Seq(GSE29600)/Homer	Other			1	0	MCF7
GRE(NR),IR3/A549-GR-ChIP-Seq(GSE32465)/Homer	Other			1	0	MCF7
bHLHE41(bHLH)/proB-Bhlhe41-ChIP-Seq(GSE93764)/Homer	Other			1	0	MCF7
STAT6(Stat)/CD4-Stat6-ChIP-Seq(GSE22104)/Homer	Other			1	0	MCF7
T1ISRE(IRF)/ThioMac-Ifnb-Expression/Homer	Other			1	0	MCF7
ZNF467(Zf)/HEK293-ZNF467.GFP-ChIP-Seq(GSE58341)/Homer	Other			1	0	MCF7
Ptf1a(bHLH)/Panc1-Ptf1a-ChIP-Seq(GSE47459)/Homer	Other			1	0	MCF7
RAR:RXR(NR),DR0/ES-RAR-ChIP-Seq(GSE56893)/Homer	Other			1	0	MCF7
CRE(bZIP)/Promoter/Homer	Other			1	0	MCF7
Cux2(Homeobox)/Liver-Cux2-ChIP-Seq(GSE35985)/Homer	Other			1	0	MCF7
ZSCAN22(Zf)/HEK293-ZSCAN22.GFP-ChIP-Seq(GSE58341)/Homer	Other			1	0	MCF7
E2F(E2F)/Hela-CellCycle-Expression/Homer	Other			1	0	MCF7
Gfi1b(Zf)/HPC7-Gfi1b-ChIP-Seq(GSE22178)/Homer	Other			1	0	MCF7
PR(NR)/T47D-PR-ChIP-Seq(GSE31130)/Homer	Other			1	0	MCF7
Six4(Homeobox)/MCF7-SIX4-ChIP-Seq(Encode)/Homer	Other			1	0	MCF7
SpiB(ETS)/OCILY3-SPIB-ChIP-Seq(GSE56857)/Homer	Other			1	0	MCF7
HNF1b(Homeobox)/PDAC-HNF1B-ChIP-Seq(GSE64557)/Homer	Other			1	0	MCF7
Zic(Zf)/Cerebellum-ZIC1.2-ChIP-Seq(GSE60731)/Homer	Other			1	0	MCF7
RARa(NR)/K562-RARa-ChIP-Seq(Encode)/Homer	Other			1	0	MCF7
Arnt:Ahr(bHLH)/MCF7-Arnt-ChIP-Seq(Lo_et_al.)/Homer	Other			1	0	MCF7
Oct2(POU,Homeobox)/Bcell-Oct2-ChIP-Seq(GSE21512)/Homer	Other			1	0	MCF7
Tcfcp2l1(CP2)/mES-Tcfcp2l1-ChIP-Seq(GSE11431)/Homer	Other			1	0	MCF7
COUP-TFII(NR)/Artia-Nr2f2-ChIP-Seq(GSE46497)/Homer	Other			1	0	MCF7
Sp5(Zf)/mES-Sp5.Flag-ChIP-Seq(GSE72989)/Homer	Other			1	0	MCF7
NPAS2(bHLH)/Liver-NPAS2-ChIP-Seq(GSE39860)/Homer	Other			1	0	MCF7
ETS:RUNX(ETS,Runt)/Jurkat-RUNX1-ChIP-Seq(GSE17954)/Homer	Other			1	0	MCF7
Npas4(bHLH)/Neuron-Npas4-ChIP-Seq(GSE127793)/Homer	Other			1	0	MCF7
RFX(HTH)/K562-RFX3-ChIP-Seq(SRA012198)/Homer	Other			1	0	MCF7
CREB5(bZIP)/LNCaP-CREB5.V5-ChIP-Seq(GSE137775)/Homer	Other			1	0	MCF7
Mef2d(MADS)/Retina-Mef2d-ChIP-Seq(GSE61391)/Homer	Other			1	0	MCF7
Atf1(bZIP)/K562-ATF1-ChIP-Seq(GSE31477)/Homer	Other			1	0	MCF7
Jun-AP1(bZIP)/K562-cJun-ChIP-Seq(GSE31477)/Homer	Other			1	0	MCF7
ARE(NR)/LNCAP-AR-ChIP-Seq(GSE27824)/Homer	Other			1	0	MCF7
FOXK2(Forkhead)/U2OS-FOXK2-ChIP-Seq(E-MTAB-2204)/Homer	Other			1	0	MCF7
RUNX(Runt)/HPC7-Runx1-ChIP-Seq(GSE22178)/Homer	Other			1	0	MCF7
DUX4(Homeobox)/Myoblasts-DUX4.V5-ChIP-Seq(GSE75791)/Homer	Other			1	0	MCF7
TFE3(bHLH)/MEF-TFE3-ChIP-Seq(GSE75757)/Homer	Other			1	0	MCF7
p63(p53)/Keratinocyte-p63-ChIP-Seq(GSE17611)/Homer	Other			1	0	MCF7
Zfp809(Zf)/ES-Zfp809-ChIP-Seq(GSE70799)/Homer	Other			1	0	MCF7
TCFL2(HMG)/K562-TCF7L2-ChIP-Seq(GSE29196)/Homer	Other			1	0	MCF7
DLX5(Homeobox)/BasalGanglia-Dlx5-ChIP-seq(GSE124936)/Homer	Other			1	0	MCF7
EBNA1(EBV-virus)/Raji-EBNA1-ChIP-Seq(GSE30709)/Homer	Other			1	0	MCF7
SF1(NR)/H295R-Nr5a1-ChIP-Seq(GSE44220)/Homer	Other			1	0	MCF7
LEF1(HMG)/H1-LEF1-ChIP-Seq(GSE64758)/Homer	Other			1	0	MCF7
E2F7(E2F)/Hela-E2F7-ChIP-Seq(GSE32673)/Homer	Other			1	0	MCF7
Mef2c(MADS)/GM12878-Mef2c-ChIP-Seq(GSE32465)/Homer	Other			1	0	MCF7
Brachyury(T-box)/Mesoendoderm-Brachyury-ChIP-exo(GSE54963)/Homer	Other			1	0	MCF7
Usf2(bHLH)/C2C12-Usf2-ChIP-Seq(GSE36030)/Homer	Other			1	0	MCF7
NRF(NRF)/Promoter/Homer	Other			1	0	MCF7
RBPJ:Ebox(?,bHLH)/Panc1-Rbpj1-ChIP-Seq(GSE47459)/Homer	Other			1	0	MCF7
EWS:ERG-fusion(ETS)/CADO_ES1-EWS:ERG-ChIP-Seq(SRA014231)/Homer	Other			1	0	MCF7
Fra2(bZIP)/Striatum-Fra2-ChIP-Seq(GSE43429)/Homer	Other			1	0	MCF7
Tcf3(HMG)/mES-Tcf3-ChIP-Seq(GSE11724)/Homer	Other			1	0	MCF7
GATA:SCL(Zf,bHLH)/Ter119-SCL-ChIP-Seq(GSE18720)/Homer	Other			1	0	MCF7
NFkB-p50,p52(RHD)/Monocyte-p50-ChIP-Chip(Schreiber_et_al.)/Homer	Other			1	0	MCF7
ZNF675(Zf)/HEK293-ZNF675.GFP-ChIP-Seq(GSE58341)/Homer	Other			1	0	MCF7
Nr5a2(NR)/Pancreas-LRH1-ChIP-Seq(GSE34295)/Homer	Other			1	0	MCF7
Klf4(Zf)/mES-Klf4-ChIP-Seq(GSE11431)/Homer	Other			1	0	MCF7
Dlx3(Homeobox)/Kerainocytes-Dlx3-ChIP-Seq(GSE89884)/Homer	Other			1	0	MCF7
EKLF(Zf)/Erythrocyte-Klf1-ChIP-Seq(GSE20478)/Homer	Other			1	0	MCF7
JunD(bZIP)/K562-JunD-ChIP-Seq/Homer	Other			1	0	MCF7
PU.1(ETS)/ThioMac-PU.1-ChIP-Seq(GSE21512)/Homer	Other			1	0	MCF7
NF-E2(bZIP)/K562-NFE2-ChIP-Seq(GSE31477)/Homer	Other			1	0	MCF7
PSE(SNAPc)/K562-mStart-Seq/Homer	Other			1	0	MCF7
Znf263(Zf)/K562-Znf263-ChIP-Seq(GSE31477)/Homer	Other			1	0	MCF7
Six1(Homeobox)/Myoblast-Six1-ChIP-Chip(GSE20150)/Homer	Other			1	0	MCF7
Hoxa9(Homeobox)/ChickenMSG-Hoxa9.Flag-ChIP-Seq(GSE86088)/Homer	Other			1	0	MCF7
Fra1(bZIP)/BT549-Fra1-ChIP-Seq(GSE46166)/Homer	Other			1	0	MCF7
NFkB-p65(RHD)/GM12787-p65-ChIP-Seq(GSE19485)/Homer	Other			1	0	MCF7
Sp1(Zf)/Promoter/Homer	Other			1	0	MCF7
Srebp2(bHLH)/HepG2-Srebp2-ChIP-Seq(GSE31477)/Homer	Other			1	0	MCF7
Myf5(bHLH)/GM-Myf5-ChIP-Seq(GSE24852)/Homer	Other			1	0	MCF7
Egr1(Zf)/K562-Egr1-ChIP-Seq(GSE32465)/Homer	Other			1	0	MCF7
WT1(Zf)/Kidney-WT1-ChIP-Seq(GSE90016)/Homer	Other			1	0	MCF7
Sox2(HMG)/mES-Sox2-ChIP-Seq(GSE11431)/Homer	Other			1	0	MCF7
Foxf1(Forkhead)/Lung-Foxf1-ChIP-Seq(GSE77951)/Homer	Other			1	0	MCF7
ZNF415(Zf)/HEK293-ZNF415.GFP-ChIP-Seq(GSE58341)/Homer	Other			1	0	MCF7
c-Jun-CRE(bZIP)/K562-cJun-ChIP-Seq(GSE31477)/Homer	Other			1	0	MCF7
Ascl2(bHLH)/ESC-Ascl2-ChIP-Seq(GSE97712)/Homer	Other			1	0	MCF7
NPAS(bHLH)/Liver-NPAS-ChIP-Seq(GSE39860)/Homer	Other			1	0	MCF7
bHLHE40(bHLH)/HepG2-BHLHE40-ChIP-Seq(GSE31477)/Homer	Other			1	0	MCF7
PRDM1(Zf)/Hela-PRDM1-ChIP-Seq(GSE31477)/Homer	Other			1	0	MCF7
Stat3?(Stat)/CD4-Stat3-ChIP-Seq(GSE19198)/Homer	Other			1	0	MCF7
Rbpj1(?)/Panc1-Rbpj1-ChIP-Seq(GSE47459)/Homer	Other			1	0	MCF7
Oct4:Sox17(POU,Homeobox,HMG)/F9-Sox17-ChIP-Seq(GSE44553)/Homer	Other			1	0	MCF7
EWS:FLI1-fusion(ETS)/SK_N_MC-EWS:FLI1-ChIP-Seq(SRA014231)/Homer	Other			1	0	MCF7
Mef2a(MADS)/HL1-Mef2a.biotin-ChIP-Seq(GSE21529)/Homer	Other			1	0	MCF7
Unknown-ESC-element(?)/mES-Nanog-ChIP-Seq(GSE11724)/Homer	Other			1	0	MCF7
ZNF322(Zf)/HEK293-ZNF322.GFP-ChIP-Seq(GSE58341)/Homer	Other			1	0	MCF7
ETS1(ETS)/Jurkat-ETS1-ChIP-Seq(GSE17954)/Homer	Other			1	0	MCF7
AR-halfsite(NR)/LNCaP-AR-ChIP-Seq(GSE27824)/Homer	Other			1	0	MCF7
GATA3(Zf)/iTreg-Gata3-ChIP-Seq(GSE20898)/Homer	Other			1	0	MCF7
E2F3(E2F)/MEF-E2F3-ChIP-Seq(GSE71376)/Homer	Other			1	0	MCF7
NRF1(NRF)/MCF7-NRF1-ChIP-Seq(Unpublished)/Homer	Other			1	0	MCF7
AP-2alpha(AP2)/Hela-AP2alpha-ChIP-Seq(GSE31477)/Homer	Other			1	0	MCF7
Ascl1(bHLH)/NeuralTubes-Ascl1-ChIP-Seq(GSE55840)/Homer	Other			1	0	MCF7
Prop1(Homeobox)/GHFT1-PROP1.biotin-ChIP-Seq(GSE77302)/Homer	Other			1	0	MCF7
Brn2(POU,Homeobox)/NPC-Brn2-ChIP-Seq(GSE35496)/Homer	Other			1	0	MCF7
RAR:RXR(NR),DR5/ES-RAR-ChIP-Seq(GSE56893)/Homer	Other			1	0	MCF7
Hoxc9(Homeobox)/Ainv15-Hoxc9-ChIP-Seq(GSE21812)/Homer	Other			1	0	MCF7
Atf3(bZIP)/GBM-ATF3-ChIP-Seq(GSE33912)/Homer	Other			1	0	MCF7
CDX4(Homeobox)/ZebrafishEmbryos-Cdx4.Myc-ChIP-Seq(GSE48254)/Homer	Other			1	0	MCF7
Gata4(Zf)/Heart-Gata4-ChIP-Seq(GSE35151)/Homer	Other			1	0	MCF7
Hoxd12(Homeobox)/ChickenMSG-Hoxd12.Flag-ChIP-Seq(GSE86088)/Homer	Other			1	0	MCF7
KLF1(Zf)/HUDEP2-KLF1-CutnRun(GSE136251)/Homer	Other			1	0	MCF7
STAT1(Stat)/HelaS3-STAT1-ChIP-Seq(GSE12782)/Homer	Other			1	0	MCF7
Bcl11a(Zf)/HSPC-BCL11A-ChIP-Seq(GSE104676)/Homer	Other			1	0	MCF7
GRE(NR),IR3/RAW264.7-GRE-ChIP-Seq(Unpublished)/Homer	Other			1	0	MCF7
OCT:OCT(POU,Homeobox)/NPC-Brn1-ChIP-Seq(GSE35496)/Homer	Other			1	0	MCF7
Barx1(Homeobox)/Stomach-Barx1.3xFlag-ChIP-Seq(GSE69483)/Homer	Other			1	0	MCF7
COUP-TFII(NR)/K562-NR2F1-ChIP-Seq(Encode)/Homer	Other			1	0	MCF7
KLF5(Zf)/LoVo-KLF5-ChIP-Seq(GSE49402)/Homer	Other			1	0	MCF7
IRF:BATF(IRF:bZIP)/pDC-Irf8-ChIP-Seq(GSE66899)/Homer	Other			1	0	MCF7
Atf2(bZIP)/3T3L1-Atf2-ChIP-Seq(GSE56872)/Homer	Other			1	0	MCF7
THRa(NR)/C17.2-THRa-ChIP-Seq(GSE38347)/Homer	Other			1	0	MCF7
Cdx2(Homeobox)/mES-Cdx2-ChIP-Seq(GSE14586)/Homer	Other			1	0	MCF7
ZNF669(Zf)/HEK293-ZNF669.GFP-ChIP-Seq(GSE58341)/Homer	Other			1	0	MCF7
PBX1(Homeobox)/MCF7-PBX1-ChIP-Seq(GSE28007)/Homer	Other			1	0	MCF7
Phox2b(Homeobox)/CLBGA-PHOX2B-ChIP-Seq(GSE90683)/Homer	Other			1	0	MCF7
HRE(HSF)/HepG2-HSF1-ChIP-Seq(GSE31477)/Homer	Other			1	0	MCF7
Gata2(Zf)/K562-GATA2-ChIP-Seq(GSE18829)/Homer	Other			1	0	MCF7
Six2(Homeobox)/NephronProgenitor-Six2-ChIP-Seq(GSE39837)/Homer	Other			1	0	MCF7
ZNF264(Zf)/HEK293-ZNF264.GFP-ChIP-Seq(GSE58341)/Homer	Other			1	0	MCF7
Sox7(HMG)/ESC-Sox7-ChIP-Seq(GSE133899)/Homer	Other			1	0	MCF7
LRF(Zf)/Erythroblasts-ZBTB7A-ChIP-Seq(GSE74977)/Homer	Other			1	0	MCF7
YY1(Zf)/Promoter/Homer	Other			1	0	MCF7
PRDM14(Zf)/H1-PRDM14-ChIP-Seq(GSE22767)/Homer	Other			1	0	MCF7
ERE(NR),IR3/MCF7-ERa-ChIP-Seq(Unpublished)/Homer	Other			1	0	MCF7
RORa(NR)/Liver-Rora-ChIP-Seq(GSE101115)/Homer	Other			1	0	MCF7
Oct11(POU,Homeobox)/NCIH1048-POU2F3-ChIP-seq(GSE115123)/Homer	Other			1	0	MCF7
Esrrb(NR)/mES-Esrrb-ChIP-Seq(GSE11431)/Homer	Other			1	0	MCF7
HLF(bZIP)/HSC-HLF.Flag-ChIP-Seq(GSE69817)/Homer	Other			1	0	MCF7
Tlx?(NR)/NPC-H3K4me1-ChIP-Seq(GSE16256)/Homer	Other			1	0	MCF7
ZNF519(Zf)/HEK293-ZNF519.GFP-ChIP-Seq(GSE58341)/Homer	Other			1	0	MCF7
Tgif1(Homeobox)/mES-Tgif1-ChIP-Seq(GSE55404)/Homer	Other			1	0	MCF7
VDR(NR),DR3/GM10855-VDR?ChIP-Seq(GSE22484)/Homer	Other			1	0	MCF7
DLX2(Homeobox)/BasalGanglia-Dlx2-ChIP-seq(GSE124936)/Homer	Other			1	0	MCF7
En1(Homeobox)/SUM149-EN1-ChIP-Seq(GSE120957)/Homer	Other			1	0	MCF7
RUNX-AML(Runt)/CD4㺉ChIP-Seq(Barski_et_al.)/Homer	Other			1	0	MCF7
Mouse_Recombination_Hotspot(Zf)/Testis-DMC1-ChIP-Seq(GSE24438)/Homer	Other			1	0	MCF7
Phox2a(Homeobox)/Neuron-Phox2a-ChIP-Seq(GSE31456)/Homer	Other			1	0	MCF7
Gata1(Zf)/K562-GATA1-ChIP-Seq(GSE18829)/Homer	Other			1	0	MCF7
MyoG(bHLH)/C2C12-MyoG-ChIP-Seq(GSE36024)/Homer	Other			1	0	MCF7
Rfx2(HTH)/LoVo-RFX2-ChIP-Seq(GSE49402)/Homer	Other			1	0	MCF7
E2F6(E2F)/Hela-E2F6-ChIP-Seq(GSE31477)/Homer	Other			1	0	MCF7
Egr2(Zf)/Thymocytes-Egr2-ChIP-Seq(GSE34254)/Homer	Other			1	0	MCF7
GATA3(Zf),DR4/iTreg-Gata3-ChIP-Seq(GSE20898)/Homer	Other			1	0	MCF7
Sox4(HMG)/proB-Sox4-ChIP-Seq(GSE50066)/Homer	Other			1	0	MCF7
Mef2b(MADS)/HEK293-Mef2b.V5-ChIP-Seq(GSE67450)/Homer	Other			1	0	MCF7
IRF1(IRF)/PBMC-IRF1-ChIP-Seq(GSE43036)/Homer	Other			1	0	MCF7
NF1:FOXA1(CTF,Forkhead)/LNCAP-FOXA1-ChIP-Seq(GSE27824)/Homer	Other			1	0	MCF7
Foxa2(Forkhead)/Liver-Foxa2-ChIP-Seq(GSE25694)/Homer	Other			1	0	MCF7
FOXM1(Forkhead)/MCF7-FOXM1-ChIP-Seq(GSE72977)/Homer	Other			1	0	MCF7
GSC(Homeobox)/FrogEmbryos-GSC-ChIP-Seq(DRA000576)/Homer	Other			1	0	MCF7
GFY-Staf(?,Zf)/Promoter/Homer	Other			1	0	MCF7
HNF4a(NR),DR1/HepG2-HNF4a-ChIP-Seq(GSE25021)/Homer	Other			1	0	MCF7
ERRg(NR)/Kidney-ESRRG-ChIP-Seq(GSE104905)/Homer	Other			1	0	MCF7
PAX3:FKHR-fusion(Paired,Homeobox)/Rh4-PAX3:FKHR-ChIP-Seq(GSE19063)/Homer	Other			1	0	MCF7
NF1(CTF)/LNCAP-NF1-ChIP-Seq(Unpublished)/Homer	Other			1	0	MCF7
Oct4(POU,Homeobox)/mES-Oct4-ChIP-Seq(GSE11431)/Homer	Other			1	0	MCF7
NFAT:AP1(RHD,bZIP)/Jurkat-NFATC1-ChIP-Seq(Jolma_et_al.)/Homer	Other			1	0	MCF7
Ets1-distal(ETS)/CD4㺉ChIP-Seq(Barski_et_al.)/Homer	Other			1	0	MCF7
Rfx5(HTH)/GM12878-Rfx5-ChIP-Seq(GSE31477)/Homer	Other			1	0	MCF7
Ronin(THAP)/ES-Thap11-ChIP-Seq(GSE51522)/Homer	Other			1	0	MCF7
Bach2(bZIP)/OCILy7-Bach2-ChIP-Seq(GSE44420)/Homer	Other			1	0	MCF7
ETS:E-box(ETS,bHLH)/HPC7-Scl-ChIP-Seq(GSE22178)/Homer	Other			1	0	MCF7
PAX5(Paired,Homeobox)/GM12878-PAX5-ChIP-Seq(GSE32465)/Homer	Other			1	0	MCF7
FOXP1(Forkhead)/H9-FOXP1-ChIP-Seq(GSE31006)/Homer	Other			1	0	MCF7
IRF4(IRF)/GM12878-IRF4-ChIP-Seq(GSE32465)/Homer	Other			1	0	MCF7
CArG(MADS)/PUER-Srf-ChIP-Seq(Sullivan_et_al.)/Homer	Other			1	0	MCF7
Pit1?(Homeobox)/GCrat-Pit1-ChIP-Seq(GSE58009)/Homer	Other			1	0	MCF7
ZNF652/HepG2-ZNF652.Flag-ChIP-Seq(Encode)/Homer	Other			1	0	MCF7
Nkx3.1(Homeobox)/LNCaP-Nkx3.1-ChIP-Seq(GSE28264)/Homer	Other			1	0	MCF7
NeuroD1(bHLH)/Islet-NeuroD1-ChIP-Seq(GSE30298)/Homer	Other			1	0	MCF7
Tgif2(Homeobox)/mES-Tgif2-ChIP-Seq(GSE55404)/Homer	Other			1	0	MCF7
GATA(Zf),IR3/iTreg-Gata3-ChIP-Seq(GSE20898)/Homer	Other			1	0	MCF7
Zic2(Zf)/ESC-Zic2-ChIP-Seq(SRP197560)/Homer	Other			1	0	MCF7
Nur77(NR)/K562-NR4A1-ChIP-Seq(GSE31363)/Homer	Other			1	0	MCF7
NeuroG2(bHLH)/Fibroblast-NeuroG2-ChIP-Seq(GSE75910)/Homer	Other			1	0	MCF7
FOXA1(Forkhead)/LNCAP-FOXA1-ChIP-Seq(GSE27824)/Homer	Other			1	0	MCF7
OCT:OCT(POU,Homeobox)/NPC-OCT6-ChIP-Seq(GSE43916)/Homer	Other			1	0	MCF7
Nkx6.1(Homeobox)/Islet-Nkx6.1-ChIP-Seq(GSE40975)/Homer	Other			1	0	MCF7
Erra(NR)/HepG2-Erra-ChIP-Seq(GSE31477)/Homer	Other			1	0	MCF7
Elk4(ETS)/Hela-Elk4-ChIP-Seq(GSE31477)/Homer	Other			1	0	MCF7
NFkB-p65-Rel(RHD)/ThioMac-LPS-Expression(GSE23622)/Homer	Other			1	0	MCF7
Reverb(NR),DR2/RAW-Reverba.biotin-ChIP-Seq(GSE45914)/Homer	Other			1	0	MCF7
PU.1:IRF8(ETS:IRF)/pDC-Irf8-ChIP-Seq(GSE66899)/Homer	Other			1	0	MCF7
BATF(bZIP)/Th17-BATF-ChIP-Seq(GSE39756)/Homer	Other			1	0	MCF7
Etv2(ETS)/ES-ER71-ChIP-Seq(GSE59402)/Homer	Other			1	0	MCF7
ERG(ETS)/VCaP-ERG-ChIP-Seq(GSE14097)/Homer	Other			1	0	MCF7
HINFP(Zf)/K562-HINFP.eGFP-ChIP-Seq(Encode)/Homer	Other			1	0	MCF7
ZNF692(Zf)/HEK293-ZNF692.GFP-ChIP-Seq(GSE58341)/Homer	Other			1	0	MCF7
Duxbl(Homeobox)/NIH3T3-Duxbl.HA-ChIP-Seq(GSE119782)/Homer	Other			1	0	MCF7
EHF(ETS)/LoVo-EHF-ChIP-Seq(GSE49402)/Homer	Other			1	0	MCF7
Lhx3(Homeobox)/Neuron-Lhx3-ChIP-Seq(GSE31456)/Homer	Other			1	0	MCF7
Rfx6(HTH)/Min6b1-Rfx6.HA-ChIP-Seq(GSE62844)/Homer	Other			1	0	MCF7
Foxo1(Forkhead)/RAW-Foxo1-ChIP-Seq(Fan_et_al.)/Homer	Other			1	0	MCF7
Fox:Ebox(Forkhead,bHLH)/Panc1-Foxa2-ChIP-Seq(GSE47459)/Homer	Other			1	0	MCF7
Foxa3(Forkhead)/Liver-Foxa3-ChIP-Seq(GSE77670)/Homer	Other			1	0	MCF7
RORgt(NR)/EL4-RORgt.Flag-ChIP-Seq(GSE56019)/Homer	Other			1	0	MCF7
RORgt(NR)/EL4-RORgt.Flag-ChIP-Seq(GSE56019)/Homer	Other			1	0	MCF7
Nrf2(bZIP)/Lymphoblast-Nrf2-ChIP-Seq(GSE37589)/Homer	Other			1	0	MCF7
ZNF768(Zf)/Rajj-ZNF768-ChIP-Seq(GSE111879)/Homer	Other			1	0	MCF7
ZNF416(Zf)/HEK293-ZNF416.GFP-ChIP-Seq(GSE58341)/Homer	Other			1	0	MCF7
NF1-halfsite(CTF)/LNCaP-NF1-ChIP-Seq(Unpublished)/Homer	Other			1	0	MCF7
JunB(bZIP)/DendriticCells-Junb-ChIP-Seq(GSE36099)/Homer	Other			1	0	MCF7
Tcf12(bHLH)/GM12878-Tcf12-ChIP-Seq(GSE32465)/Homer	Other			1	0	MCF7
CEBP:AP1(bZIP)/ThioMac-CEBPb-ChIP-Seq(GSE21512)/Homer	Other			1	0	MCF7
PAX6(Paired,Homeobox)/Forebrain-Pax6-ChIP-Seq(GSE66961)/Homer	Other			1	0	MCF7
EBF1(EBF)/Near-E2A-ChIP-Seq(GSE21512)/Homer	Other			1	0	MCF7
Tcf21(bHLH)/ArterySmoothMuscle-Tcf21-ChIP-Seq(GSE61369)/Homer	Other			1	0	MCF7
LHX9(Homeobox)/Hct116-LHX9.V5-ChIP-Seq(GSE116822)/Homer	Other			1	0	MCF7
Eomes(T-box)/H9-Eomes-ChIP-Seq(GSE26097)/Homer	Other			1	0	MCF7
Hoxd11(Homeobox)/ChickenMSG-Hoxd11.Flag-ChIP-Seq(GSE86088)/Homer	Other			1	0	MCF7
BHLHA15(bHLH)/NIH3T3-BHLHB8.HA-ChIP-Seq(GSE119782)/Homer	Other			1	0	MCF7
PRDM15(Zf)/ESC-Prdm15-ChIP-Seq(GSE73694)/Homer	Other			1	0	MCF7
Twist2(bHLH)/Myoblast-Twist2.Ty1-ChIP-Seq(GSE127998)/Homer	Other			1	0	MCF7
RUNX2(Runt)/PCa-RUNX2-ChIP-Seq(GSE33889)/Homer	Other			1	0	MCF7
TR4(NR),DR1/Hela-TR4-ChIP-Seq(GSE24685)/Homer	Other			1	0	MCF7
Hand2(bHLH)/Mesoderm-Hand2-ChIP-Seq(GSE61475)/Homer	Other			1	0	MCF7
Smad4(MAD)/ESC-SMAD4-ChIP-Seq(GSE29422)/Homer	Other			1	0	MCF7
Lhx1(Homeobox)/EmbryoCarcinoma-Lhx1-ChIP-Seq(GSE70957)/Homer	Other			1	0	MCF7
Elk1(ETS)/Hela-Elk1-ChIP-Seq(GSE31477)/Homer	Other			1	0	MCF7
PRDM9(Zf)/Testis-DMC1-ChIP-Seq(GSE35498)/Homer	Other			1	0	MCF7
Foxo3(Forkhead)/U2OS-Foxo3-ChIP-Seq(E-MTAB-2701)/Homer	Other			1	0	MCF7
MafF(bZIP)/HepG2-MafF-ChIP-Seq(GSE31477)/Homer	Other			1	0	MCF7
FoxL2(Forkhead)/Ovary-FoxL2-ChIP-Seq(GSE60858)/Homer	Other			1	0	MCF7
Brn1(POU,Homeobox)/NPC-Brn1-ChIP-Seq(GSE35496)/Homer	Other			1	0	MCF7
MafK(bZIP)/C2C12-MafK-ChIP-Seq(GSE36030)/Homer	Other			1	0	MCF7
PGR(NR)/EndoStromal-PGR-ChIP-Seq(GSE69539)/Homer	Other			1	0	MCF7
LXRE(NR),DR4/RAW-LXRb.biotin-ChIP-Seq(GSE21512)/Homer	Other			1	0	MCF7
ELF3(ETS)/PDAC-ELF3-ChIP-Seq(GSE64557)/Homer	Other			1	0	MCF7
HIC1(Zf)/Treg-ZBTB29-ChIP-Seq(GSE99889)/Homer	Other			1	0	MCF7
Nr5a2(NR)/mES-Nr5a2-ChIP-Seq(GSE19019)/Homer	Other			1	0	MCF7
Fli1(ETS)/CD8-FLI-ChIP-Seq(GSE20898)/Homer	Other			1	0	MCF7
E2F4(E2F)/K562-E2F4-ChIP-Seq(GSE31477)/Homer	Other			1	0	MCF7
FOXK1(Forkhead)/HEK293-FOXK1-ChIP-Seq(GSE51673)/Homer	Other			1	0	MCF7
ZNF16(Zf)/HEK293-ZNF16.GFP-ChIP-Seq(GSE58341)/Homer	Other			1	0	MCF7
Pax7(Paired,Homeobox)/Myoblast-Pax7-ChIP-Seq(GSE25064)/Homer	Other			1	0	MCF7
TEAD4(TEA)/Tropoblast-Tead4-ChIP-Seq(GSE37350)/Homer	Other			1	0	MCF7
ZNF136(Zf)/HEK293-ZNF136.GFP-ChIP-Seq(GSE58341)/Homer	Other			1	0	MCF7
HOXB13(Homeobox)/ProstateTumor-HOXB13-ChIP-Seq(GSE56288)/Homer	Other			1	0	MCF7
ZBTB33(Zf)/GM12878-ZBTB33-ChIP-Seq(GSE32465)/Homer	Other			1	0	MCF7
Nkx2.2(Homeobox)/NPC-Nkx2.2-ChIP-Seq(GSE61673)/Homer	Other			1	0	MCF7
ISRE(IRF)/ThioMac-LPS-Expression(GSE23622)/Homer	Other			1	0	MCF7
MyoD(bHLH)/Myotube-MyoD-ChIP-Seq(GSE21614)/Homer	Other			1	0	MCF7
FoxD3(forkhead)/ZebrafishEmbryo-Foxd3.biotin-ChIP-seq(GSE106676)/Homer	Other			1	0	MCF7
PPARa(NR),DR1/Liver-Ppara-ChIP-Seq(GSE47954)/Homer	Other			1	0	MCF7
Meis1(Homeobox)/MastCells-Meis1-ChIP-Seq(GSE48085)/Homer	Other			1	0	MCF7
Atoh1(bHLH)/Cerebellum-Atoh1-ChIP-Seq(GSE22111)/Homer	Other			1	0	MCF7
ZBTB12(Zf)/HEK293-ZBTB12.GFP-ChIP-Seq(GSE58341)/Homer	Other			1	0	MCF7
MafB(bZIP)/BMM-Mafb-ChIP-Seq(GSE75722)/Homer	Other			1	0	MCF7
AP-2gamma(AP2)/MCF7-TFAP2C-ChIP-Seq(GSE21234)/Homer	Other			1	0	MCF7
Hoxa10(Homeobox)/ChickenMSG-Hoxa10.Flag-ChIP-Seq(GSE86088)/Homer	Other			1	0	MCF7
THRb(NR)/HepG2-THRb.Flag-ChIP-Seq(Encode)/Homer	Other			1	0	MCF7
Sox21(HMG)/ESC-SOX21-ChIP-Seq(GSE110505)/Homer	Other			1	0	MCF7
Hoxd10(Homeobox)/ChickenMSG-Hoxd10.Flag-ChIP-Seq(GSE86088)/Homer	Other			1	0	MCF7
IRF2(IRF)/Erythroblas-IRF2-ChIP-Seq(GSE36985)/Homer	Other			1	0	MCF7
TATA-Box(TBP)/Promoter/Homer	Other			1	0	MCF7
ZNF341(Zf)/EBV-ZNF341-ChIP-Seq(GSE113194)/Homer	Other			1	0	MCF7
RARg(NR)/ES-RARg-ChIP-Seq(GSE30538)/Homer	Other			1	0	MCF7
Olig2(bHLH)/Neuron-Olig2-ChIP-Seq(GSE30882)/Homer	Other			1	0	MCF7
Sox10(HMG)/SciaticNerve-Sox3-ChIP-Seq(GSE35132)/Homer	Other			1	0	MCF7
EBF2(EBF)/BrownAdipose-EBF2-ChIP-Seq(GSE97114)/Homer	Other			1	0	MCF7
Tbx21(T-box)/GM12878-TBX21-ChIP-Seq(Encode)/Homer	Other			1	0	MCF7
Fos(bZIP)/TSC-Fos-ChIP-Seq(GSE110950)/Homer	Other			1	0	MCF7
GRHL2(CP2)/HBE-GRHL2-ChIP-Seq(GSE46194)/Homer	Other			1	0	MCF7
TCF4(bHLH)/SHSY5Y-TCF4-ChIP-Seq(GSE96915)/Homer	Other			1	0	MCF7
KLF10(Zf)/HEK293-KLF10.GFP-ChIP-Seq(GSE58341)/Homer	Other			1	0	MCF7
Nkx2.5(Homeobox)/HL1-Nkx2.5.biotin-ChIP-Seq(GSE21529)/Homer	Other			1	0	MCF7
ZNF41(Zf)/HEK293-ZNF41.GFP-ChIP-Seq(GSE58341)/Homer	Other			1	0	MCF7
ZNF317(Zf)/HEK293-ZNF317.GFP-ChIP-Seq(GSE58341)/Homer	Other			1	0	MCF7
Pitx1:Ebox(Homeobox,bHLH)/Hindlimb-Pitx1-ChIP-Seq(GSE41591)/Homer	Other			1	0	MCF7
ZNF165(Zf)/WHIM12-ZNF165-ChIP-Seq(GSE65937)/Homer	Other			1	0	MCF7
STAT5(Stat)/mCD4䫖ChIP-Seq(GSE12346)/Homer	Other			1	0	MCF7
Otx2(Homeobox)/EpiLC-Otx2-ChIP-Seq(GSE56098)/Homer	Other			1	0	MCF7
E2F1(E2F)/Hela-E2F1-ChIP-Seq(GSE22478)/Homer	Other			1	0	MCF7
PPARE(NR),DR1/3T3L1-Pparg-ChIP-Seq(GSE13511)/Homer	Other			1	0	MCF7
Sox15(HMG)/CPA-Sox15-ChIP-Seq(GSE62909)/Homer	Other			1	0	MCF7
Unknown(Homeobox)/Limb-p300-ChIP-Seq/Homer	Other			1	0	MCF7
ETV1(ETS)/GIST48-ETV1-ChIP-Seq(GSE22441)/Homer	Other			1	0	MCF7
Tbx6(T-box)/ESC-Tbx6-ChIP-Seq(GSE93524)/Homer	Other			1	0	MCF7
STAT4(Stat)/CD4-Stat4-ChIP-Seq(GSE22104)/Homer	Other			1	0	MCF7
ZNF7(Zf)/HepG2-ZNF7.Flag-ChIP-Seq(Encode)/Homer	Other			1	0	MCF7
Zic3(Zf)/mES-Zic3-ChIP-Seq(GSE37889)/Homer	Other			1	0	MCF7
BMYB(HTH)/Hela-BMYB-ChIP-Seq(GSE27030)/Homer	Other			1	0	MCF7
Nanog(Homeobox)/mES-Nanog-ChIP-Seq(GSE11724)/Homer	Other			1	0	MCF7
Ap4(bHLH)/AML-Tfap4-ChIP-Seq(GSE45738)/Homer	Other			1	0	MCF7
Sox6(HMG)/Myotubes-Sox6-ChIP-Seq(GSE32627)/Homer	Other			1	0	MCF7
GATA3(Zf),DR8/iTreg-Gata3-ChIP-Seq(GSE20898)/Homer	Other			1	0	MCF7
Hoxa13(Homeobox)/ChickenMSG-Hoxa13.Flag-ChIP-Seq(GSE86088)/Homer	Other			1	0	MCF7
CRX(Homeobox)/Retina-Crx-ChIP-Seq(GSE20012)/Homer	Other			1	0	MCF7
Tcf7(HMG)/GM12878-TCF7-ChIP-Seq(Encode)/Homer	Other			1	0	MCF7
Sox9(HMG)/Limb-SOX9-ChIP-Seq(GSE73225)/Homer	Other			1	0	MCF7
Sox17(HMG)/Endoderm-Sox17-ChIP-Seq(GSE61475)/Homer	Other			1	0	MCF7
NFIL3(bZIP)/HepG2-NFIL3-ChIP-Seq(Encode)/Homer	Other			1	0	MCF7
OCT:OCT(POU,Homeobox,IR1)/NPC-Brn2-ChIP-Seq(GSE35496)/Homer	Other			1	0	MCF7
Oct6(POU,Homeobox)/NPC-Pou3f1-ChIP-Seq(GSE35496)/Homer	Other			1	0	MCF7
Bach1(bZIP)/K562-Bach1-ChIP-Seq(GSE31477)/Homer	Other			1	0	MCF7
Gli2(Zf)/GM2-Gli2-ChIP-Chip(GSE112702)/Homer	Other			1	0	MCF7
Bapx1(Homeobox)/VertebralCol-Bapx1-ChIP-Seq(GSE36672)/Homer	Other			1	0	MCF7
Lhx2(Homeobox)/HFSC-Lhx2-ChIP-Seq(GSE48068)/Homer	Other			1	0	MCF7
IRF8(IRF)/BMDM-IRF8-ChIP-Seq(GSE77884)/Homer	Other			1	0	MCF7
Nkx2.1(Homeobox)/LungAC-Nkx2.1-ChIP-Seq(GSE43252)/Homer	Other			1	0	MCF7
Smad2(MAD)/ES-SMAD2-ChIP-Seq(GSE29422)/Homer	Other			1	0	MCF7
Sp2(Zf)/HEK293-Sp2.eGFP-ChIP-Seq(Encode)/Homer	Other			1	0	MCF7
Hoxd13(Homeobox)/ChickenMSG-Hoxd13.Flag-ChIP-Seq(GSE86088)/Homer	Other			1	0	MCF7
ZFX(Zf)/mES-Zfx-ChIP-Seq(GSE11431)/Homer	Other			1	0	MCF7
OCT:OCT-short(POU,Homeobox)/NPC-OCT6-ChIP-Seq(GSE43916)/Homer	Other			1	0	MCF7
Isl1(Homeobox)/Neuron-Isl1-ChIP-Seq(GSE31456)/Homer	Other			1	0	MCF7
NFE2L2(bZIP)/HepG2-NFE2L2-ChIP-Seq(Encode)/Homer	Other			1	0	MCF7
ZKSCAN1(Zf)/HepG2-ZKSCAN1-ChIP-Seq(Encode)/Homer	Other			1	0	MCF7
bZIP:IRF(bZIP,IRF)/Th17-BatF-ChIP-Seq(GSE39756)/Homer	Other			1	0	MCF7
CHR(?)/Hela-CellCycle-Expression/Homer	Other			1	0	MCF7
Zac1(Zf)/Neuro2A-Plagl1-ChIP-Seq(GSE75942)/Homer	Other			1	0	MCF7
Hoxa11(Homeobox)/ChickenMSG-Hoxa11.Flag-ChIP-Seq(GSE86088)/Homer	Other			1	0	MCF7
Stat3(Stat)/mES-Stat3-ChIP-Seq(GSE11431)/Homer	Other			1	0	MCF7
AMYB(HTH)/Testes-AMYB-ChIP-Seq(GSE44588)/Homer	Other			1	0	MCF7
IRF3(IRF)/BMDM-Irf3-ChIP-Seq(GSE67343)/Homer	Other			1	0	MCF7
RXR(NR),DR1/3T3L1-RXR-ChIP-Seq(GSE13511)/Homer	Other			1	0	MCF7
ZNF711(Zf)/SHSY5Y-ZNF711-ChIP-Seq(GSE20673)/Homer	Other			1	0	MCF7
Zfp57(Zf)/H1-ZFP57.HA-ChIP-Seq(GSE115387)/Homer	Other			1	0	MCF7
EBF(EBF)/proBcell-EBF-ChIP-Seq(GSE21978)/Homer	Other			1	0	MCF7
MYB(HTH)/ERMYB-Myb-ChIPSeq(GSE22095)/Homer	Other			1	0	MCF7
ELF5(ETS)/T47D-ELF5-ChIP-Seq(GSE30407)/Homer	Other			1	0	MCF7
MafA(bZIP)/Islet-MafA-ChIP-Seq(GSE30298)/Homer	Other			1	0	MCF7
Sox3(HMG)/NPC-Sox3-ChIP-Seq(GSE33059)/Homer	Other			1	0	MCF7
PU.1-IRF(ETS:IRF)/Bcell-PU.1-ChIP-Seq(GSE21512)/Homer	Other			1	0	MCF7
SCRT1(Zf)/HEK293-SCRT1.eGFP-ChIP-Seq(Encode)/Homer	Other			1	0	MCF7
Tbet(T-box)/CD8-Tbet-ChIP-Seq(GSE33802)/Homer	Other			1	0	MCF7
Bcl6(Zf)/Liver-Bcl6-ChIP-Seq(GSE31578)/Homer	Other			1	0	MCF7
Foxh1(Forkhead)/hESC-FOXH1-ChIP-Seq(GSE29422)/Homer	Other			1	0	MCF7
ELF1(ETS)/Jurkat-ELF1-ChIP-Seq(SRA014231)/Homer	Other			1	0	MCF7
Tbx5(T-box)/HL1-Tbx5.biotin-ChIP-Seq(GSE21529)/Homer	Other			1	0	MCF7
GABPA(ETS)/Jurkat-GABPa-ChIP-Seq(GSE17954)/Homer	Other			1	0	MCF7
Tbr1(T-box)/Cortex-Tbr1-ChIP-Seq(GSE71384)/Homer	Other			1	0	MCF7
OCT4-SOX2-TCF-NANOG(POU,Homeobox,HMG)/mES-Oct4-ChIP-Seq(GSE11431)/Homer	Other			1	0	MCF7
GLIS3(Zf)/Thyroid-Glis3.GFP-ChIP-Seq(GSE103297)/Homer	Other			1	0	MCF7
ETV4(ETS)/HepG2-ETV4-ChIP-Seq(ENCODE)/Homer	Other			1	0	MCF7
Elf4(ETS)/BMDM-Elf4-ChIP-Seq(GSE88699)/Homer	Other			1	0	MCF7
THRb(NR)/Liver-NR1A2-ChIP-Seq(GSE52613)/Homer	Other			1	0	MCF7
SCL(bHLH)/HPC7-Scl-ChIP-Seq(GSE13511)/Homer	Other			1	0	MCF7
Smad3(MAD)/NPC-Smad3-ChIP-Seq(GSE36673)/Homer	Other			1	0	MCF7
CEBP(bZIP)/ThioMac-CEBPb-ChIP-Seq(GSE21512)/Homer	Other			1	0	MCF7
HRE(HSF)/Striatum-HSF1-ChIP-Seq(GSE38000)/Homer	Other			1	0	MCF7
Pitx1(Homeobox)/Chicken-Pitx1-ChIP-Seq(GSE38910)/Homer	Other			1	0	MCF7
ETS(ETS)/Promoter/Homer	Other			1	0	MCF7
PRDM10(Zf)/HEK293-PRDM10.eGFP-ChIP-Seq(Encode)/Homer	Other			1	0	MCF7
DUX(Homeobox)/C2C12-Dux-ChIP-Seq(GSE87279)/Homer	Other			1	0	MCF7
GFX(?)/Promoter/Homer	Other			1	0	MCF7

## Sheet: S6B
Peak	Description	Number	Proportion
All	No_Overlap	34545	0.500203
All	Only_ER	8634	0.125018
All	Only_FOXA1	24772	0.358692
All	Both	1111	0.016087
Differential	No_Overlap	259	0.194007
Differential	Only_ER	291	0.217978
Differential	Only_FOXA1	672	0.503371
Differential	Both	113	0.0846442
