# Supplementary material for: CREBBP/EP300 acetyltransferase inhibition disrupts FOXA1-bound enhancers to inhibit the proliferation of ER+ breast cancer cells
Source: PLoS One. 2022 Mar 30;17(3):e0262378. doi: 10.1371/journal.pone.0262378 (PMC8967035; doi:10.1371/journal.pone.0262378)
Supplement: S10 Data — (XLSX) [file pone.0262378.s018.xlsx]

## Sheet: S7A
UMAP coordinates - MCF7 scATAC-seq
sampleBarcode	treatment	unintegrated_UMAP_1	unintegrated_UMAP_2	Harmony_UMAP_1	Harmony_UMAP_2
AAACGAAAGACCTATC-1_2	CPI-1612	3.19552	-0.790787	-4.48017	0.381727
AAACGAACACAGCCAC-1_2	CPI-1612	-3.34282	1.55504	2.74214	0.136174
AAACTCGCAAAGCATA-1_2	CPI-1612	-3.03797	4.51318	5.28151	0.253591
AAACTCGCACTCCACT-1_1	DMSO	5.83868	-3.41266	-2.12902	-1.14407
AAACTCGCATGGTTTG-1_2	CPI-1612	-3.26628	1.62278	2.21823	0.187572
AAACTCGTCACTCGTC-1_2	CPI-1612	-2.05336	0.243745	-0.13636	-0.464636
AAACTCGTCCATACGA-1_2	CPI-1612	3.49213	-0.881846	-4.39592	0.527122
AAACTCGTCGAGAACG-1_2	CPI-1612	-2.25161	3.94701	2.67677	-2.8339
AAACTGCAGAATATCG-1_2	CPI-1612	-3.36156	4.23703	5.19684	0.583533
AAACTGCAGTCCTTCC-1_2	CPI-1612	-2.2059	0.874529	0.956654	0.211292
AAACTGCAGTCGTATC-1_2	CPI-1612	-4.71723	3.35136	0.32089	1.58094
AAACTGCAGTCTAGAA-1_1	DMSO	4.97609	-3.16881	-4.42764	1.49725
AAACTGCCATCCTGGG-1_2	CPI-1612	3.16104	-1.91776	-4.49742	0.737538
AAACTGCCATGCCCTT-1_2	CPI-1612	-3.45377	0.856587	1.25825	1.02645
AAACTGCTCAATTCCT-1_2	CPI-1612	-4.23752	0.811202	1.84672	1.767
AAACTGCTCATTCGGA-1_2	CPI-1612	2.18673	-0.727482	-1.28711	-0.904338
AAACTGCTCCGTGCAG-1_2	CPI-1612	3.46386	-1.62508	-4.65571	1.04916
AAACTGCTCTCTATTG-1_2	CPI-1612	-2.93431	1.21605	1.89931	-0.89136
AAAGATGCACGCGCAT-1_2	CPI-1612	-1.03498	3.78671	3.41194	-2.85469
AAAGATGCATCGTACA-1_2	CPI-1612	3.5729	-0.128636	-4.1637	0.353798
AAAGATGCATGACTGT-1_2	CPI-1612	-2.79847	2.80389	3.53829	-1.32784
AAAGATGGTCAGAGTG-1_2	CPI-1612	-3.01703	2.56369	3.46727	-0.507793
AAAGATGGTCCAAGAG-1_2	CPI-1612	4.26104	-1.75412	-3.00362	1.97629
AAAGGATTCGGATAAA-1_2	CPI-1612	-1.8628	1.00708	1.21208	-0.235822
AAAGGGCAGGATGCCA-1_2	CPI-1612	2.59836	-0.969038	-3.10481	0.604787
AAAGGGCGTCAACGGA-1_1	DMSO	6.66365	-2.72337	-3.932	-2.20355
AAATGAGAGGTAAGCC-1_2	CPI-1612	-1.73119	1.088	1.26009	-0.412025
AAATGAGAGTATACCC-1_1	DMSO	-6.01944	-2.19919	2.56897	0.741625
AAATGAGGTTTGCCCT-1_2	CPI-1612	5.41219	-0.693668	-4.743	-1.25796
AAATGAGTCTGTCGGG-1_2	CPI-1612	4.9301	-0.209941	-3.66266	-0.503151
AAATGCCCATTCTCGC-1_2	CPI-1612	-4.46721	1.3167	2.29083	1.42421
AAATGCCGTTCTACCC-1_1	DMSO	-5.69969	-1.66404	3.57687	-1.48061
AAATGCCTCGGGAATG-1_2	CPI-1612	-4.2565	4.16773	-0.733187	1.67444
AACAAAGCAATTCAGC-1_2	CPI-1612	-3.64718	1.31838	2.10233	0.634483
AACAAAGGTCACCCGA-1_1	DMSO	4.47924	-3.20415	0.170041	0.128032
AACAAAGGTGGATTCT-1_1	DMSO	-0.466222	3.94605	2.68182	-3.25123
AACAAAGTCGGGAATG-1_2	CPI-1612	5.39177	0.144399	-3.56077	-2.43824
AACAGTCAGGTTAGTA-1_2	CPI-1612	-4.99316	1.29434	2.33403	2.05875
AACAGTCAGTGGACGT-1_1	DMSO	5.54691	-4.65722	-2.61549	-0.478143
AACAGTCCAGAGAGAA-1_2	CPI-1612	4.58019	-0.977639	-4.79776	-0.32755
AACATCGAGGTAGGCT-1_2	CPI-1612	-3.25245	2.16307	2.22534	0.430206
AACATCGCAAATGCTC-1_2	CPI-1612	-3.68256	2.47218	3.88125	0.727683
AACATCGCAACTCGTA-1_2	CPI-1612	-5.26374	2.20434	2.77477	2.47413
AACATCGCAATCAGGG-1_1	DMSO	6.39737	-2.70217	-4.64645	-1.39167
AACATCGCACGGCCAT-1_1	DMSO	5.80706	-4.28935	-2.27672	-0.252459
AACATCGGTACTATGC-1_1	DMSO	-6.4042	-2.56103	3.7418	0.497716
AACATCGTCAGCGGTC-1_2	CPI-1612	-3.44975	2.10735	3.29885	-0.168032
AACATCGTCGACTATG-1_1	DMSO	-5.17951	-2.46164	3.02723	-1.3332
AACATCGTCGACTGGC-1_2	CPI-1612	-4.23662	4.15586	-0.447149	1.55115
AACCAACAGGCGTAGT-1_1	DMSO	3.75074	-4.18254	-1.77913	1.58619
AACCAACGTAAGGTCG-1_1	DMSO	4.83145	-3.1143	-3.6741	1.41806
AACCAACGTCAGTGCC-1_2	CPI-1612	2.99058	-1.52585	-1.55905	0.323236
AACCAACTCCGGCGAT-1_2	CPI-1612	-2.84072	3.20679	4.07424	-0.153653
AACCGATCACACACCG-1_2	CPI-1612	-5.19834	2.90771	3.88532	2.11706
AACCGATCACTCGGAC-1_2	CPI-1612	4.28796	-1.8802	-3.20791	2.09678
AACCGATCAGAGAGAA-1_2	CPI-1612	-4.52578	1.44604	2.97934	1.93776
AACCGATCATGTAGAA-1_2	CPI-1612	4.39872	-1.74068	-3.47004	1.95768
AACCGATGTCCGTCGA-1_2	CPI-1612	-4.56383	3.56791	3.44821	2.07652
AACCTGAAGATGCGAC-1_1	DMSO	-6.5684	-2.40012	4.8405	0.214478
AACCTGACAAGATTAG-1_2	CPI-1612	-1.7845	1.00411	1.62151	0.0163095
AACCTGAGTTGAAGCG-1_2	CPI-1612	-3.05487	2.79481	3.39874	-1.62443
AACCTTTGTCATCAAC-1_1	DMSO	-6.30007	-2.71045	3.95297	2.00873
AACCTTTTCAATTCCT-1_1	DMSO	-6.03708	-2.33548	4.93388	-0.278858
AACGAGGCAGGTAACG-1_2	CPI-1612	-2.77223	3.82893	5.03015	-0.0930496
AACGAGGCATGTGAGG-1_2	CPI-1612	-4.36134	1.04542	1.955	1.69113
AACGAGGGTACTATGC-1_2	CPI-1612	-2.13653	1.05635	0.980963	0.352633
AACGAGGGTCTTAGCA-1_2	CPI-1612	-3.19566	2.00167	3.33246	-2.71616
AACGGGAAGATGTTCC-1_2	CPI-1612	3.46296	-0.92627	-3.39519	0.842435
AACGGGATCCCGAAGC-1_2	CPI-1612	5.23883	-0.931665	-4.93828	-0.848931
AACGTACAGAACGTCG-1_2	CPI-1612	-4.49479	3.39493	-0.500437	2.21875
AACGTACCAAGAAACT-1_2	CPI-1612	3.9056	-0.209017	-3.27686	-1.09702
AACGTACCATCGACCG-1_1	DMSO	5.17029	-4.00293	-2.82014	0.245771
AACGTACCATTACCTT-1_2	CPI-1612	-3.56674	4.15057	4.81951	0.899081
AACGTACGTATCGCGC-1_2	CPI-1612	-3.94454	4.32959	-0.990873	2.28164
AACGTACGTCATCGTA-1_1	DMSO	-5.05432	-2.75149	1.9101	0.00678607
AACGTACGTCTGCGCA-1_1	DMSO	-6.47878	-2.9853	3.93932	1.46725
AACGTACTCAGAACGG-1_2	CPI-1612	-2.5073	1.08834	1.8121	-1.03469
AACTGGTAGCTACGTT-1_1	DMSO	4.91471	-4.79373	-1.81692	0.516781
AACTGGTAGGAATGGA-1_2	CPI-1612	-4.74548	3.77063	4.39411	1.65702
AACTGGTAGGCTCAGA-1_2	CPI-1612	-2.71204	2.53375	3.83752	-0.671098
AACTGGTAGTGGTGTG-1_2	CPI-1612	-2.82268	1.33512	2.85153	-1.56363
AACTGGTCATTGTTCT-1_2	CPI-1612	5.77243	-1.17018	-5.17723	-1.84262
AACTGGTGTCTTAGCA-1_2	CPI-1612	-4.4103	3.07667	1.283	1.90061
AACTGGTTCCAACCTC-1_2	CPI-1612	-2.56701	1.7113	2.12361	-1.3224
AACTGGTTCCCGCAAG-1_1	DMSO	5.66916	-4.70102	-3.14247	-0.355148
AACTGGTTCCGTCAAA-1_1	DMSO	-5.28392	-2.78132	1.54328	-0.618926
AACTGTGCAACTCGTA-1_2	CPI-1612	0.345816	3.51239	2.0787	-3.77716
AACTGTGCACTGATTG-1_2	CPI-1612	-2.36017	0.927555	-1.10345	0.756281
AACTGTGCAGATGGCA-1_1	DMSO	5.0602	-3.4392	-3.80221	1.02586
AACTGTGGTGAATCAA-1_2	CPI-1612	-1.87188	2.04466	2.22208	0.223129
AACTGTGTCACGGGTC-1_2	CPI-1612	4.38954	-1.06318	-4.88209	-0.484853
AACTGTGTCCTCCATG-1_2	CPI-1612	-2.65845	4.15253	4.83997	0.0988566
AACTTGGAGACAACGC-1_2	CPI-1612	2.91899	-1.46786	-4.27338	0.854084
AACTTGGAGTAGTTCC-1_2	CPI-1612	-3.8261	2.17908	3.27936	1.0631
AACTTGGCACAAACGG-1_1	DMSO	5.98552	-2.56486	-5.22147	-0.900292
AACTTGGGTACGTATC-1_1	DMSO	4.40605	-4.51387	0.620328	1.16281
AACTTGGGTTTAAGCC-1_2	CPI-1612	3.7568	0.0761337	-3.47432	0.1533
AAGATAGCAATGATGA-1_2	CPI-1612	2.4866	-1.12072	-2.36441	0.808127
AAGATAGTCCATCGAA-1_2	CPI-1612	3.34566	0.0133948	-1.74438	0.083287
AAGATAGTCTTGCGCT-1_1	DMSO	0.00470378	3.98329	2.24442	-3.54491
AAGGAGCCAGATAAGT-1_2	CPI-1612	-4.14489	3.36174	4.08897	1.20561
AAGGAGCGTACGTATC-1_2	CPI-1612	4.23765	-0.730849	-2.08657	-0.828472
AAGGAGCGTGATAAGT-1_1	DMSO	-6.79747	-2.116	5.12077	0.985175
AAGGAGCTCCGAGGAA-1_2	CPI-1612	-2.32598	1.59711	2.73737	0.152051
AAGGTTCAGAAAGGGT-1_1	DMSO	3.66577	-3.8119	-2.19311	2.42954
AAGGTTCAGAATAGTC-1_2	CPI-1612	2.88564	-2.56677	-2.25649	2.85913
AAGGTTCGTATTCTTC-1_1	DMSO	-5.22046	-1.73408	2.13789	-1.89513
AAGGTTCGTCCCGAGT-1_2	CPI-1612	-3.47102	3.55342	-0.664967	0.649767
AAGGTTCGTCCTATTT-1_2	CPI-1612	-2.11169	0.793243	1.81681	-0.216208
AATACGCAGGCCTCGT-1_1	DMSO	6.35059	-2.40421	-4.56604	-1.81872
AATACGCAGTCCTTCC-1_2	CPI-1612	5.64352	-1.37532	-5.52637	-1.19799
AATACGCCAACCTCCT-1_2	CPI-1612	-4.36441	3.59912	4.47198	1.30391
AATACGCGTCAGTGTT-1_1	DMSO	-5.99889	-2.81649	2.96512	1.83084
AATGCCACAGGTAGGT-1_2	CPI-1612	2.94841	-2.29158	-2.79729	2.65383
AATGCCAGTAGAGAGA-1_1	DMSO	6.40808	-2.87342	-5.12292	-1.0225
AATGCCAGTCGCTACG-1_2	CPI-1612	-2.52928	3.01504	0.304491	0.811529
AATGCCAGTGTCCTTC-1_2	CPI-1612	-3.49224	3.93482	4.46457	0.722403
AATGGAAAGAAATACC-1_2	CPI-1612	-2.13878	0.955613	0.98714	-0.52078
AATGGAAGTGCTAGTT-1_2	CPI-1612	-2.98965	2.61957	3.53178	-0.0931375
AATGGAAGTTCACGTA-1_1	DMSO	-6.97611	-2.35923	4.23461	2.13805
AATGGCTAGCCTCGCA-1_2	CPI-1612	-4.93258	1.83217	2.92174	2.14961
AATGGCTCACGTTGTA-1_2	CPI-1612	-4.94204	3.54792	4.84253	1.5606
AATGGCTCAGTGCTCG-1_2	CPI-1612	5.27751	0.271156	-3.38501	-2.2452
AATGGCTTCCAGGGAA-1_1	DMSO	4.775	-4.3874	-1.80955	0.239752
AATGTCGGTGAGGGTT-1_2	CPI-1612	-2.55231	3.52911	4.15005	-0.457935
ACAAACCTCTACCCGT-1_2	CPI-1612	-3.96514	4.23917	5.08992	0.844498
ACAAAGAAGTGAGTGC-1_2	CPI-1612	-2.72869	1.95251	3.11779	-1.20073
ACAAAGACAGGGCTTC-1_1	DMSO	-5.96736	-3.23339	3.43747	0.864133
ACAAAGAGTGTCCAGC-1_2	CPI-1612	5.30555	-0.886062	-4.8889	-1.67873
ACAAAGATCGGTTCCT-1_1	DMSO	4.01804	-4.4037	-1.53319	0.929446
ACAAGCTAGAACGTTA-1_2	CPI-1612	-2.4671	3.66577	-0.227094	0.965314
ACAAGCTTCGATAGGG-1_2	CPI-1612	5.23855	-0.116774	-3.59291	-1.91352
ACAATCGAGCGTAGCA-1_2	CPI-1612	-3.65746	1.54013	2.51397	1.11055
ACAATCGAGCGTATCT-1_2	CPI-1612	2.8702	-1.39149	-2.65635	0.98183
ACAGAAAAGAGAGGTA-1_2	CPI-1612	-1.93475	1.76615	2.0065	-1.17606
ACAGAAAAGATGCGCA-1_2	CPI-1612	-4.84718	2.23053	1.49233	2.24346
ACAGAAAAGTACAGTA-1_2	CPI-1612	-0.182621	2.67428	0.362242	-3.11887
ACAGAAAGTTAACCAC-1_2	CPI-1612	-1.0935	1.83006	1.53944	-0.954057
ACAGACTAGTCATACC-1_1	DMSO	-5.33087	-1.72966	2.54559	0.292305
ACAGACTCAGGTGGTA-1_2	CPI-1612	3.00674	-2.77142	-2.10683	2.93882
ACAGACTGTCCAAGAG-1_1	DMSO	6.89177	-3.42888	-3.58548	-2.28576
ACAGACTTCCATACGA-1_1	DMSO	-5.28598	-2.36575	2.79214	-0.623581
ACAGCGCGTAGTATCC-1_2	CPI-1612	3.17288	-2.57504	-1.96642	3.05198
ACAGCGCGTATTGTGC-1_1	DMSO	-6.59902	-2.37846	4.42752	0.832074
ACAGCGCGTCATGAGG-1_2	CPI-1612	-2.86485	1.89407	2.75915	0.316779
ACAGGCCAGAGCGGTT-1_2	CPI-1612	-2.83024	2.74686	0.182452	0.0342238
ACAGGCCCATGGGACA-1_2	CPI-1612	3.41213	0.190586	-1.8052	-0.350053
ACAGGCCTCCGGCTGA-1_1	DMSO	-5.24595	-1.87757	1.30303	-1.48148
ACAGGCCTCTTCAGAG-1_1	DMSO	5.58401	-3.06997	-5.32233	0.304187
ACATGCAAGGAAGACA-1_2	CPI-1612	4.28392	-0.483164	-3.68476	-0.0341545
ACATGCAAGGTAGGCT-1_2	CPI-1612	3.6088	-0.194239	-2.52307	-0.621811
ACATGCATCTTCCACG-1_1	DMSO	3.17843	-3.2347	-2.33007	2.98619
ACATGGTAGAGCCACA-1_2	CPI-1612	2.8917	-2.62419	-2.61309	3.16181
ACATGGTCAAACCCTA-1_1	DMSO	-5.69279	-1.97297	2.15629	0.449713
ACATGGTCATGTGGGA-1_1	DMSO	6.03584	-3.90792	-3.60171	-0.788324
ACATGGTGTTGTGAGG-1_2	CPI-1612	-1.86402	2.61318	2.53915	-0.537832
ACCAAACAGGGTTCTT-1_1	DMSO	1.59668	2.67914	-0.568024	-3.68467
ACCAAACCAACTAGAA-1_2	CPI-1612	0.329476	3.7603	2.25477	-3.59359
ACCAAACGTCTAAGAA-1_2	CPI-1612	3.46881	-1.36825	-4.67676	0.921593
ACCAAACGTTTGAAGA-1_2	CPI-1612	-0.489119	2.93078	1.6229	-3.04508
ACCATCCAGCTGAATA-1_2	CPI-1612	-4.43836	3.71664	-0.62448	1.19532
ACCATCCAGTGTCGCC-1_2	CPI-1612	-2.95303	3.9219	5.17577	0.165598
ACCATCCAGTTCAAGA-1_1	DMSO	4.72597	-3.48688	-3.44677	1.00383
ACCATCCCAGGTTATC-1_2	CPI-1612	-3.83933	2.62061	3.82941	0.7066
ACCATCCGTTTAAGCC-1_1	DMSO	5.0986	-2.98608	-4.68791	1.38203
ACCCAAAAGGATTGCG-1_2	CPI-1612	-2.86954	3.33959	3.64022	-0.659985
ACCCAAACACGGCCAT-1_1	DMSO	4.52734	-4.42451	-1.87335	0.412321
ACCCAAACATGCCTTC-1_2	CPI-1612	2.60671	-0.132676	-4.47162	0.912383
ACCCAAAGTTACGGAG-1_2	CPI-1612	-2.8044	3.0271	3.19452	0.133494
ACCCAAATCACAAGCT-1_1	DMSO	5.37987	-2.8071	-2.78328	2.20444
ACCCAAATCGCGCCAA-1_2	CPI-1612	4.26702	-0.657907	-2.77763	-0.405501
ACCCAAATCGGGACAA-1_2	CPI-1612	-4.77181	1.64664	2.06876	2.28357
ACCCAAATCTTGTCAT-1_2	CPI-1612	-2.72582	3.32948	3.79828	-0.249897
ACCGAATCAGATTTGC-1_2	CPI-1612	-1.90151	2.59515	1.96775	-0.645232
ACCGAATTCCTGGGAC-1_2	CPI-1612	-0.908314	2.29158	1.23561	-1.57545
ACCGCAGAGAAATGGG-1_2	CPI-1612	-4.06355	1.47975	3.35449	0.109976
ACCGCAGAGAGGAAGT-1_1	DMSO	-6.01639	-2.01447	3.36888	0.3197
ACCGCAGAGGAAGGTA-1_1	DMSO	5.96892	-4.03203	-2.15818	0.244236
ACCGCAGGTGCCGGTT-1_2	CPI-1612	4.62659	-0.851585	-4.13367	-0.770703
ACCGCAGTCAGTGTAC-1_2	CPI-1612	5.02005	-1.07739	-4.45673	-1.4096
ACCGCAGTCTGCTACC-1_2	CPI-1612	3.28418	-1.06402	-4.9216	0.601986
ACCGGGTCAACGACAG-1_2	CPI-1612	-2.47209	1.72118	2.46546	-0.389508
ACCGGGTCAGATGGCA-1_1	DMSO	6.97234	-2.73373	-4.48432	-2.22248
ACCGGGTGTAAGTGCG-1_2	CPI-1612	3.73211	-1.73379	-4.21029	1.37833
ACCGGGTGTGCGTAGA-1_2	CPI-1612	-3.73479	3.32348	4.64847	0.645721
ACCGGGTTCCAAGAGG-1_1	DMSO	4.25974	-3.20312	-3.16901	2.06784
ACCTGCTCAAACAGTA-1_1	DMSO	6.04244	-3.89734	-2.3269	-1.09575
ACCTGCTCATGCTATG-1_1	DMSO	7.01162	-3.14494	-3.46629	-2.31098
ACCTGCTTCGCGCTGA-1_2	CPI-1612	-1.69768	0.684814	-3.96049	0.857494
ACGGATTCACTAAACC-1_2	CPI-1612	3.09458	-0.35738	-2.63203	0.467997
ACGGATTGTATCGCGC-1_2	CPI-1612	-2.81088	4.18734	-0.171229	1.03738
ACGGATTGTATTCTTC-1_1	DMSO	-5.72974	-2.26404	3.57251	-1.07232
ACGGATTGTCCGAGCT-1_2	CPI-1612	-2.34768	1.64238	2.59062	-0.74676
ACGGATTTCAAGGCCC-1_2	CPI-1612	-2.70196	4.12977	4.63373	0.00504895
ACGGATTTCCGAATTG-1_2	CPI-1612	4.11111	-2.68905	-2.12613	1.56429
ACGTGGCAGAAATGGG-1_2	CPI-1612	-3.23876	4.353	5.26006	0.455085
ACGTGGCCAAATGTCC-1_2	CPI-1612	-1.66564	1.49114	1.52909	-0.0437012
ACGTGGCCAACGTAGG-1_1	DMSO	-6.21333	-1.43256	4.39495	0.376164
ACGTGGCGTGAGTAAT-1_1	DMSO	3.75501	-4.1796	-1.13973	1.32568
ACGTGGCGTGGACGAT-1_2	CPI-1612	4.57797	0.236489	-3.16772	-1.36011
ACGTGGCTCACTAGCA-1_2	CPI-1612	5.33296	0.332202	-3.45796	-1.95778
ACGTGGCTCATGAACC-1_2	CPI-1612	-3.65864	0.809048	1.86543	1.34743
ACGTTAGCAACTCAAC-1_2	CPI-1612	4.45693	-0.569224	-2.87064	-0.568705
ACGTTAGGTGGACGAT-1_2	CPI-1612	-1.86559	2.37674	2.00156	-0.239778
ACGTTAGTCGGTCCGA-1_1	DMSO	6.73751	-2.53362	-4.112	-1.6551
ACGTTAGTCTACATCT-1_1	DMSO	4.24009	-2.14001	-3.61682	1.45834
ACTAACGAGAACGACC-1_1	DMSO	4.33127	-4.57376	-1.66268	1.35089
ACTAACGAGACGTCAG-1_1	DMSO	6.57507	-3.44875	-3.25408	-1.67329
ACTAACGCAATAGTGA-1_2	CPI-1612	-2.84286	0.26312	0.649288	-0.463713
ACTAACGCACGTACAT-1_1	DMSO	6.22737	-3.21941	-2.71509	-1.59367
ACTAACGGTAACGGTG-1_2	CPI-1612	-1.81998	1.57313	1.37179	-0.479536
ACTAACGGTCGATAGG-1_2	CPI-1612	-2.46762	1.84134	2.9716	-0.927788
ACTAACGGTTCTTTGT-1_2	CPI-1612	-2.7021	1.74322	2.71243	-0.960047
ACTAACGTCAAATGGA-1_1	DMSO	4.23323	-4.12794	-1.98591	-0.858702
ACTACCCCAAGCCTTA-1_1	DMSO	5.33318	-3.43471	-4.07183	0.676187
ACTACCCCACCTGGTG-1_2	CPI-1612	5.3455	-1.34334	-5.03957	-1.88625
ACTACCCTCACTTACT-1_1	DMSO	4.24437	-1.95756	-4.41767	-0.0167497
ACTACCCTCGGTCTCT-1_2	CPI-1612	4.8174	-0.204458	-1.85201	0.052253
ACTACCCTCGTGAACT-1_2	CPI-1612	-2.43987	1.49378	2.72798	0.201621
ACTACGAAGTTGACAA-1_2	CPI-1612	3.05719	-1.53254	-4.29013	1.31501
ACTACGACATCGACCG-1_2	CPI-1612	-2.44044	2.89627	3.66715	-0.991184
ACTAGGTAGCCGCAAA-1_1	DMSO	6.37255	-2.37072	-5.37456	-1.70412
ACTAGGTAGCTATCCA-1_1	DMSO	5.87826	-2.45115	-3.58693	-1.02345
ACTAGGTAGGCAAGCT-1_2	CPI-1612	3.25577	-1.83147	-4.51538	1.43431
ACTAGGTCATCGGCCA-1_2	CPI-1612	4.19059	-0.777455	-1.82566	-0.637345
ACTAGGTGTCATTGCA-1_2	CPI-1612	-1.19073	0.790658	0.709498	0.149539
ACTAGGTGTCTGATTG-1_1	DMSO	-7.01848	-2.1512	5.11793	1.25452
ACTAGGTGTTCCTATT-1_1	DMSO	4.60368	-4.69936	-0.91717	0.342353
ACTATTCAGCGTGTTT-1_1	DMSO	-5.97213	-2.31938	3.35014	0.68591
ACTATTCAGTTCAACC-1_2	CPI-1612	5.06978	-1.16074	-4.22572	-1.47103
ACTATTCGTTACGAAA-1_2	CPI-1612	4.22899	-1.70853	-3.45515	1.67578
ACTATTCTCCAAACCA-1_2	CPI-1612	-3.40103	3.56829	4.73767	0.632279
ACTATTCTCTACTTTG-1_2	CPI-1612	-3.581	2.94483	1.11296	1.53506
ACTCGGGCACACACCG-1_2	CPI-1612	-5.05357	2.77981	0.23719	1.14109
ACTCGGGCACTGCTTC-1_2	CPI-1612	-2.72503	1.44777	2.72604	-0.677915
ACTCGGGCATCACAAC-1_2	CPI-1612	-2.54999	3.72579	3.93614	-0.634534
ACTCGGGGTTAACCAC-1_2	CPI-1612	4.93952	0.37066	-3.18988	-1.44071
ACTCGGGTCATGTTCT-1_2	CPI-1612	-0.926575	2.66301	2.36108	-1.69083
ACTGCAAAGAGAGTAG-1_2	CPI-1612	4.16553	-1.92059	-3.52778	2.09363
ACTGCAAAGCCATGGA-1_2	CPI-1612	2.98288	-0.571134	-3.57281	0.435851
ACTGCAAAGCTAGCAG-1_2	CPI-1612	-2.75971	4.19991	5.05489	0.325999
ACTGCAAAGTGCTGAG-1_2	CPI-1612	-1.79858	1.9674	1.03334	-0.96357
ACTGCAACAATGGTAA-1_1	DMSO	7.00538	-2.62634	-4.33481	-1.4023
ACTGCAAGTAATGTAG-1_2	CPI-1612	-2.86824	1.63556	2.89595	-1.09197
ACTGCAAGTTCAGAAA-1_1	DMSO	5.959	-3.98591	-3.92534	-0.0876534
ACTGCAATCTACTGCC-1_1	DMSO	-5.45401	-2.87898	2.51863	-0.375793
ACTGTCCAGATGCGCA-1_2	CPI-1612	5.32018	-1.2201	-4.6925	-1.4117
ACTGTCCAGTTGCCGC-1_2	CPI-1612	-4.18192	1.38218	2.72833	1.0455
ACTGTCCTCACTCGGG-1_2	CPI-1612	-4.378	1.59957	2.32869	1.62557
ACTTCCGAGCAGAAAG-1_2	CPI-1612	-4.96917	3.49422	4.00618	2.0813
ACTTCCGTCCAGGTAT-1_1	DMSO	6.74479	-3.66027	-3.48672	-1.90633
ACTTTCAAGCGTCTGC-1_2	CPI-1612	5.31531	-0.0193803	-3.73941	-2.0317
ACTTTCACAGACCTGC-1_1	DMSO	6.93356	-2.53538	-4.69702	-1.85283
ACTTTCAGTTAGCTCA-1_1	DMSO	5.17504	-2.91973	-4.92876	1.16746
ACTTTCAGTTGCTTGA-1_2	CPI-1612	4.16252	-0.158453	-3.33659	-0.034277
ACTTTCATCCAGAATC-1_1	DMSO	-5.50654	-2.95683	2.64881	-0.594093
ACTTTCATCCTCAAGA-1_1	DMSO	-4.37618	0.447527	1.94795	1.42814
AGACAAAAGTATACCC-1_1	DMSO	-6.26408	-1.64628	3.12055	-0.687515
AGACAAACACCACGAC-1_1	DMSO	6.31714	-3.98016	-2.63437	-1.70943
AGACAAATCACCGCGA-1_2	CPI-1612	0.28347	3.42576	1.78721	-3.45412
AGACAAATCCCGAAGC-1_1	DMSO	4.78106	-4.09677	-3.67321	0.327595
AGATAGAAGAGTGGTC-1_2	CPI-1612	2.92362	-1.22619	-3.80807	0.708477
AGATAGAAGTCATACC-1_2	CPI-1612	3.04982	-1.19706	-4.12073	0.0115521
AGATAGAAGTGAAGGA-1_2	CPI-1612	-1.94196	0.947986	0.83513	-0.0107294
AGATAGACACAAACAA-1_2	CPI-1612	-1.83703	2.63037	3.36936	-1.0263
AGATAGAGTACAAATG-1_1	DMSO	4.40227	-4.20262	-1.7517	0.941718
AGATAGAGTGGCCTTG-1_1	DMSO	4.80392	-3.13344	-4.35322	1.44655
AGATAGAGTTAACCGT-1_2	CPI-1612	-4.8232	2.40079	3.01092	1.61061
AGATAGATCGCAAACT-1_2	CPI-1612	-2.50513	2.73339	3.40509	-1.68244
AGATAGATCTGAGTCA-1_2	CPI-1612	-4.68641	2.10112	3.0378	2.09579
AGATAGATCTGGCTAA-1_2	CPI-1612	-4.64926	3.47332	3.69147	1.62129
AGATTCGCAATAGTGA-1_2	CPI-1612	3.479	-1.52897	-4.12752	-0.300573
AGATTCGCATTGTTCT-1_2	CPI-1612	-4.78112	3.72079	0.0683799	1.68162
AGATTCGGTACGACCC-1_2	CPI-1612	-2.94315	3.69553	4.60538	-0.251282
AGATTCGGTCTCTGCT-1_1	DMSO	5.97801	-3.47176	-4.98527	-0.41326
AGATTCGTCACTGGTA-1_2	CPI-1612	-4.03243	4.21697	4.78807	1.27855
AGATTCGTCTTAGTGG-1_2	CPI-1612	-2.10876	0.985985	1.0503	-0.0307339
AGCCAGCGTAGATTAG-1_2	CPI-1612	5.78722	-1.37419	-5.10476	-2.04252
AGCCAGCGTAGCATGG-1_1	DMSO	-5.51111	-1.58516	2.28583	0.475288
AGCCCGATCACGATTG-1_2	CPI-1612	5.03147	-0.282677	-3.33812	-1.74169
AGCCCGATCGGGCTCA-1_2	CPI-1612	1.7307	2.61942	-0.854076	-3.51548
AGCCGCAAGAGGAATG-1_1	DMSO	4.12085	-3.95556	-2.31768	1.32229
AGCCGCAAGCATACCT-1_2	CPI-1612	0.457946	3.4975	2.18016	-3.73528
AGCCGCAAGCGAATAT-1_2	CPI-1612	5.60858	-1.29145	-5.37303	-0.799437
AGCCGCACAGCACATT-1_2	CPI-1612	3.70875	-1.83091	-4.84553	1.35286
AGCCGCAGTACGGATG-1_2	CPI-1612	3.77662	-2.70071	-1.93608	2.53195
AGCCGCAGTCTGATTG-1_2	CPI-1612	5.0042	-1.12368	-4.57382	-1.5898
AGCCGCATCCTATCAT-1_2	CPI-1612	3.25568	-3.05321	-2.46086	2.92898
AGCCTCTAGAAAGCAG-1_2	CPI-1612	-4.97336	2.94027	1.01275	0.694195
AGCCTCTAGGAAGGTA-1_2	CPI-1612	-3.63911	2.68749	3.80146	-1.15819
AGCCTCTAGTTTACGC-1_1	DMSO	4.06831	-3.32965	-1.46893	2.35615
AGCCTCTGTCTAACCA-1_1	DMSO	3.43542	-3.68232	-1.98323	2.56571
AGCCTCTGTGGCATAG-1_1	DMSO	-5.57581	-1.7081	3.07249	-0.130351
AGCCTGGAGGCTTCGC-1_1	DMSO	-6.6203	-2.65311	4.86476	0.662744
AGCCTGGCAGTTACAC-1_1	DMSO	-4.90246	-1.33851	1.82938	-1.63068
AGCCTGGGTAGAACGC-1_2	CPI-1612	3.74075	0.188725	-1.75592	-0.400883
AGCCTGGGTTATGCAC-1_2	CPI-1612	4.68199	-0.444401	-3.27214	-1.10479
AGCCTTCAGAGCTACG-1_2	CPI-1612	-4.57154	3.5432	4.3893	1.60558
AGCCTTCCAAGGCGTA-1_2	CPI-1612	-1.83202	2.04634	1.6392	-1.3818
AGCCTTCGTCCCTAAA-1_2	CPI-1612	2.75043	-1.49221	-4.43764	0.0627734
AGCCTTCGTTAACCAC-1_2	CPI-1612	-4.14927	3.23136	4.00157	1.17709
AGCGATTAGCATGTGG-1_2	CPI-1612	-1.81239	1.37283	1.92863	-0.66692
AGCGATTAGTCCGATT-1_2	CPI-1612	-4.76079	3.46077	0.868681	2.2268
AGCGATTGTATTCGAC-1_1	DMSO	-4.87077	-2.41765	1.47718	-0.624913
AGCGATTTCACTGGTA-1_2	CPI-1612	5.80497	-0.344318	-4.11404	-2.38964
AGCGTATGTAAGTGCG-1_1	DMSO	0.115738	4.19457	2.11086	-3.60187
AGCGTATGTCCAAGTT-1_2	CPI-1612	-3.55202	2.9306	3.50182	0.749359
AGCGTATGTTTCGACA-1_1	DMSO	4.73952	-2.86826	-3.10893	2.18253
AGCGTGCAGGATATCA-1_2	CPI-1612	4.25914	-0.593955	-3.25744	-0.719683
AGCGTGCCAAACCGAG-1_2	CPI-1612	-3.84109	3.00604	4.05337	0.79416
AGCGTGCGTCCACCAG-1_2	CPI-1612	-2.03104	3.32251	-0.0136036	0.792947
AGCGTGCGTCGTAATC-1_2	CPI-1612	4.63947	-1.60783	-4.42264	-1.2025
AGCTATGAGGATGTAT-1_1	DMSO	4.61837	-4.08369	-2.84042	0.260774
AGCTATGAGGTTCGAG-1_2	CPI-1612	5.64363	-0.550594	-4.58239	-1.91544
AGCTATGCAGTCCTGG-1_1	DMSO	4.8983	-2.8709	-4.55873	1.52302
AGCTATGGTAACATAG-1_1	DMSO	4.84825	-4.83985	-2.919	-0.0115216
AGCTATGGTACGCAAG-1_2	CPI-1612	-2.72548	0.645618	1.77836	0.511447
AGCTGATAGTGCACAG-1_2	CPI-1612	-3.67066	3.58886	4.05012	0.852573
AGCTGATCAAATGTCC-1_2	CPI-1612	-3.53148	1.03819	0.420888	0.826762
AGCTGATGTTGCAGAG-1_2	CPI-1612	0.467401	3.4735	2.17882	-3.6775
AGCTGATGTTTGGATC-1_1	DMSO	-6.23983	-1.9258	4.50723	-0.76207
AGCTGGCAGGTACACG-1_2	CPI-1612	5.08557	-1.6756	-4.3392	-1.49807
AGCTGGCCATTTAGGC-1_2	CPI-1612	-3.32336	0.476336	1.9603	1.00947
AGCTGGCGTAGACACG-1_2	CPI-1612	-3.18204	4.04101	4.60385	0.0629801
AGCTGTATCACTGATG-1_2	CPI-1612	-2.2217	0.867817	0.686181	0.692011
AGGCCCAAGAATAGTC-1_2	CPI-1612	-4.92308	3.57977	3.72068	1.56233
AGGCCCAAGTAGACCG-1_1	DMSO	4.35851	-3.35635	-3.02325	1.31478
AGGCCCATCCATGTTT-1_1	DMSO	-6.56618	-2.84059	4.29582	1.64112
AGGCCCATCCCGTATC-1_2	CPI-1612	-2.88382	1.21962	2.13769	-0.973296
AGGCCCATCCGTTTCG-1_2	CPI-1612	-2.85923	2.2472	1.6311	0.909054
AGGCCCATCGCAACTA-1_1	DMSO	-5.26618	-1.76816	1.22793	-0.13469
AGGCCTGGTTATGCAC-1_2	CPI-1612	-2.27394	1.41227	2.84916	-1.28752
AGGCCTGTCTTTCGAT-1_2	CPI-1612	-2.70364	4.06151	4.72359	-0.169682
AGGCGAATCCCATAGA-1_1	DMSO	5.73042	-4.34163	-3.23579	-0.584518
AGGCGAATCGTTACAG-1_2	CPI-1612	3.52038	-0.129101	-4.14701	0.115952
AGGCGTCAGTACAACA-1_2	CPI-1612	-2.29549	1.21309	0.206944	-0.616969
AGGCGTCCAATAGCGG-1_2	CPI-1612	4.18093	-0.939375	-3.40303	0.505192
AGGCGTCGTACCCATA-1_2	CPI-1612	3.81454	-0.807342	-2.09033	0.937976
AGGCGTCGTCTGGATT-1_2	CPI-1612	3.04508	-3.12942	-2.58074	2.86902
AGGCGTCGTCTGTCCT-1_1	DMSO	5.53108	-3.55682	-4.61331	0.535748
AGGCGTCTCCATCGAA-1_2	CPI-1612	3.36323	-2.54658	-2.07694	3.02152
AGGCGTCTCTACTGCC-1_1	DMSO	6.81065	-2.89573	-4.64997	-2.11127
AGTCAACCAAGTAATG-1_2	CPI-1612	-1.77705	3.64543	3.52792	-2.68887
AGTCAACGTTTCCTAT-1_2	CPI-1612	-4.14333	2.92808	2.04793	1.30731
AGTCAACTCTTCCACG-1_2	CPI-1612	3.07515	-2.89388	-2.26228	2.96758
AGTCAACTCTTTGCAT-1_2	CPI-1612	-4.54184	3.63381	0.161879	1.33471
AGTCCGGAGGAGGCGA-1_2	CPI-1612	-2.73133	2.29135	-0.565081	0.00227543
AGTCCGGAGTGTCCCG-1_2	CPI-1612	3.23451	-2.53188	-2.50152	3.11479
AGTCCGGAGTTGCCGC-1_1	DMSO	-6.63646	-2.46828	5.19983	0.60292
AGTCCGGGTATCACAC-1_1	DMSO	-5.53	-2.95224	1.45337	1.11144
AGTCCGGGTATCCTTT-1_1	DMSO	-5.74429	-2.1995	3.80625	-0.560622
AGTGCCGCACAATAAG-1_2	CPI-1612	-2.39225	3.74712	4.53352	-0.473392
AGTGCCGGTTGGACGA-1_1	DMSO	5.74212	-2.68214	-5.23825	-0.812236
AGTGCCGTCCAGGGAA-1_2	CPI-1612	-3.07542	2.18517	2.96803	0.424753
AGTGCGCCACCTCGTT-1_1	DMSO	4.15624	-3.47686	-2.71769	1.9096
AGTGCGCTCATCGCTC-1_1	DMSO	5.07587	-3.48612	-3.86209	0.966179
AGTGTACTCAGTAGTC-1_2	CPI-1612	-2.33922	1.39762	2.37951	-0.864618
AGTTACGCAGGGTACA-1_1	DMSO	-5.24435	-2.84689	2.09474	0.639517
AGTTACGGTAAACGGC-1_2	CPI-1612	-3.89577	1.87696	2.97754	0.44075
AGTTACGTCACGATTG-1_2	CPI-1612	-3.6117	2.41659	3.87657	0.585196
AGTTACGTCGCTATAG-1_1	DMSO	4.76059	-4.18024	1.15806	-0.0622669
AGTTTGGAGAGAAGCA-1_2	CPI-1612	-4.3174	3.18479	-1.1085	-0.174069
AGTTTGGAGAGGAATG-1_2	CPI-1612	-2.895	4.05384	4.83611	-0.0254386
AGTTTGGAGCGCACAA-1_2	CPI-1612	1.76152	2.65717	-0.853697	-3.41092
AGTTTGGAGGGTGTTG-1_2	CPI-1612	3.09465	-1.84744	-4.20414	-0.0426975
AGTTTGGCACTTGCGG-1_1	DMSO	-6.54645	-2.22928	5.0613	0.263335
AGTTTGGGTCGAGGAT-1_2	CPI-1612	4.13573	-1.7293	-3.92152	1.82256
AGTTTGGTCCGATGCG-1_2	CPI-1612	4.07394	-0.436627	-3.47356	-0.286154
AGTTTGGTCCTGAAAC-1_1	DMSO	-5.83967	-2.49069	3.56739	0.209815
AGTTTGGTCTCGACAA-1_2	CPI-1612	-0.802249	2.52557	1.40921	-2.19383
ATAGGCTGTTCTACGA-1_1	DMSO	-2.58218	-0.127751	0.22662	-0.639528
ATAGGCTTCGTGTGCG-1_1	DMSO	-0.212166	4.02625	2.47351	-3.40041
ATAGGCTTCTGGAAGG-1_2	CPI-1612	-1.86351	3.45013	3.18444	-2.69391
ATAGTCGAGCTATCGT-1_2	CPI-1612	-3.78184	1.0313	2.22433	0.97648
ATAGTCGGTCTAAAGA-1_2	CPI-1612	3.11789	-0.112521	-1.77834	-0.192573
ATAGTCGTCACATTCT-1_1	DMSO	-2.78516	-0.0245299	2.49891	-0.117479
ATATTCCAGAGGAACA-1_1	DMSO	4.7154	-4.0872	-2.78034	0.751932
ATATTCCAGTAGTCGG-1_2	CPI-1612	3.75745	-0.00280548	-3.26371	-0.128858
ATATTCCCAGTATACC-1_2	CPI-1612	-1.38071	0.892	1.46393	0.194924
ATATTCCCATCATAGC-1_1	DMSO	-5.53893	-1.68388	3.34692	1.78481
ATATTCCGTGACCAGA-1_2	CPI-1612	4.10682	-1.9554	-4.6054	1.41301
ATATTCCGTGGTAAGC-1_1	DMSO	-6.79406	-2.02284	5.34306	0.123978
ATATTCCTCCACGGCA-1_1	DMSO	-4.94831	-1.20892	1.93653	1.65704
ATATTCCTCGCTACCT-1_2	CPI-1612	-2.35975	3.98735	4.78887	-0.459484
ATCCAGAAGAAAGCAG-1_1	DMSO	-5.45566	-3.08292	2.92258	-0.404618
ATCCAGAAGCTCCATA-1_2	CPI-1612	-2.85413	2.18878	2.32613	-0.122495
ATCCAGACATGGCCCA-1_1	DMSO	-5.16876	-2.13286	1.22604	-1.33353
ATCCAGAGTAACGGTG-1_2	CPI-1612	3.92324	-2.55779	-1.65083	0.2703
ATCCCTGAGCCATTCA-1_2	CPI-1612	-2.17546	0.650804	0.877858	0.208152
ATCCCTGCACTCAGCG-1_1	DMSO	-5.23192	-2.9786	1.75171	-0.390791
ATCCCTGGTCGTAATC-1_2	CPI-1612	-3.09571	3.02807	4.0734	0.148192
ATCCCTGTCTGGAAGG-1_2	CPI-1612	4.57534	-1.70387	-5.0471	-0.163173
ATCCTCGGTAACACTC-1_1	DMSO	4.45655	-3.26328	-4.02266	1.46677
ATCCTGCTCGTTACAG-1_2	CPI-1612	2.66641	-0.67354	-1.99409	-0.384636
ATCCTGCTCGTTGTAG-1_2	CPI-1612	-3.40393	1.87253	2.29871	0.270584
ATCCTGCTCTATCTCA-1_2	CPI-1612	-2.34049	4.18059	5.22944	0.0602102
ATCGAGTTCCGCCTAT-1_1	DMSO	-5.51262	-2.5398	2.00965	-0.148603
ATCGAGTTCGTTGTTT-1_2	CPI-1612	2.97826	-1.44032	-4.45943	1.24145
ATGCATGTCGCTAGTA-1_2	CPI-1612	-3.77069	4.34983	-0.921543	2.22178
ATGGATCAGAAATGGG-1_2	CPI-1612	-3.2189	1.33257	1.49614	0.336106
ATGGATCAGAGAGTTT-1_2	CPI-1612	-1.31059	2.25968	1.22808	-1.04407
ATGGATCCACTTATGG-1_1	DMSO	0.204312	3.87369	1.91323	-3.82251
ATGGATCGTCAGAAGC-1_2	CPI-1612	-1.63798	1.75941	1.7681	-1.46484
ATGGATCGTGGTCGAA-1_1	DMSO	6.12332	-2.90532	-5.46382	-0.913686
ATGGATCGTTTGACCA-1_1	DMSO	3.53166	-2.35997	-4.83621	0.267353
ATGGATCTCACCGCGA-1_2	CPI-1612	-3.72246	1.97879	3.1341	0.820418
ATGGATCTCCGGAAAG-1_2	CPI-1612	2.83058	-0.662723	-2.56206	0.652534
ATGGATCTCGGGCTCA-1_1	DMSO	5.14816	-4.50974	-3.4383	0.592512
ATGTACGAGGCATGCA-1_1	DMSO	6.79873	-2.75962	-4.02443	-1.68409
ATGTACGAGTAGTGTA-1_2	CPI-1612	-2.90106	0.774459	2.58373	-1.58484
ATGTACGCAAACGACG-1_2	CPI-1612	4.45798	0.439454	-3.13147	-1.02897
ATGTACGCAAATTGAG-1_2	CPI-1612	-2.49825	3.56122	4.23959	-0.66921
ATGTACGCAGTGGTCC-1_1	DMSO	6.04528	-3.94413	-2.94676	-0.888752
ATGTACGCATCCCAAA-1_1	DMSO	4.69406	-4.64662	-2.4142	0.680518
ATGTACGCATCGTGAT-1_1	DMSO	4.43755	-4.25671	-1.53378	0.956859
ATGTACGGTGCGTTTA-1_1	DMSO	6.77705	-3.44963	-3.39157	-1.97388
ATGTACGTCAGGATCT-1_1	DMSO	6.1594	-2.99539	-4.36555	-1.39747
ATGTACGTCTTCGTTA-1_2	CPI-1612	2.2619	-0.706733	-1.49521	-1.30123
ATGTCGAAGCGATACG-1_1	DMSO	-4.82235	-0.920096	3.25154	0.859706
ATGTCGACAAAGCTGG-1_2	CPI-1612	-4.04065	4.38056	-0.803072	2.09863
ATGTCGACAACGTAGG-1_1	DMSO	6.11354	-3.88625	-1.6265	-0.787241
ATGTCGACATGTGGGA-1_1	DMSO	-6.65909	-1.84226	5.12034	0.06114
ATGTCGATCCGAGGAA-1_1	DMSO	4.35773	-3.89306	-2.38322	1.08197
ATGTCTTTCGTCCCAT-1_2	CPI-1612	-1.71726	3.14456	3.73847	-0.628585
ATGTTTCAGACGAAAG-1_1	DMSO	-5.45723	-3.04684	2.29111	0.269246
ATGTTTCAGCTAACAA-1_1	DMSO	-5.2988	-2.58576	1.60053	-0.411984
ATGTTTCAGTTTACGC-1_1	DMSO	4.64514	-4.67934	-1.41905	0.0601658
ATGTTTCCAGGGTACA-1_2	CPI-1612	0.054698	3.57334	2.51813	-3.4034
ATGTTTCGTCCGAGCT-1_2	CPI-1612	-1.76453	2.30561	2.72859	-1.08723
ATTACCTAGAACGCCA-1_2	CPI-1612	-1.73099	2.06339	1.08363	0.112755
ATTACTCAGAGGAAGT-1_2	CPI-1612	3.09103	-1.70179	-2.56031	1.20982
ATTACTCAGATACCAA-1_2	CPI-1612	2.80333	-1.47379	-2.0812	0.83798
ATTCGTTAGCCTGGTC-1_2	CPI-1612	-2.16995	0.908393	2.51758	-0.2195
ATTCGTTAGGGACGTT-1_2	CPI-1612	-3.18355	4.31421	4.87009	0.58309
ATTCGTTCACAGCTTA-1_2	CPI-1612	4.65392	-0.986631	-4.08227	-0.597225
ATTCGTTGTGCACATT-1_1	DMSO	-6.26448	-2.69384	3.87801	-0.374439
ATTCGTTTCAATCGTG-1_2	CPI-1612	3.76678	-0.57493	-2.3726	-0.304378
ATTGTCTCATCCCGGA-1_2	CPI-1612	-4.43978	1.54648	2.47466	1.35545
ATTGTCTGTGGACGAT-1_2	CPI-1612	-2.48584	3.54904	4.09718	-0.841985
ATTGTCTTCCCAGCAG-1_1	DMSO	-5.84449	-2.74456	2.59751	-0.422782
ATTGTCTTCGCGATGC-1_2	CPI-1612	-4.81163	1.48031	2.06005	2.09411
ATTGTCTTCTTCCGTG-1_2	CPI-1612	-3.43226	2.03127	-0.0335416	-0.203601
ATTGTGGAGGGAGTTC-1_1	DMSO	6.30991	-4.21635	-3.06522	-1.89733
ATTGTGGGTAAACGAT-1_2	CPI-1612	-3.78556	3.62206	-0.706563	2.1284
ATTTGTCAGACACGGT-1_2	CPI-1612	4.99491	-0.110157	-3.70469	-1.85265
ATTTGTCAGACGCCAA-1_1	DMSO	-5.77053	-1.72726	3.00362	0.302834
ATTTGTCAGAGATTAC-1_2	CPI-1612	-5.22766	2.96061	4.20964	2.1457
ATTTGTCAGGTTGTTC-1_2	CPI-1612	4.53075	-0.584142	-3.82082	-0.874413
ATTTGTCCAAACGACG-1_2	CPI-1612	4.22218	-1.55939	-3.20786	1.70644
ATTTGTCCAGGCATCC-1_2	CPI-1612	5.63916	-0.782956	-5.31741	-1.28429
ATTTGTCCATGGCCGT-1_2	CPI-1612	-1.7232	3.84131	3.61633	-2.55544
ATTTGTCGTAGCATGG-1_2	CPI-1612	4.77442	-1.23442	-4.42738	-0.830462
ATTTGTCGTGTCTACA-1_1	DMSO	4.44133	-4.49934	-0.919655	0.270145
CAAAGCTCATTGAACC-1_1	DMSO	-5.42676	-2.10059	1.06009	-0.811044
CAAAGCTTCGGAAAGC-1_2	CPI-1612	-3.14388	2.0381	3.58632	-0.305929
CAAAGCTTCGTTGTAG-1_2	CPI-1612	5.54354	-1.3325	-4.88252	-1.3852
CAACCAAAGTAGTGTA-1_2	CPI-1612	-2.21316	2.87596	3.44495	-1.18951
CAACCAACAAAGGCCA-1_2	CPI-1612	-3.26954	2.96872	3.81698	-0.101638
CAACCAAGTGAGAGTC-1_2	CPI-1612	4.29095	0.368746	-3.4092	-0.293978
CAACCAAGTTAAGTCC-1_2	CPI-1612	3.72672	-1.82998	-3.09795	1.86964
CAACCAAGTTTCTACT-1_2	CPI-1612	3.19413	-0.112541	-3.52535	0.398804
CAACCAATCCAAGAGG-1_2	CPI-1612	-3.76492	2.73868	3.47122	1.0305
CAACCAATCCAGCACG-1_1	DMSO	4.49841	-4.50711	-1.43268	0.489183
CAACGGCAGGCCTAAG-1_1	DMSO	-6.68433	-2.35725	5.18426	0.425076
CAACGGCCACTAGCCG-1_1	DMSO	4.64792	-3.14183	-3.39231	2.03396
CAACGGCCAGTGCGAA-1_2	CPI-1612	-3.72429	4.25941	4.62576	0.981422
CAACGGCCATCCCTCA-1_2	CPI-1612	2.6474	-0.0328059	3.05626	-2.33956
CAACGGCGTCGTAATC-1_2	CPI-1612	-1.90491	2.31316	1.42775	-1.05461
CAACGGCGTCTGTCCT-1_2	CPI-1612	-4.61735	2.9833	3.5214	1.74088
CAACGGCTCTATATCC-1_1	DMSO	5.41848	-3.57446	-4.38207	0.320779
CAACGGCTCTCTTCTC-1_1	DMSO	-0.0300917	3.80922	2.35871	-2.75063
CAACGTAAGACACAAT-1_2	CPI-1612	-5.30546	2.7617	3.703	2.25925
CAACGTACACCTGGTG-1_2	CPI-1612	-5.28141	3.06196	4.25385	2.09503
CAACGTATCGAGTGTT-1_1	DMSO	6.64302	-3.69031	-3.06855	-1.77012
CAACGTATCGGGAATG-1_2	CPI-1612	3.27756	-0.354915	-2.8519	-0.26894
CAACGTATCTGTTGCC-1_2	CPI-1612	-4.48625	3.82625	4.79101	1.46963
CAAGAAAAGAGCGAAA-1_1	DMSO	6.17068	-2.12999	-5.14635	-1.57249
CAAGAAAAGCTCCGGT-1_2	CPI-1612	-3.83555	3.93886	4.59209	1.06833
CAAGAAAAGTGGGACT-1_1	DMSO	5.00582	-2.56335	-2.8271	0.685434
CAAGAAAGTATTCGCA-1_1	DMSO	4.722	-3.1428	-4.33144	1.49533
CAAGCTAAGGAAGACA-1_2	CPI-1612	3.35408	-0.673952	-2.04524	1.39954
CAAGCTACATATTGGC-1_2	CPI-1612	-4.13498	1.84557	2.67492	1.33705
CAAGCTATCGTTCTAT-1_2	CPI-1612	-1.23218	2.32723	1.5264	-1.34955
CAAGCTATCTTAATCC-1_2	CPI-1612	5.8545	-0.523554	-4.40996	-2.24051
CAAGGCCAGAATCAAC-1_2	CPI-1612	3.01478	-0.889671	-2.52258	0.922809
CAAGGCCAGCACCATT-1_2	CPI-1612	3.39865	-1.33368	-2.13699	1.62803
CAAGGCCAGTTGTCCA-1_2	CPI-1612	-3.88886	1.55132	0.525427	0.69125
CAAGGCCCAGACTAAA-1_1	DMSO	5.38934	-2.72638	-2.98391	1.19006
CAAGGCCGTAAAGGCC-1_1	DMSO	-4.96945	-2.49676	1.08825	-1.46181
CAAGGCCGTCCATTGA-1_2	CPI-1612	-2.71891	0.545887	1.68579	0.528341
CAATCCCAGTCGTGAG-1_2	CPI-1612	-3.92523	1.32887	2.07069	1.18028
CAATCCCCACCGAAAG-1_2	CPI-1612	-3.9411	2.09622	3.10311	1.14573
CAATCCCCACGCCGAT-1_2	CPI-1612	4.75919	-0.944138	-3.00287	2.11641
CAATCCCGTTCTCGAA-1_2	CPI-1612	-2.53947	2.62446	3.52247	-1.23111
CAATCCCTCCCGCAAG-1_2	CPI-1612	-4.2322	3.62265	4.2336	1.22107
CAATCCCTCTTAGTGG-1_2	CPI-1612	-2.3032	2.3276	0.578751	-0.189309
CAATCCCTCTTCTTCC-1_1	DMSO	-6.85671	-2.34476	5.27016	0.910777
CACAACACAAGCGGTA-1_2	CPI-1612	3.43567	-0.586919	-3.714	-0.0778087
CACAACACATGTGAGG-1_2	CPI-1612	-2.53945	3.16411	4.16055	-0.365792
CACAACAGTTGGCGAA-1_2	CPI-1612	3.6659	-1.77107	-4.14251	0.840594
CACAACATCACTTACT-1_2	CPI-1612	-5.13779	1.89149	2.48986	2.38023
CACAACATCCGTGCGA-1_2	CPI-1612	1.55641	2.54787	-0.799478	-3.35784
CACAGATAGCATACCT-1_2	CPI-1612	2.91874	-2.83704	-2.54237	3.2413
CACAGATCACGGTGTC-1_2	CPI-1612	-3.04593	4.36196	5.1081	0.210782
CACATGAAGTTGCTTG-1_2	CPI-1612	-1.6784	2.80594	1.0952	0.669518
CACATGACAATCCATG-1_2	CPI-1612	4.02581	-1.96423	-2.89734	1.85202
CACATGACACCACCAG-1_2	CPI-1612	-2.77032	1.18601	2.35137	-0.854077
CACATGAGTTTCCACC-1_2	CPI-1612	5.29757	0.214869	-3.2932	-2.06816
CACATGATCTTAACGG-1_2	CPI-1612	5.16842	0.108666	-3.15539	-2.03416
CACCACTGTAGCAGGT-1_2	CPI-1612	-4.41568	3.80234	4.86657	1.32653
CACCACTTCTGACATG-1_2	CPI-1612	-3.62357	2.77036	1.50716	1.59545
CACCTGTCAAGCGGTA-1_1	DMSO	5.07353	-4.56085	-0.817868	-0.565334
CACCTGTCAATGTAAG-1_2	CPI-1612	-1.17024	2.07468	-0.206161	0.451361
CACCTTGAGAGGAATG-1_1	DMSO	-6.77488	-2.34475	4.26843	1.91947
CACCTTGAGTCTTAGC-1_2	CPI-1612	-4.86638	3.20966	0.551548	1.39307
CACCTTGCAGTCCTGG-1_2	CPI-1612	-4.26027	4.04559	4.80452	1.10514
CACCTTGGTATTCGAC-1_2	CPI-1612	-1.35904	3.8721	3.50328	-2.67377
CACCTTGGTGAGAGTC-1_1	DMSO	5.98604	-3.25891	-5.29063	-0.572756
CACCTTGGTGTTAGAA-1_2	CPI-1612	-3.42735	1.24813	1.88995	0.443248
CACCTTGTCCTATCAT-1_2	CPI-1612	-1.99159	2.90716	1.92422	-0.00161056
CACGTTCGTACTTCGA-1_2	CPI-1612	1.52372	2.68644	-0.687638	-3.57439
CACGTTCGTTCCTATT-1_2	CPI-1612	-1.49585	3.82975	3.26864	-2.54799
CACGTTCTCAAGAGAT-1_2	CPI-1612	4.09093	-0.00501562	-4.85406	0.0771582
CACGTTCTCTTTCGAT-1_2	CPI-1612	-2.54581	1.09423	2.08009	0.633129
CACTAAGAGCTGGAGT-1_2	CPI-1612	-3.75638	2.1504	3.24071	1.12507
CACTAAGTCATTGCCC-1_2	CPI-1612	3.66904	-1.31576	-4.05684	0.316122
CACTGAAAGGAGAACA-1_1	DMSO	5.66744	-4.31404	-3.03738	-0.107645
CACTGAACAGCGTAGA-1_2	CPI-1612	-2.07828	2.57216	1.89558	-0.421759
CACTGAAGTAGAATAC-1_2	CPI-1612	-2.75999	3.53355	3.94448	0.0413713
CAGCCTTAGCTTTCCC-1_2	CPI-1612	-2.21285	3.48714	3.34919	-0.566692
CAGCCTTCAACGGACA-1_1	DMSO	6.46204	-2.91284	-4.61507	-1.9481
CAGCCTTCATAGGCGA-1_2	CPI-1612	-2.9699	3.54012	4.34001	-0.131676
CAGCCTTGTATGGGTG-1_2	CPI-1612	4.964	-1.07745	-4.16237	-1.33624
CAGCCTTGTGTCCAGC-1_1	DMSO	5.40687	-4.6385	-1.18115	0.399663
CAGCCTTTCCATACGA-1_1	DMSO	0.220876	4.0606	2.20467	-3.61147
CAGCCTTTCGCACAAT-1_2	CPI-1612	3.18482	-1.42438	-4.48296	1.17961
CAGCCTTTCTAGCAGT-1_1	DMSO	-6.0975	-2.15136	4.32486	-0.748792
CAGCCTTTCTTCTCTC-1_2	CPI-1612	4.01908	-0.755537	-2.99264	0.922231
CAGCTAAGTAGAATAC-1_2	CPI-1612	-3.55733	3.52056	-0.709225	2.10704
CAGCTAAGTTTCCGGG-1_2	CPI-1612	-2.60132	1.93372	2.44662	-0.623233
CAGCTAAGTTTCCTAT-1_2	CPI-1612	3.97042	-1.65272	-4.40804	1.65421
CAGCTAATCAGATACC-1_2	CPI-1612	-3.94492	1.56789	2.6971	1.28234
CAGCTAATCTCCTTGG-1_2	CPI-1612	-1.43846	1.71535	1.94206	-0.976064
CAGCTGGTCTTCACTA-1_2	CPI-1612	-2.55951	0.779868	-1.4242	-0.0110293
CAGGATTAGACCATAA-1_1	DMSO	5.51606	-3.37147	-3.7368	0.487043
CAGGATTAGATCACCT-1_1	DMSO	4.34018	-2.98456	-3.29219	2.12692
CAGGATTAGGGTCTGA-1_1	DMSO	5.35309	-3.96901	-2.42555	-0.104401
CAGGATTCAGCGTGAA-1_1	DMSO	-3.22714	0.722157	2.35515	-1.62218
CAGGATTGTAGTCTGT-1_2	CPI-1612	-2.27774	2.31712	2.42753	-1.01705
CAGGATTGTGATGCGA-1_2	CPI-1612	-3.7706	2.01465	3.05954	0.762418
CAGGATTTCAGTGTGT-1_1	DMSO	-6.36347	-2.90291	4.10293	1.86082
CAGGATTTCGCTATTT-1_1	DMSO	-5.87826	-1.60604	2.63458	0.321784
CAGGGCTAGAGAGTAG-1_1	DMSO	5.04599	-3.45566	-3.8301	1.03339
CAGGGCTAGCGTCTGC-1_1	DMSO	-6.06108	-2.22383	3.45134	0.796801
CAGTATGCACGCTGTG-1_2	CPI-1612	-4.3085	2.89656	3.76687	1.18991
CAGTATGGTGCACATT-1_1	DMSO	3.22168	-3.08343	-2.2501	3.08285
CAGTATGGTTACCACA-1_1	DMSO	6.95008	-3.35057	-3.16293	-2.20566
CAGTATGGTTTGACCA-1_1	DMSO	4.9946	-4.45287	-2.26728	0.61193
CAGTGCGCAACAACTC-1_2	CPI-1612	5.62621	-0.786979	-5.04078	-0.908519
CAGTGCGCAAGCGACA-1_1	DMSO	6.93284	-3.20495	-3.52367	-2.37569
CAGTGCGGTCTGATTG-1_1	DMSO	3.93532	-3.46447	-1.69897	1.82867
CAGTGCGTCGGTAGGA-1_2	CPI-1612	-2.6179	3.66236	4.43504	-0.573131
CAGTGTACACTCAAGT-1_1	DMSO	4.67066	-3.8941	-1.79008	0.540853
CAGTGTACATAAAGTG-1_2	CPI-1612	-3.02178	1.41282	2.81225	0.00587483
CAGTGTACATTGTGAC-1_2	CPI-1612	-2.9878	0.819332	0.569283	0.838494
CAGTGTAGTTGTCGGC-1_2	CPI-1612	-2.63216	3.03713	2.33469	0.753128
CATAACGAGGGCTCTC-1_2	CPI-1612	-4.78049	1.35769	2.03978	2.01907
CATAACGCAAGACACG-1_2	CPI-1612	4.7998	0.222692	-2.53835	-1.68161
CATAACGTCGCGGCAT-1_2	CPI-1612	5.94924	-0.575889	-4.53633	-2.28786
CATGCCTCATCACAGT-1_2	CPI-1612	-0.935698	2.52055	1.58075	-1.89403
CATGCCTGTATTGTGC-1_2	CPI-1612	-2.44123	1.64938	1.91557	0.62225
CATGCCTGTGTTGGTT-1_2	CPI-1612	-1.32775	2.21014	1.60114	-0.959099
CATGTTTAGAGCTGTG-1_1	DMSO	-6.34586	-2.41969	3.46142	2.21163
CATGTTTAGGCCTCGT-1_1	DMSO	4.15482	-2.39151	-2.39444	0.67585
CATGTTTAGTCCGTGC-1_2	CPI-1612	-3.32095	2.90958	3.62897	0.421762
CATGTTTCAAACGACG-1_2	CPI-1612	-2.94733	4.12809	5.02696	0.532114
CATGTTTCAGGACCTC-1_2	CPI-1612	-2.50582	2.24465	3.73785	-1.03495
CATGTTTGTGCCCTAG-1_2	CPI-1612	-3.15517	1.46826	2.50077	-0.352963
CATGTTTGTGCTGTGC-1_2	CPI-1612	3.41181	-1.21996	-2.50979	1.11892
CATGTTTTCCTGAAAC-1_1	DMSO	6.97603	-2.70632	-4.09563	-1.70763
CATTCATAGCCTGTAT-1_2	CPI-1612	-3.67875	2.21446	3.59958	0.243797
CATTCATGTTACACTG-1_2	CPI-1612	2.58824	-0.765619	-1.91556	0.214385
CATTCATTCACAACAC-1_1	DMSO	5.23682	-3.13751	-4.90288	1.19086
CATTCATTCGTGATAC-1_1	DMSO	-4.75702	-2.4518	2.60849	-0.820766
CATTCCGAGATTCCGT-1_2	CPI-1612	4.78323	-1.15392	-4.22108	-0.851449
CATTCCGGTTACGAAA-1_1	DMSO	4.41129	-3.06875	-3.38461	2.01755
CATTCCGTCCGCGATG-1_2	CPI-1612	-2.71962	1.07175	1.65993	0.280857
CCAATGAAGTTTACGC-1_2	CPI-1612	-4.22384	4.25588	-0.873338	1.84437
CCAATGAGTCTAAGAA-1_1	DMSO	6.04766	-3.60257	-4.59372	-0.0612941
CCAATGAGTGTACGCC-1_2	CPI-1612	-1.82954	0.804888	1.20645	-0.340754
CCAATGATCCTCAAGA-1_2	CPI-1612	-2.30395	1.46754	2.27701	0.0618488
CCACAGGAGTCATCTG-1_2	CPI-1612	-1.0616	3.07032	1.91981	-3.00157
CCACAGGCACACATGT-1_1	DMSO	0.0783422	4.05307	1.99685	-3.57375
CCACAGGCACTCAGCG-1_2	CPI-1612	-3.92509	2.95542	0.251139	0.402544
CCACAGGCAGCTTACA-1_1	DMSO	-6.17141	-2.98651	2.62175	1.05484
CCACAGGGTCAGTGCC-1_2	CPI-1612	-2.37194	3.08385	4.00898	-0.699006
CCACGTTAGAGATTAC-1_2	CPI-1612	-4.87869	1.22508	2.74625	1.51672
CCACGTTCACATTCTT-1_2	CPI-1612	-3.41204	3.45542	0.0960441	1.495
CCACGTTCATCACAAC-1_2	CPI-1612	-2.18752	3.48282	4.24782	-0.577542
CCAGAATAGCTACGTT-1_2	CPI-1612	-4.43336	3.93064	4.81691	1.39
CCAGAATAGGTAGGCT-1_2	CPI-1612	1.68281	2.56569	-0.81632	-3.57675
CCAGAATCATGTGAGG-1_2	CPI-1612	3.81057	-0.45854	-2.65065	-0.0403192
CCAGAATGTCCCGTGA-1_2	CPI-1612	-2.7777	0.957141	3.05106	-2.10578
CCAGAATTCGGTTAGT-1_1	DMSO	-5.27753	-1.33302	2.1552	2.0448
CCAGAATTCTGAAAGA-1_2	CPI-1612	5.34131	0.0668163	-3.6337	-1.99388
CCAGATACACTAGCCG-1_2	CPI-1612	4.82924	-0.638001	-3.86681	-1.34231
CCAGATATCAGGCGCT-1_1	DMSO	-6.75557	-2.16011	4.41618	1.70483
CCATACCAGGCGCTTC-1_1	DMSO	4.78078	-3.74833	-2.30138	1.61968
CCATACCAGTACAGTA-1_1	DMSO	4.83962	-3.24026	-4.16222	1.40914
CCATACCAGTACTCTG-1_2	CPI-1612	-3.82707	4.02104	-0.958819	2.23325
CCATACCCAGAACGAC-1_1	DMSO	6.40221	-2.14032	-5.25102	-1.91867
CCATACCCATTACTTC-1_1	DMSO	-5.23851	-1.78233	2.60682	-0.146804
CCATACCGTAGGGTCA-1_1	DMSO	5.35187	-3.14064	-4.44087	0.800537
CCATACCGTATCACAC-1_2	CPI-1612	-4.49619	2.11379	3.1274	1.6235
CCATACCGTCAGACGA-1_2	CPI-1612	-2.87065	2.41477	3.56177	-1.71517
CCCACATAGTGATAAC-1_2	CPI-1612	-2.45045	4.12864	5.19393	-0.0315442
CCCACATGTAACGGAC-1_1	DMSO	-5.65624	-1.6519	1.75766	-0.281467
CCCACATTCTCCCTTT-1_1	DMSO	5.04025	-4.9191	-2.08941	-0.131366
CCCAGAGCATATACGC-1_1	DMSO	-5.93212	-2.36115	3.6391	0.549844
CCCAGAGTCGCTTCAC-1_1	DMSO	5.56046	-3.63988	-4.91124	0.423121
CCCGTTAAGTCAACTC-1_1	DMSO	2.097	1.76072	-4.22405	-2.39802
CCCGTTACATACTGCA-1_1	DMSO	6.62043	-3.73023	-2.83475	-1.83342
CCCGTTAGTTTCTCTA-1_2	CPI-1612	3.0567	-0.113877	-2.26572	-0.248611
CCCTAACAGGTTAACA-1_2	CPI-1612	-5.14806	2.08856	2.79721	2.32416
CCCTAACCATCCCAAA-1_2	CPI-1612	-3.28693	1.26229	1.83033	0.495096
CCCTAACTCGCACCTT-1_1	DMSO	5.19441	-4.05615	-2.92642	0.82852
CCCTAACTCTTTATCG-1_2	CPI-1612	-2.84639	2.18326	4.72932	0.250949
CCCTAGTAGTGCTAGG-1_2	CPI-1612	5.38071	0.159443	-3.39756	-2.24603
CCCTAGTCAATGTGTC-1_2	CPI-1612	-3.14744	2.34352	3.74646	-0.309103
CCCTAGTCAGGTGTGA-1_1	DMSO	6.55418	-2.50638	-5.27746	-1.77185
CCCTCTCAGCTGCTCG-1_2	CPI-1612	3.0736	-2.61389	-2.60953	3.08823
CCCTCTCAGTGTCCCG-1_2	CPI-1612	-4.42225	2.19201	3.21271	1.42818
CCCTCTCGTAGCTGTT-1_2	CPI-1612	-3.66835	2.04376	3.16048	0.955529
CCCTCTCTCCTAAAGC-1_1	DMSO	-6.4015	-2.66259	3.96919	1.2897
CCCTCTCTCTGAAAGA-1_2	CPI-1612	-1.7764	1.59377	1.58076	-0.581976
CCCTGATAGAGCCTGA-1_2	CPI-1612	3.5706	-0.537055	-4.34205	0.26667
CCCTGATTCGCACAAT-1_1	DMSO	4.27018	-2.70232	-3.03383	1.54469
CCCTGATTCGGATGTT-1_2	CPI-1612	5.25249	0.332181	-3.47371	-2.21377
CCGAAGCAGCCATCAT-1_2	CPI-1612	-1.77644	0.314241	-0.916794	0.232604
CCGAAGCCATAGCCAT-1_2	CPI-1612	1.65986	2.62392	-0.730763	-3.54292
CCGAAGCTCAGTAGTC-1_2	CPI-1612	-4.48018	3.19088	3.49435	1.50085
CCGAAGCTCCTAAGTG-1_2	CPI-1612	3.63924	-1.73015	-4.8307	1.07151
CCGAAGCTCGGTAGGA-1_1	DMSO	-5.51394	-2.31214	2.9049	-0.49492
CCGCATTCACCGAAAG-1_2	CPI-1612	-3.75455	1.88137	2.83482	0.770272
CCGCATTCATAGCCAT-1_2	CPI-1612	1.60308	2.60634	-0.673676	-3.42604
CCGTACTAGGCAAGCT-1_2	CPI-1612	5.03098	-0.218982	-4.19848	-1.94464
CCGTACTAGGGAAGCG-1_1	DMSO	3.81013	-3.59681	-2.24577	2.5851
CCGTACTAGTCGAGCA-1_2	CPI-1612	4.31025	-1.25434	-3.30021	0.698191
CCGTACTAGTTCTCCC-1_2	CPI-1612	5.75966	-0.414987	-4.3705	-2.19547
CCGTACTCATAGAATG-1_2	CPI-1612	-2.9455	0.342423	1.70115	0.273594
CCGTAGGGTAGTGATA-1_2	CPI-1612	-3.47948	4.17701	5.16031	0.558895
CCGTAGGGTGATGCGA-1_1	DMSO	-5.97176	-2.74322	3.48603	0.421235
CCGTGAGCATGCGACC-1_1	DMSO	-5.04794	-2.42365	1.76377	-0.41827
CCGTGAGGTAGAATAC-1_1	DMSO	-5.02102	-2.18384	1.35983	-1.14518
CCGTGAGGTCCGAGCT-1_1	DMSO	1.66099	2.56349	-0.616376	-3.63233
CCGTGAGGTGCGACCT-1_1	DMSO	-5.37181	-2.16449	2.34512	-1.07246
CCGTGAGGTGTCTACA-1_2	CPI-1612	-2.35686	0.350566	0.395103	-0.961221
CCGTGAGTCCTCATTA-1_2	CPI-1612	-1.47438	1.8991	0.527766	-0.318613
CCTAAAGAGAGTTTGA-1_2	CPI-1612	-5.16166	2.40255	3.2746	1.97469
CCTAAAGGTAAACGAT-1_2	CPI-1612	5.14869	-0.519802	-3.65471	-1.72897
CCTATTAAGTCGAGCA-1_2	CPI-1612	-1.87657	1.94209	1.7779	-0.491779
CCTCCCTAGTTATGAG-1_2	CPI-1612	-3.06225	3.31232	4.66439	0.184059
CCTCCCTCAAAGCTGG-1_2	CPI-1612	-2.25928	1.91138	2.27306	-0.605614
CCTCCCTCATTGCACA-1_2	CPI-1612	-4.6428	1.47406	2.38353	1.97135
CCTCCCTGTGGTACTT-1_1	DMSO	-5.57283	-2.13481	2.35129	1.98375
CCTCCCTGTTCCGCGA-1_2	CPI-1612	-2.39968	1.34522	1.17886	-1.07166
CCTCCCTTCTTGTACT-1_2	CPI-1612	5.24273	-0.897948	-5.09432	-1.18656
CCTGCTACATCGCTAA-1_1	DMSO	-0.783715	3.77444	2.95617	-2.19307
CCTGCTACATCTGCAA-1_1	DMSO	-6.58863	-1.87194	5.11257	-0.117835
CCTGGGAAGAGGAATG-1_2	CPI-1612	-4.1031	3.84621	4.64057	1.06545
CCTGGGAGTAATGTAG-1_1	DMSO	1.76862	2.44791	-0.883878	-3.5029
CCTGGGAGTCAATACC-1_1	DMSO	-5.56971	-1.13903	3.49964	-1.82732
CCTGGGAGTCGATAGG-1_2	CPI-1612	4.72619	-0.776269	-4.0577	-1.00059
CCTGGGATCGATGTAC-1_2	CPI-1612	5.44178	-1.36608	-5.36282	-0.502477
CCTTAATAGAATAGTC-1_1	DMSO	6.29921	-3.10637	-5.36728	-1.01361
CCTTAATCAATGAAAC-1_2	CPI-1612	-1.43642	1.80774	1.07752	-0.711902
CCTTAATGTAGCAGGT-1_2	CPI-1612	-0.399153	2.89002	1.49131	-2.86369
CCTTGCACAGGTAACG-1_2	CPI-1612	-2.8542	1.25395	1.51778	-0.272234
CGAGTTAAGTCAGCCC-1_2	CPI-1612	-4.25653	1.97738	3.16352	1.61316
CGAGTTACATCCCAAA-1_2	CPI-1612	-4.36279	3.85388	4.58104	1.52093
CGAGTTACATTATGGC-1_2	CPI-1612	-2.40471	1.23681	1.77906	0.443397
CGAGTTACATTGCACA-1_2	CPI-1612	2.4429	-1.35297	-4.67186	0.417301
CGAGTTAGTATCCTTT-1_2	CPI-1612	-2.61868	0.852998	0.447246	0.568337
CGAGTTAGTGAGGGTT-1_2	CPI-1612	3.44578	-0.212538	-3.88088	0.0857083
CGAGTTAGTGGACCAA-1_2	CPI-1612	2.89757	-0.70326	-3.11337	0.385273
CGAGTTATCAACTTGG-1_2	CPI-1612	0.361715	3.61516	2.00568	-3.75922
CGAGTTATCATTCATC-1_2	CPI-1612	-3.20724	2.31654	3.29294	-1.6717
CGAGTTATCGTATAGC-1_1	DMSO	-5.48131	-2.35631	2.67598	0.441242
CGATGATAGGGAGTTC-1_2	CPI-1612	2.82827	-2.54245	-2.45949	2.89504
CGATGATAGTGAGCTG-1_2	CPI-1612	-4.50454	1.22053	2.49196	1.46956
CGCAATAAGAGCTCCC-1_2	CPI-1612	4.13753	-1.50232	-3.97152	1.67833
CGCAATACACCGTTGG-1_2	CPI-1612	-4.0688	3.28246	4.00805	1.29828
CGCAATACACCTGGTG-1_2	CPI-1612	-4.63375	3.81284	4.04364	1.81334
CGCAATACAGTAACCT-1_2	CPI-1612	-1.32289	2.0761	1.70957	0.0651221
CGCAATACATGTGGGA-1_1	DMSO	5.02485	-4.0631	-2.47569	0.147162
CGCACAGAGTACCTCA-1_2	CPI-1612	5.56225	0.079148	-3.88077	-2.2575
CGCACAGGTATCCTTT-1_2	CPI-1612	1.63332	2.74898	-0.798343	-3.48548
CGCACAGGTATTCTCT-1_2	CPI-1612	3.80454	-1.64537	-3.31802	1.18388
CGCACAGGTTACTACG-1_1	DMSO	-5.45672	-2.87805	2.84838	-0.445593
CGCACAGTCGTAGCGC-1_2	CPI-1612	4.63559	-1.0445	-2.89875	1.60869
CGCAGGTAGAATACTG-1_2	CPI-1612	-5.00564	2.99851	3.83756	1.89485
CGCAGGTAGAGGCGGA-1_2	CPI-1612	-3.26606	1.33965	1.72519	0.245268
CGCAGGTAGTACCCAT-1_2	CPI-1612	-3.23088	2.15535	-1.22567	0.861792
CGCAGGTCAGGCAAGT-1_1	DMSO	-6.55701	-2.1675	4.45583	1.01919
CGCAGGTCAGGTAACG-1_2	CPI-1612	-3.52558	4.37724	5.30253	0.778341
CGCAGGTGTCATTGGT-1_2	CPI-1612	5.15796	0.124448	-3.24922	-1.9944
CGCGCAACACCACCAG-1_2	CPI-1612	4.10005	-1.05525	-2.94001	0.928563
CGCGCAATCAGTGTGT-1_2	CPI-1612	-1.03668	2.26436	1.278	-1.39531
CGCGCAATCGCTATTT-1_2	CPI-1612	4.12826	-1.09355	-4.50186	0.258835
CGCGCAATCGGTCGAC-1_2	CPI-1612	-3.07475	0.574448	1.27707	0.574028
CGCTAGGAGAGGTCCA-1_1	DMSO	-5.66908	-1.84337	2.93283	-1.13486
CGCTAGGGTGAGGTCA-1_2	CPI-1612	5.90842	-1.09291	-5.42305	-1.34973
CGCTAGGGTTAGGCTT-1_2	CPI-1612	4.39415	0.181481	-2.56391	-1.11121
CGCTAGGGTTCCAATG-1_1	DMSO	7.07828	-3.15702	-3.57121	-2.33277
CGCTATCCACCTGGTG-1_2	CPI-1612	-3.04388	3.3576	-0.304551	1.21374
CGCTATCCATCACAGT-1_2	CPI-1612	-3.45963	1.18515	0.194325	0.73233
CGCTATCGTATGAAGT-1_2	CPI-1612	-4.77047	1.78183	2.87172	1.38732
CGCTATCGTGAGCTAG-1_2	CPI-1612	-1.23623	2.64817	1.68912	-1.36308
CGCTATCTCAGTGTGT-1_1	DMSO	4.86743	-3.16598	-3.43331	1.0614
CGCTGGAAGCATACCT-1_1	DMSO	-6.22717	-3.00688	3.7629	1.92138
CGCTGGAAGCATTCCA-1_2	CPI-1612	5.27087	0.202458	-3.32256	-2.21751
CGCTGGACAGAAGTGC-1_1	DMSO	6.97024	-2.83292	-3.77265	-2.43671
CGCTGGACATCGAGTT-1_2	CPI-1612	-2.68725	2.60732	2.54153	-1.40207
CGCTGGATCAGGTCTA-1_2	CPI-1612	-1.53378	2.41459	0.365937	-0.0685788
CGCTGGATCCGGACTG-1_2	CPI-1612	-1.44185	2.65676	1.71255	-1.26648
CGCTGGATCTTGTACT-1_2	CPI-1612	-3.75877	4.39245	-0.785644	2.17143
CGGACCACACTAGCCG-1_2	CPI-1612	3.50556	0.426969	-3.48547	0.701642
CGGACCACATTTGGCA-1_1	DMSO	4.77132	-2.8903	-4.52499	1.60768
CGGACCATCTGGCGCA-1_2	CPI-1612	4.30936	-1.01178	-3.98751	-1.01138
CGGACTGAGACTTGAA-1_1	DMSO	6.33545	-2.38111	-4.41988	-2.18161
CGGACTGAGTGTTCCA-1_2	CPI-1612	5.09455	-1.92854	-3.56619	1.59679
CGGACTGCAACAACTC-1_2	CPI-1612	3.19465	-1.71	-4.57116	1.30483
CGGACTGTCCGTACGG-1_2	CPI-1612	4.36765	-1.51818	-5.2535	0.520849
CGGACTGTCTGGCACG-1_2	CPI-1612	-3.36707	1.56045	3.03631	-1.41583
CGGTGCAAGGCACCTC-1_2	CPI-1612	2.95848	-2.20515	-2.53433	2.59808
CGGTGCACAAATGCTC-1_2	CPI-1612	-2.21798	0.597409	2.68346	-0.286374
CGGTGCAGTGGTGGTA-1_1	DMSO	4.3742	-3.48186	-2.60622	1.31246
CGGTGCATCGCTAGTA-1_1	DMSO	-4.35065	0.927922	1.3709	1.57238
CGGTGCATCTTGTCGC-1_2	CPI-1612	-3.7049	4.10729	4.62175	1.17112
CGTAAACAGGAGTACC-1_2	CPI-1612	4.20232	0.246289	-3.03458	-0.48096
CGTAAACGTCAGAAGC-1_2	CPI-1612	-3.77267	2.29502	3.25743	0.452747
CGTAAACGTCGATAGG-1_2	CPI-1612	0.0768187	2.54744	0.0928722	-3.0206
CGTAAACGTTAACTCG-1_1	DMSO	-6.68648	-2.57729	5.3519	0.582226
CGTACAAAGTCATCTG-1_2	CPI-1612	2.9029	-2.96413	-2.35619	3.07651
CGTACAAGTTGGCTTA-1_2	CPI-1612	-1.43994	0.962376	1.50435	-0.142873
CGTACAAGTTTCGACA-1_2	CPI-1612	-1.55118	2.76048	2.16284	-1.67638
CGTACAATCCAAGAGG-1_1	DMSO	5.7654	-2.83975	-5.43355	-0.588891
CGTACAATCGATGCAT-1_2	CPI-1612	-2.01004	3.21409	-1.51009	0.902496
CGTGGCAAGGCGTCCT-1_2	CPI-1612	3.43928	-0.626205	-4.39099	0.571209
CGTGGCACAAGAAACT-1_2	CPI-1612	5.32796	-1.54268	-5.38475	-1.68833
CGTGGCAGTTCCGCGA-1_2	CPI-1612	-4.75515	2.56128	1.60391	1.66696
CGTGGCATCACTAGGT-1_2	CPI-1612	-1.70798	3.06328	0.796507	-0.974512
CGTGGCATCCAGGTAT-1_2	CPI-1612	0.284678	3.32876	1.72156	-3.4235
CGTGGCATCTCTGCGT-1_1	DMSO	6.18954	-3.19138	-3.47318	-1.68502
CGTGGCATCTGTCGGG-1_2	CPI-1612	-5.03565	1.6149	2.36817	2.21826
CGTTCCAAGACCCATT-1_1	DMSO	5.33255	-3.87487	-3.63839	0.0646026
CGTTCCAAGATATGAC-1_2	CPI-1612	-4.88316	2.82552	3.65347	1.99263
CGTTCCAAGTTCTCCC-1_2	CPI-1612	-2.06275	2.05026	2.43022	-0.119068
CGTTCCACAAATAGTG-1_2	CPI-1612	-2.2807	0.291243	0.288346	-0.941435
CTAACTTAGTTCTCCC-1_2	CPI-1612	-4.69887	3.0398	4.10023	1.53314
CTAACTTGTTACGCTA-1_1	DMSO	6.7147	-3.46105	-3.26374	-2.09601
CTAACTTTCTGTTTAC-1_2	CPI-1612	-2.22748	1.8511	2.36664	-1.30106
CTACAGAAGATTGACA-1_2	CPI-1612	-2.45495	2.55515	3.31722	-0.880278
CTACAGAAGGTTTCTG-1_2	CPI-1612	3.72309	0.1321	-3.20614	-0.144203
CTACAGACACGGTGTC-1_1	DMSO	6.48555	-3.56675	-2.97537	-1.82325
CTACAGAGTACAAGCG-1_2	CPI-1612	-4.94663	1.86123	2.26045	2.23576
CTACTTAAGACAGTGC-1_1	DMSO	4.97081	-3.75819	-4.41711	0.683486
CTACTTAAGGTGTCGA-1_2	CPI-1612	-2.83521	3.68757	4.81047	-0.180237
CTACTTACAAACGTTC-1_2	CPI-1612	2.46441	-0.767217	-2.15124	0.236372
CTACTTACAATTCAGC-1_2	CPI-1612	3.33909	-2.92887	-2.41951	2.66255
CTACTTAGTAGGGTTG-1_2	CPI-1612	-3.9836	1.34885	2.64764	0.928573
CTACTTAGTCCGTAGC-1_2	CPI-1612	-4.56609	3.05485	3.5752	1.44063
CTACTTATCGATCTTT-1_2	CPI-1612	4.74609	-0.594744	-3.55763	-1.17125
CTAGCGGAGAGTGGAA-1_1	DMSO	-1.24011	3.53551	3.48402	-1.86058
CTAGCGGGTGCGTAGA-1_2	CPI-1612	-5.05594	2.52983	3.27807	1.79919
CTAGGATAGCCGCAAA-1_1	DMSO	1.66947	2.649	-0.813585	-3.53931
CTAGGATGTTTGCGAT-1_2	CPI-1612	-3.08614	3.00915	3.94592	-0.0552159
CTAGGGCCAAGGGTAC-1_2	CPI-1612	6.03473	-0.490333	-4.43743	-2.26467
CTAGGGCCAATGTGCT-1_2	CPI-1612	2.53681	-1.56979	-2.27743	0.666483
CTAGGGCCAGGGCTTC-1_2	CPI-1612	-4.9086	1.36725	2.6655	1.92486
CTAGGGCGTACCTATG-1_1	DMSO	4.75567	-4.56141	-1.71291	0.784373
CTAGGGCGTCAGGTGA-1_1	DMSO	-5.04407	-2.63803	1.50892	-0.766876
CTCAACCCATTCTCGC-1_2	CPI-1612	-3.98995	1.28527	2.1805	0.976791
CTCAACCGTAGCCATT-1_2	CPI-1612	-4.04819	0.859754	2.09046	1.83705
CTCAACCGTAGGTCTT-1_2	CPI-1612	5.00115	-0.540974	-2.15688	-1.00153
CTCAACCGTGGAAGCT-1_1	DMSO	6.32774	-2.83818	-4.23291	-0.883847
CTCACCAAGTCAGGAC-1_2	CPI-1612	-4.11809	1.49019	2.42347	1.33148
CTCACCAAGTTAGAGT-1_2	CPI-1612	2.97169	-1.38183	-4.36424	0.928955
CTCACCAGTTTGCATG-1_2	CPI-1612	5.88463	-0.717925	-4.73628	-1.62542
CTCACCATCGTGTGCG-1_1	DMSO	6.17745	-2.68129	-4.05533	-2.12102
CTCACCATCTATTGTC-1_1	DMSO	1.72643	2.4197	-0.872102	-3.57941
CTCACCATCTGACATG-1_2	CPI-1612	-3.72924	2.78144	4.07056	-0.956733
CTCAGAACATTGCACA-1_2	CPI-1612	-2.52739	1.40737	2.49756	-0.874586
CTCAGAAGTATTCTTC-1_1	DMSO	-5.50177	-1.85846	1.23284	-1.18286
CTCAGAAGTTTAGACC-1_1	DMSO	5.64014	-4.03924	-4.31523	0.0806684
CTCAGCTAGATTAGAC-1_2	CPI-1612	-2.8789	4.42033	5.24624	-0.0084186
CTCAGCTCACAGCTTA-1_2	CPI-1612	5.73258	-1.1737	-5.46054	-1.3927
CTCAGCTTCTTCCACG-1_2	CPI-1612	-1.41363	2.19937	1.93031	-1.50896
CTCATGCAGATGTTGA-1_2	CPI-1612	-4.31243	3.4361	4.11894	1.36097
CTCATGCGTAGTATCC-1_2	CPI-1612	-3.13755	2.97188	3.89079	0.71983
CTCATGCGTCTCGGGT-1_2	CPI-1612	-4.25943	4.24234	5.0693	1.41912
CTCATGCGTCTGGTCG-1_2	CPI-1612	-4.46648	2.44792	1.58457	0.998954
CTCCCAAAGATTAGAC-1_2	CPI-1612	-3.67426	4.13197	-0.104219	1.40003
CTCGCTACATCAACTG-1_2	CPI-1612	4.23659	0.188456	-2.12384	-0.794512
CTCGCTACATGGTAAA-1_2	CPI-1612	-4.32247	2.15404	1.1515	1.30453
CTCGCTAGTAGACACG-1_1	DMSO	5.22447	-3.22886	-4.23791	0.94092
CTCGCTAGTCAGTGCC-1_1	DMSO	-2.95237	-0.222975	1.71388	-0.93909
CTCGCTATCTCTGTTA-1_2	CPI-1612	-3.04774	2.16955	3.40014	-1.54162
CTCTACGAGACAACGC-1_2	CPI-1612	3.47725	0.31208	-3.55749	-0.220797
CTCTACGCACCACAGC-1_2	CPI-1612	-2.27643	0.943818	0.891989	-0.0405133
CTCTACGCAGAACGAC-1_1	DMSO	3.67043	-3.48819	-1.29609	2.48227
CTCTACGTCACAAGCT-1_2	CPI-1612	-4.02063	3.74766	-0.512287	2.12114
CTCTACGTCTCTGCGT-1_2	CPI-1612	4.6822	-0.211022	-2.88925	-1.43482
CTCTACGTCTGATCTT-1_1	DMSO	4.97493	-3.17706	-4.46068	1.24975
CTCTAGCAGCTACGCC-1_2	CPI-1612	3.03878	-1.32247	-2.06377	1.00277
CTCTAGCCAAGCGAAC-1_2	CPI-1612	4.25995	-1.08065	-5.10837	0.710229
CTCTAGCGTCAGTGTT-1_2	CPI-1612	-2.82812	1.47071	2.59698	-1.21131
CTCTAGCTCCATCTAT-1_2	CPI-1612	4.15924	-0.977285	-1.82075	0.827641
CTCTAGCTCGGGATCC-1_1	DMSO	4.90208	-3.28328	-4.47226	1.26643
CTCTCAGAGACTAATG-1_2	CPI-1612	4.02536	-1.56729	-3.3926	1.72505
CTCTCAGCATTCGTCC-1_2	CPI-1612	5.1363	-0.0220542	-3.72855	-1.95166
CTCTCAGGTGAAACAT-1_1	DMSO	5.7513	-4.5157	-2.46407	-1.17237
CTCTCAGTCAAATGGA-1_2	CPI-1612	-1.98956	3.9937	3.54216	-2.55135
CTCTCGAAGAAATTCG-1_1	DMSO	-4.80558	-2.36853	1.75592	-0.660259
CTCTCGAAGAACGTTA-1_1	DMSO	3.58884	-3.77134	-1.69843	1.46244
CTCTCGAAGAGGAATG-1_2	CPI-1612	4.90149	-1.69377	-4.41213	-1.58557
CTCTCGACATCCCAAA-1_2	CPI-1612	-3.56758	3.64878	4.68444	0.682262
CTCTCGAGTACTATGC-1_2	CPI-1612	-2.49969	2.16239	0.860025	-0.162562
CTCTCGATCAAGAGAT-1_2	CPI-1612	-3.26508	3.21075	3.36504	0.30138
CTCTCGATCGCATACA-1_2	CPI-1612	-1.66672	3.79095	3.44002	-2.73859
CTGAATGAGGCACTAG-1_2	CPI-1612	-3.44013	0.555955	1.5375	0.996582
CTGAATGCACACACCG-1_1	DMSO	6.40266	-3.6609	-2.90289	-1.27318
CTGAATGCACGTTAGT-1_2	CPI-1612	-1.8677	2.49466	1.51812	-0.663974
CTGAATGTCGAGAAGC-1_2	CPI-1612	-3.76388	2.80428	2.74338	0.780496
CTGCGTTGTCGTCGCA-1_1	DMSO	-5.96934	-1.77926	2.16634	1.97918
CTGCTCAAGCCATCAT-1_2	CPI-1612	-3.60463	1.98239	3.3637	0.412281
CTGCTCAAGTGGACGT-1_1	DMSO	1.65489	2.4758	-0.649107	-3.46512
CTGCTCAGTGCCCTAG-1_2	CPI-1612	-1.45598	1.18485	1.06521	-0.290174
CTGCTCATCCAGGTAT-1_2	CPI-1612	4.23609	-0.569608	-2.42603	0.52776
CTGCTCATCGTCCCAT-1_2	CPI-1612	-2.40848	3.84738	4.63884	-0.637909
CTGGCAGAGGCAAGGG-1_2	CPI-1612	-4.10071	0.831563	1.6952	1.60081
CTGGCAGTCATTCGGA-1_1	DMSO	3.78105	-4.05411	-1.43391	1.39398
CTGGCAGTCCGATTGA-1_2	CPI-1612	-2.35988	2.94421	3.32128	-0.752229
CTGGGACAGTGTCGCC-1_2	CPI-1612	-3.07597	4.40215	5.14645	0.37907
CTGGGACGTTGGGAAC-1_2	CPI-1612	-3.90674	2.48816	3.6136	0.0388097
CTGGGACTCATTCTCA-1_1	DMSO	5.48481	-4.50076	-1.5914	-0.144332
CTGTATTGTCCAAGAG-1_2	CPI-1612	-5.0928	1.93194	2.31105	2.31862
CTGTATTGTCCCGTGA-1_2	CPI-1612	3.67127	-0.611388	-3.85984	0.687848
CTGTATTTCTATACCT-1_2	CPI-1612	-3.48672	3.77373	4.80811	0.436924
CTGTTCGTCCTGTAGA-1_1	DMSO	-6.76601	-2.11345	5.13732	0.554923
CTTAATCAGCGGACAT-1_2	CPI-1612	-4.57971	3.85993	4.83219	1.35262
CTTAATCAGCGTATCT-1_2	CPI-1612	-4.2156	2.85036	3.36545	1.27558
CTTAATCCAGAACAGC-1_2	CPI-1612	1.78816	2.64799	-0.844855	-3.54223
CTTCCAGAGTCACACT-1_1	DMSO	-5.69613	-1.56471	2.50193	1.6242
CTTCCAGGTCCGTGCA-1_1	DMSO	-5.72914	-2.85782	2.04819	-2.05685
CTTCCAGGTGGAAAGA-1_1	DMSO	-5.25151	-3.05307	1.8259	0.162449
CTTCCAGTCGGATAGG-1_2	CPI-1612	-2.49167	0.922993	0.848561	-0.0449381
CTTCTAAAGGTGTCGA-1_2	CPI-1612	-2.50956	4.12219	4.97614	-0.206195
CTTCTAACACATATCG-1_2	CPI-1612	-2.85494	0.936346	1.64754	-0.101018
CTTCTAAGTAGTGATA-1_2	CPI-1612	3.04006	-1.17042	-3.6673	0.913439
CTTCTAATCCATTGAG-1_2	CPI-1612	-3.41837	4.27338	4.65081	0.68272
CTTCTAATCTAGCAAC-1_1	DMSO	6.26331	-2.69332	-4.71768	-2.43584
CTTGAAGAGAGGAACA-1_1	DMSO	0.295472	3.97704	1.98995	-3.66397
CTTGAAGAGAGTTTGA-1_1	DMSO	-6.16747	-1.44061	2.26475	2.05683
CTTGAAGTCAATTGGC-1_1	DMSO	-6.05664	-2.08088	3.38868	0.00233122
CTTGCCACATTTGTTC-1_2	CPI-1612	4.79127	-0.0246971	-2.65826	-1.63952
CTTGCTGTCTATCCTA-1_1	DMSO	-6.0629	-2.33833	3.1555	1.57435
CTTGTCGCAGGAGCAT-1_1	DMSO	-7.03531	-2.18236	5.2721	0.952207
CTTGTCGCATCAACTG-1_1	DMSO	4.61754	-4.52276	-2.04228	0.918526
CTTGTCGGTGCCAAGA-1_2	CPI-1612	3.37125	-2.39878	-2.27837	2.64832
CTTTGCGGTGTGACCC-1_2	CPI-1612	3.98802	-0.624495	-1.94041	-0.501711
CTTTGCGGTTGCAGCC-1_1	DMSO	-5.32484	-2.72404	1.90482	1.01869
CTTTGCGTCCTTCGAC-1_2	CPI-1612	-1.44307	1.08683	1.35441	-0.252595
CTTTGCGTCGACCCGA-1_2	CPI-1612	-2.77425	3.37204	4.61951	-0.582315
GAAACAAAGGCAGTGT-1_2	CPI-1612	-2.59889	1.96155	2.79137	-0.238002
GAAACAAGTGTTGTTG-1_1	DMSO	6.48536	-2.14038	-4.7773	-1.97769
GAAACAAGTTTGCCAA-1_1	DMSO	4.57043	-2.98824	-3.58496	1.97778
GAAAGTAAGGCTTAAA-1_1	DMSO	-6.22054	-2.38398	4.469	0.0441055
GAAAGTATCCCACTAC-1_2	CPI-1612	-4.32801	2.31605	2.29329	1.11956
GAAAGTATCCTGGAAT-1_2	CPI-1612	-1.56344	0.727267	1.60085	-0.07653
GAAATGAAGTCTCCAA-1_2	CPI-1612	-2.40483	1.99501	2.49684	-0.840703
GAAATGAAGTTCAGGG-1_1	DMSO	-6.70118	-2.64617	4.89887	1.00015
GAAATGACACTGTTAG-1_2	CPI-1612	-1.51361	1.13362	1.84942	-0.383028
GAAATGAGTAACGTAA-1_2	CPI-1612	4.75302	-0.0243914	-2.89996	-1.48447
GAACCGCCATTACCTT-1_2	CPI-1612	3.45746	-0.528566	-3.83443	0.145481
GAACCTAAGAAATCTG-1_2	CPI-1612	2.93556	-0.357218	-2.17825	-0.0531164
GAACCTAGTACAAGCG-1_2	CPI-1612	0.323006	3.66594	1.90005	-3.471
GAACCTAGTGGTACTT-1_1	DMSO	3.82467	-3.60875	-2.4064	2.72946
GAACCTAGTTGTGAGG-1_1	DMSO	1.54842	2.54614	-0.837132	-3.47312
GAACCTATCCAAGTCA-1_2	CPI-1612	-2.41413	0.310709	0.351261	-0.654458
GAACGTTAGTGAGCTG-1_1	DMSO	6.2066	-2.70168	-5.19828	-1.2579
GAACGTTCAAGTCTCA-1_2	CPI-1612	-2.48248	1.55928	2.39257	-0.515972
GAACGTTGTGTACGCC-1_2	CPI-1612	-4.45002	3.57624	4.00353	1.4698
GAACGTTTCACATTCT-1_1	DMSO	5.76692	-4.58316	-2.60259	-1.25195
GAACGTTTCAGTGGTT-1_2	CPI-1612	-3.17444	3.12782	4.21461	0.192697
GAACGTTTCCGTACGG-1_2	CPI-1612	-1.83443	1.75483	-0.0927891	-0.685322
GAACGTTTCCGTCAAA-1_1	DMSO	-4.91378	-2.34816	1.676	-0.325894
GAACGTTTCCGTTAGA-1_1	DMSO	4.57347	-4.58747	-1.52454	0.348808
GAACGTTTCTCGACCT-1_2	CPI-1612	-3.56932	1.62849	2.30607	1.12423
GAACTTGAGACGCCAA-1_2	CPI-1612	-3.20028	0.927744	2.0541	0.621275
GAACTTGCAAGCAGGT-1_2	CPI-1612	5.87614	-1.08218	-5.03157	-1.83286
GAACTTGCACTCGTGG-1_2	CPI-1612	-2.98001	2.92434	0.18295	1.11472
GAACTTGCAGTAAGAT-1_2	CPI-1612	4.55038	-1.47785	-5.36112	0.243467
GAACTTGGTGAGGTCA-1_2	CPI-1612	-3.52242	2.13117	2.76756	0.222647
GAACTTGGTGTCGTGC-1_2	CPI-1612	5.12854	-1.12768	-4.40185	-1.58454
GAACTTGGTTAAGGGC-1_1	DMSO	-4.09566	1.82625	1.4711	1.42326
GAACTTGTCCAAGTCA-1_2	CPI-1612	-1.97815	3.46087	3.1068	-2.68433
GAAGAGCAGCCCATTA-1_2	CPI-1612	2.82316	-0.559154	-2.8658	0.0775253
GAAGAGCCAACCTCTC-1_2	CPI-1612	3.66605	-1.47758	-3.34084	0.699214
GAAGAGCCACCACGAC-1_2	CPI-1612	-2.47631	2.59502	3.5856	-0.664416
GAAGAGCCAGAACTTC-1_2	CPI-1612	5.77554	-1.14126	-5.44166	-1.09478
GAAGAGCGTCTCTGGG-1_1	DMSO	4.5127	-4.3835	-2.11646	1.25832
GAAGAGCTCAGAGTGG-1_1	DMSO	4.65763	-4.16341	-2.49881	0.923436
GAAGAGCTCGATAGTC-1_2	CPI-1612	5.29042	-0.57564	-4.15317	-1.72857
GAAGTCTAGAGGCGGA-1_2	CPI-1612	3.79063	-1.43805	-2.72344	1.75163
GAAGTCTAGTGCTGAG-1_2	CPI-1612	-2.72172	0.34928	0.692786	-0.602554
GAAGTCTTCACCCTTG-1_2	CPI-1612	-4.97124	1.36076	1.9363	2.21877
GAAGTCTTCCCTACCA-1_1	DMSO	-1.10583	3.71388	3.48275	-2.35191
GAAGTCTTCGGGAAAC-1_2	CPI-1612	3.24224	-1.41459	-4.3323	0.620297
GAAGTGGGTGACAAGC-1_1	DMSO	6.26026	-4.14626	-3.2607	-1.8354
GAAGTGGGTGCAAGCA-1_1	DMSO	3.7023	-3.25927	-2.60497	2.56202
GAAGTGGGTGGACTGA-1_2	CPI-1612	-3.14842	2.40903	3.74302	0.24901
GAATCTGCATACTGCA-1_1	DMSO	-5.46346	-2.01569	2.21509	-1.03043
GAATCTGTCACGTCAA-1_2	CPI-1612	-2.08858	3.21611	2.25837	0.197234
GAATCTGTCGGAAAGC-1_2	CPI-1612	-3.24792	4.3168	5.1015	0.404147
GAATCTGTCTCGGCGA-1_1	DMSO	-4.96716	-1.96929	2.71332	-0.909821
GACCAATAGTCGTGAG-1_2	CPI-1612	-2.03854	2.50992	1.76636	-0.555659
GACCAATCAAAGCTGG-1_2	CPI-1612	-1.89634	3.22204	3.01212	-0.966259
GACCAATGTAATGCAA-1_2	CPI-1612	-3.39868	2.32475	3.32687	0.188247
GACCAATGTACTATGC-1_2	CPI-1612	-3.8706	0.792698	1.78732	1.4478
GACCAATGTCATTGGT-1_1	DMSO	-4.51978	0.765165	2.69189	1.26709
GACCAATTCTAAACGC-1_1	DMSO	-6.13881	-1.87426	4.88316	-0.169306
GACCGACAGGCAAGGG-1_1	DMSO	-6.10578	-1.7753	3.39696	0.698537
GACCGACCAACGTACT-1_2	CPI-1612	-3.24361	2.56947	3.33982	0.147985
GACCGACCAGGTCTGC-1_2	CPI-1612	-2.1432	1.83118	2.50437	-1.18244
GACCTTCAGCAGGAGG-1_1	DMSO	4.87079	-3.02502	-4.44704	0.873429
GACCTTCAGTTACACC-1_1	DMSO	-6.67103	-2.37591	4.99002	0.611242
GACCTTCCACCGATCG-1_1	DMSO	0.240554	4.09097	1.85115	-3.2606
GACCTTCGTATCCCTC-1_2	CPI-1612	4.36918	-0.51266	-3.12694	-1.23439
GACCTTCTCGATATGC-1_2	CPI-1612	3.80905	-1.44918	-3.92577	1.54342
GACTAACAGATCTCAC-1_2	CPI-1612	-1.89011	4.07165	3.51913	-2.69655
GACTAACAGATTACGA-1_1	DMSO	5.44949	-2.6916	-4.85184	-0.124262
GACTAACAGTACAGAT-1_2	CPI-1612	-3.50264	3.13478	3.69057	-1.21367
GACTAACCAAGCGTCC-1_2	CPI-1612	-2.19851	1.84701	2.42488	-0.997367
GACTAACTCATCGCTC-1_1	DMSO	2.99547	-3.12901	-2.32012	3.00509
GACTAGTAGCGCCTAC-1_2	CPI-1612	-1.94203	1.82191	2.22295	-0.153559
GACTAGTAGTCCGGAA-1_2	CPI-1612	-3.50635	1.95983	3.13378	0.98845
GACTAGTCACTAGGAG-1_1	DMSO	-6.56559	-2.68296	4.19923	1.78619
GACTAGTCAGGCATTT-1_2	CPI-1612	-1.81989	1.23781	1.10677	-0.11768
GACTAGTTCGCAAGCC-1_2	CPI-1612	5.70322	-0.228831	-4.04053	-2.38415
GAGAACGAGTAACATG-1_2	CPI-1612	3.14407	-2.2502	-2.86849	2.89364
GAGAACGCACAGGTAG-1_2	CPI-1612	-2.28668	3.54495	4.30396	-0.89667
GAGAACGCAGATGGCA-1_2	CPI-1612	5.28019	-1.47119	-5.07851	-1.13723
GAGAACGCATTTGTTC-1_2	CPI-1612	-1.94806	1.6216	-0.533299	0.632757
GAGAACGGTCAGTGTT-1_2	CPI-1612	4.30263	-1.51294	-3.53585	1.89407
GAGAACGGTCGTCGCA-1_2	CPI-1612	-3.94953	4.13763	-1.19202	2.15592
GAGAACGGTTAACCAC-1_2	CPI-1612	-1.92915	1.641	1.05996	0.414728
GAGACTTAGAACTAAC-1_1	DMSO	2.45085	-1.21183	-3.64994	0.326637
GAGACTTAGTTGGAAT-1_1	DMSO	-5.62454	-2.71848	2.08598	0.766177
GAGACTTCAAATGTCC-1_1	DMSO	4.93442	-3.97931	-2.35775	-0.513674
GAGACTTCACATTCTT-1_1	DMSO	4.84534	-4.80728	-2.70225	0.241031
GAGACTTCATCGCCTT-1_1	DMSO	-5.67226	-2.56354	3.15928	-0.287295
GAGACTTGTCCATTGA-1_2	CPI-1612	5.39029	-1.44448	-5.17925	-1.61877
GAGATTCTCAATGCAC-1_2	CPI-1612	-3.64239	0.793339	1.7826	0.970232
GAGATTCTCGAGAAGC-1_2	CPI-1612	-2.34194	3.31828	0.194054	0.931103
GAGATTCTCGCTGATA-1_2	CPI-1612	5.4313	-1.53369	-5.49944	-1.41511
GAGCATTTCTACATCT-1_1	DMSO	4.57372	-3.95994	-2.63003	1.29669
GAGCGCTAGAGGTCCA-1_2	CPI-1612	3.80471	0.0306327	-3.54573	0.226811
GAGCGCTGTAATGCAA-1_2	CPI-1612	4.67967	-2.10877	-3.51715	1.37994
GAGCGCTGTTCCTGTC-1_2	CPI-1612	5.50903	-1.3911	-5.42467	-0.731896
GAGCGCTTCCACTAGA-1_2	CPI-1612	-1.28906	2.5188	1.88625	-1.63524
GAGGATGAGTTCGACT-1_2	CPI-1612	1.56947	2.69382	-0.766561	-3.50505
GAGGATGCAGGAGCAT-1_2	CPI-1612	4.2912	-1.37071	-3.6728	1.71069
GAGGATGGTCGCGCTA-1_1	DMSO	6.78284	-3.28051	-3.5244	-1.83197
GAGGATGTCAGGAAGC-1_1	DMSO	-3.87336	0.872857	2.35085	1.24551
GAGGATGTCATCATGG-1_2	CPI-1612	3.33634	-0.223873	-2.31172	-0.517366
GAGGATGTCGGTCCGA-1_1	DMSO	4.62651	-4.42664	-2.05179	0.0714521
GAGGATGTCTATTGTC-1_1	DMSO	4.47438	-3.62703	-3.47356	1.68134
GAGGATGTCTGAACGT-1_1	DMSO	4.75859	-2.67997	-3.78741	1.74432
GAGGCTCGTGCATTCA-1_1	DMSO	5.73447	-3.91839	-1.62497	-0.703859
GAGGCTCTCCCGATTC-1_2	CPI-1612	-3.89995	3.84771	4.76835	1.14288
GAGGTCCAGCGATACG-1_1	DMSO	5.63376	-3.07865	-5.50584	-0.24142
GAGGTCCGTCTGCACG-1_1	DMSO	6.07569	-3.1217	-4.77464	-1.27868
GAGGTCCTCTTCCAGC-1_1	DMSO	6.61673	-3.27978	-2.89213	-1.47093
GAGTGAGGTACTAGAA-1_2	CPI-1612	4.94958	-1.62112	-4.98524	-0.550365
GAGTGAGGTGCTGAAG-1_1	DMSO	5.50987	-4.70211	-3.09483	-0.00695757
GAGTGAGGTTGGCGAA-1_2	CPI-1612	-3.29008	0.81043	1.30911	0.776565
GAGTGAGTCAACGTGT-1_2	CPI-1612	-2.55243	2.21541	2.46626	-0.328389
GATCATGAGAATAGTC-1_1	DMSO	-6.67356	-2.66453	5.27164	0.670991
GATCATGCATAGATAG-1_1	DMSO	6.54741	-2.98327	-3.93497	-2.05822
GATCGTAAGAAATACC-1_2	CPI-1612	-2.23257	2.25865	3.25874	-1.20666
GATCGTAGTGCATTCA-1_1	DMSO	-5.77521	-1.8106	3.27121	0.258604
GATCGTATCCTTACGC-1_2	CPI-1612	-3.28399	3.70422	4.32584	0.418028
GATGATCCAGTATACC-1_2	CPI-1612	4.23713	0.292137	-3.39006	-0.263803
GATGATCGTACCGGCT-1_2	CPI-1612	3.26398	-1.0559	-2.5633	0.331058
GATGATCTCCACGAGC-1_2	CPI-1612	5.06232	0.390412	-3.24758	-1.67449
GATGATCTCCACTAGA-1_2	CPI-1612	-4.6121	2.48905	4.28176	0.943462
GATGGCCAGTACAGAT-1_1	DMSO	5.21614	-4.58814	-2.60087	0.526408
GATGGCCAGTCTGGGA-1_2	CPI-1612	-2.19344	1.37857	1.88127	-0.773482
GATGGCCCAACTCGAT-1_2	CPI-1612	-2.82654	2.55842	3.4292	-0.337404
GATGGCCCAGCTATAC-1_1	DMSO	0.141403	4.09642	2.13008	-3.58888
GATGGCCCATAAAGTG-1_2	CPI-1612	-1.46561	1.22018	1.44068	-0.210461
GATTAGCGTTCTGAAC-1_2	CPI-1612	-3.76015	3.86163	4.69262	0.98116
GATTAGCTCACAAGCT-1_2	CPI-1612	-3.53531	4.32548	5.19395	0.756133
GATTAGCTCCTCCCAA-1_1	DMSO	6.43619	-2.33079	-4.97741	-1.65828
GATTGACAGAACGACC-1_2	CPI-1612	5.88179	-0.550553	-4.56819	-2.35424
GATTGACAGTCCCGCA-1_2	CPI-1612	-3.03564	2.35465	3.35082	0.349772
GATTGACTCACCCTTG-1_2	CPI-1612	-2.62741	3.82708	4.67515	-0.452719
GATTGACTCAGCACGC-1_1	DMSO	5.55969	-3.47376	-4.96034	0.46911
GCAAAGGAGAGGTCCA-1_2	CPI-1612	2.79281	-2.54337	-2.75661	3.0781
GCAAAGGAGGAAGAAC-1_2	CPI-1612	-1.94959	2.79305	3.73172	-0.806162
GCAAAGGCACCCTTTG-1_2	CPI-1612	-1.33939	1.15145	1.39546	-0.516884
GCAAAGGCATTCTCGC-1_1	DMSO	5.71701	-4.36397	-2.8212	-0.611306
GCAAAGGGTATTGTGC-1_1	DMSO	6.68527	-3.33891	-3.83853	-1.97706
GCAACCGAGGTCGTTT-1_2	CPI-1612	-4.78871	2.80547	2.9667	1.80721
GCAACCGTCGCTACCT-1_2	CPI-1612	4.41411	-1.26697	-5.15988	0.26576
GCACCTTGTGAAACAT-1_1	DMSO	-6.03688	-2.66296	3.32094	0.42559
GCACCTTGTGCGCATC-1_2	CPI-1612	3.16037	-0.536806	-2.66445	0.412583
GCACCTTGTGCGTTTA-1_1	DMSO	6.66173	-2.40232	-4.28474	-1.48799
GCACGCAAGACACAAT-1_2	CPI-1612	-2.39941	2.80802	3.47034	-1.27474
GCACGCAAGACTAGCG-1_1	DMSO	5.08151	-3.66644	-3.41574	0.763562
GCACGCACAATTAGGA-1_2	CPI-1612	3.50098	-1.14625	-5.21804	0.248064
GCACGCACACAGGTAG-1_2	CPI-1612	4.57844	-0.29419	-2.52637	-1.08019
GCACGCACATGGAGGT-1_2	CPI-1612	3.05066	-0.101333	-2.45425	-0.0669301
GCACGCACATGTCCCT-1_2	CPI-1612	2.49262	-0.799082	-2.33142	-0.176264
GCACGCATCAATCGTG-1_2	CPI-1612	-2.53722	2.94097	0.120748	0.462686
GCACGGTCACCACGAC-1_2	CPI-1612	-2.04729	2.13425	0.842245	0.143593
GCACGGTCACGTTACA-1_2	CPI-1612	5.71949	-0.985081	-5.00498	-2.11053
GCACGGTCAGATACAA-1_2	CPI-1612	-0.413151	3.44792	2.40537	-3.42805
GCACGGTCATCTGCAA-1_2	CPI-1612	-3.43981	1.59012	2.36536	1.0407
GCACGGTGTAAACGGC-1_2	CPI-1612	-2.78827	0.793988	2.44973	-1.34342
GCACGGTGTAAACGTA-1_2	CPI-1612	3.62766	-1.29433	-3.97664	1.3581
GCACGGTGTCATCAAC-1_2	CPI-1612	-2.5521	4.00313	4.41104	-0.232102
GCACGGTGTTCTTTCA-1_1	DMSO	-6.17578	-1.80448	3.57827	-0.381593
GCACGGTTCCATGTTT-1_2	CPI-1612	-3.2244	3.40468	2.48159	-0.156566
GCACGGTTCCCTACCA-1_2	CPI-1612	3.16129	-2.80295	-2.39107	3.10927
GCAGATTAGACACGGT-1_2	CPI-1612	-3.97477	3.10439	2.92594	1.4055
GCAGATTCATGCACTA-1_2	CPI-1612	-4.28579	3.36921	4.24928	1.21813
GCAGATTGTCCAACCG-1_2	CPI-1612	-4.49345	1.02025	1.65954	1.6409
GCAGCCAAGTCCTTCC-1_2	CPI-1612	2.9854	-3.1041	-2.32198	2.83635
GCAGCCACAATGGCTT-1_2	CPI-1612	-1.64332	2.10426	1.29778	-0.26869
GCAGCCACACGAACGA-1_2	CPI-1612	4.70748	0.30287	-3.30184	-1.08341
GCAGCCACATAGCCGC-1_2	CPI-1612	-3.25435	3.48433	0.209877	1.03063
GCAGCCAGTACAAGCG-1_1	DMSO	5.26224	-3.66334	-2.56677	2.46105
GCAGCCATCCAATCCC-1_2	CPI-1612	3.59704	-1.20512	-4.00274	0.842798
GCAGCTGAGCAGTAGC-1_2	CPI-1612	4.33758	-0.319397	-3.18788	-0.811698
GCAGCTGAGTATACCC-1_2	CPI-1612	3.3622	-0.811026	-2.29041	1.30465
GCAGCTGAGTTACCAC-1_2	CPI-1612	-1.72688	0.827996	1.82871	0.136241
GCAGCTGGTCATTGCA-1_1	DMSO	-5.06991	-2.20173	1.11575	-1.23236
GCAGCTGGTTCTTTCA-1_2	CPI-1612	-4.39665	3.67743	-0.390333	2.1137
GCAGCTGTCATTCGGA-1_2	CPI-1612	-1.6553	3.81442	3.44492	-2.753
GCAGCTGTCCTGTGGG-1_2	CPI-1612	-3.21286	1.90573	3.1608	-1.1686
GCATGATAGTTCAACC-1_2	CPI-1612	-3.69616	4.51201	5.38104	0.870168
GCATGATCAGTGCGTC-1_2	CPI-1612	-2.08333	2.45761	2.17245	-1.28128
GCATGATTCGGTGATT-1_1	DMSO	6.92991	-3.4039	-3.79553	-1.98914
GCATTCCGTCTGGTCG-1_1	DMSO	-5.4233	-3.07753	3.10456	-0.185458
GCATTCCGTGGCCTTG-1_1	DMSO	1.75759	2.37369	-0.999161	-3.32934
GCATTCCTCCGCTCTA-1_1	DMSO	5.29969	-4.70769	-3.67289	-0.121078
GCATTCCTCTCCAACC-1_2	CPI-1612	-3.16804	4.22919	4.55036	0.344925
GCATTGAAGGATTGCG-1_2	CPI-1612	4.63719	-0.762283	-4.07023	-0.616586
GCATTGACAGGTTATC-1_2	CPI-1612	3.41773	-1.52869	-3.85504	1.33226
GCATTGATCCGTGCAG-1_2	CPI-1612	-1.44763	1.57925	1.01423	-0.547336
GCATTGATCGGATAAA-1_1	DMSO	3.85692	-3.69162	-2.03893	1.52294
GCCAGACAGTCCGTGC-1_1	DMSO	6.44798	-3.03416	-3.96799	-1.64334
GCCAGACAGTGAAACT-1_2	CPI-1612	-3.75664	4.3033	-0.836484	2.20228
GCCAGACCATTTGGCA-1_1	DMSO	-5.22819	-1.49921	2.06089	2.32349
GCCAGACGTTTGCCAA-1_1	DMSO	-5.36107	-2.85187	2.98301	-0.645859
GCCAGCAAGCTGCTCG-1_2	CPI-1612	5.24349	-1.28211	-5.42643	-0.328021
GCCAGCAAGTATGGGC-1_2	CPI-1612	-1.26384	2.35054	1.24206	-1.23637
GCCAGCACAATCCATG-1_2	CPI-1612	-2.82022	0.941902	1.62918	0.266187
GCCAGCACATTACCTT-1_2	CPI-1612	-1.68772	2.86169	2.56311	-1.4389
GCCAGCAGTAAGGTCG-1_1	DMSO	-6.88404	-2.53762	4.81177	1.53123
GCCAGCAGTAATGTAG-1_1	DMSO	6.02521	-2.17637	-5.21536	-1.77151
GCCATAAAGATACCAA-1_1	DMSO	-6.30811	-1.93714	4.88326	-0.197475
GCCATAAAGTCCGATT-1_1	DMSO	-5.57417	-2.68069	2.28707	-0.948264
GCCATAACAATGGCAG-1_2	CPI-1612	-3.18831	2.42822	0.98531	0.786309
GCCATAACACTCGGAC-1_1	DMSO	5.5343	-4.61477	-0.997903	-3.30727
GCCATAACATGTAGAA-1_1	DMSO	5.27751	-4.73115	-1.19007	-3.04155
GCCATAAGTCACCGCA-1_2	CPI-1612	-4.11764	0.986266	1.86206	1.38946
GCCATAAGTGATAACA-1_2	CPI-1612	3.47513	-0.0627871	-3.00698	-0.38405
GCCATAATCCATTGAG-1_2	CPI-1612	3.60911	0.0408432	-2.99438	-0.122908
GCCCAGAAGCCCATTA-1_1	DMSO	4.9592	-4.5549	-0.864854	0.656855
GCCCAGACAAAGCATA-1_1	DMSO	6.52947	-3.29694	-3.72929	-0.933401
GCCCAGACACTCCTCA-1_1	DMSO	4.79509	-3.84599	-1.76408	0.5235
GCCCGAAAGAAAGCAG-1_2	CPI-1612	-3.30048	0.954293	1.60627	0.794035
GCCCGAAAGCAGGACT-1_1	DMSO	-2.79197	-0.00263048	0.664578	-0.661973
GCCCGAAAGCCATTCA-1_2	CPI-1612	4.80388	0.0936544	-2.84823	-1.22172
GCCCGAAGTGATGTGG-1_1	DMSO	6.45509	-2.36877	-5.52532	-1.32595
GCCTACTAGGCAGATC-1_2	CPI-1612	3.55246	-1.97133	-4.66334	0.145097
GCCTACTAGTTCTCCC-1_2	CPI-1612	-2.11104	2.03594	2.51867	-1.36768
GCCTACTCACCCATCT-1_2	CPI-1612	-2.12111	1.67784	2.43984	-1.08734
GCCTACTCATGCACTA-1_2	CPI-1612	2.89862	-1.6273	-4.72369	0.771439
GCCTAGGCAAATAGTG-1_2	CPI-1612	-2.04928	4.09529	3.57156	-2.63894
GCCTAGGCACTCCACT-1_1	DMSO	4.2556	-3.99497	-2.75267	1.77199
GCGAGAAAGGTTCTCA-1_2	CPI-1612	-3.7053	1.62914	2.49105	1.17563
GCGAGAAAGTAGCAAT-1_1	DMSO	-5.13906	-1.75852	1.86002	-0.148068
GCGAGAACACTCGTGG-1_2	CPI-1612	2.8335	-1.46504	-2.95668	1.13498
GCGAGAAGTTCTTTGT-1_2	CPI-1612	-3.70085	3.84578	-0.765105	2.16922
GCGAGAATCCATCTAT-1_1	DMSO	4.47468	-4.7112	-1.36684	0.284257
GCGAGTCAGGGAAGCG-1_1	DMSO	5.86299	-2.94773	-5.2744	-0.526549
GCGAGTCCAACTCGTA-1_1	DMSO	-6.12821	-2.51688	3.84421	-0.296884
GCGAGTCCAGATTAAG-1_2	CPI-1612	-2.99431	3.73611	4.42049	0.364833
GCGAGTCGTTATCGAC-1_2	CPI-1612	-3.76003	2.28862	3.61335	0.680301
GCGAGTCGTTGTGACT-1_2	CPI-1612	-4.39297	4.09856	-0.473786	2.03518
GCGAGTCGTTTGCCAA-1_1	DMSO	-1.08952	3.81991	3.60469	-2.76048
GCGAGTCTCTGACTTT-1_2	CPI-1612	3.06957	-0.708033	-2.28429	-0.341091
GCGATCGAGCCTGTAT-1_2	CPI-1612	-3.08029	1.11914	2.24929	-1.46856
GCGATCGCATGCGACC-1_2	CPI-1612	4.74109	0.0699899	-2.30104	-1.42446
GCGATCGCATTTAGGC-1_2	CPI-1612	-4.60842	2.57536	1.52131	1.54327
GCGATCGTCCCAATAG-1_2	CPI-1612	-2.79722	3.76902	-0.423873	0.709773
GCGATTAAGAAGAGTG-1_1	DMSO	7.03619	-2.33775	-3.95404	-1.16737
GCGATTACAAGGGTAC-1_1	DMSO	3.91321	-3.96412	-1.38224	2.0796
GCGATTAGTGATAACA-1_1	DMSO	4.41877	-2.76437	-4.50717	1.16755
GCGCATGCAGAACGAC-1_1	DMSO	-5.1903	-1.76308	1.4794	-1.65752
GCGCATGCATCAGAAA-1_2	CPI-1612	5.02397	0.0904295	-3.1126	-2.08423
GCGCATGGTTAGCTCA-1_2	CPI-1612	4.65271	-0.171208	-2.39145	-0.383256
GCGCATGGTTGGGAAC-1_2	CPI-1612	-2.81596	2.03811	-0.244989	0.507917
GCGCATGTCAGCACTA-1_2	CPI-1612	-3.8246	1.66284	2.75961	0.901716
GCGCATGTCCTGAAAC-1_1	DMSO	-6.47964	-2.95078	3.93126	0.796305
GCGCCAAGTAGCCATT-1_2	CPI-1612	2.80881	-1.76193	-2.91665	1.27701
GCGGAAAAGAGGCCTA-1_2	CPI-1612	-2.77762	2.38468	3.09813	-0.794924
GCGGAAACAGATACAA-1_2	CPI-1612	5.77584	-1.6518	-5.29779	-1.60573
GCGGAAAGTCCGCTTT-1_2	CPI-1612	-2.58193	1.72838	2.48277	-1.02378
GCGGAAAGTGGTGGTA-1_2	CPI-1612	-3.74734	3.33041	3.61272	0.90625
GCGGAAATCCCACTTG-1_1	DMSO	-6.40612	-1.77308	3.06982	-0.726894
GCGGGTTCAACGGGTA-1_2	CPI-1612	-1.99541	0.36938	0.390535	-0.0962232
GCGGGTTCATTCTCGC-1_2	CPI-1612	4.52251	0.151606	-2.96819	-1.02306
GCGGGTTTCACAACAC-1_2	CPI-1612	-4.19879	1.63053	2.95236	1.00718
GCGGTGTAGTGGTGTG-1_2	CPI-1612	5.38954	-1.43849	-4.80248	-1.51801
GCGGTGTCAAGCGAAC-1_1	DMSO	4.23239	-4.16287	-1.65066	1.96
GCGGTGTGTCGTCGCA-1_2	CPI-1612	-3.622	4.0371	5.00618	0.782865
GCGTAGCAGATGGCAC-1_1	DMSO	4.86687	-4.8476	-2.55014	-0.0542291
GCGTAGCCACCTATTT-1_2	CPI-1612	-4.06326	1.67466	2.54091	1.29138
GCGTAGCGTGGTACTT-1_2	CPI-1612	3.8369	-1.51023	-3.44004	1.44828
GCGTTGGAGGGCTCTC-1_1	DMSO	5.24402	-4.20958	-3.94473	0.286185
GCGTTGGGTATCCCTC-1_2	CPI-1612	-3.85694	3.51849	3.54743	0.100251
GCGTTGGTCGAGGCTC-1_2	CPI-1612	-1.97096	0.643861	-0.486228	0.194802
GCGTTGGTCGGTTAGT-1_1	DMSO	-5.82616	-1.45736	1.5373	-0.531301
GCTCACTAGAACGTTA-1_2	CPI-1612	4.16519	-1.65398	-3.07508	1.88054
GCTCACTGTGGACCAA-1_2	CPI-1612	4.59922	-0.627312	-3.19187	-0.980373
GCTCACTGTTTAAGGA-1_2	CPI-1612	-4.74258	1.91529	3.16077	2.02008
GCTCAGGAGACAACGC-1_2	CPI-1612	-1.69688	1.25322	2.62883	-0.121461
GCTCAGGCATTCACCC-1_1	DMSO	5.60929	-4.06133	-4.02596	0.366565
GCTCCTAAGAATAGTC-1_1	DMSO	5.60687	-4.06731	-3.95273	-0.12015
GCTCCTAGTCCTTATT-1_2	CPI-1612	3.80606	-1.68649	-3.08763	1.65755
GCTCCTAGTCTGCACG-1_2	CPI-1612	4.71296	-0.727195	-4.01169	-1.46781
GCTCCTATCTATCTAC-1_1	DMSO	5.76375	-3.89485	-4.14914	0.157686
GCTCGAGCAGGCTACC-1_2	CPI-1612	3.99022	-0.669775	-2.38787	-1.20513
GCTCGAGTCGGTCCGA-1_2	CPI-1612	4.99128	0.351397	-2.9954	-1.75407
GCTGAGCAGAGAAGCA-1_1	DMSO	5.2799	-3.79689	-4.23503	0.464117
GCTGAGCCAGTAAGCG-1_2	CPI-1612	-2.80753	3.95669	4.61449	0.172232
GCTGCGAGTACGACCC-1_2	CPI-1612	5.51117	-1.25308	-5.23424	-1.23123
GCTGCGATCAGTGTAC-1_2	CPI-1612	-4.79287	2.09117	2.8712	1.84326
GCTGTTCAGTTACACC-1_2	CPI-1612	-3.30746	1.12633	1.77012	0.523708
GCTGTTCCATTGTGAC-1_2	CPI-1612	-4.09732	2.72234	3.3402	1.26388
GCTGTTCGTAAACCCT-1_1	DMSO	-6.21124	-2.92933	3.58743	1.53647
GCTGTTCTCGGGAATG-1_2	CPI-1612	4.90382	-0.372092	-1.94267	3.00283
GCTTAAGAGCTCGTTA-1_1	DMSO	-6.22613	-1.76867	3.81933	0.692881
GCTTAAGAGGTTGTTC-1_2	CPI-1612	-2.04673	1.25606	2.0002	-0.660818
GCTTGCTAGAAATACC-1_2	CPI-1612	0.382221	3.58235	1.93927	-3.7474
GCTTGCTAGCGTAGCA-1_1	DMSO	5.73606	-2.61411	-4.19694	-2.17085
GCTTGCTAGGCATGCA-1_2	CPI-1612	-2.68035	3.65586	4.95608	-0.142443
GCTTGCTAGTCGCCTG-1_1	DMSO	5.07471	-3.25837	-4.79691	1.16934
GCTTGCTCATTGATGC-1_2	CPI-1612	-3.13647	1.36488	2.94786	-1.18558
GCTTGCTGTTGTCGGC-1_1	DMSO	5.77794	-3.46339	-4.61032	0.491086
GCTTTCGTCGATGCAT-1_2	CPI-1612	-4.33783	1.76365	3.10521	0.720189
GGAACCCAGAGCCTGA-1_2	CPI-1612	-2.66435	2.72605	3.4767	-0.414738
GGAACCCAGTTTGGAA-1_1	DMSO	4.73443	-3.19129	-4.00777	1.50014
GGAACCCCACAAGGGT-1_1	DMSO	3.19542	-3.22543	-2.76143	2.79903
GGAACCCGTAATGTAG-1_2	CPI-1612	3.67147	-1.16416	-2.43686	1.59882
GGAACCCGTTGGCGAA-1_2	CPI-1612	-3.11755	0.650571	0.846017	-0.784196
GGAACCCTCTCCACTG-1_1	DMSO	-1.02291	3.69898	3.20783	-2.30339
GGAACTTCAGGCTACC-1_1	DMSO	6.3623	-2.49371	-5.4015	-1.78366
GGAACTTCATTCGTCC-1_2	CPI-1612	-2.26233	1.39582	1.0415	-0.716781
GGAACTTGTACGAGAC-1_2	CPI-1612	4.29926	-1.52533	-3.58729	1.85586
GGAACTTTCACTACCC-1_1	DMSO	2.97813	-3.15385	-2.37106	3.19955
GGAACTTTCACTACCC-1_2	CPI-1612	-3.70572	4.25756	-0.820115	2.08698
GGAATCTAGAATACTG-1_2	CPI-1612	-2.91236	1.59592	2.80599	-1.02803
GGAATCTAGGGAAATG-1_2	CPI-1612	5.03824	-0.0159297	-3.26804	-1.68717
GGAATCTAGTGTGTAA-1_2	CPI-1612	6.00553	-0.522718	-4.43445	-2.46361
GGAATCTGTAGCTGTT-1_1	DMSO	0.175237	3.95331	2.15815	-3.71559
GGAATCTTCGTGGAAG-1_1	DMSO	6.37245	-2.57187	-4.4825	-1.78849
GGACACCAGATGCGAC-1_1	DMSO	-5.40657	-2.47763	3.11704	-1.36298
GGACACCGTTAACCGT-1_1	DMSO	4.94874	-2.95701	-3.7948	1.7244
GGAGAACAGTGGTGTG-1_2	CPI-1612	5.7269	-1.585	-5.46279	-1.12526
GGAGAACCAACCTCCT-1_2	CPI-1612	5.51381	-1.46423	-4.96639	-1.20155
GGAGAACCAGTCCTGG-1_1	DMSO	6.1089	-2.13618	-5.51671	-1.37718
GGAGAACCATGGGACA-1_2	CPI-1612	5.544	-1.42898	-5.08255	-1.52124
GGAGAACGTCAGTGCC-1_2	CPI-1612	-2.71353	4.16038	-0.791154	1.24927
GGAGAACGTGTTTCTT-1_2	CPI-1612	-4.69795	1.25013	2.02177	1.87769
GGAGGATAGATATGAC-1_2	CPI-1612	-4.607	1.22073	2.17116	1.84617
GGAGGATCAATGAAAC-1_1	DMSO	5.50445	-4.52869	-2.29639	-0.385453
GGAGGATTCTGGCACG-1_2	CPI-1612	-2.28339	1.73114	2.4842	-1.00552
GGAGTAGCACATTCTT-1_2	CPI-1612	3.69797	-2.2342	-2.14864	1.21486
GGAGTAGCATCAACTG-1_1	DMSO	6.85028	-2.80947	-4.6284	-2.30835
GGAGTAGGTCTTAGCA-1_1	DMSO	-1.11668	3.74867	3.09873	-2.93477
GGAGTAGGTGCTTTGA-1_1	DMSO	-5.181	-2.58844	1.61337	-0.564147
GGAGTAGGTTCTTAGG-1_2	CPI-1612	2.91095	-1.27487	-4.52226	0.191649
GGATAGGCACTACACA-1_1	DMSO	2.93805	-3.14589	-2.45251	3.17096
GGATAGGCACTCAGCG-1_2	CPI-1612	-2.22017	0.539358	2.62296	1.66614
GGATAGGCATCACAGT-1_2	CPI-1612	-1.87821	2.23243	1.9973	0.205762
GGATAGGTCCACGAGC-1_2	CPI-1612	-3.68597	2.33921	3.30545	0.696667
GGATGAGAGACAACGC-1_1	DMSO	5.38439	-4.79584	-2.60123	0.61537
GGATGAGAGACTTGAA-1_2	CPI-1612	-1.55855	3.47423	3.46431	-2.28603
GGATGAGGTGATAACA-1_2	CPI-1612	2.92201	-0.975144	-1.99982	0.65425
GGATGAGTCCTAAGTG-1_2	CPI-1612	-4.91303	3.03681	3.10356	1.80319
GGCACGTGTCAGTGCC-1_1	DMSO	-5.177	-2.63148	1.39744	0.0231444
GGCACGTGTTTGCCAA-1_1	DMSO	-6.77536	-1.81329	5.15288	-0.0484879
GGCACGTTCACGTGTA-1_1	DMSO	-6.14786	-2.43872	2.83793	0.488931
GGCACGTTCAGTCAAC-1_2	CPI-1612	-2.67944	1.14856	2.15012	-0.14565
GGCATTAAGGCTAAAT-1_2	CPI-1612	-3.96674	4.4338	4.81266	1.32978
GGCATTAGTATCCCTC-1_2	CPI-1612	-1.43772	1.16902	1.54096	-0.396854
GGCGTTGAGACCCTAT-1_2	CPI-1612	2.968	-1.04691	-4.46768	0.958599
GGCGTTGAGGTTAGTA-1_2	CPI-1612	3.25404	-1.45884	-2.67153	0.962111
GGCGTTGTCGATAGTC-1_1	DMSO	5.29413	-4.51925	-3.4069	0.137483
GGCGTTGTCTCTGCAC-1_1	DMSO	-6.57041	-2.58799	5.07913	0.380933
GGGAACAAGCGTAGCA-1_2	CPI-1612	-3.92583	0.946955	1.20432	0.682255
GGGAACAAGTTCGCGC-1_1	DMSO	6.94933	-3.09259	-3.8044	-2.42367
GGGAACAGTACTTCAG-1_2	CPI-1612	-2.88042	0.697593	2.49795	0.476975
GGGACCTAGCTTTCCC-1_2	CPI-1612	-3.64463	3.66248	4.58025	0.638061
GGGACCTAGGGTAATT-1_2	CPI-1612	3.30319	-1.48913	-4.4636	-0.0154748
GGGACCTCAATCAGGG-1_2	CPI-1612	-4.1067	3.40105	3.5917	-2.42884
GGGCCATAGAACCCGA-1_2	CPI-1612	3.71359	-1.11649	-3.58149	1.09591
GGGCCATCAATGGCTT-1_1	DMSO	6.84928	-3.06955	-3.05104	-1.47007
GGGCCATCACCTATTT-1_1	DMSO	-6.04866	-2.11092	4.92626	-0.152546
GGGCCATCATTACCTT-1_2	CPI-1612	-3.93371	3.82337	-0.531629	2.05061
GGGCCATTCTGTGTGA-1_2	CPI-1612	1.73328	2.60404	-0.936326	-3.38981
GGGTCTGAGCAGAATT-1_2	CPI-1612	-1.24588	2.69777	3.42995	-2.52524
GGGTCTGCACATTCTT-1_2	CPI-1612	-2.47251	2.13039	-0.332884	-0.388827
GGGTCTGGTATCCTTT-1_1	DMSO	6.40147	-2.64754	-4.53116	-1.39167
GGGTCTGTCCGCTCTA-1_1	DMSO	-6.62106	-1.88554	4.99785	-0.00638918
GGGTGTCAGGAGTAGA-1_2	CPI-1612	0.546423	3.56283	1.83104	-3.66021
GGGTGTCAGGGCTCTC-1_2	CPI-1612	-2.50689	1.00652	1.01348	0.649153
GGGTGTCTCAGTCTTT-1_2	CPI-1612	-4.0072	4.04792	4.62442	1.02496
GGGTGTCTCGCAAGCC-1_1	DMSO	5.60524	-3.04003	-5.23629	0.412039
GGGTTATCATACCCGG-1_2	CPI-1612	-1.23507	3.80874	3.43375	-2.67538
GGGTTATTCAGAATGA-1_2	CPI-1612	1.63293	2.54765	-0.794978	-3.54562
GGGTTATTCGAGGTCC-1_2	CPI-1612	-1.97217	1.05058	0.947991	0.33292
GGTACCGAGCACGTAG-1_1	DMSO	4.35949	-3.98769	-1.95542	1.09161
GGTACCGAGGAGAACA-1_1	DMSO	5.47795	-4.01016	-4.21603	0.200136
GGTACCGAGTGCTAGG-1_2	CPI-1612	1.90379	2.41915	-1.02315	-3.32398
GGTACCGCACAACGGA-1_1	DMSO	6.29875	-2.81011	-5.58074	-1.02018
GGTACCGCATTCCCGT-1_2	CPI-1612	-3.32387	2.66649	3.74982	0.357729
GGTACCGTCATTCGGA-1_2	CPI-1612	4.60335	-0.134677	-2.4142	-0.955188
GGTACCGTCTCCCTTT-1_1	DMSO	-5.9172	-1.94703	4.3193	-0.855439
GGTAGGAGTGAATGGC-1_2	CPI-1612	4.01949	-0.0355568	-3.31998	0.0858605
GGTAGGATCCATAGGT-1_1	DMSO	4.25639	-3.90013	-2.09862	1.0104
GGTAGGATCTGGCACG-1_2	CPI-1612	-4.3338	2.78597	-4.56255	-1.44192
GGTCATAGTGAGTCGA-1_2	CPI-1612	-1.91315	1.64394	1.78553	-0.888575
GGTCATATCGAGTGTT-1_2	CPI-1612	3.16458	-1.31706	-4.26599	1.34553
GGTCATATCTTCCAGC-1_2	CPI-1612	-4.22426	2.98126	3.3796	-2.095
GGTGAAGAGATCGATA-1_1	DMSO	4.8638	-3.67607	0.508832	-0.781648
GGTGAAGAGGTACATA-1_1	DMSO	-6.09458	-2.71162	4.1655	0.444223
GGTGAAGCAATTCTCT-1_2	CPI-1612	4.64601	-1.16706	-5.06247	-0.00692658
GGTGAAGCACATTCTT-1_1	DMSO	4.60272	-3.2316	-3.34274	1.89888
GGTGAAGGTGACAAGC-1_1	DMSO	-5.63201	-3.04396	3.27677	0.0759208
GGTGAAGGTGCTGTCG-1_1	DMSO	-5.30013	-1.05076	1.02561	-0.604431
GGTGAAGGTTAACCAC-1_2	CPI-1612	3.27358	-0.72295	-4.43663	0.708327
GGTGCTGAGGAAGAAC-1_1	DMSO	-5.31638	-2.49109	1.57157	0.681493
GGTGCTGAGTCGATAA-1_2	CPI-1612	-3.41795	1.08154	2.47632	0.608846
GGTGCTGCAACTCGTA-1_1	DMSO	-6.14629	-1.6914	4.30992	0.124833
GGTGCTGCAATCAGGG-1_1	DMSO	6.95393	-2.92156	-4.27527	-2.40484
GGTGCTGCAGAAGTGC-1_2	CPI-1612	4.42581	-0.414826	-3.22296	-0.680067
GGTGCTGGTTGAAGCG-1_2	CPI-1612	4.8081	-0.228534	-3.4938	-1.43507
GGTGCTGTCGGATAGG-1_2	CPI-1612	-3.48499	2.08074	3.26444	0.694109
GGTGTCGAGAAATACC-1_2	CPI-1612	-1.36345	1.9609	1.20768	-1.09245
GGTGTCGAGCCTTTGA-1_1	DMSO	-5.50084	-2.77523	2.48919	0.622219
GGTGTCGAGCGCATTT-1_2	CPI-1612	3.37473	-0.722466	-3.88694	0.311146
GGTGTCGAGCTGATTC-1_2	CPI-1612	-3.63765	3.86443	-0.413318	1.81778
GGTGTCGAGTATACCC-1_1	DMSO	6.44948	-2.29016	-4.93177	-1.43443
GGTGTCGAGTGAAACT-1_2	CPI-1612	-4.37874	1.51997	2.21204	1.75496
GGTGTCGGTAGTGATA-1_2	CPI-1612	-5.20479	2.57505	1.84045	2.29402
GGTGTCGGTTCTTATC-1_1	DMSO	-6.05511	-1.96896	3.32944	-1.17515
GGTGTCGGTTGCTTGA-1_1	DMSO	1.67131	2.71157	-0.75038	-3.32615
GGTGTCGTCCATTGTT-1_2	CPI-1612	4.01469	-1.41553	-5.01705	0.976928
GGTGTCGTCCCGCAAG-1_1	DMSO	-6.51844	-2.51661	4.86954	0.144528
GGTTGCGCAAAGCTGG-1_2	CPI-1612	4.31655	-1.26451	-3.35736	1.18407
GGTTGCGCAGGGTAAC-1_2	CPI-1612	-2.33229	1.57943	0.624612	-0.590623
GGTTGCGGTACGCAAG-1_1	DMSO	5.44296	-4.05105	-3.47307	0.421359
GGTTGCGGTGATAACA-1_2	CPI-1612	-3.14246	3.67909	4.39122	0.696582
GGTTGCGGTTACCACA-1_2	CPI-1612	5.57699	-0.100339	-3.72644	-2.34392
GGTTGCGTCACTCGGG-1_2	CPI-1612	-4.76084	3.25122	3.96315	1.67487
GTAATCGAGGCGATTG-1_1	DMSO	-3.35808	0.171494	1.67549	0.575841
GTAATCGCAAGTAATG-1_1	DMSO	-5.80351	-3.08801	3.40513	0.562309
GTAATCGCACGAACGA-1_1	DMSO	4.80211	-4.65233	-1.04885	0.0667379
GTAATCGCATAGCCAT-1_1	DMSO	-6.59188	-2.60133	4.23026	1.95169
GTAATCGGTCCTTATT-1_2	CPI-1612	5.24586	-1.56157	-4.59472	-0.776048
GTACTTTAGCCTATAC-1_2	CPI-1612	-2.31344	1.27401	-0.986377	-0.293785
GTACTTTAGCGCGTTC-1_2	CPI-1612	3.21545	-0.512344	-3.04774	0.380584
GTACTTTAGGCCAATG-1_1	DMSO	-0.766897	4.0255	3.2818	-2.92154
GTACTTTAGGTCACTT-1_2	CPI-1612	3.78403	-0.457782	-3.22743	-1.11939
GTACTTTTCAGAACGG-1_2	CPI-1612	-1.75972	1.17021	1.6024	-0.0932055
GTACTTTTCCTGTGGG-1_2	CPI-1612	3.00422	-2.01454	-4.85985	0.0913446
GTACTTTTCGCGGCAT-1_1	DMSO	5.51179	-4.61066	-3.26206	-0.174483
GTACTTTTCTCGTGAA-1_1	DMSO	0.066077	4.13638	2.13799	-3.68067
GTAGACTAGTGATCTC-1_2	CPI-1612	-3.89786	1.03212	0.105864	0.961398
GTAGACTCAGTATACC-1_2	CPI-1612	-2.47763	3.8238	4.48446	-0.543973
GTAGACTTCGATGCAT-1_2	CPI-1612	-2.05813	3.65716	2.76476	-2.95276
GTAGGAGTCTAGCAAC-1_1	DMSO	-5.19585	-2.86052	1.99651	-0.132487
GTAGTACTCCAACGCG-1_1	DMSO	-5.66077	-1.76513	2.47709	1.05105
GTCACAAAGAGAGGTA-1_2	CPI-1612	-2.21232	2.28462	2.89202	-0.317643
GTCACAACAAAGCATA-1_2	CPI-1612	4.33673	-0.999953	-3.22742	2.01334
GTCACAACATTACACG-1_1	DMSO	5.22948	-4.8656	-3.09218	-0.301268
GTCACAAGTAGAAGCC-1_2	CPI-1612	-3.01198	4.12189	4.63911	0.236564
GTCACCTAGGTGAACC-1_2	CPI-1612	-4.66143	2.70019	2.00018	-1.24749
GTCACCTGTCTGGGCT-1_2	CPI-1612	-4.66059	1.3269	2.09398	2.05072
GTCACCTTCGGTTCCT-1_1	DMSO	5.72153	-3.45519	-2.24014	-0.0367387
GTCACCTTCTGACATG-1_1	DMSO	4.30931	-3.49285	-2.67565	1.43736
GTCACGGCAGTTGGAG-1_2	CPI-1612	5.37212	-0.440426	-4.08068	-1.99264
GTCACGGTCACTCGTC-1_2	CPI-1612	-3.5425	2.7643	4.07117	0.703182
GTCACGGTCCCAGCAG-1_2	CPI-1612	-2.82453	0.769474	1.66371	0.362921
GTCACTCGTTAGTAGA-1_1	DMSO	6.58721	-3.83064	-3.12607	-1.67782
GTCACTCTCCACGAGC-1_2	CPI-1612	0.462925	3.61774	1.74841	-3.64307
GTCACTCTCGGGAAAC-1_2	CPI-1612	-3.64298	1.99218	2.97056	0.834919
GTCACTCTCTTGTCGC-1_2	CPI-1612	3.28907	0.194208	-3.24871	-0.0646613
GTCCATCAGCTATCCA-1_2	CPI-1612	5.37188	-0.0687084	-3.97714	-2.08963
GTCCATCCATACCCGG-1_1	DMSO	-7.02492	-2.23556	5.12473	1.1023
GTCCATCTCTAAACGC-1_2	CPI-1612	-1.21347	2.0436	1.41454	-1.49835
GTCGTAATCACCCGGA-1_2	CPI-1612	-3.05069	1.21721	2.52134	-1.16505
GTCTACCAGACAGCTG-1_2	CPI-1612	-3.40394	2.94176	3.54016	0.950421
GTCTACCCAAGTTGCT-1_2	CPI-1612	1.56375	2.4539	-0.742667	-3.47074
GTCTACCCATTTAGGC-1_1	DMSO	6.5489	-2.56545	-4.96616	-2.17788
GTGACATAGTCCTTCC-1_2	CPI-1612	3.2761	-1.87476	-2.16624	2.44258
GTGACATTCCTGTAGA-1_1	DMSO	3.77394	-4.02828	-1.29765	1.73631
GTGATCAAGTATACCC-1_2	CPI-1612	-2.76161	2.77985	3.73686	-0.415094
GTGATCACAGGCACAA-1_2	CPI-1612	-4.23019	1.16071	2.60252	0.559706
GTGCACGAGTCGTATC-1_2	CPI-1612	-2.25968	2.38905	1.65857	0.658077
GTGCACGGTGAATCAA-1_2	CPI-1612	3.23705	-0.873795	-3.01808	0.714154
GTGCACGGTGAATCGG-1_2	CPI-1612	-1.69348	2.15254	2.07051	-1.4388
GTGCACGTCCGTTTCG-1_2	CPI-1612	-3.11146	1.53754	3.11999	-0.445332
GTGCACGTCTACTGCC-1_2	CPI-1612	-2.82692	2.71545	3.72395	-0.616396
GTGCACGTCTTCGTTA-1_2	CPI-1612	2.40259	-0.352084	-5.05452	0.393938
GTGCCAGAGGAGTAGA-1_2	CPI-1612	-5.1667	3.21929	4.44567	1.86962
GTGCCAGGTGCAAGCA-1_2	CPI-1612	3.14306	-0.527033	-3.03909	0.997483
GTGCCAGTCCTCCAGT-1_2	CPI-1612	-5.21651	2.68927	3.78685	2.30734
GTGCCAGTCGTGATAC-1_2	CPI-1612	5.85327	-1.40992	-5.23865	-1.7813
GTGCTGGAGCACACCC-1_1	DMSO	-6.51144	-1.81161	2.51892	-1.89053
GTGCTGGCAACTCGAT-1_1	DMSO	5.09537	-4.44178	0.552894	0.53723
GTGCTGGCACAGTTAC-1_2	CPI-1612	-3.91338	2.27112	2.46549	0.703823
GTGCTGGCAGTTGCAT-1_2	CPI-1612	-2.44117	2.77984	3.37338	-0.939175
GTGCTGGGTCAGACGA-1_2	CPI-1612	2.69656	-1.11681	-3.10442	0.781725
GTGCTGGGTGATCAGG-1_1	DMSO	-6.36296	-2.14517	5.00652	0.325014
GTGCTGGGTTAGGAGC-1_2	CPI-1612	-4.1637	2.82089	3.49256	-2.11845
GTGGATTGTCAGAAGC-1_2	CPI-1612	-2.57204	0.849198	2.12653	0.18185
GTGGATTGTCTCGGGT-1_1	DMSO	5.66909	-3.9009	-4.69411	0.287428
GTGGATTTCCGATGCG-1_1	DMSO	3.62536	-3.06309	-1.82902	2.79721
GTGGATTTCTCGACAA-1_2	CPI-1612	3.84563	-0.763992	-4.30882	-0.451153
GTGGCGTCAGGAGCAT-1_1	DMSO	5.12365	-3.86481	-2.77377	2.67314
GTGGCGTCAGTGGTCC-1_2	CPI-1612	3.78637	-2.0451	-2.9359	2.06805
GTGGCGTTCAAATGGA-1_2	CPI-1612	-1.57568	1.99625	1.22529	-1.1074
GTGGCGTTCAGAATGA-1_2	CPI-1612	3.51528	-3.20054	-1.57555	1.50379
GTGTCAAAGGATCCTT-1_1	DMSO	6.04341	-3.27679	-3.90068	-0.908396
GTGTCAACACCGTCTT-1_1	DMSO	4.83925	-3.34077	-4.08411	1.42371
GTGTCAATCGACTTAG-1_2	CPI-1612	-1.74446	2.62719	2.43722	-0.537217
GTGTCCTGTGGCCTTG-1_2	CPI-1612	3.777	-1.73094	-2.80026	1.65091
GTGTCCTTCTTCAGAG-1_1	DMSO	2.79468	-3.07408	-2.57796	3.24394
GTGTGATCACTTATGG-1_2	CPI-1612	-2.94759	4.21073	4.91632	-0.049521
GTGTGATCAGAACGAC-1_1	DMSO	6.27143	-3.68786	-4.077	-0.644574
GTGTGATTCGCACCGA-1_1	DMSO	-5.57919	-1.82005	1.94023	1.88309
GTTACGAAGTGCTGAG-1_2	CPI-1612	4.28929	-0.206791	-2.89018	-0.740217
GTTACGACACGTTGTA-1_2	CPI-1612	-3.88276	4.38408	5.1062	0.97867
GTTACGACATCCTCGT-1_1	DMSO	-5.56618	-2.67837	2.85724	0.145523
GTTACGACATGCGCTG-1_2	CPI-1612	4.12673	0.0422072	-2.89853	-0.171915
GTTACGAGTCCAGACC-1_2	CPI-1612	5.50528	-0.26079	-3.88075	-2.20075
GTTACGAGTGGTAAGC-1_1	DMSO	6.00148	-3.34402	-3.56171	-1.31212
GTTACGATCAAATGGA-1_2	CPI-1612	-3.269	1.52349	2.78632	0.332143
GTTACGATCCTTACGC-1_2	CPI-1612	4.11578	-1.25933	-4.48576	-0.307335
GTTACGATCGCTTCAC-1_2	CPI-1612	-2.36689	2.05878	0.056777	0.175942
GTTACTTAGAAACGCC-1_2	CPI-1612	-1.54836	3.94305	3.58259	-2.66473
GTTACTTCAAGGTCGA-1_1	DMSO	6.24104	-3.88235	-2.68275	-1.75514
GTTACTTTCTGTGTGA-1_1	DMSO	-6.19443	-2.29303	3.49529	-0.0419186
GTTATGGAGAGGTGGG-1_2	CPI-1612	3.33452	-2.02446	-4.025	0.0205829
GTTATGGCACCTATTT-1_1	DMSO	0.364744	4.02904	1.8718	-3.61424
GTTATGGTCTTACTCA-1_1	DMSO	-6.75724	-2.28753	5.2062	1.24225
GTTATTCCACAAACGG-1_2	CPI-1612	2.92957	-1.13836	-4.60912	0.931872
GTTATTCCAGATTGTC-1_2	CPI-1612	2.90284	-1.22645	-2.48332	0.985173
GTTATTCTCCATACCC-1_2	CPI-1612	-2.17728	1.82086	2.00173	-0.303191
GTTATTCTCGATCTTT-1_2	CPI-1612	-3.52236	2.13636	2.27399	1.16616
GTTATTCTCTCATCCG-1_1	DMSO	-6.66587	-2.37508	5.21804	0.478467
GTTCAAGAGATATGTG-1_2	CPI-1612	2.72588	-0.691541	-2.18533	-0.0599585
GTTCAAGGTAGTACAA-1_1	DMSO	4.40917	-3.83137	-1.92643	1.2554
GTTGGGCAGGCAATTA-1_2	CPI-1612	3.00255	-0.955504	-4.73312	0.487958
GTTGGGCAGGGACGTT-1_1	DMSO	-6.47612	-2.23992	4.42915	0.330644
GTTGGGCCAAGACACG-1_2	CPI-1612	-3.10963	1.15092	2.38619	-0.407968
GTTGGGCCACTCGGAC-1_1	DMSO	3.99183	-3.34389	-2.49354	2.36249
GTTGGGCGTACTTGAC-1_2	CPI-1612	3.53661	-1.70928	-4.69484	1.22025
GTTGGGCGTTCGGGAA-1_1	DMSO	-5.51758	-2.18567	3.49635	-0.298888
GTTGGGCTCATGTTCT-1_2	CPI-1612	-1.83038	2.11996	0.890153	0.509647
GTTGGGCTCCGAATTG-1_2	CPI-1612	-4.59206	1.8488	2.08427	1.84768
GTTGGGCTCTTCCACG-1_1	DMSO	5.6068	-3.0801	-5.40931	0.152293
GTTGGTAAGAATACTG-1_2	CPI-1612	-1.73884	2.73473	2.19795	-2.33838
GTTGGTAAGCGCATTT-1_2	CPI-1612	-1.35676	1.99865	1.07283	-0.777314
GTTGGTAAGCGTATCT-1_2	CPI-1612	-2.69999	4.05315	5.02468	0.126607
GTTGGTACACTGTCAA-1_1	DMSO	5.63196	-3.53995	-4.99002	0.46885
GTTGGTAGTAGCGTTT-1_1	DMSO	-6.45825	-2.86819	4.70081	1.16913
GTTGGTAGTATGGATA-1_1	DMSO	5.59789	-4.38353	-3.70903	-0.74683
GTTGGTAGTCAACTGT-1_2	CPI-1612	-4.23058	4.15044	-0.545309	1.93105
GTTGGTATCGCGATGC-1_1	DMSO	4.874	-3.56252	-3.13966	0.954382
TAAACCGGTAACTGAA-1_2	CPI-1612	-1.55541	3.55323	3.31201	-2.50699
TAAACCGGTAAGGTCG-1_2	CPI-1612	-2.83579	2.12501	1.83285	1.20252
TAAACCGGTGAGTCGA-1_1	DMSO	4.67242	-3.44909	-3.90582	1.27797
TAAACCGGTGCAAGCA-1_2	CPI-1612	3.03467	-2.10167	-2.19729	2.72226
TAAACCGGTGGAAAGA-1_2	CPI-1612	-2.58851	2.14138	2.82525	-0.680901
TAAACCGTCCTGTAGA-1_2	CPI-1612	-3.89691	3.73075	4.81108	0.860097
TAACAGCAGGATGCCA-1_2	CPI-1612	-4.62442	1.73855	2.58333	1.88544
TAACAGCCAAACAGTA-1_2	CPI-1612	-4.65247	1.66662	3.28737	1.14388
TAACAGCCACCTACCT-1_2	CPI-1612	-3.55132	1.10621	1.87679	0.910622
TAACAGCGTTCTGAGT-1_2	CPI-1612	-3.58028	1.40543	3.16955	-0.0756538
TAACAGCTCTCGCGGA-1_2	CPI-1612	-4	1.92817	3.09461	1.21739
TAACGGTCAATCAGGG-1_2	CPI-1612	-2.4743	1.97672	2.68351	-1.02791
TAACGGTGTCCACCAG-1_2	CPI-1612	-2.50337	3.53741	4.02097	-0.0751598
TAACGGTTCAAGGCCC-1_2	CPI-1612	-3.4832	4.04539	5.11656	0.911587
TAACGGTTCAGGATCT-1_2	CPI-1612	-2.80892	1.51111	3.07715	-0.837607
TAACTTCCACCGAATT-1_2	CPI-1612	-4.46286	3.30013	3.38372	1.48839
TAACTTCGTGTGTGTT-1_2	CPI-1612	-4.10165	2.43805	0.0790725	1.78535
TAAGCCACACGTTAGT-1_2	CPI-1612	-2.6694	0.454183	0.759289	-0.556804
TAAGCCAGTCTCTGGG-1_2	CPI-1612	5.51031	-0.763368	-4.64644	-1.57973
TAAGTGCAGGAGTACC-1_2	CPI-1612	-3.70923	2.17697	3.21884	0.731783
TAAGTGCCAGTCAGAG-1_2	CPI-1612	3.59335	0.181123	-2.16336	-0.277117
TAAGTGCGTAGATTAG-1_2	CPI-1612	2.65746	-1.72267	-1.65316	0.462272
TAAGTGCGTGGGTAGT-1_2	CPI-1612	1.64148	2.71789	-0.739816	-3.49344
TAAGTGCTCCCACTAC-1_1	DMSO	4.37611	-3.7586	-1.23504	0.398327
TAAGTGCTCGCAAACT-1_2	CPI-1612	3.98915	-1.14702	-1.85565	1.75326
TAAGTGCTCTCCCTTT-1_2	CPI-1612	-1.50351	2.26964	1.99983	-0.652931
TAATCGGCAAGCCTTA-1_2	CPI-1612	-3.26294	0.655774	1.44212	0.711304
TAATCGGCAGAGATGC-1_2	CPI-1612	-2.64792	3.57858	4.13264	-0.136832
TAATCGGGTACATGGG-1_2	CPI-1612	4.65539	0.226897	-2.96336	-1.36883
TAATCGGGTGACAAGC-1_1	DMSO	-5.09142	-2.73602	1.5469	-0.0300458
TAATCGGGTTAACCGT-1_1	DMSO	3.94029	-4.11891	-1.71699	2.23874
TAATCGGGTTTCTTAC-1_2	CPI-1612	-3.05242	1.25969	0.698839	0.716905
TAATCGGTCGCCCTTA-1_1	DMSO	6.81794	-2.4862	-4.30527	-1.37582
TAATCGGTCTCTTCTC-1_2	CPI-1612	5.29969	-1.0745	-4.6187	-1.57869
TAATCGGTCTGAGTCA-1_1	DMSO	-6.14016	-1.92218	3.52716	0.383535
TAATTCCCAAAGCTTC-1_2	CPI-1612	-2.54133	0.798462	1.72972	0.733226
TAATTCCCAATGACTC-1_2	CPI-1612	-2.78792	3.41565	4.20105	-0.370235
TAATTCCGTGGACGAT-1_2	CPI-1612	-3.09057	1.81796	0.616516	0.29611
TAATTCCGTTCTTTCA-1_2	CPI-1612	-4.94186	2.502	2.45658	1.47149
TAATTCCGTTTCGTTT-1_2	CPI-1612	5.92944	-1.27888	-5.06624	-1.61873
TAATTCCTCATCGCAA-1_2	CPI-1612	2.94384	-3.00571	-2.36687	2.95597
TACAGCAGTAGCTGTT-1_2	CPI-1612	-4.76445	1.46853	2.26032	1.57791
TACAGCAGTCCACCAG-1_1	DMSO	4.67511	-3.45837	-3.3365	1.92107
TACAGCATCCGAGGAA-1_1	DMSO	3.34647	-3.30873	-2.67091	2.86953
TACAGCATCGTGGCGT-1_2	CPI-1612	-4.06893	1.95533	0.971793	1.15918
TACATGGTCTGCGTCT-1_1	DMSO	-4.03588	0.0413499	2.58995	-0.425855
TACATTCAGCTCGGCT-1_2	CPI-1612	-2.7168	1.86817	2.1218	-1.02601
TACATTCCAGGCATTT-1_2	CPI-1612	-5.27817	2.7756	3.55975	2.36411
TACATTCTCGCTACCT-1_1	DMSO	-6.52292	-1.81831	4.39095	0.68903
TACCCTGAGCAGTAGC-1_2	CPI-1612	3.97383	0.206766	-3.15188	-0.487961
TACCCTGAGGTTAGTA-1_2	CPI-1612	-4.3542	3.4073	3.86547	1.3536
TACCCTGAGTGAAGGA-1_2	CPI-1612	4.16636	-1.61183	-5.00123	1.01107
TACCCTGCACAGTAGG-1_1	DMSO	5.33066	-4.89954	-2.72995	-0.403789
TACCCTGCATAGGCGA-1_1	DMSO	-6.20667	-2.28683	4.57605	-0.284549
TACCCTGTCCTGTGGG-1_1	DMSO	-6.62071	-2.75505	4.50306	1.59662
TACCTATAGCAGAGCT-1_1	DMSO	-6.34245	-2.75836	3.80462	1.77351
TACCTATCAGAGTCGA-1_2	CPI-1612	-3.08981	4.06549	4.33399	-0.159982
TACCTATGTATTCTCT-1_1	DMSO	-5.79283	-2.71468	2.86213	1.80894
TACCTATTCCCGCAAG-1_2	CPI-1612	-4.58737	3.71998	4.44401	1.26843
TACCTATTCTAAGGTC-1_2	CPI-1612	-1.64863	1.19883	1.56337	-0.0478604
TACCTCGGTGGACTGA-1_2	CPI-1612	3.38266	-2.39946	-2.51835	2.88038
TACCTCGTCACATCCC-1_1	DMSO	1.87473	2.33827	-0.896804	-3.35443
TACCTCGTCCGCGATG-1_2	CPI-1612	3.68656	-0.111926	-3.50088	0.154614
TACCTCGTCGCTTGAA-1_1	DMSO	5.76471	-4.18994	-3.38989	-0.186761
TACCTCGTCGCTTGAA-1_2	CPI-1612	-1.13971	1.48095	1.37435	-0.49039
TACGCAAAGGCTCCTG-1_2	CPI-1612	5.22601	-0.572483	-4.62137	-0.936044
TACGCAACAGAATGCG-1_2	CPI-1612	3.57117	-0.337176	-3.38948	-0.667819
TACGCAATCACTGATG-1_2	CPI-1612	-4.09936	0.721598	1.99232	1.66059
TACGCAATCCAAGTCA-1_1	DMSO	4.67542	-2.98956	-3.6337	1.63387
TACGCCTCAGGACTGA-1_2	CPI-1612	-2.08984	3.45446	0.0122405	0.876837
TACGCCTCATTACCTT-1_1	DMSO	-0.133375	4.0906	2.37505	-3.37504
TACGCCTTCAGAGTGG-1_1	DMSO	5.06497	-4.6235	-1.76913	0.172708
TACGCCTTCTACTGCC-1_1	DMSO	1.98336	1.80107	-2.23805	-2.0303
TACGGATAGACCTATC-1_2	CPI-1612	2.94912	-0.912366	-2.35844	-0.154552
TACGGATAGCGTATCT-1_1	DMSO	5.53775	-3.5348	-3.82241	-0.186494
TACGGATCACTGCTTC-1_1	DMSO	-1.10159	3.82007	3.61343	-2.56062
TACGGATTCCTTCGAC-1_1	DMSO	4.75429	-2.9853	-3.79708	1.85674
TACGGATTCGCTGATA-1_1	DMSO	5.9853	-2.98332	-1.34356	1.85633
TACTAGGAGTACGACG-1_2	CPI-1612	2.11885	2.1699	-1.2291	-2.987
TACTAGGTCGCTTACC-1_2	CPI-1612	-4.59202	2.70447	1.04432	1.37537
TACTCGCTCCGAGAGA-1_2	CPI-1612	-3.79018	3.95961	4.73001	0.664281
TACTCGCTCGACTATG-1_1	DMSO	1.71905	2.19769	-0.722475	-3.29119
TACTGCCAGCAGAATT-1_2	CPI-1612	-2.65035	3.58578	4.27544	-0.49278
TACTGCCCACACACCG-1_2	CPI-1612	3.26956	-0.09321	-2.92306	-0.149961
TACTGCCCACTGATTG-1_2	CPI-1612	5.64066	-0.93553	-4.98864	-2.09451
TACTGCCCAGGCATTT-1_2	CPI-1612	-2.41723	3.5309	4.35042	-0.820096
TAGACTGAGAGGCCTA-1_2	CPI-1612	2.90236	-1.15678	-4.45267	0.38436
TAGACTGCAGCGTACC-1_2	CPI-1612	3.42609	-0.254631	-4.23679	0.271195
TAGACTGGTTCGGGAA-1_1	DMSO	-6.08298	-2.19829	4.18369	0.391596
TAGACTGTCAAACCCA-1_2	CPI-1612	-3.94429	2.81898	3.09527	0.282999
TAGCACAAGCTGATTC-1_2	CPI-1612	-3.47842	2.91648	3.82358	0.618276
TAGCACAAGGACTAGC-1_2	CPI-1612	0.273468	3.52456	2.04162	-3.72589
TAGCACAAGGTTAACA-1_1	DMSO	-5.04571	-2.40042	2.14971	-1.1206
TAGCACACAATGTGCT-1_2	CPI-1612	3.85238	-1.39072	-3.63938	1.26854
TAGCACAGTCCCTTTG-1_2	CPI-1612	-4.13676	3.98081	-0.379009	1.96726
TAGCATGAGATTACGA-1_1	DMSO	-6.13833	-2.00658	3.22712	-1.08404
TAGCATGAGCCTGTAT-1_1	DMSO	5.75571	-3.09968	-2.96952	-0.547329
TAGCATGCAACCTCTC-1_2	CPI-1612	1.64632	2.55331	-0.854592	-3.4339
TAGCATGGTCAAATCC-1_2	CPI-1612	3.08406	-0.681488	-3.27517	0.672176
TAGCATGGTCATAGAA-1_2	CPI-1612	-4.19002	3.88633	-0.500719	1.93587
TAGCATGTCTGGTACA-1_2	CPI-1612	-3.1963	3.28322	3.90007	-1.46928
TAGCCCTAGACTTGAA-1_1	DMSO	4.64515	-4.61578	-1.53117	0.639229
TAGCCGGCACGCGCAT-1_2	CPI-1612	1.71091	2.42174	-0.787377	-3.50086
TAGCCGGTCGCTCGGA-1_2	CPI-1612	-4.06919	3.81919	-0.290179	1.67724
TAGCGGCCACGTACAT-1_1	DMSO	6.8557	-3.23963	-4.4561	-2.08453
TAGCGGCGTATGGTTC-1_2	CPI-1612	5.34103	-1.0346	-4.95303	-1.93983
TAGCGGCTCAGCGGTC-1_2	CPI-1612	4.58977	-0.988294	-3.86393	-0.774413
TAGCGGCTCCTGGGAC-1_1	DMSO	5.37108	-3.9663	-2.55369	0.194991
TAGCGGCTCTCCCTTT-1_1	DMSO	-4.97489	-2.36267	1.60831	-0.47909
TAGCTTTAGCCAGAAC-1_2	CPI-1612	-3.96442	4.29653	-1.01035	2.092
TAGCTTTGTATGCTAC-1_2	CPI-1612	-1.96368	1.63212	-5.35479	-0.0378921
TAGCTTTTCGGGAAAC-1_2	CPI-1612	-1.94943	1.47697	2.35021	-0.918794
TAGGAGGAGCAACGGT-1_1	DMSO	5.50684	-2.87795	-5.34123	-0.0177002
TAGGAGGAGGCACTAG-1_2	CPI-1612	-3.34653	2.65371	3.06656	-0.228422
TAGGAGGCATGGTATC-1_1	DMSO	-6.1303	-3.14946	2.89954	0.677552
TAGGTCAAGGGACGTT-1_1	DMSO	5.8316	-3.63617	-3.74405	-0.0537777
TAGGTCAAGTCGTGAG-1_2	CPI-1612	3.53217	-1.71542	-2.66125	1.48819
TAGGTCACAACATAAG-1_2	CPI-1612	3.39165	-1.52894	-4.25649	-0.208878
TAGGTCACAAGACTTC-1_2	CPI-1612	-3.85545	2.62836	3.48128	1.17095
TAGGTCACATGGATGG-1_2	CPI-1612	-1.72836	2.86032	3.11674	-2.43057
TAGGTCATCTGGACAT-1_1	DMSO	4.61795	-3.80278	-2.85318	1.07507
TAGGTGTAGAATATCG-1_2	CPI-1612	3.36422	-3.05981	-2.44261	2.65602
TAGGTGTCACAATAAG-1_2	CPI-1612	0.368718	3.4626	2.32756	-3.66561
TAGGTGTCATTAGCAC-1_1	DMSO	4.42092	-3.74974	-1.96631	2.08281
TAGGTGTGTAAGTCTC-1_1	DMSO	-6.68576	-1.7178	3.97601	0.570333
TAGGTGTGTTTGAAGA-1_2	CPI-1612	-4.11174	1.14083	1.90161	1.14718
TAGGTGTTCACCACAA-1_1	DMSO	5.27111	-4.08127	-3.82096	0.149221
TAGGTGTTCATGTTCT-1_2	CPI-1612	-1.67411	3.02559	2.73306	-1.42599
TAGGTGTTCGACCCGA-1_2	CPI-1612	-4.89476	3.02371	0.646374	1.81219
TAGGTGTTCGCATACA-1_1	DMSO	4.07787	-3.82252	-2.30508	1.88497
TAGTCCCAGGCAGATC-1_2	CPI-1612	4.16371	-3.7905	-1.82829	1.18152
TAGTCCCCAAGCAGGT-1_2	CPI-1612	-4.36734	2.90051	1.14667	1.33637
TAGTCCCCACTCCACT-1_1	DMSO	-5.50256	-1.98133	2.9012	0.968277
TAGTCCCGTAACCCAT-1_1	DMSO	4.37199	-4.1659	-2.23523	1.01216
TAGTCCCGTATACGCT-1_2	CPI-1612	3.85368	-0.750314	-4.07734	0.460335
TAGTCCCGTATGTCCA-1_2	CPI-1612	-2.87832	1.1536	2.76198	0.318268
TAGTCCCGTGATGTGG-1_2	CPI-1612	-2.30698	1.66591	2.0724	-0.0701423
TATCGAGCAATAGTGA-1_2	CPI-1612	4.7715	0.363341	-2.89471	-1.53644
TATCGAGCACGCTAAT-1_2	CPI-1612	-1.38368	0.34079	0.75405	0.820742
TATCGAGCATCCCAAA-1_1	DMSO	0.142233	3.98829	1.87228	-3.73347
TATCGAGGTAACTGAA-1_2	CPI-1612	-5.12548	2.03707	2.2906	2.35249
TATCGAGTCGCTGATA-1_2	CPI-1612	3.18579	-0.965001	-2.18541	0.89432
TATCTGTCATGGGTGA-1_2	CPI-1612	-1.78208	2.1514	2.49771	-0.184658
TATCTGTGTTGGGAAC-1_2	CPI-1612	-1.25734	0.79606	-3.09439	1.22793
TATCTGTTCCACGGCA-1_2	CPI-1612	3.30525	0.14955	-3.49934	-0.0389042
TATGTGGCATTACACG-1_2	CPI-1612	2.7615	-1.11041	-2.87582	0.515876
TATGTGGGTTCCAATG-1_2	CPI-1612	-3.7534	3.9924	4.41843	1.15435
TATGTGGTCGCTTACC-1_2	CPI-1612	3.81591	-0.227507	-3.01	-0.20228
TATGTGGTCTTGCGCT-1_2	CPI-1612	3.80867	0.214291	-3.11501	-0.292355
TATGTTCCAAGCACTT-1_1	DMSO	-5.19892	-2.51405	1.86282	-0.726874
TATGTTCCAAGGCGTA-1_1	DMSO	-5.81284	-2.33609	3.25805	-0.656338
TATGTTCTCGCAAACT-1_1	DMSO	5.36251	-3.79619	-3.27356	0.408495
TATGTTCTCTCCCTTT-1_2	CPI-1612	-3.54993	0.704746	1.48818	0.991352
TATGTTCTCTGGCGCA-1_1	DMSO	4.64287	-4.29915	-2.78682	-0.0543983
TATTGCTCAGGCAGAT-1_2	CPI-1612	-2.94211	4.27229	5.17508	0.294607
TATTGCTCAGTGGTCC-1_1	DMSO	-5.71078	-2.30296	2.70078	1.01224
TATTGCTGTACGTAAA-1_1	DMSO	5.11566	-4.59258	-2.80763	0.140485
TATTGCTTCAGCCGGT-1_1	DMSO	6.29672	-3.52526	-4.23626	-0.622133
TATTGCTTCAGTGGTT-1_2	CPI-1612	-3.6564	4.3604	-0.649702	2.00512
TCAAAGCCACTCAGCG-1_2	CPI-1612	-3.61191	2.1375	3.12425	0.762895
TCAAAGCCATAGGCGA-1_2	CPI-1612	-2.00288	1.39102	1.91482	-1.11064
TCAAAGCGTCCTCAGG-1_1	DMSO	4.52416	-2.80439	-3.59868	2.07472
TCAAAGCTCGGATAGG-1_2	CPI-1612	-2.13401	2.76289	4.04942	0.255686
TCAAGACCACGATTAC-1_2	CPI-1612	-2.71707	1.53941	2.98517	-0.743331
TCAAGACCACGCTGTG-1_2	CPI-1612	-3.48906	2.54892	3.46653	0.46997
TCAAGACGTAACGGTG-1_2	CPI-1612	5.76018	-0.941426	-4.67442	-1.95765
TCAAGACGTCAGGTGA-1_1	DMSO	5.16527	-4.26915	-2.19291	0.0717749
TCAAGACGTGTAGGAC-1_1	DMSO	4.01192	-3.51987	-2.64834	2.37808
TCAAGACGTTTGAAGA-1_1	DMSO	-5.91086	-2.29569	3.54119	-1.01406
TCAAGACTCCCGATTC-1_2	CPI-1612	3.27185	-0.476732	-2.72668	-0.0678263
TCAAGACTCTCGTAGA-1_2	CPI-1612	-4.96099	1.78355	2.23505	2.26985
TCAAGCAAGATGGGAA-1_2	CPI-1612	-1.88816	1.06757	1.30068	0.164191
TCAAGCACACTGTTAG-1_2	CPI-1612	4.21171	-0.311992	-2.15449	-1.01076
TCAAGCAGTATACGCT-1_1	DMSO	4.98507	-4.47498	-3.02742	0.0663597
TCAAGCAGTCAACAGG-1_2	CPI-1612	3.92748	-0.379264	-1.89091	-0.500897
TCAAGCAGTGAAACAT-1_2	CPI-1612	-2.31688	2.18483	2.57731	-1.36514
TCAAGCATCTTAAGCG-1_1	DMSO	-6.3165	-1.88601	4.6417	0.24624
TCAAGGTTCAACTTGG-1_1	DMSO	5.49422	-3.18345	-5.09331	0.673732
TCAATTCAGGTCGTTT-1_2	CPI-1612	-5.10735	3.20055	4.27479	2.02153
TCAATTCCATCCCTCA-1_2	CPI-1612	3.30111	-1.52054	-2.48378	1.04588
TCAATTCCATCCTCGT-1_2	CPI-1612	-1.65879	1.69527	1.19429	0.26782
TCAATTCCATGGAGGT-1_2	CPI-1612	-2.87746	1.48107	2.65398	-1.81434
TCAATTCTCACGATTG-1_2	CPI-1612	3.60413	-0.115898	-3.70027	0.161465
TCAATTCTCCTTTGAT-1_2	CPI-1612	-2.62274	0.20829	0.730779	-0.761816
TCAATTCTCTTGGCCT-1_2	CPI-1612	5.47649	-1.4251	-5.50896	-0.832562
TCACAAGAGATTAGAC-1_1	DMSO	6.12664	-4.20626	-2.68691	-0.547527
TCACAAGAGTCTGGGA-1_2	CPI-1612	-3.72156	3.13437	0.804733	1.56045
TCACAAGCACTGCTCT-1_2	CPI-1612	3.90209	-0.26111	-3.28911	-0.209874
TCACAAGCATTAAGGA-1_2	CPI-1612	-3.3508	4.29608	5.06714	0.300113
TCACAAGGTAGTTTGC-1_2	CPI-1612	-2.64088	2.46848	-0.345944	0.317525
TCACAGACACCGTTGG-1_1	DMSO	0.260308	3.80562	1.85765	-3.2449
TCACCACAGAAATGGG-1_2	CPI-1612	3.15469	-2.82576	-2.4282	3.02833
TCACCACAGACTAATG-1_2	CPI-1612	3.76374	0.0450244	-3.13416	-0.741021
TCACCACAGATTGACA-1_1	DMSO	5.01642	-2.95093	-4.26226	1.52314
TCACCACAGCGGACTA-1_1	DMSO	5.77777	-3.75568	-4.69986	0.0166671
TCACCACAGTTGTCCA-1_1	DMSO	6.50115	-2.81964	-3.86783	-2.14352
TCACCTGAGTGCAACG-1_2	CPI-1612	3.1839	-1.59971	-4.85595	0.277306
TCACCTGCAAGGGAGG-1_2	CPI-1612	-1.32996	1.27372	1.54556	-0.57496
TCACCTGCAGTAGTTC-1_2	CPI-1612	-2.30565	2.34451	0.843662	0.502026
TCACCTGCATTACTCT-1_2	CPI-1612	4.11637	-0.173844	-3.09168	-0.480659
TCACCTGTCCCAATAG-1_1	DMSO	6.72072	-2.69894	-4.05728	-2.0645
TCACTCGAGTTCAACC-1_2	CPI-1612	-3.12569	4.26298	5.22393	0.376945
TCACTCGGTCTCTGCT-1_2	CPI-1612	3.73809	-1.81585	-2.8857	1.61103
TCAGCTCAGTATAGTG-1_2	CPI-1612	-4.59619	2.25121	1.44773	1.48824
TCAGCTCCAGTTAAAG-1_1	DMSO	-0.0740173	3.86601	2.11852	-2.88427
TCAGCTCGTAACGGTG-1_2	CPI-1612	5.1911	0.259146	-3.15263	-2.08358
TCAGCTCGTACTTCAG-1_2	CPI-1612	3.86499	-0.292397	-2.34597	0.397339
TCAGCTCGTGGTGGTA-1_1	DMSO	4.78985	-4.09525	-2.43553	0.794962
TCAGCTCTCCCACGGA-1_1	DMSO	6.0443	-1.9821	-5.4463	-1.81707
TCAGCTCTCTGCGTCT-1_2	CPI-1612	-2.9652	2.65996	3.59287	0.121442
TCAGGGCCATGCGACC-1_2	CPI-1612	1.85731	-0.682037	-0.600372	-0.327359
TCAGGGCGTGAATACA-1_1	DMSO	5.84093	-3.07	-3.94373	-0.680316
TCAGGGCGTTGGCGAA-1_2	CPI-1612	0.423645	3.49871	1.88441	-3.54039
TCAGGTACAATACTGC-1_2	CPI-1612	-4.44596	3.02091	3.76387	1.34291
TCAGGTACATGGATGG-1_1	DMSO	-5.41061	-2.4015	2.98659	-0.815283
TCAGGTATCACTCCCA-1_2	CPI-1612	5.33477	-0.345327	-3.79002	-2.12244
TCAGGTATCGCAACTA-1_2	CPI-1612	-1.32998	1.80491	1.10612	-0.18726
TCAGTCCAGGTACATA-1_2	CPI-1612	5.26732	-1.24405	-5.00972	-1.43617
TCAGTCCCAAACCGAG-1_2	CPI-1612	-4.96814	2.85342	3.67966	2.03605
TCAGTCCCAGCAACAG-1_1	DMSO	5.94952	-2.81619	-5.1928	-0.543044
TCAGTCCCAGCTTACA-1_2	CPI-1612	-2.9254	1.99454	2.43942	0.0486922
TCAGTCCGTGCCAAGA-1_2	CPI-1612	-1.54398	1.51756	2.07589	-0.530341
TCAGTCCGTTCCGGCA-1_2	CPI-1612	5.73982	-1.29361	-5.29021	-0.747939
TCAGTCCGTTGCAGCC-1_2	CPI-1612	5.16389	-0.250206	-3.89509	-1.73438
TCAGTCCTCATCATGG-1_2	CPI-1612	3.49228	-1.00456	-4.26995	0.237568
TCAGTTTAGAGGTACC-1_2	CPI-1612	-4.17299	2.35378	3.27434	1.30641
TCAGTTTAGCGTCTGC-1_2	CPI-1612	-2.78864	3.43153	4.29912	0.329156
TCAGTTTTCACTCCCA-1_1	DMSO	3.22487	-2.40214	-3.11834	2.70703
TCCAGAAAGAAATTCG-1_2	CPI-1612	-3.31604	0.657017	1.61353	0.934608
TCCAGAAAGTCACACT-1_2	CPI-1612	4.93551	-0.737523	-4.04098	-0.664789
TCCAGAAGTGAATCGG-1_2	CPI-1612	-2.2299	2.17336	3.17473	-1.22152
TCCAGAATCGGATAGG-1_1	DMSO	5.77418	-2.70701	-4.8512	-0.58948
TCCAGAATCTGGCTAA-1_1	DMSO	-5.52743	-2.66273	3.4958	1.11262
TCCAGAATCTTCCGTG-1_1	DMSO	6.32622	-2.31819	-4.30093	-1.64778
TCCATCGAGCAGAAAG-1_1	DMSO	4.37599	-4.05463	-1.85864	1.08988
TCCATCGCAGATGGCA-1_1	DMSO	-6.74588	-1.90519	3.82779	0.748934
TCCATCGCATATAGAG-1_2	CPI-1612	-3.55656	1.70003	2.57661	0.559721
TCCATCGGTCGTCGCA-1_1	DMSO	-5.79721	-2.05481	3.77303	0.436506
TCCCACAAGGGCATTG-1_1	DMSO	6.27945	-2.45472	-5.57841	-1.3147
TCCCACAAGTCCCTCT-1_1	DMSO	6.61265	-2.82376	-5.13972	-1.41667
TCCCACACACAGATGG-1_2	CPI-1612	-1.59899	2.64845	1.97204	-1.3363
TCCCACACACCTCGTT-1_2	CPI-1612	-1.13622	2.33699	1.29998	-1.11884
TCCCACAGTGAATCGG-1_2	CPI-1612	-2.09933	3.28333	3.60315	-0.201605
TCCGACTCAGCAACAG-1_2	CPI-1612	3.34353	-0.356242	-3.33198	0.338776
TCCGACTCATGGTATC-1_2	CPI-1612	-2.5263	2.36082	3.32364	0.100843
TCCGACTCATTGCGAT-1_2	CPI-1612	-5.16517	2.0946	2.49336	2.33596
TCGAGCGAGACTCGGA-1_2	CPI-1612	-3.87702	0.863657	2.34482	1.50806
TCGAGCGAGCTGCTCG-1_2	CPI-1612	-3.07157	2.59031	3.63944	0.152692
TCGAGCGCATCTGCAA-1_2	CPI-1612	4.11277	0.12586	-3.6738	0.0123124
TCGAGCGTCTGGCCAG-1_2	CPI-1612	-1.12672	1.93077	1.19342	-1.00129
TCGATTTAGCTTCAAC-1_2	CPI-1612	3.68845	0.0294034	-1.7961	-0.491344
TCGATTTAGTCGAAAT-1_2	CPI-1612	3.30095	-0.206036	-1.55454	0.961653
TCGATTTAGTGAATAC-1_1	DMSO	6.37676	-3.30394	-3.45928	-1.68286
TCGATTTCACACACCG-1_2	CPI-1612	4.55932	-1.03061	-2.42478	-0.465483
TCGATTTCACTAGGAG-1_1	DMSO	-5.4272	-2.62193	4.08582	1.74553
TCGATTTTCGTCAACA-1_2	CPI-1612	3.56717	-0.671121	-2.92037	0.619322
TCGCAGGCACATTCTT-1_2	CPI-1612	4.28182	-0.721522	-3.0794	-0.706019
TCGCAGGGTACGGTTT-1_1	DMSO	-5.964	-2.90732	3.37528	1.95142
TCGCAGGGTTCTGATG-1_2	CPI-1612	5.2854	0.202355	-3.06261	-2.01337
TCGCAGGGTTGGGAAC-1_2	CPI-1612	5.55894	-1.55508	-5.06498	-1.83339
TCGCAGGTCCTTCGAC-1_2	CPI-1612	-1.62219	2.40664	1.17364	-1.00416
TCGCCTAAGGAAGACA-1_1	DMSO	-6.49416	-2.13137	4.41518	0.183894
TCGCCTAAGGAGTAGA-1_2	CPI-1612	-2.11271	2.74749	3.58184	-0.564032
TCGCCTACAACTTGGT-1_1	DMSO	-5.31737	-2.09775	2.10428	0.0454983
TCGCCTAGTCCCTTTG-1_2	CPI-1612	-2.71089	1.08623	2.91745	-0.843208
TCGCCTAGTGTAGGAC-1_2	CPI-1612	3.58472	-0.603057	-2.94498	-0.0258212
TCGCCTATCCGGGCAT-1_2	CPI-1612	-2.89091	3.66757	0.129223	1.08244
TCGGGACAGCTCGTTA-1_2	CPI-1612	4.03547	-1.14207	-3.82756	0.74879
TCGGGACAGGCTTCGC-1_1	DMSO	-5.15703	-1.87308	2.18352	-0.508717
TCGGGACCACAGTTCA-1_1	DMSO	6.05322	-2.48987	-4.79913	-0.836069
TCGGGACGTGCTTTGA-1_2	CPI-1612	-4.33293	3.65223	4.72746	1.34463
TCGGGACGTGTAGGAC-1_1	DMSO	-5.61003	-1.93399	2.5599	0.936193
TCGGGACTCAAGAGAT-1_2	CPI-1612	-2.1105	2.22357	1.70513	-0.325394
TCGTTCGAGAGTGGAA-1_1	DMSO	4.73247	-2.82579	-4.35019	1.78683
TCGTTCGAGCAGAATT-1_2	CPI-1612	-2.34523	1.46849	2.6228	-0.668602
TCGTTCGGTTGTCGGC-1_1	DMSO	2.74991	-3.04833	-2.66718	3.15692
TCGTTCGGTTTAGGAA-1_2	CPI-1612	-4.07618	3.97501	4.69377	1.02882
TCGTTCGTCAGCACGC-1_1	DMSO	-6.78683	-2.14516	4.80059	0.796196
TCGTTCGTCCCTAAAG-1_2	CPI-1612	-2.63637	2.41121	3.10989	-0.257865
TCTAGTTAGTCACACT-1_2	CPI-1612	-2.18588	0.448459	0.268663	-0.151529
TCTAGTTTCCCAGTAA-1_2	CPI-1612	-3.75609	1.84663	2.49447	0.902465
TCTAGTTTCGGGACAA-1_2	CPI-1612	-4.17738	2.39063	0.799253	1.17039
TCTATTGGTACCCACG-1_1	DMSO	5.48118	-3.01702	-5.16828	0.459664
TCTATTGGTTCAGTTG-1_1	DMSO	-5.12867	-1.27195	2.90124	0.710964
TCTATTGGTTGCAGCC-1_2	CPI-1612	4.1598	-1.14667	-3.19022	0.631925
TCTATTGGTTTAAGCC-1_2	CPI-1612	4.18339	-1.43097	-2.80061	1.61584
TCTCAGCCACCACGAC-1_2	CPI-1612	-1.97932	3.1422	3.64647	-2.60025
TCTCAGCTCGCTACCT-1_2	CPI-1612	-4.24892	1.06015	1.763	1.38844
TCTCAGCTCTACCCGT-1_2	CPI-1612	5.28228	-1.37724	-5.21564	-0.767269
TCTCTGGCATTTGGCA-1_1	DMSO	-5.84475	-1.8186	2.96543	-1.19436
TCTCTGGGTAGAAAGG-1_2	CPI-1612	3.01132	-1.02416	-3.9065	0.965406
TCTCTGGGTGAGTCGA-1_1	DMSO	-5.70381	-2.5028	2.50327	1.1545
TCTCTGGTCCAGAATC-1_2	CPI-1612	-3.37812	3.337	3.86011	0.0158789
TCTCTGGTCCATGTTT-1_2	CPI-1612	-3.9171	2.73213	3.29856	1.25901
TCTCTGGTCCTGAAAC-1_1	DMSO	-5.15841	-2.63109	1.9257	-0.760676
TGAATCGAGGCGACTA-1_2	CPI-1612	-1.68467	1.63122	2.31206	-1.63231
TGAATCGAGTGAACCG-1_2	CPI-1612	-2.29397	1.69783	2.14654	-0.703678
TGAATCGCAAACCGAG-1_2	CPI-1612	-2.46158	0.988368	2.09596	-0.55339
TGACAACAGGGAAATG-1_1	DMSO	4.39188	-4.61585	0.304933	1.34686
TGACAACAGGTTGTTC-1_2	CPI-1612	5.50758	-0.594127	-4.42563	-1.66394
TGACAACCACCATTCC-1_1	DMSO	6.28093	-2.61802	-4.54005	-2.11552
TGACAACTCCATACGA-1_1	DMSO	4.92654	-3.84717	-3.98552	0.762479
TGACAACTCTGCGTCT-1_2	CPI-1612	1.72534	2.52958	-0.840888	-3.43593
TGACTCCAGCTTTCCC-1_2	CPI-1612	4.27774	0.0631709	-3.22844	-0.787112
TGACTCCCACAGGAAC-1_2	CPI-1612	5.07689	0.363396	-2.67737	-1.70446
TGACTCCCACTTGCGG-1_1	DMSO	-5.61064	-2.06514	2.90175	-0.0209706
TGAGCCGAGAATCAGT-1_2	CPI-1612	2.77775	-1.12066	-3.91702	0.683299
TGAGCCGCAAGGTTCT-1_2	CPI-1612	-4.55393	2.23411	3.10355	1.4617
TGAGCCGCATCAGAAA-1_2	CPI-1612	-3.03288	2.63916	-0.2962	0.234319
TGAGCCGGTTTAGGAA-1_2	CPI-1612	-1.40043	2.49275	1.38667	-1.04033
TGAGTCACACTCCACT-1_2	CPI-1612	-4.41657	3.20672	2.80771	1.6836
TGAGTCATCGATTACG-1_2	CPI-1612	-2.91714	1.372	2.3006	0.269407
TGATCAGAGGTCGTTT-1_2	CPI-1612	4.54402	-0.63301	-3.92384	-1.07464
TGATCAGAGTCAGCCC-1_2	CPI-1612	3.33569	-0.970832	-4.79044	0.74282
TGATGCAGTCCGGTAC-1_2	CPI-1612	4.8311	-0.00298978	-3.78538	-1.25264
TGATGCAGTCTAAAGA-1_2	CPI-1612	-4.96545	2.93791	3.94255	1.87401
TGATGCATCGCTGATA-1_1	DMSO	-6.02279	-2.13787	2.94188	1.24038
TGATTTCCATCCCTCA-1_2	CPI-1612	4.47891	-0.0770543	-2.16686	-1.24478
TGATTTCCATTCGTCC-1_2	CPI-1612	0.438536	3.5799	2.08039	-3.71529
TGATTTCGTGTTTCTT-1_1	DMSO	-5.74735	-2.24943	3.48402	-0.276244
TGATTTCGTTTAGGAA-1_2	CPI-1612	-3.13056	3.07534	-0.106749	1.06873
TGCACCTAGTATGCTC-1_2	CPI-1612	-1.86246	3.89882	3.49247	-2.59804
TGCACCTCAGTATACC-1_2	CPI-1612	4.48823	-1.75569	-3.48336	1.92617
TGCACCTGTACCCATA-1_1	DMSO	-4.79121	-0.948856	2.9356	0.931578
TGCACCTGTATCTAGC-1_2	CPI-1612	-3.12057	2.6482	3.70388	-0.439194
TGCACCTGTTTGCGAT-1_1	DMSO	5.18808	-4.56792	-3.34512	0.129128
TGCACCTTCGATAGGG-1_2	CPI-1612	-1.78497	1.03356	1.40888	0.0863678
TGCACCTTCTAGCAGT-1_2	CPI-1612	-4.27587	3.95739	-0.194913	1.59961
TGCATGACAACGCAAG-1_1	DMSO	5.43715	-3.73479	-4.5701	0.513198
TGCATGACAACTAGAA-1_2	CPI-1612	4.54489	-0.60261	-3.61994	-0.719126
TGCATGACACCTATTT-1_2	CPI-1612	2.87434	-1.82262	-2.98499	0.364002
TGCATGACATGGGAAC-1_1	DMSO	0.150601	4.05363	2.04673	-3.72921
TGCATGAGTTCCGCGA-1_2	CPI-1612	-1.79599	1.50556	1.14105	0.278267
TGCATTTAGCTATCGT-1_1	DMSO	-5.48075	-2.24228	2.41399	-0.905069
TGCATTTCACTCCTCA-1_2	CPI-1612	5.64776	-1.26348	-5.15358	-1.24548
TGCATTTCATGTAGAA-1_1	DMSO	-6.27705	-2.89737	3.44525	1.66526
TGCATTTCATTCCCGT-1_1	DMSO	5.10292	-4.52011	-1.72115	0.589295
TGCATTTGTAGGGTCA-1_2	CPI-1612	-3.93281	1.98997	2.78519	1.14437
TGCATTTTCCATCATT-1_1	DMSO	6.13047	-2.5046	-5.11558	-1.50354
TGCATTTTCCATTGTT-1_2	CPI-1612	-2.87608	2.19619	1.29722	0.973025
TGCATTTTCGTGGCGT-1_2	CPI-1612	-0.354153	3.50532	2.58676	-2.82441
TGCCTCACAAGGGAGG-1_2	CPI-1612	-1.13085	1.6161	-5.07486	1.04627
TGCCTCACACCACAGC-1_2	CPI-1612	-1.35613	2.64298	1.18136	-1.14003
TGCCTCAGTAGATGAT-1_2	CPI-1612	-3.30141	4.28989	4.99632	0.411754
TGCCTCAGTGATAGAT-1_2	CPI-1612	3.42858	-1.80365	-4.53148	0.00618692
TGCCTCAGTTATCGAC-1_1	DMSO	5.50286	-3.95419	-3.72987	0.0758481
TGCCTCAGTTTCGACA-1_2	CPI-1612	-1.54568	2.24966	1.45122	-0.638914
TGCCTCATCCAACAAC-1_2	CPI-1612	-4.38721	3.97405	-0.621513	2.05269
TGCCTGTCAAGCCTTA-1_1	DMSO	-1.43235	3.77752	3.04774	-1.97663
TGCCTGTTCACGATTG-1_2	CPI-1612	-5.17662	2.58067	3.29505	2.24668
TGCGTAAAGAATCAGT-1_2	CPI-1612	-1.31229	3.49341	3.3676	-2.87179
TGCGTAAAGGAGGCGA-1_1	DMSO	4.95672	-4.4136	-3.16599	0.293063
TGCGTAAGTAGAAAGG-1_2	CPI-1612	5.89406	-0.665049	-4.60292	-2.38451
TGCGTAAGTGAGTAAT-1_1	DMSO	5.56529	-3.65352	-1.89937	0.0406174
TGCGTAATCGCTTCAC-1_2	CPI-1612	-3.76204	1.62961	3.10893	0.506378
TGCTATTAGATCGAGC-1_2	CPI-1612	-4.33248	2.71734	3.40534	1.25645
TGCTATTCAAGCACTT-1_2	CPI-1612	-5.15352	2.47453	3.12391	2.28364
TGCTATTCATGCGCTG-1_2	CPI-1612	4.16405	-0.865413	-2.74048	0.485561
TGCTATTTCAGTACAC-1_1	DMSO	4.66074	-3.00446	-1.92924	2.23553
TGCTATTTCGCCAGAC-1_1	DMSO	5.67343	-3.93098	-3.70758	-0.0187152
TGCTATTTCTGCCGAG-1_2	CPI-1612	-3.523	3.00549	3.82617	0.771461
TGCTCACAGGGACGTT-1_2	CPI-1612	-2.58679	2.37858	1.12726	0.886313
TGCTCACTCGGTCAGC-1_2	CPI-1612	6.0284	-0.891303	-4.58858	-2.24443
TGCTCACTCGTCTTAT-1_2	CPI-1612	-1.5858	2.34905	1.54635	-1.26814
TGCTCACTCTCTTCTC-1_1	DMSO	4.69803	-3.78172	-2.74481	1.13817
TGCTCGTAGAATGCTA-1_1	DMSO	0.332634	3.87189	1.60536	-3.48584
TGCTCGTAGCTGCCAC-1_1	DMSO	5.2298	-3.08019	-5.07572	0.881735
TGCTCGTAGGATTGAT-1_2	CPI-1612	-1.49691	2.92108	-1.92983	-1.34253
TGCTCGTCAAGCGGTA-1_2	CPI-1612	5.23151	-1.19947	-5.1544	-0.771861
TGCTCGTCACACTAGT-1_2	CPI-1612	-2.6994	3.75234	4.46923	-0.439855
TGCTCGTGTCCGGTAC-1_2	CPI-1612	3.31517	-1.13482	-4.50052	0.147231
TGCTTCGCAAGGACCA-1_1	DMSO	-6.78827	-2.32536	4.34974	2.07501
TGCTTCGGTTCGGGAA-1_2	CPI-1612	-2.15678	1.10286	2.39183	-0.834154
TGCTTCGGTTTGTACG-1_1	DMSO	5.52322	-3.02526	-4.43594	-0.207119
TGCTTCGTCGACTATG-1_1	DMSO	-5.86702	-3.07037	3.79465	0.318943
TGCTTTAAGGACCGAT-1_2	CPI-1612	-3.19078	2.77673	3.1713	0.428201
TGCTTTACAAACTACC-1_2	CPI-1612	-2.27982	3.1718	3.93035	-0.988673
TGGAAGGCAGGATAGC-1_1	DMSO	0.839731	2.61803	-0.405651	-3.36505
TGGAAGGCATGCACTA-1_2	CPI-1612	3.64678	-2.23653	-2.47453	2.9601
TGGAAGGTCGCGCTGA-1_2	CPI-1612	-5.07103	2.21804	2.73524	2.23693
TGGACATAGACCGCAA-1_2	CPI-1612	-2.92142	1.65341	3.362	-2.31905
TGGACATGTGCCCAGT-1_2	CPI-1612	4.03676	0.365542	-3.15164	-0.681396
TGGACATGTGTCTCGG-1_2	CPI-1612	-3.40585	1.41683	2.31671	0.656668
TGGACATTCCAACCTC-1_1	DMSO	5.20004	-4.49783	-3.22974	0.314316
TGGACATTCGCGATGC-1_1	DMSO	5.49388	-4.22682	-3.27042	-0.463356
TGGCAATAGTAACACA-1_2	CPI-1612	-5.08898	2.32502	2.4748	2.30925
TGGCAATCAATTGTGC-1_1	DMSO	-5.58775	-2.18917	3.36773	-0.213135
TGGCAATCACCAAGGA-1_1	DMSO	5.65273	-4.45074	-2.26077	-0.607278
TGGCAATCAGGCACAA-1_1	DMSO	-5.50236	-1.94776	1.27668	-1.04348
TGGCAATGTCGACTGC-1_1	DMSO	5.32076	-4.1438	-1.50859	-0.545391
TGGCAATTCGAGAAGC-1_2	CPI-1612	-3.03394	3.52033	-0.614311	0.523838
TGGCAATTCTTCAGAG-1_1	DMSO	5.02438	-3.0953	-4.32831	1.33103
TGGCCTTCACCGATCG-1_1	DMSO	5.7268	-3.42787	-5.0745	0.11944
TGGCCTTCACGGCCAT-1_2	CPI-1612	-1.64634	0.989231	1.123	0.122251
TGGCCTTGTGCATCAT-1_2	CPI-1612	-3.66873	1.19722	2.85648	-0.276303
TGGCGCAAGAATCAGT-1_2	CPI-1612	-4.54297	1.72765	2.61642	1.70867
TGGCGCAAGATGTTGA-1_2	CPI-1612	-2.40693	4.04377	4.84876	-0.43102
TGGCGCACAACAAACA-1_2	CPI-1612	-2.87567	3.30148	-0.144487	1.09776
TGGCGCACATGGCCCA-1_1	DMSO	3.66381	-3.82044	-2.14919	2.46402
TGGCGCACATGTATCG-1_1	DMSO	-0.125834	3.35305	1.56996	-2.76768
TGGCGCACATTGTGAC-1_2	CPI-1612	3.86047	-1.8432	-4.67726	1.44073
TGGCGCATCTAGCTGA-1_2	CPI-1612	-2.30701	3.92278	4.62597	-0.211688
TGGGTGCCAATGCCAT-1_2	CPI-1612	-3.06658	3.33795	2.26399	-0.162179
TGGGTGCCACATATCG-1_2	CPI-1612	5.69849	-0.963919	-4.96454	-1.5343
TGGGTGCCACCGATCG-1_2	CPI-1612	4.86344	-1.51975	-5.2509	-1.37342
TGGGTGCGTATTCTCT-1_2	CPI-1612	-3.49862	0.66797	1.21187	0.625783
TGGGTGCGTGCGCTCA-1_1	DMSO	-6.13412	-2.85745	4.44974	1.68375
TGGGTGCGTTGTATCG-1_2	CPI-1612	-3.28117	4.41592	5.25844	0.835261
TGGGTGCTCACATCCC-1_1	DMSO	5.81622	-2.69656	0.681023	0.476382
TGGGTTACACTTGCGG-1_1	DMSO	6.64698	-2.49934	-4.46883	-1.54374
TGGGTTAGTAAACGGC-1_2	CPI-1612	4.87216	-1.56302	-5.14157	-1.12499
TGGGTTATCTTAAGCG-1_2	CPI-1612	3.74139	0.0855827	-1.81024	-0.388571
TGGTCAAAGAGAAGCA-1_2	CPI-1612	3.82533	-1.38403	-4.41765	0.345526
TGGTCAAAGGGAGATA-1_2	CPI-1612	-2.63939	1.04658	1.95266	0.495692
TGGTCAACAAGGAACC-1_1	DMSO	-5.3025	-2.55569	2.25788	0.223977
TGGTCAACAATAGTGA-1_2	CPI-1612	0.0847256	3.53666	2.12566	-3.50387
TGGTCAACAATCCATG-1_2	CPI-1612	-0.10385	3.25866	1.94188	-3.37424
TGGTCAAGTTCAGAAA-1_1	DMSO	4.96588	-3.81443	-4.31701	0.666118
TGTAAGCAGACTTGAA-1_1	DMSO	-6.84696	-2.11983	4.51555	1.50293
TGTAAGCAGTGTCACT-1_2	CPI-1612	3.72881	-1.9497	-4.06874	1.31147
TGTAAGCCAACGTCCG-1_1	DMSO	-5.94668	-2.12487	4.2961	0.264972
TGTAAGCCACGCTGTG-1_1	DMSO	-6.21154	-2.28274	3.82027	-0.370553
TGTAAGCCACTGAAGG-1_1	DMSO	-5.39768	-1.79272	2.08188	0.705981
TGTAAGCGTAAACGGC-1_1	DMSO	-6.29653	-2.76736	4.43085	1.73489
TGTAAGCTCCGCCTAT-1_2	CPI-1612	-3.96816	0.613019	1.38591	1.17094
TGTAAGCTCTGTTGCC-1_1	DMSO	-6.93084	-2.15032	5.29529	0.360808
TGTACAGAGTAGACCG-1_2	CPI-1612	-3.14236	1.48702	3.03572	-0.843547
TGTACAGCAGAGCCAA-1_2	CPI-1612	-3.10185	3.99792	4.58128	0.0590329
TGTACAGGTAAGCCGA-1_1	DMSO	-5.19747	-2.21106	2.31717	-1.00374
TGTACAGGTGTTTCTT-1_1	DMSO	-6.31422	-2.9602	4.05808	1.43041
TGTACAGTCTATATCC-1_2	CPI-1612	5.54966	-0.257401	-4.10447	-2.08059
TGTACGACAGGCAAGT-1_2	CPI-1612	-2.52608	2.05148	2.72966	0.456212
TGTACGAGTCAGACGA-1_2	CPI-1612	-2.3614	3.37919	4.30775	-0.257799
TGTAGCACAAGGATGC-1_2	CPI-1612	-2.4818	3.21133	4.19665	0.285655
TGTAGCACACGCTCAG-1_2	CPI-1612	-3.63836	3.63815	-0.365244	0.741097
TGTAGCACAGGGTACA-1_2	CPI-1612	-4.49787	3.40202	3.93364	1.43831
TGTAGCATCAGAGTGG-1_2	CPI-1612	-3.01158	0.606143	1.29246	0.419104
TGTAGCATCGGAGTTT-1_2	CPI-1612	-2.4765	0.433083	0.647708	-0.842337
TGTAGCATCTCCACTG-1_1	DMSO	-5.135	-2.21051	2.17706	-0.872866
TGTGACAAGTTCTCCC-1_2	CPI-1612	2.53456	-1.24602	-2.11715	0.482438
TGTGACAGTTGGTAAA-1_2	CPI-1612	5.79245	-1.51368	-5.30893	-1.30155
TGTGACATCCGTACGG-1_2	CPI-1612	2.82272	-2.66492	-2.43411	2.8749
TGTGGCGAGGACCGAT-1_2	CPI-1612	-2.49783	4.15681	5.25875	0.119663
TGTGGCGCAATGTGCT-1_2	CPI-1612	3.00542	-1.91513	-2.47454	1.90911
TGTGGCGCACAAACGG-1_1	DMSO	4.95868	-4.57321	-1.86177	0.955919
TGTGGCGCACAAGTGG-1_2	CPI-1612	-4.57515	3.80311	-0.0554928	1.78552
TGTGGCGCATGGATGG-1_1	DMSO	-6.10357	-2.09383	4.12771	-0.74929
TGTGGCGGTCGGCTGT-1_2	CPI-1612	-3.55342	2.11345	3.05872	0.461373
TGTGGCGTCTTGTGCC-1_2	CPI-1612	-4.40518	3.86888	0.164851	1.74252
TGTGTCCAGAGCCTGA-1_2	CPI-1612	-4.14587	4.03779	4.92884	1.17282
TGTGTCCAGTACCACT-1_1	DMSO	-5.75385	-3.04623	2.9045	0.441454
TGTGTCCAGTATGCTC-1_1	DMSO	-5.362	-2.09882	2.5529	-0.74661
TGTGTCCTCGGCATAT-1_2	CPI-1612	5.53972	-0.623105	-4.47962	-2.00853
TGTTAGGAGAGCCTGA-1_2	CPI-1612	3.14217	-0.727597	-2.47903	0.191356
TGTTAGGAGCATTGGG-1_2	CPI-1612	-3.23085	1.31508	2.71674	-0.0384877
TGTTAGGCATACTGCA-1_1	DMSO	4.36475	-4.34616	-2.18775	1.39953
TGTTAGGGTGCACATT-1_1	DMSO	-6.4777	-1.89997	4.89654	-0.053459
TGTTAGGTCGTCTAGA-1_1	DMSO	-6.14498	-1.64973	3.18243	-1.06036
TGTTAGGTCTTGTCGC-1_1	DMSO	6.89573	-2.7366	-3.93881	-1.66763
TTAACGGAGCTGATTC-1_1	DMSO	5.54637	-3.69514	-3.98941	0.48646
TTAACGGCAGTTCGGC-1_1	DMSO	5.13046	-3.08561	-4.86604	1.09803
TTAACGGTCCACTAGA-1_2	CPI-1612	2.66611	-1.95365	-2.05813	0.9632
TTACCCGGTATGGTTC-1_2	CPI-1612	-2.24474	2.34286	3.1382	0.0315103
TTACCCGTCCTCATTA-1_2	CPI-1612	-2.63426	1.77076	2.23351	-0.678696
TTACCGCCATGGATGG-1_2	CPI-1612	-1.43722	1.42849	0.980135	-0.148633
TTACCGCGTAAGTGCG-1_1	DMSO	4.57991	-3.7043	-3.94724	-0.228044
TTACCGCGTATCAGCT-1_1	DMSO	-5.27252	-2.53872	2.24082	-0.270791
TTACCGCGTCAAGACG-1_2	CPI-1612	-4.99959	3.07885	3.5161	1.9814
TTACCGCGTGAGAGTC-1_1	DMSO	6.30307	-3.41758	-4.70654	-0.593956
TTACCGCTCGCTACCT-1_2	CPI-1612	-1.56734	3.40008	3.37409	-2.77543
TTACGGAAGTGTGTAA-1_1	DMSO	5.32711	-3.75663	-3.81357	0.506568
TTACGGACAGGTAGGT-1_2	CPI-1612	-4.94595	2.23771	2.16624	2.09418
TTACGGAGTACGTAAA-1_2	CPI-1612	0.374107	3.56401	1.95122	-3.59768
TTACGGAGTTTGACCA-1_1	DMSO	5.91004	-2.57512	-2.08834	1.93247
TTACGGATCGTTGTTT-1_2	CPI-1612	3.80375	-0.427995	-2.57679	0.952208
TTACGTTAGAGGTCCA-1_2	CPI-1612	3.70374	-1.63378	-3.24258	1.03653
TTACGTTAGTGATATG-1_1	DMSO	-5.55774	-1.73734	2.76994	0.885111
TTACGTTCAACTACTG-1_2	CPI-1612	3.30515	-1.85302	-4.67002	1.33519
TTACGTTCATTACTCT-1_2	CPI-1612	-3.34527	2.34598	3.09833	-0.123314
TTACGTTGTAAGTCTC-1_2	CPI-1612	-4.06644	2.96811	3.61075	-1.96735
TTACGTTGTAGCGAGT-1_2	CPI-1612	3.40995	-1.19869	-1.00186	0.36548
TTACGTTGTAGTCCAT-1_1	DMSO	3.0989	-3.09849	-2.34833	3.15136
TTACGTTTCAGTGTAC-1_1	DMSO	5.14861	-3.46085	-3.58226	0.597054
TTACTCAAGGATGCCA-1_1	DMSO	-5.51166	-3.04071	2.0446	0.0849537
TTACTCATCATTCTTG-1_2	CPI-1612	-5.14779	3.06359	4.06008	2.0775
TTACTCATCTTCCACG-1_2	CPI-1612	-2.37344	2.59093	3.72799	-0.567861
TTACTTGCAAGACTAA-1_2	CPI-1612	-3.74436	4.39882	5.13067	1.08331
TTACTTGGTTTCCACC-1_1	DMSO	-4.90552	-2.14709	2.1744	-0.920724
TTAGCGAAGACTAGCG-1_1	DMSO	-5.45193	-1.88878	2.75455	0.907938
TTAGCGAAGAGGAATG-1_2	CPI-1612	-1.68071	2.95546	2.87553	-1.25767
TTAGCGAAGCGTGTTT-1_2	CPI-1612	5.60465	-1.16301	-5.24169	-1.1934
TTAGCGAGTGCGTTTA-1_2	CPI-1612	-5.18677	2.97443	3.86172	2.087
TTAGCGAGTTCAGAAA-1_2	CPI-1612	-3.0886	1.38118	2.41279	-0.530644
TTAGCGAGTTCAGTAC-1_2	CPI-1612	-1.67295	0.94895	0.916707	-0.0597496
TTAGCGATCCATAGGT-1_2	CPI-1612	4.79974	0.21408	-2.83843	-1.48952
TTAGCGATCGGTACTA-1_1	DMSO	-5.6831	-1.46721	2.2301	1.67656
TTAGCTTAGAGCACTG-1_2	CPI-1612	-2.48097	1.51824	1.54633	-0.653713
TTAGCTTCAGTGCGTC-1_2	CPI-1612	-3.45856	2.58347	3.94731	0.526232
TTAGCTTCATCCCGGA-1_2	CPI-1612	-2.92755	1.48998	0.680043	0.255023
TTAGCTTCATTCTCGC-1_1	DMSO	6.81233	-3.12909	-3.46082	-2.27007
TTAGCTTTCCATCATT-1_1	DMSO	-5.0594	-2.53461	2.06714	-0.688971
TTAGCTTTCTAGCTGA-1_2	CPI-1612	0.405196	3.62216	2.04753	-3.57617
TTAGGTGAGTACTCTG-1_2	CPI-1612	2.86441	-1.35983	-4.36349	0.869612
TTAGGTGGTAGCCATT-1_2	CPI-1612	-1.25129	1.78482	1.33515	-0.74709
TTAGGTGGTTCCATCC-1_2	CPI-1612	2.80467	-2.86649	-2.29292	3.22413
TTAGGTGTCCAACAAC-1_2	CPI-1612	-4.48512	1.33992	2.40413	1.9984
TTAGGTGTCCCTACGT-1_1	DMSO	5.52398	-4.16806	-3.39236	-0.0348814
TTATGTCAGACGTCAG-1_2	CPI-1612	2.58632	-1.11801	-4.80763	0.819304
TTATGTCAGGATATCA-1_1	DMSO	6.44017	-2.69325	-4.70447	-2.12068
TTATGTCAGTTAGCGG-1_1	DMSO	6.31391	-3.8559	-3.5485	-0.836791
TTATGTCCAAGACACG-1_2	CPI-1612	-2.40706	0.953214	0.0507837	0.597312
TTATGTCCACAAGGGT-1_2	CPI-1612	-3.91098	3.26519	3.47588	-2.35624
TTATGTCCATGTGAGG-1_2	CPI-1612	-2.32564	3.69558	4.31442	-0.181043
TTATGTCGTGGATTCT-1_1	DMSO	4.82406	-3.02199	-3.60804	1.09221
TTATGTCGTTGAATAG-1_1	DMSO	5.64997	-2.8162	-0.226646	-0.556608
TTATGTCTCCCATAGA-1_1	DMSO	6.91137	-2.94264	-4.69969	-2.12661
TTCAACTCAGTTGCAT-1_2	CPI-1612	-2.49946	0.469813	0.622051	-0.854244
TTCAACTGTCACCCGA-1_2	CPI-1612	-4.92927	3.11848	4.22961	2.123
TTCAACTTCTCGACAA-1_1	DMSO	5.74472	-4.59038	-2.61695	-0.971563
TTCATCAAGGTACTCT-1_2	CPI-1612	-1.21564	2.39402	1.126	-1.25177
TTCATCAGTAAACGGC-1_2	CPI-1612	-4.15082	4.21346	5.10382	1.30576
TTCATCAGTATTCTGG-1_2	CPI-1612	-3.25632	2.99028	4.45604	-0.264378
TTCATCAGTCCTTATT-1_2	CPI-1612	-2.51733	1.62891	2.91143	-0.687902
TTCATCATCGCCCTTA-1_2	CPI-1612	-4.54546	3.10136	3.01587	1.28733
TTCATCATCGGTCTAA-1_2	CPI-1612	-2.21108	3.71453	4.15161	-0.957187
TTCATTGAGCTAACAA-1_2	CPI-1612	-3.87978	3.18559	3.79475	1.15614
TTCATTGCAGCACATT-1_2	CPI-1612	-4.29361	2.89932	2.25411	1.13184
TTCATTGGTAACGTAA-1_2	CPI-1612	5.75266	-0.899862	-4.63325	-1.94673
TTCATTGGTAGCGAGT-1_2	CPI-1612	2.70086	-0.800162	-2.14332	-0.116216
TTCATTGGTCTGATTG-1_2	CPI-1612	-3.5213	4.20557	5.01322	0.804727
TTCATTGGTGAGCTAG-1_1	DMSO	5.81081	-2.62444	-4.57198	-0.79863
TTCATTGTCAACTTGG-1_2	CPI-1612	-2.67284	2.5781	0.245774	0.262669
TTCGATTAGTAATCAG-1_1	DMSO	6.31478	-3.44501	-0.920165	1.78054
TTCGATTGTCGACTGC-1_2	CPI-1612	-3.66874	1.74672	2.3314	0.746924
TTCGCGTCACCACGAC-1_2	CPI-1612	4.47286	-0.490959	-3.68106	-0.787439
TTCGCGTCATCTCACC-1_2	CPI-1612	4.26298	-0.512576	-2.53993	0.537514
TTCGCGTGTGAATGTA-1_2	CPI-1612	-4.74638	1.49905	1.82615	1.79394
TTCGCGTGTTTCGACA-1_1	DMSO	5.6531	-4.64767	-2.53965	-0.598756
TTCGGTCAGGGAGTTC-1_2	CPI-1612	-3.46929	4.05245	4.63403	0.559094
TTCGGTCCAAATGTCC-1_2	CPI-1612	4.41935	-1.33837	-5.04226	0.536601
TTCGGTCCATCCGTAA-1_2	CPI-1612	3.14872	-2.79793	-2.19464	2.96829
TTCGTTAGTAGGGTCA-1_2	CPI-1612	-3.72773	2.61759	4.0877	0.504378
TTCGTTAGTGCACTTA-1_2	CPI-1612	3.68754	-0.705763	-2.69161	1.21743
TTCGTTAGTTTCGTTT-1_2	CPI-1612	-3.87714	1.16207	1.78159	0.792674
TTCTAACAGATCTCAC-1_1	DMSO	-5.05256	-2.64008	2.9461	-0.824877
TTCTAACAGTTCTCCC-1_1	DMSO	-5.77512	-2.52993	1.3203	-1.29257
TTCTGTAAGCAACGGT-1_2	CPI-1612	-2.01595	3.03368	2.74314	0.0732791
TTCTGTAAGTTAGAGT-1_2	CPI-1612	-2.42805	1.30122	0.877882	-0.437923
TTCTGTACATAGCCAT-1_2	CPI-1612	0.317495	3.45062	2.02405	-3.7733
TTCTGTAGTACTTGAC-1_1	DMSO	6.51105	-2.43525	-5.06728	-1.7524
TTCTGTATCCATCTAT-1_2	CPI-1612	-4.67771	3.13507	3.61533	1.71125
TTGACGAAGAGCGGTT-1_2	CPI-1612	-4.73541	3.31692	4.01239	1.7447
TTGACGACACTGTTAG-1_2	CPI-1612	-1.22766	3.54649	3.44199	-2.58954
TTGACGACATGGGAAC-1_1	DMSO	5.03771	-3.55889	-4.19588	1.08415
TTGACGATCACATCCC-1_2	CPI-1612	-3.93687	4.06378	-0.484159	2.01002
TTGAGCAAGAAGCCTG-1_2	CPI-1612	-4.01637	3.11933	3.68101	1.00743
TTGAGCAAGCACACCC-1_2	CPI-1612	4.73967	-0.127127	-2.47579	-1.37786
TTGAGCACACCGAAAG-1_2	CPI-1612	3.1975	-1.35608	-2.37581	1.00637
TTGAGCATCCGAGAGA-1_2	CPI-1612	3.26155	-3.00002	-2.17645	2.78107
TTGAGTGAGAACGTTA-1_2	CPI-1612	-4.67145	2.61475	3.39628	1.54137
TTGAGTGCAAAGGCCA-1_2	CPI-1612	-3.96872	1.59611	3.05136	-0.37878
TTGAGTGCATAGAATG-1_2	CPI-1612	-2.89144	1.48245	2.86816	-0.650793
TTGAGTGTCCTCATTA-1_2	CPI-1612	-3.94379	0.744096	1.80001	1.03662
TTGCACCAGATTACGA-1_2	CPI-1612	-2.20596	1.43114	0.369151	-0.48996
TTGCACCAGGTCGTTT-1_2	CPI-1612	-1.94822	2.47856	3.26068	-0.381538
TTGCACCTCTCCTTAA-1_1	DMSO	3.81724	-3.23295	-2.0607	2.63503
TTGCACCTCTTAAGCG-1_1	DMSO	4.02711	-3.87665	-1.74168	1.819
TTGCAGAAGTAACTCC-1_2	CPI-1612	3.2066	-1.17085	-4.62478	0.817748
TTGCAGAGTCCGTAGC-1_2	CPI-1612	5.76009	-1.14188	-5.46853	-0.964462
TTGCCCAAGAGCGGTT-1_2	CPI-1612	5.08412	-0.743367	-4.89379	-0.917021
TTGCCCAGTGATGTGG-1_2	CPI-1612	3.9806	0.226049	-3.05603	-0.294173
TTGCCCATCAAGAGAT-1_2	CPI-1612	5.036	-1.37808	-4.31995	-1.63003
TTGCCCATCCGATTGA-1_1	DMSO	4.96496	-4.61767	-1.82413	0.509929
TTGCGAACACTGCTTC-1_2	CPI-1612	4.03934	-0.855488	-2.00145	-0.437628
TTGCGAACATTAACGC-1_1	DMSO	0.170561	3.95921	1.7305	-3.46802
TTGCGAAGTCTCGGGT-1_2	CPI-1612	-3.34787	2.99927	-0.707874	0.377871
TTGCGAATCCCAGTAA-1_2	CPI-1612	3.05449	-2.88959	-2.26592	3.18505
TTGCGGGAGACTAGGC-1_2	CPI-1612	5.48017	0.107557	-3.74177	-2.40069
TTGCGGGAGCGAATAT-1_2	CPI-1612	-3.64623	1.78445	2.83263	0.991327
TTGCGGGTCGCGCTGA-1_1	DMSO	-5.39477	-2.50669	3.10917	-1.35189
TTGCTATAGATGCGCA-1_2	CPI-1612	-4.14061	0.844659	1.94379	1.33203
TTGCTATCATTCTTTG-1_2	CPI-1612	3.59593	0.0707805	-2.89607	-0.302589
TTGCTATGTATGGGTG-1_2	CPI-1612	-2.65541	2.75848	3.02296	0.0773663
TTGCTATGTCATAAGA-1_2	CPI-1612	2.82857	-1.03193	-2.2166	0.524248
TTGCTATTCAATTGGC-1_2	CPI-1612	3.85349	-1.48123	-4.45925	1.67397
TTGCTTAAGTAGAAGG-1_1	DMSO	-6.46885	-2.75804	4.74957	0.902503
TTGCTTAAGTAGCAAT-1_1	DMSO	-2.65534	-0.0858872	0.686067	-0.78049
TTGCTTACAAGTTGCT-1_2	CPI-1612	-2.78298	2.98487	3.85429	-0.400525
TTGCTTATCATGCTTT-1_2	CPI-1612	-3.10901	2.4056	0.870413	0.97097
TTGGTCCCAGGTCTGC-1_2	CPI-1612	4.62633	-0.717957	-2.5109	-1.13961
TTGGTCCGTGAATCAA-1_2	CPI-1612	5.12855	0.0767486	-3.62832	-1.95106
TTGGTCCTCTCGCGGA-1_2	CPI-1612	5.47877	-0.0907457	-3.77815	-2.07481
TTGTCTAAGAACCCGA-1_2	CPI-1612	4.68677	0.264867	-2.96441	-1.69306
TTGTCTAAGCGGACAT-1_2	CPI-1612	-2.56505	2.08063	2.11236	-2.12356
TTGTCTACACGGTGTC-1_1	DMSO	-6.49929	-2.82414	4.59408	1.25054
TTGTCTATCGAACACT-1_1	DMSO	6.19272	-3.57224	-4.16725	-0.338649
TTGTCTATCTTTCGAT-1_2	CPI-1612	3.52637	-1.0241	-3.61359	0.513336
TTGTTCAAGACTAATG-1_1	DMSO	-5.32014	-2.28921	2.83184	-1.15431
TTGTTCAAGACTAGGC-1_2	CPI-1612	2.49517	-0.908589	-2.03533	0.506479
TTGTTCACACTCAGCG-1_1	DMSO	6.79149	-3.00269	-4.11421	-1.93919
[truncated: 34 more rows]

## Sheet: S7B
scATAC-seq differential accessibility by treatment (50 nM CPI-1612 vs. DMSO)
peakID	avg_log2FC	dir_log2FC
chr3-158771431-158772856	1.1041	-1.1041
chr17-61230267-61232374	1.25783	-1.25783
chr15-92643846-92646255	1.17737	-1.17737
chr20-54122595-54125718	0.829073	-0.829073
chr3-193910763-193911910	0.785439	-0.785439
chr17-59836138-59850746	0.560076	-0.560076
chr1-169779202-169780335	0.464333	-0.464333
chr9-128006045-128008268	0.467126	-0.467126
chr14-100011704-100013272	0.453106	-0.453106
chr10-6296686-6298455	0.723365	-0.723365
chr20-47353844-47362823	0.561095	-0.561095
chr11-78155755-78157110	0.635366	-0.635366
chr6-4489191-4490885	0.829644	-0.829644
chr17-66547100-66548607	0.512609	-0.512609
chr1-202056492-202059116	0.864077	-0.864077
chr3-12444403-12445980	0.813511	-0.813511
chr1-202105416-202109081	0.835356	-0.835356
chr5-96641655-96642804	0.424649	-0.424649
chr3-193878385-193879910	0.441665	-0.441665
chr16-56372339-56373450	0.415978	-0.415978
chr5-173535110-173536638	0.731606	-0.731606
chr11-118908845-118914455	0.827079	-0.827079
chr8-37566645-37567735	0.447165	-0.447165
chr14-34179716-34180818	0.386796	-0.386796
chr20-46989963-46990909	0.430385	-0.430385
chr1-116508173-116509700	0.526349	-0.526349
chr14-68255672-68256435	0.42752	-0.42752
chr17-57582780-57583506	0.359996	-0.359996
chr10-104479883-104481774	0.7946	-0.7946
chr2-98793033-98794812	0.368985	-0.368985
chr2-20457373-20458277	0.383843	-0.383843
chr20-50141438-50143606	0.699714	-0.699714
chr7-99955162-99956302	0.418855	-0.418855
chr1-111513049-111513960	0.392685	-0.392685
chr5-58088663-58089380	0.398549	-0.398549
chr2-220277133-220278386	0.386985	-0.386985
chr2-219398697-219400929	0.731707	-0.731707
chr3-149277243-149277960	0.38395	-0.38395
chr1-178655544-178656449	0.415967	-0.415967
chr10-28683910-28686148	0.698354	-0.698354
chr19-47663164-47664494	0.433063	-0.433063
chr1-39980382-39981272	0.56474	-0.56474
chr11-15618181-15619134	0.571872	-0.571872
chr17-41521095-41522965	0.709768	-0.709768
chr9-38186361-38187324	0.344889	-0.344889
chr11-79059330-79061069	0.767142	-0.767142
chr17-75556807-75558650	0.706533	-0.706533
chr18-54606995-54607966	0.389908	-0.389908
chr20-50760682-50773210	0.52544	-0.52544
chr2-43452216-43452890	0.329622	-0.329622
chr19-45577135-45578069	0.359996	-0.359996
chr4-20493674-20494359	0.332689	-0.332689
chr5-123700437-123701080	0.374946	-0.374946
chr2-153213012-153213715	0.335749	-0.335749
chr7-3108901-3109850	0.351193	-0.351193
chr18-57728957-57729666	0.311087	-0.311087
chr17-59296443-59297627	0.369566	-0.369566
chr2-54953009-54953741	0.317676	-0.317676
chr3-189292577-189293563	0.562765	-0.562765
chr5-170751659-170753926	0.712292	-0.712292
chr16-64056058-64057245	0.435894	-0.435894
chr9-114616542-114617041	0.285996	-0.285996
chr8-88110766-88111523	0.32347	-0.32347
chr2-27420722-27422397	0.372124	-0.372124
chr11-2190688-2191460	0.344889	-0.344889
chr16-65755841-65756757	0.314192	-0.314192
chr1-217372006-217372741	0.314192	-0.314192
chr1-145765092-145766429	0.289156	-0.289156
chr9-81717416-81718231	0.384212	-0.384212
chr8-121164271-121165685	0.386985	-0.386985
chr3-129498867-129499752	0.360404	-0.360404
chr12-15215992-15216816	0.351072	-0.351072
chr17-63752531-63753605	0.505715	-0.505715
chr21-42362866-42367839	0.661862	-0.661862
chr6-131651705-131652309	0.317292	-0.317292
chr2-20474002-20475597	0.662625	-0.662625
chr15-73742278-73743658	0.670423	-0.670423
chr2-109437143-109437882	0.298596	-0.298596
chr12-67483440-67484662	0.667668	-0.667668
chr18-23281481-23282636	0.559844	-0.559844
chr22-31585306-31586850	0.536425	-0.536425
chr7-70726980-70728131	0.344889	-0.344889
chr15-75138208-75139575	0.37509	-0.37509
chr6-135251326-135252272	0.326895	-0.326895
chr15-70412691-70413355	0.371969	-0.371969
chr7-128430396-128431797	0.600194	-0.600194
chr10-1358785-1360421	0.603167	-0.603167
chr12-81385311-81386282	0.320384	-0.320384
chr8-143871131-143879491	0.719631	-0.719631
chr6-22940355-22941552	0.333008	-0.333008
chr20-34349396-34350571	0.392826	-0.392826
chr2-231222786-231223473	0.263677	-0.263677
chr8-127667857-127669781	0.768593	-0.768593
chr15-89837096-89837827	0.32347	-0.32347
chr21-42360342-42361665	0.317292	-0.317292
chr3-158720277-158721381	0.329622	-0.329622
chr7-80563474-80564923	0.722091	-0.722091
chr19-15488395-15489118	0.282828	-0.282828
chr17-67046570-67047909	0.307974	-0.307974
chr2-193102299-193103493	0.301728	-0.301728
chrX-106118772-106119388	0.307974	-0.307974
chr4-138910268-138912899	0.740218	-0.740218
chr14-99003292-99004518	0.317676	-0.317676
chr2-215136925-215138842	0.345686	-0.345686
chr20-54148267-54153079	0.731636	-0.731636
chr1-101290577-101292066	0.32365	-0.32365
chr4-87521855-87522445	0.279654	-0.279654
chr3-161315870-161316637	0.335749	-0.335749
chr19-15466869-15467529	0.326895	-0.326895
chr18-57771193-57772623	0.32655	-0.32655
chr2-85511066-85511851	0.289156	-0.289156
chr16-88539708-88541510	0.292309	-0.292309
chr10-43350029-43350673	0.304855	-0.304855
chr22-17600947-17601553	0.292309	-0.292309
chr2-85516595-85517439	0.292309	-0.292309
chr21-41520555-41521658	0.276473	-0.276473
chr15-90160220-90161584	0.333008	-0.333008
chr14-68306634-68307964	0.652081	-0.652081
chr3-193853233-193854067	0.48365	-0.48365
chr3-64272618-64274032	0.31459	-0.31459
chr12-52924835-52927950	0.747243	-0.747243
chr2-212912415-212913152	0.336055	-0.336055
chr1-107525662-107526471	0.320384	-0.320384
chr15-87520276-87521226	0.276473	-0.276473
chr10-57218114-57218820	0.270089	-0.270089
chr2-207791626-207792590	0.26046	-0.26046
chr1-31769427-31770283	0.311087	-0.311087
chr16-82136906-82137622	0.289156	-0.289156
chr16-77998173-77999090	0.572533	-0.572533
chr12-91422294-91423991	0.345023	-0.345023
chr2-10490690-10491241	0.276473	-0.276473
chr6-105608361-105610006	0.508823	-0.508823
chr3-146421800-146422810	0.363382	-0.363382
chr8-125069337-125070941	0.61466	-0.61466
chr1-203316241-203317557	0.63746	-0.63746
chr12-105214034-105215719	0.587746	-0.587746
chr1-235060378-235061443	0.589956	-0.589956
chr10-110181871-110182582	0.26046	-0.26046
chr8-73330577-73331437	0.282828	-0.282828
chr20-31679892-31680674	0.304855	-0.304855
chr16-10228248-10229151	0.276473	-0.276473
chr5-129399150-129400608	0.317292	-0.317292
chr7-17674163-17675295	0.289156	-0.289156
chr11-9545645-9546391	0.276473	-0.276473
chr8-95100250-95103078	0.648535	-0.648535
chr2-190786126-190787314	0.474338	-0.474338
chr11-118057146-118059341	0.583445	-0.583445
chr12-100148879-100149680	0.307974	-0.307974
chr4-94665840-94666518	0.304855	-0.304855
chr6-75735532-75736040	0.273285	-0.273285
chr10-24542339-24543238	0.299061	-0.299061
chr2-216750643-216751411	0.292309	-0.292309
chr7-1130411-1131853	0.270089	-0.270089
chr2-227467985-227468772	0.429798	-0.429798
chr11-85830774-85831572	0.311498	-0.311498
chr1-24375062-24375808	0.270679	-0.270679
chr8-127869865-127871463	0.753831	-0.753831
chr20-48316383-48317782	0.418702	-0.418702
chr12-52945067-52947618	0.678696	-0.678696
chr1-218479980-218481603	0.538792	-0.538792
chr16-89581334-89582628	0.330611	-0.330611
chr8-102871737-102872833	0.378307	-0.378307
chr20-56592148-56593251	0.286515	-0.286515
chr1-45978997-45980104	0.296409	-0.296409
chr1-107593274-107594758	0.556155	-0.556155
chr1-202084582-202087629	0.677776	-0.677776
chr20-53652013-53657108	0.62184	-0.62184
chr16-48127027-48127817	0.320756	-0.320756
chr4-97589542-97590293	0.295935	-0.295935
chr20-14878879-14879832	0.337841	-0.337841
chr9-72577170-72577900	0.305293	-0.305293
chr10-29104376-29106731	0.626643	-0.626643
chr1-233735482-233736339	0.270679	-0.270679
chr5-56428897-56429761	0.547711	-0.547711
chr1-150566879-150575823	-0.591312	0.591312
chr10-8407280-8408261	0.475499	-0.475499
chr3-113535868-113537908	0.698437	-0.698437
chr18-21183689-21184998	0.318058	-0.318058
chr16-77937327-77938230	0.295696	-0.295696
chr16-68416022-68417076	0.499425	-0.499425
chr1-94117466-94118900	0.485835	-0.485835
chr4-161200895-161201884	0.31459	-0.31459
chr4-77564249-77564871	0.295935	-0.295935
chr7-96135069-96135799	0.385309	-0.385309
chr1-182633256-182635002	0.585532	-0.585532
chr2-45273485-45274766	0.248554	-0.248554
chr2-222796304-222797232	0.292802	-0.292802
chr20-47539210-47541708	0.663005	-0.663005
chr1-12132042-12133476	0.251443	-0.251443
chr7-27259996-27260770	0.245672	-0.245672
chr1-18666273-18667027	0.299292	-0.299292
chr8-128139324-128140452	0.637133	-0.637133
chr15-91430680-91432279	0.622472	-0.622472
chr14-91871899-91873272	0.580133	-0.580133
chr22-32575441-32575966	0.251443	-0.251443
chr5-17113339-17113959	0.264295	-0.264295
chr3-194870561-194873018	0.632877	-0.632877
chr9-38195537-38197016	0.41581	-0.41581
chr11-1796175-1797233	0.557765	-0.557765
chr2-53989176-53990072	0.483938	-0.483938
chr12-3747628-3749022	0.508748	-0.508748
chr8-42502460-42503382	0.277034	-0.277034
chr2-160229554-160230140	0.264295	-0.264295
chr20-54109925-54111342	0.5225	-0.5225
chr8-128258504-128260374	0.421158	-0.421158
chr2-20472163-20473050	0.241727	-0.241727
chr11-73193417-73195973	0.625325	-0.625325
chr15-74239721-74240772	0.583618	-0.583618
chr12-120228088-120232321	0.528116	-0.528116
chr4-41318678-41320155	0.454225	-0.454225
chr1-202045675-202047859	0.657207	-0.657207
chr1-96163923-96165399	0.645973	-0.645973
chr17-68296169-68297487	0.280745	-0.280745
chr20-54126716-54128814	0.684924	-0.684924
chr11-2168594-2169986	0.426479	-0.426479
chr17-48521771-48523298	0.569056	-0.569056
chr14-96064998-96066433	0.526415	-0.526415
chrX-21973210-21974456	0.439354	-0.439354
chr14-65226696-65227851	0.662116	-0.662116
chr19-16462710-16464628	0.541138	-0.541138
chr15-58329753-58331258	0.512349	-0.512349
chr22-35622087-35623708	0.4946	-0.4946
chr7-29449660-29450379	0.286774	-0.286774
chr14-91743900-91744637	0.294254	-0.294254
chr3-13105815-13108036	0.415672	-0.415672
chr8-128176227-128177887	0.627349	-0.627349
chr8-128141537-128142792	0.581073	-0.581073
chr3-175312539-175313417	0.437327	-0.437327
chr1-43783513-43784137	0.264908	-0.264908
chr2-164522428-164523183	0.354881	-0.354881
chr15-92636553-92639751	0.540935	-0.540935
chr8-121153584-121155579	0.313503	-0.313503
chr12-52200388-52201282	0.318624	-0.318624
chr7-54831018-54832181	0.277868	-0.277868
chr11-65850581-65853898	0.529113	-0.529113
chr20-44181805-44182821	0.255648	-0.255648
chr14-93043182-93045740	0.51818	-0.51818
chr1-151287606-151293856	-0.474603	0.474603
chr15-69593938-69595938	0.566974	-0.566974
chr22-17987780-17988707	0.363885	-0.363885
chr13-22978805-22979813	0.468481	-0.468481
chr15-91278671-91279909	0.450322	-0.450322
chr8-133722527-133723544	0.437074	-0.437074
chr12-11885115-11886166	0.309857	-0.309857
chr4-3484109-3485870	0.559071	-0.559071
chr12-116389665-116391410	0.496953	-0.496953
chr20-47452498-47458068	0.551545	-0.551545
chr15-70462400-70463743	0.542538	-0.542538
chr13-22982757-22984583	0.476225	-0.476225
chr15-71294373-71296763	0.539105	-0.539105
chr10-28883793-28885146	0.495025	-0.495025
chr2-160227256-160228405	0.275558	-0.275558
chrX-100979917-100981625	0.53986	-0.53986
chr7-73740610-73743952	0.594337	-0.594337
chr17-61233047-61240379	0.435501	-0.435501
chr6-106804209-106805025	0.359876	-0.359876
chr1-156691471-156694925	0.504365	-0.504365
chr21-39763004-39764277	0.326087	-0.326087
chr14-70691985-70692703	0.382986	-0.382986
chr3-193870186-193871457	0.603113	-0.603113
chr11-118916345-118926556	0.539874	-0.539874
chr4-3779443-3782770	0.483902	-0.483902
chr19-7618492-7620412	0.559156	-0.559156
chr8-143941475-143944541	0.511746	-0.511746
chr11-75498604-75500390	0.517295	-0.517295
chr1-6959142-6961022	0.523336	-0.523336
chr4-1775547-1776571	0.499154	-0.499154
chr2-113077830-113080492	0.521006	-0.521006
chr11-68145988-68147604	0.506884	-0.506884
chr16-85436169-85438065	0.45222	-0.45222
chr7-152699080-152700206	0.402513	-0.402513
chr10-29098836-29099845	0.404864	-0.404864
chr7-102415623-102416714	0.397315	-0.397315
chr9-98145992-98147001	0.520821	-0.520821
chr1-202017236-202019574	0.655478	-0.655478
chr20-47386334-47394280	0.540305	-0.540305
chr14-65356247-65357491	0.495402	-0.495402
chr1-36834587-36836054	0.399278	-0.399278
chr3-193816412-193817347	0.467419	-0.467419
chr2-218444410-218446194	0.517123	-0.517123
chr1-224298914-224299713	0.257573	-0.257573
chr12-124542659-124545032	0.435299	-0.435299
chr6-75747088-75747993	0.317844	-0.317844
chr7-73827331-73828724	0.55171	-0.55171
chr1-205515690-205516521	0.467048	-0.467048
chr8-100471593-100472787	0.457513	-0.457513
chr5-178122296-178125251	0.524598	-0.524598
chr5-170749737-170750828	0.586588	-0.586588
chr6-49541299-49543591	0.336353	-0.336353
chr3-123409223-123410705	0.580635	-0.580635
chr10-8075025-8076346	0.320642	-0.320642
chr22-24402316-24403276	0.388012	-0.388012
chr17-75459045-75460571	0.527859	-0.527859
chr20-53863393-53868293	0.453771	-0.453771
chr14-96116911-96117951	0.453074	-0.453074
chr7-54838086-54840055	0.549745	-0.549745
chr10-29124695-29125627	0.512247	-0.512247
chr14-63663302-63664776	0.494658	-0.494658
chr15-95894357-95896346	0.40498	-0.40498
chr16-56370547-56371805	0.351532	-0.351532
chr17-61560565-61563439	0.361492	-0.361492
chr3-98482612-98483622	0.367731	-0.367731
chr1-15794830-15795851	0.372663	-0.372663
chr22-20887295-20887921	0.304382	-0.304382
chr3-149385850-149387486	0.570478	-0.570478
chr1-36750891-36752281	0.420403	-0.420403
chr15-75014921-75015730	0.359014	-0.359014
chr8-132898266-132899522	0.331416	-0.331416
chr3-158722557-158724181	0.604612	-0.604612
chr17-50660072-50662363	0.494623	-0.494623
chr17-78995857-78996687	0.317658	-0.317658
chr5-69329752-69330547	0.268978	-0.268978
chr12-6264007-6265391	0.383441	-0.383441
chrX-46791880-46792957	0.320821	-0.320821
chr8-85840795-85842025	0.441858	-0.441858
chr14-23694063-23695781	0.509616	-0.509616
chr14-95265230-95266140	0.433898	-0.433898
chr8-133862994-133864469	0.388472	-0.388472
chr10-8950766-8952077	0.377907	-0.377907
chr20-56734872-56735979	0.471024	-0.471024
chr3-129506069-129507906	0.491192	-0.491192
chr15-58331790-58333494	0.486706	-0.486706
chr17-61722077-61724070	0.520222	-0.520222
chr15-41927998-41929591	0.320361	-0.320361
chr13-22945351-22946443	0.365571	-0.365571
chr17-61791171-61792924	-0.246997	0.246997
chr5-162323365-162324839	0.345953	-0.345953
chr16-78050468-78051864	0.440006	-0.440006
chr11-12245416-12246170	0.263264	-0.263264
chr4-76563315-76564131	0.26265	-0.26265
chr7-76302045-76307916	0.595295	-0.595295
chr8-126570230-126572305	0.538445	-0.538445
chr4-3111380-3112064	0.326424	-0.326424
chr19-35006149-35007272	0.454293	-0.454293
chr3-102162735-102164177	0.510924	-0.510924
chr14-69356880-69358302	0.564718	-0.564718
chr9-98071720-98073415	0.444869	-0.444869
chr12-31772732-31774310	0.308128	-0.308128
chr4-16140522-16141695	0.471011	-0.471011
chr8-29737252-29739188	0.401091	-0.401091
chr16-1572634-1573964	0.449202	-0.449202
chr21-39666558-39667824	0.352766	-0.352766
chr20-51744111-51745201	0.464814	-0.464814
chr11-72785334-72787876	0.44494	-0.44494
chr7-135520564-135521297	0.250914	-0.250914
chr9-98218716-98219599	0.285453	-0.285453
chr8-86344148-86344966	0.324647	-0.324647
chr16-10652675-10653456	0.285195	-0.285195
chr20-49287036-49287915	0.262261	-0.262261
chr10-5488115-5489271	0.516347	-0.516347
chr19-42419964-42423945	0.410208	-0.410208
chr17-75645130-75646564	0.487214	-0.487214
chr20-47497207-47499551	0.421576	-0.421576
chr17-10756428-10757994	0.438824	-0.438824
chr2-133504509-133505863	0.412651	-0.412651
chr19-10602059-10605046	0.374394	-0.374394
chr14-27739362-27740435	0.486443	-0.486443
chr17-57357092-57358673	0.50712	-0.50712
chr15-80953934-80954932	0.308924	-0.308924
chr15-27410679-27411507	0.286219	-0.286219
chr7-39888173-39888801	0.257256	-0.257256
chr11-70759856-70761566	0.41268	-0.41268
chr2-10841662-10842396	0.260416	-0.260416
chr2-215361735-215362661	0.376804	-0.376804
chr10-28991327-28992402	0.359299	-0.359299
chr2-109470247-109471136	0.355465	-0.355465
chr4-152278153-152279435	0.459284	-0.459284
chr18-23259498-23261129	0.478502	-0.478502
chr7-47575694-47577030	0.461202	-0.461202
chr2-149989210-149990175	0.350314	-0.350314
chr14-34368091-34369233	0.287971	-0.287971
chr8-127788580-127789242	0.264176	-0.264176
chr5-17304256-17306930	0.446213	-0.446213
chr12-51430063-51431033	0.443484	-0.443484
chr19-38057892-38059053	0.487354	-0.487354
chr12-49868747-49869908	0.437175	-0.437175
chr16-81143634-81144725	0.511082	-0.511082
chr21-41715450-41716487	0.415057	-0.415057
chr8-128167312-128169461	0.474246	-0.474246
chr3-4686757-4687711	0.342335	-0.342335
chr3-175126847-175127718	0.375571	-0.375571
chr8-95071166-95072465	0.572837	-0.572837
chr2-164542236-164543210	0.353939	-0.353939
chr14-36855800-36856885	0.385461	-0.385461
chr4-28313782-28314765	0.388794	-0.388794
chr17-64074269-64075171	0.269856	-0.269856
chr2-96872096-96875901	0.469182	-0.469182
chr2-160221426-160223164	0.410208	-0.410208
chr3-161339256-161340611	0.455225	-0.455225
chr2-10117232-10118523	0.282913	-0.282913
chr8-127859127-127860859	0.470884	-0.470884
chr3-193885518-193886596	0.449005	-0.449005
chr20-56758334-56759468	0.422507	-0.422507
chrX-107725489-107727379	0.468835	-0.468835
chr3-14267748-14268929	0.529015	-0.529015
chr1-186152325-186153963	0.421112	-0.421112
chr11-35389781-35392672	0.496145	-0.496145
chr3-177420245-177421415	0.274394	-0.274394
chr10-9068875-9069731	0.428035	-0.428035
chr15-100713120-100716447	0.5006	-0.5006
chr12-52969300-52972609	0.560636	-0.560636
chr2-158722940-158726046	0.562781	-0.562781
chr20-32976097-32977453	0.434162	-0.434162
chr12-109115702-109116869	0.530012	-0.530012
chr16-65889313-65889937	0.250581	-0.250581
chr1-35264785-35265391	0.32556	-0.32556
chr13-20171025-20171933	0.326792	-0.326792
chr2-20230761-20233290	0.499813	-0.499813
chr2-71746777-71748208	0.41254	-0.41254
chr5-178080594-178082511	0.533327	-0.533327
chr5-159462107-159463014	0.284677	-0.284677
chr7-30430161-30430953	0.373348	-0.373348
chr10-29101969-29103057	0.337073	-0.337073
chr3-62007055-62008228	0.45445	-0.45445
chr4-6687850-6690586	0.448908	-0.448908
chr3-64156755-64158549	0.529379	-0.529379
chr21-41677991-41679602	0.476887	-0.476887
chr11-80718558-80719632	0.402568	-0.402568
chr3-14224705-14225906	0.447927	-0.447927
chr14-102076781-102079896	-0.448616	0.448616
chr10-119663714-119664798	0.361664	-0.361664
chr12-6960641-6963796	0.474399	-0.474399
chr1-201739030-201742749	0.48368	-0.48368
chr8-27701652-27702905	0.29243	-0.29243
chr1-151624745-151625315	0.232095	-0.232095
chr5-164517734-164519061	0.332951	-0.332951
chr11-70805721-70806488	0.29313	-0.29313
chr22-28783775-28784570	0.350539	-0.350539
chr6-44156216-44157075	0.325879	-0.325879
chr16-19395828-19396956	0.27755	-0.27755
chr12-131229293-131230418	0.321398	-0.321398
chr16-4152057-4152893	0.405181	-0.405181
chr17-60405093-60406850	0.263873	-0.263873
chrX-123803205-123804181	0.403187	-0.403187
chr3-188036154-188037565	0.44071	-0.44071
chr3-14884133-14885879	0.378606	-0.378606
chr1-225897035-225898371	0.275707	-0.275707
chr20-19783771-19785320	0.407955	-0.407955
chr3-123446841-123451988	0.481761	-0.481761
chr16-66378590-66379550	0.394994	-0.394994
chr6-18493241-18494259	0.417116	-0.417116
chr6-131631218-131632057	0.346754	-0.346754
chr10-80436173-80437183	0.400989	-0.400989
chr10-33009915-33010912	0.415106	-0.415106
chrX-154540719-154543111	0.464855	-0.464855
chr6-108684469-108685481	0.401594	-0.401594
chr14-55336101-55336809	0.347244	-0.347244
chr10-133278172-133279394	0.435226	-0.435226
chr1-151723579-151724547	0.398255	-0.398255
chr7-51349978-51350725	0.416976	-0.416976
chr8-123178649-123179365	0.333314	-0.333314
chr1-191152865-191153650	0.261036	-0.261036
chr11-123053142-123057134	-0.308925	0.308925
chr12-97567583-97569227	0.450285	-0.450285
chr19-48553593-48554971	0.320505	-0.320505
chr17-10800110-10800929	0.276042	-0.276042
chr9-127545050-127546367	0.369384	-0.369384
chr12-52893910-52908609	0.477918	-0.477918
chr2-120291314-120292084	0.263466	-0.263466
chr15-71975206-71976026	0.302059	-0.302059
chr17-63529686-63531230	-0.216718	0.216718
chr16-70695476-70697977	0.477033	-0.477033
chr12-116528046-116529509	0.308587	-0.308587
chr5-139642803-139644376	0.434695	-0.434695
chr7-73822009-73823407	0.448455	-0.448455
chr1-202379782-202380808	0.410208	-0.410208
chr20-47956155-47958781	0.237115	-0.237115
chr4-124973813-124974610	0.286923	-0.286923
chr8-127741576-127743447	0.345958	-0.345958
chr3-161028440-161029212	0.298404	-0.298404
chr3-25854190-25855088	0.309681	-0.309681
chr1-12477783-12479077	0.442388	-0.442388
chr7-7415953-7416744	0.252232	-0.252232
chr1-51567211-51568659	0.36604	-0.36604
chr3-42129644-42131055	0.308003	-0.308003
chr10-9187997-9189435	0.446367	-0.446367
chr1-94100598-94102325	0.557419	-0.557419
chr2-237500448-237503063	0.500841	-0.500841
chr5-61599550-61600370	0.359412	-0.359412
chr10-32105684-32106449	0.24489	-0.24489
chr15-69467520-69469314	0.466562	-0.466562
chr11-37088203-37089080	0.290036	-0.290036
chr4-94428859-94429508	0.291959	-0.291959
chr1-233704849-233705652	0.315429	-0.315429
chr1-94445393-94446467	0.378228	-0.378228
chr17-58636381-58638195	0.307214	-0.307214
chr17-47883571-47885467	0.29405	-0.29405
chr1-20613425-20614369	0.424731	-0.424731
chr15-95058837-95060046	0.419989	-0.419989
chr4-7956149-7956919	0.29313	-0.29313
chr12-79058243-79058829	0.223989	-0.223989
chrX-123779871-123780996	0.292611	-0.292611
chr15-40814811-40815646	0.25973	-0.25973
chr11-85844265-85845450	0.41245	-0.41245
chr2-85589878-85591455	0.320095	-0.320095
chr20-51715135-51716224	0.311052	-0.311052
chr20-53784629-53807997	0.350612	-0.350612
chr3-16489684-16491315	0.400794	-0.400794
chr17-17445183-17447176	0.45187	-0.45187
chr18-61651043-61652289	0.337857	-0.337857
chr7-73829403-73835110	0.484884	-0.484884
chr11-85827491-85829172	0.421688	-0.421688
chr7-158123625-158124415	0.273788	-0.273788
chr1-117562236-117563523	0.30122	-0.30122
chr8-101375562-101376564	0.388991	-0.388991
chr7-141662940-141663906	0.42055	-0.42055
chr3-193922091-193922948	0.282703	-0.282703
chr3-9970023-9970852	0.340212	-0.340212
chr22-29798623-29799770	0.371673	-0.371673
chr3-149246938-149248669	0.287896	-0.287896
chr19-15562739-15564239	0.361845	-0.361845
chr2-153228912-153230022	0.346666	-0.346666
chr1-234875663-234877196	0.242366	-0.242366
chr8-116802426-116803571	0.438378	-0.438378
chr2-1617431-1618302	0.356678	-0.356678
chr14-92973144-92974939	0.486247	-0.486247
chr12-52147121-52149512	0.488751	-0.488751
chr16-85146890-85147777	0.24481	-0.24481
chr17-83102974-83106605	0.43432	-0.43432
chr10-28496341-28497156	0.388873	-0.388873
chr17-77285737-77289222	0.480995	-0.480995
chr3-194002664-194004221	0.521703	-0.521703
chr15-70091699-70092561	0.257597	-0.257597
chr20-38139079-38140343	0.250073	-0.250073
chr19-16172678-16173837	0.441703	-0.441703
chr20-19129991-19130753	0.253849	-0.253849
chr20-63845885-63847439	0.389832	-0.389832
chr12-12883061-12884062	0.331781	-0.331781
chr8-115998157-115998996	0.310852	-0.310852
chr3-194130742-194131753	0.46876	-0.46876
chr9-136170214-136172158	0.427669	-0.427669
chr1-19009825-19011583	0.3686	-0.3686
chr17-62723716-62726731	0.428799	-0.428799
chr9-81737686-81738459	0.294288	-0.294288
chr6-30790525-30791447	0.403036	-0.403036
chr2-191217519-191220122	0.423464	-0.423464
chr19-39130317-39131540	0.298863	-0.298863
chr19-37941129-37942554	0.36629	-0.36629
chr21-35677173-35678022	0.314742	-0.314742
chr21-14877393-14878244	0.260332	-0.260332
chr21-21062998-21065052	0.265965	-0.265965
chr17-78873324-78874169	0.278703	-0.278703
chr5-35306396-35307365	0.377095	-0.377095
chr14-37650019-37651245	0.373185	-0.373185
chr15-84894451-84895541	0.473318	-0.473318
chr9-134355620-134359984	0.417454	-0.417454
chr8-37694264-37703900	0.33837	-0.33837
chr10-44172715-44174190	0.336207	-0.336207
chr3-4977347-4980805	0.379536	-0.379536
chr20-56787459-56789089	0.418757	-0.418757
chr1-108553629-108554791	0.412439	-0.412439
chr17-40548932-40549851	0.303083	-0.303083
chr3-189304271-189305438	0.457628	-0.457628
chr14-20671506-20672502	0.326196	-0.326196
chr8-99705641-99707180	0.336342	-0.336342
chr2-42786141-42789565	0.439187	-0.439187
chr6-145189724-145190309	0.217563	-0.217563
chr1-46756643-46758328	0.453412	-0.453412
chr8-29773303-29774587	0.322116	-0.322116
chr10-29318130-29319087	0.338697	-0.338697
chr20-50754343-50755800	0.22591	-0.22591
chr3-97927640-97928236	0.23924	-0.23924
chr1-154334082-154335493	0.264301	-0.264301
chr14-67440084-67441045	0.31505	-0.31505
chr8-100746081-100747015	0.31727	-0.31727
chr9-127598829-127599950	0.33534	-0.33534
chr2-42562146-42563236	0.376354	-0.376354
chr16-10616473-10618063	0.387191	-0.387191
chr1-113146002-113148519	0.366241	-0.366241
chr17-31580823-31581576	0.293205	-0.293205
chr17-63431857-63437119	0.408259	-0.408259
chr16-11292898-11293833	0.286825	-0.286825
chr4-72929606-72930312	0.213928	-0.213928
chr3-158718342-158719000	0.268189	-0.268189
chr2-236824741-236825789	0.316359	-0.316359
chr17-17493148-17494073	0.226667	-0.226667
chr2-72985533-72986609	0.348579	-0.348579
chr1-110097996-110099151	0.328524	-0.328524
chr7-35025235-35026239	0.36604	-0.36604
chr7-128434372-128435710	0.296251	-0.296251
chr16-89872631-89874905	0.434111	-0.434111
chr8-124856561-124857691	0.325024	-0.325024
chr3-50150444-50152041	0.346729	-0.346729
chr10-8067334-8069901	0.377993	-0.377993
chr5-170743969-170746809	0.492227	-0.492227
chr10-125406839-125407846	0.395235	-0.395235
chr5-56358591-56359578	0.326439	-0.326439
chr19-53867106-53870857	0.419804	-0.419804
chr9-81320847-81321615	0.348504	-0.348504
chr7-137952424-137954584	0.29473	-0.29473
chr2-44360899-44362998	-0.32863	0.32863
chr8-123563511-123564638	0.337112	-0.337112
chr11-44978515-44980377	0.440695	-0.440695
chr11-69514981-69515839	0.333117	-0.333117
chr4-140659775-140660984	0.379993	-0.379993
chr20-53345239-53346898	0.273227	-0.273227
chr19-39874272-39875625	0.268852	-0.268852
chr17-76078776-76081899	-0.320426	0.320426
chr6-40396357-40397362	0.332345	-0.332345
chr16-71643648-71644265	0.257901	-0.257901
chr3-73469210-73470085	0.304979	-0.304979
chr2-150154050-150154815	0.233575	-0.233575
chr7-1268289-1270139	0.335181	-0.335181
chr5-134554315-134555073	0.233803	-0.233803
chr16-85422064-85423886	0.438078	-0.438078
chr17-75771755-75777386	-0.389242	0.389242
chr3-124837391-124838286	0.333912	-0.333912
chr5-174482530-174483914	0.263659	-0.263659
chr1-152047377-152048917	0.374203	-0.374203
chr3-193711412-193712976	0.471679	-0.471679
chr1-115062497-115063153	0.27517	-0.27517
chr12-101908310-101909606	0.269974	-0.269974
chr3-185537286-185537964	0.230362	-0.230362
chr8-130041721-130042984	0.333972	-0.333972
chr3-8444030-8444937	0.442788	-0.442788
chr7-4245188-4247599	0.354331	-0.354331
chr3-128084344-128085065	0.252143	-0.252143
chr1-32741313-32744205	0.375442	-0.375442
chr9-134365508-134368644	0.43451	-0.43451
chr13-52210780-52211930	0.352814	-0.352814
chr9-128072262-128073023	0.230925	-0.230925
chr17-61775928-61778021	0.283168	-0.283168
chr8-68853321-68854905	0.36519	-0.36519
chr1-15200253-15201266	0.324526	-0.324526
chr1-10698738-10700368	0.23019	-0.23019
chr3-107850602-107851341	0.272436	-0.272436
chr19-1259147-1262752	0.324619	-0.324619
chr19-48492618-48494200	0.352943	-0.352943
chr3-176855790-176856449	0.26261	-0.26261
chr7-1454914-1456070	0.360247	-0.360247
chr18-3045061-3045835	0.241677	-0.241677
chr5-74240716-74242208	0.360084	-0.360084
chr3-64005893-64007152	-0.194251	0.194251
chr5-172902105-172905532	0.40686	-0.40686
chr20-58715629-58718207	-0.292076	0.292076
chr20-50019238-50020710	0.406777	-0.406777
chr17-47955281-47959113	0.449027	-0.449027
chr2-120397071-120399764	0.379633	-0.379633
chr8-121811694-121812282	0.25206	-0.25206
chr3-170492592-170493519	0.33608	-0.33608
chr15-31396983-31399128	0.311922	-0.311922
chr1-114386006-114387748	0.259124	-0.259124
chr1-117210653-117211471	0.386397	-0.386397
chr14-20848421-20849742	0.350809	-0.350809
chr1-204103691-204105315	0.343988	-0.343988
chr1-109180749-109182077	0.228733	-0.228733
chr15-70427031-70428212	0.289475	-0.289475
chr1-33149693-33150345	0.26225	-0.26225
chr10-1399725-1400705	0.333912	-0.333912
chr1-1067324-1070796	0.432518	-0.432518
chr20-47262367-47264884	0.282991	-0.282991
chr19-38837050-38839231	0.453882	-0.453882
chr14-94027438-94028852	0.303687	-0.303687
chr20-50669899-50677298	0.358243	-0.358243
chr17-2084250-2085455	0.285401	-0.285401
chr7-123242492-123243225	0.249905	-0.249905
chr17-77269637-77270532	0.278351	-0.278351
chr9-126661191-126663155	0.352974	-0.352974
chr2-96769415-96770390	0.362547	-0.362547
chr7-158802314-158803667	0.271456	-0.271456
chr4-147831511-147832287	0.254672	-0.254672
chr3-8505593-8506910	0.22073	-0.22073
chr17-82297356-82298777	0.426509	-0.426509
chrX-153884250-153887771	0.350208	-0.350208
chr1-67376121-67376931	0.277269	-0.277269
chr1-153607829-153609683	0.437967	-0.437967
chr6-106912870-106914256	0.35224	-0.35224
chr17-50947805-50948701	0.28537	-0.28537
chr20-47641013-47644486	0.361894	-0.361894
chr10-119871689-119873744	-0.299504	0.299504
chr16-81174739-81175908	0.350707	-0.350707
chr1-2135239-2135973	0.344342	-0.344342
chr8-101607151-101608470	0.340172	-0.340172
chr22-28818095-28820143	0.402356	-0.402356
chr17-58626123-58627856	0.274291	-0.274291
chr2-101410353-101411595	0.375442	-0.375442
chr8-121150650-121151619	0.294515	-0.294515
chr8-127799864-127801889	0.370303	-0.370303
chr20-63481559-63487521	0.387307	-0.387307
chr19-47728939-47730567	0.304539	-0.304539
chr9-37412280-37413439	0.275587	-0.275587
chr17-48499368-48501565	0.24878	-0.24878
chr13-30072226-30072976	0.2269	-0.2269
chr3-39150407-39155010	0.405485	-0.405485
chr2-19138203-19138872	0.268095	-0.268095
chr12-53320850-53322147	-0.347592	0.347592
chr7-105939932-105940806	0.332587	-0.332587
chr11-76769569-76771506	0.39322	-0.39322
chr1-28526634-28527412	0.292152	-0.292152
chr8-95096049-95096947	0.279951	-0.279951
chr9-135392356-135394265	0.3763	-0.3763
chr14-68468637-68469765	0.259702	-0.259702
chr17-50943554-50945307	0.459451	-0.459451
chr11-46273331-46274523	0.323566	-0.323566
chr7-128443860-128445302	0.369393	-0.369393
chr9-113137473-113138224	0.230925	-0.230925
chr1-93616693-93618256	0.273216	-0.273216
chr8-123632425-123633175	0.280249	-0.280249
chr12-131234254-131235380	0.36347	-0.36347
chr14-64959818-64961550	0.35774	-0.35774
chr15-89760410-89761733	0.33726	-0.33726
chr3-87320897-87321675	0.22389	-0.22389
chr20-47598871-47600763	0.227792	-0.227792
chr17-60489471-60493042	-0.341495	0.341495
chr1-168098277-168099059	0.249434	-0.249434
chr11-46275967-46277045	0.266617	-0.266617
chr1-12485333-12486933	0.327459	-0.327459
chr3-192906941-192908649	0.330651	-0.330651
chr14-96105921-96106725	0.269207	-0.269207
chr12-120473990-120475076	0.337004	-0.337004
chr3-193836467-193837822	0.239258	-0.239258
chr21-33923919-33925079	-0.202488	0.202488
chr15-67146931-67150858	0.38401	-0.38401
chr16-326875-328016	0.33355	-0.33355
chr12-89566327-89567418	0.346172	-0.346172
chr2-101120238-101121057	0.255102	-0.255102
chr12-59972909-59974121	0.194299	-0.194299
chr17-50903783-50905887	0.553798	-0.553798
chr14-95740712-95741732	0.383474	-0.383474
chr21-15199350-15200793	0.330453	-0.330453
chr7-106068866-106069541	0.240616	-0.240616
chr3-187913433-187914694	0.343553	-0.343553
chr8-127951663-127952687	0.362902	-0.362902
chr17-49389667-49390998	0.186433	-0.186433
chr9-19471712-19472281	-0.220867	0.220867
chr8-122616519-122618088	-0.237039	0.237039
chr17-17691747-17695693	0.327745	-0.327745
chr1-198939123-198939862	0.288762	-0.288762
chr6-138227131-138228046	0.251687	-0.251687
chr20-45341772-45344630	0.312576	-0.312576
chr6-15816709-15817896	0.309631	-0.309631
chr8-128152404-128154429	0.361028	-0.361028
chr2-10773590-10774658	0.2969	-0.2969
chr14-95273144-95274080	0.26346	-0.26346
chr15-100720934-100722536	0.399152	-0.399152
chr14-60616163-60617103	0.246055	-0.246055
chr1-231139672-231140678	0.289475	-0.289475
chr1-99659637-99660222	0.228004	-0.228004
chr14-68628235-68629458	0.305282	-0.305282
chr17-13182530-13183323	0.253617	-0.253617
chr5-136053330-136054355	0.36642	-0.36642
chr5-106241199-106242007	0.277108	-0.277108
chr14-32397989-32398733	0.212835	-0.212835
chr16-30856370-30857359	0.332077	-0.332077
chr20-62507863-62509207	-0.30183	0.30183
chr17-50864837-50868256	0.30418	-0.30418
chr19-33541579-33542487	0.264696	-0.264696
chr1-30418235-30419258	0.249102	-0.249102
chr5-178206525-178208979	-0.254395	0.254395
chr12-122097583-122098716	0.353453	-0.353453
chr19-46372873-46374509	0.41595	-0.41595
chr8-116800195-116801467	0.371733	-0.371733
chr1-39142564-39143206	0.226627	-0.226627
chr3-161411511-161413876	0.442874	-0.442874
chr2-156382966-156383699	0.250229	-0.250229
chr8-102805818-102809052	0.303072	-0.303072
chr3-50600997-50602283	0.267836	-0.267836
chr2-131004567-131005439	0.261116	-0.261116
chr14-73754987-73760864	0.304673	-0.304673
chr8-143017932-143019862	0.332803	-0.332803
chr17-57407321-57408812	0.335459	-0.335459
chr15-84929552-84930774	0.32851	-0.32851
chr9-112011740-112012928	0.420203	-0.420203
chr11-47243290-47243979	0.258204	-0.258204
chr1-107936384-107937301	0.394941	-0.394941
chr11-17812161-17814000	0.337493	-0.337493
chr4-119080715-119081580	0.277707	-0.277707
chr5-56350177-56351361	0.351644	-0.351644
chr20-47523067-47525011	0.208164	-0.208164
chr2-29117534-29118431	0.251322	-0.251322
chr10-93465615-93466828	0.322015	-0.322015
chr11-76787893-76789523	0.356029	-0.356029
chr11-71240813-71241672	0.289399	-0.289399
chr1-64343073-64344310	0.371988	-0.371988
chr10-80896310-80897398	0.249743	-0.249743
chr3-169668245-169669716	-0.286279	0.286279
chr11-75342382-75344163	0.464885	-0.464885
chr20-53590581-53595404	0.298958	-0.298958
chr10-110845479-110846563	0.26265	-0.26265
chr2-20113492-20114999	0.377335	-0.377335
chr15-74828610-74829361	0.208435	-0.208435
chr10-125836550-125837469	0.306511	-0.306511
chr14-91325711-91326471	0.22821	-0.22821
chr6-49667898-49668708	0.252276	-0.252276
chr8-128271452-128272331	0.265818	-0.265818
chr10-75232904-75236418	0.317573	-0.317573
chr3-39124939-39126999	0.408272	-0.408272
chr1-54015873-54016956	0.382302	-0.382302
chr3-185544838-185545748	0.233803	-0.233803
chr1-147716675-147717862	0.358847	-0.358847
chr1-217712922-217713671	0.215262	-0.215262
chr14-104791950-104792906	0.254319	-0.254319
chr15-71251572-71252767	0.273227	-0.273227
chr3-194880642-194881544	0.259998	-0.259998
chr11-69297029-69299010	0.36098	-0.36098
chr7-76293422-76295148	0.297421	-0.297421
chr3-158768357-158769617	0.260254	-0.260254
chr12-123070401-123071200	0.236247	-0.236247
chr5-124263065-124264449	0.303678	-0.303678
chr2-54579360-54580355	0.316109	-0.316109
chr14-37936772-37937492	0.213639	-0.213639
chr2-235542654-235543956	0.260783	-0.260783
chr14-23129595-23130477	0.310318	-0.310318
chr11-118927565-118930892	0.348033	-0.348033
chr2-18824122-18824923	0.341146	-0.341146
chr16-64478070-64479058	0.267083	-0.267083
chr8-93068182-93068931	0.315003	-0.315003
chr14-100154956-100156834	0.303766	-0.303766
chr22-38135293-38135839	0.20911	-0.20911
chr11-69105845-69107078	0.340149	-0.340149
chr1-201380446-201382110	0.356805	-0.356805
chr8-109973980-109976120	-0.323277	0.323277
chr9-116692997-116693730	0.226396	-0.226396
chr11-69914262-69916049	0.273197	-0.273197
chr15-78929669-78931773	0.408489	-0.408489
chr4-6313074-6313710	0.264696	-0.264696
chr17-50859874-50861306	0.245727	-0.245727
chr1-112594062-112595171	0.354479	-0.354479
chr14-77032424-77034628	0.427362	-0.427362
chr2-99617634-99618333	0.172188	-0.172188
chr2-111049018-111050294	0.221013	-0.221013
chr2-208482099-208482993	0.239623	-0.239623
chr19-39166470-39168014	0.345839	-0.345839
chr10-50501775-50502564	0.221642	-0.221642
chr17-66661133-66662529	0.363252	-0.363252
chr12-52215389-52216442	0.27003	-0.27003
chr1-174799270-174800611	-0.294786	0.294786
chr17-65633703-65634932	0.275072	-0.275072
chr10-8702451-8703449	0.267507	-0.267507
chr7-100718258-100719101	0.184606	-0.184606
chr6-8083037-8084020	0.258204	-0.258204
chr10-44236460-44237316	0.250966	-0.250966
chr8-133851004-133852390	0.359823	-0.359823
chr1-205563702-205564501	0.316951	-0.316951
chr20-38604810-38605400	0.244329	-0.244329
chr4-133909727-133910736	0.329201	-0.329201
chr2-75549392-75550210	0.300768	-0.300768
chr6-30798986-30799634	0.26253	-0.26253
chr16-66515817-66517294	0.264579	-0.264579
chr10-29141387-29143461	0.266351	-0.266351
chr8-143382013-143386781	0.353039	-0.353039
chr2-200765240-200766308	0.222657	-0.222657
chr15-87556396-87557326	0.251322	-0.251322
chr16-80619566-80621337	0.311664	-0.311664
chr14-99573691-99575085	0.341999	-0.341999
chr1-224259797-224260533	0.237912	-0.237912
chrX-103698867-103699691	0.223122	-0.223122
chr9-77588592-77590180	0.325733	-0.325733
chr4-82542868-82543625	0.214791	-0.214791
chr10-104472406-104473783	0.262894	-0.262894
chr2-174666113-174667920	0.232883	-0.232883
chr16-69741775-69742669	0.22529	-0.22529
chrX-141814121-141814775	0.210306	-0.210306
chr14-103854011-103856602	0.335377	-0.335377
chr17-61265878-61268230	0.200415	-0.200415
chr16-450570-452100	0.249591	-0.249591
chr17-55432807-55434122	0.288866	-0.288866
chr17-75548697-75550643	0.324393	-0.324393
chr8-57586539-57588071	0.235902	-0.235902
chr14-103110721-103111797	0.264022	-0.264022
chr1-206713777-206715348	0.362186	-0.362186
chr12-132622204-132624074	0.41569	-0.41569
chr14-72500219-72500929	0.217171	-0.217171
chr22-47460727-47461684	0.322745	-0.322745
chr8-95112202-95114773	0.455346	-0.455346
chr1-115713013-115713747	0.287724	-0.287724
chr16-22232365-22233437	0.293006	-0.293006
chr7-4831616-4832620	0.319012	-0.319012
chr11-63558370-63559365	0.3572	-0.3572
chr4-40842469-40844193	0.308273	-0.308273
chr1-155192750-155195502	0.318659	-0.318659
chr2-237485417-237490732	0.437308	-0.437308
chr13-33642400-33643668	0.278072	-0.278072
chr22-18969996-18971376	-0.201095	0.201095
chr17-72634589-72635429	0.228369	-0.228369
chr12-77925393-77925982	-0.235509	0.235509
chr8-119226272-119227198	0.245636	-0.245636
chr21-39316961-39317987	0.311906	-0.311906
chr11-18535933-18537000	0.287112	-0.287112
chr3-184443273-184444237	0.287569	-0.287569
chr8-88414830-88416124	0.297799	-0.297799
chr17-75435888-75436622	0.240283	-0.240283
chr17-81505400-81515788	0.381061	-0.381061
chr9-93201059-93202570	0.303776	-0.303776
chr17-59930356-59931218	-0.257217	0.257217
chr17-2346327-2347039	0.235121	-0.235121
chr2-158998376-158999379	0.2277	-0.2277
chr10-121509542-121510869	0.378729	-0.378729
chr2-26011499-26013062	0.361239	-0.361239
chr1-31476775-31477856	0.243336	-0.243336
chr17-59906739-59908462	-0.18911	0.18911
chr10-8084727-8085615	0.18414	-0.18414
chr16-85569670-85571374	0.327873	-0.327873
chr1-184482987-184483583	0.228163	-0.228163
chr1-109272819-109276044	0.388219	-0.388219
chr10-7233189-7234259	0.336304	-0.336304
chr15-41474662-41475439	0.225176	-0.225176
chr1-61641631-61643410	0.349533	-0.349533
chr3-12706319-12706952	-0.257634	0.257634
chr8-80299923-80301573	0.216012	-0.216012
chr2-217387629-217388549	0.328734	-0.328734
chr14-105470687-105477005	0.3561	-0.3561
chr3-158963753-158964405	0.22073	-0.22073
chr2-127084783-127085701	0.224341	-0.224341
chr19-2154411-2155129	0.231237	-0.231237
chr1-10899854-10901855	0.286219	-0.286219
chr7-92953532-92954082	0.221013	-0.221013
chr16-12288789-12290175	0.388089	-0.388089
chr21-39379951-39381488	-0.325045	0.325045
chr1-204841676-204842367	0.305871	-0.305871
chr1-180157166-180158405	0.371345	-0.371345
chr6-45607759-45609042	0.246814	-0.246814
chr5-88964765-88965364	0.181389	-0.181389
chr3-62665565-62666507	-0.276426	0.276426
chr1-41422926-41424271	0.288821	-0.288821
chr1-113674504-113676044	0.314382	-0.314382
chr1-151836185-151837863	0.382302	-0.382302
chr12-82634364-82635599	0.353235	-0.353235
chr5-175895419-175896167	0.234859	-0.234859
chr2-39179976-39180984	0.32587	-0.32587
chr12-131410470-131411501	0.363985	-0.363985
chr17-40618817-40620465	0.297927	-0.297927
chr8-143595580-143602821	0.343829	-0.343829
chr6-30820121-30820696	0.246281	-0.246281
chr15-75104426-75105459	0.350237	-0.350237
chr10-81108423-81109192	0.219912	-0.219912
chr19-8208229-8210130	0.212108	-0.212108
chr10-28939094-28940323	0.36259	-0.36259
chr17-62717154-62719041	0.284853	-0.284853
chr14-93010510-93012613	0.408481	-0.408481
chr13-24126901-24127782	0.322059	-0.322059
chr2-220619357-220620442	0.286104	-0.286104
chr3-18842885-18844037	0.337951	-0.337951
chr5-128036907-128037474	0.227638	-0.227638
chr20-53897572-53902905	0.334998	-0.334998
chr2-137975352-137976025	0.251635	-0.251635
chr16-4944419-4946362	0.430016	-0.430016
chr5-104645775-104646955	0.243236	-0.243236
chr4-123587850-123589047	0.275373	-0.275373
chr16-81274898-81276241	0.241936	-0.241936
chr12-124381551-124382279	0.232509	-0.232509
chr1-150981030-150982771	0.399163	-0.399163
chr5-22648933-22649781	0.272207	-0.272207
chr1-41954489-41956029	0.225065	-0.225065
chr21-39742242-39743260	0.224257	-0.224257
chr22-50303641-50304451	0.221505	-0.221505
chr3-63939975-63941283	0.305199	-0.305199
chr4-77146099-77147439	0.239307	-0.239307
chr1-43858129-43858939	0.382949	-0.382949
chr12-6335545-6337603	0.32187	-0.32187
chr7-158536952-158537640	0.212583	-0.212583
chr6-113642715-113643448	0.225783	-0.225783
chr1-41514937-41516869	0.335976	-0.335976
chr14-77045404-77047133	0.288142	-0.288142
chr14-61438553-61439771	0.301273	-0.301273
chr1-17529282-17530095	0.209355	-0.209355
chr6-30740505-30745082	0.424895	-0.424895
chr1-156471279-156472581	0.379259	-0.379259
chr12-52800662-52801335	0.225176	-0.225176
chr5-141003790-141004800	0.312661	-0.312661
chr12-116502176-116503828	0.307186	-0.307186
chr21-44911090-44912426	0.32001	-0.32001
chr6-109229466-109230055	0.260543	-0.260543
chr8-22738778-22739815	0.294344	-0.294344
chr15-89766641-89768220	0.302384	-0.302384
chr3-158725017-158725982	0.23034	-0.23034
chr3-14248790-14249605	0.285581	-0.285581
chr3-172140339-172141206	0.266732	-0.266732
chr6-10313868-10317027	0.341451	-0.341451
chr8-94656964-94657712	0.252276	-0.252276
chr21-41535821-41537021	0.370849	-0.370849
chr21-38139634-38140907	0.270983	-0.270983
chr21-36187896-36188787	0.296997	-0.296997
chr8-115866626-115867989	0.346471	-0.346471
chr9-22342562-22343387	0.232735	-0.232735
chr21-40324298-40325391	0.321958	-0.321958
chr14-105602422-105603963	0.255208	-0.255208
chr2-135004174-135004864	-0.230447	0.230447
chr9-19127268-19129136	-0.230566	0.230566
chr6-108707226-108708116	0.297538	-0.297538
chr5-11733525-11734792	0.276941	-0.276941
chr6-4937612-4938263	0.192806	-0.192806
chr11-69891334-69893549	0.368448	-0.368448
chr17-58627899-58629841	0.201261	-0.201261
chr9-935200-936168	0.229281	-0.229281
chr17-60352460-60353390	0.275558	-0.275558
chr2-152097201-152099814	-0.260281	0.260281
chrX-40012014-40015323	0.27629	-0.27629
chr2-85584884-85585655	0.22785	-0.22785
chr11-75421932-75423086	0.294571	-0.294571
chr5-149482617-149483252	0.234216	-0.234216
chr3-138114334-138116170	-0.205782	0.205782
chr1-205477338-205478576	0.308493	-0.308493
chr8-94528531-94529337	0.271284	-0.271284
chr3-181838532-181839684	0.368066	-0.368066
chr8-27872263-27873346	0.230407	-0.230407
chr9-129486050-129491815	0.328026	-0.328026
chr3-154059660-154060338	0.333741	-0.333741
chr17-82105671-82107905	0.298239	-0.298239
chr1-162023447-162024684	-0.229617	0.229617
chr1-41868087-41868907	0.215988	-0.215988
chr12-6228877-6229886	0.28785	-0.28785
chr16-29678703-29680608	0.372644	-0.372644
chr8-94967834-94968889	0.320389	-0.320389
chr21-43287348-43288668	0.259015	-0.259015
chr17-66386826-66387510	0.236314	-0.236314
chr1-181117157-181118478	0.323496	-0.323496
chr14-44913382-44914141	-0.241002	0.241002
chr2-10832004-10832972	-0.280688	0.280688
chr14-102096113-102098267	0.329103	-0.329103
chr8-128196907-128198256	0.372072	-0.372072
chr9-37963865-37964755	0.248982	-0.248982
chr11-67311496-67313286	0.332546	-0.332546
chr12-69357384-69357992	-0.179532	0.179532
chr20-47450549-47451356	-0.187887	0.187887
chr8-37598172-37600278	0.261064	-0.261064
chr12-122871909-122872574	0.22685	-0.22685
chr3-37986750-37987746	0.243054	-0.243054
chr3-89503797-89504721	0.23333	-0.23333
chr17-74851233-74853123	0.166991	-0.166991
chr1-234638967-234639538	0.202287	-0.202287
chr3-12964548-12965449	0.241883	-0.241883
chr17-62624848-62631141	-0.265903	0.265903
chr10-132574735-132576335	0.331631	-0.331631
chr10-69385289-69386269	0.292266	-0.292266
chr14-65254770-65256359	0.367329	-0.367329
chr1-117268412-117269639	0.337695	-0.337695
chr16-25119259-25120020	0.216384	-0.216384
chr1-204924090-204925020	0.225904	-0.225904
chr11-68013062-68015070	0.331229	-0.331229
chr19-35309369-35310940	0.234859	-0.234859
chr19-36136405-36137502	0.258941	-0.258941
chr16-31859310-31859839	-0.177122	0.177122
chr1-15939119-15939840	0.224918	-0.224918
chr3-139533732-139535682	0.296706	-0.296706
chr5-139708596-139710005	0.292729	-0.292729
chr5-172714446-172715543	0.290572	-0.290572
chr19-47647790-47649168	0.331795	-0.331795
chr3-15310126-15311441	0.36606	-0.36606
chr2-10465159-10466292	0.190082	-0.190082
chr19-38683185-38684774	0.298649	-0.298649
chr12-75235831-75236703	0.267098	-0.267098
chr9-72524827-72525727	0.261344	-0.261344
chr5-154844650-154845431	0.263003	-0.263003
chr15-85047133-85048009	0.214192	-0.214192
chr16-90046223-90048010	0.260182	-0.260182
chr19-29389359-29390130	0.285719	-0.285719
chr17-62709882-62710652	0.208181	-0.208181
chr11-80196970-80197615	0.206262	-0.206262
chr15-72167694-72169770	0.344619	-0.344619
chr6-30818424-30819206	0.217952	-0.217952
chr19-42206743-42208061	0.217177	-0.217177
chr13-108918805-108920096	0.322059	-0.322059
chr11-69442316-69443847	0.180916	-0.180916
chr1-157131998-157133163	0.28241	-0.28241
chr2-168211064-168211706	0.249743	-0.249743
chr16-88924955-88929506	0.367079	-0.367079
chr1-111827947-111828836	0.194566	-0.194566
chr8-90770846-90772628	0.299582	-0.299582
chr3-64355052-64355920	0.235556	-0.235556
chr15-64640162-64641033	0.241262	-0.241262
chr8-138259794-138260642	0.204156	-0.204156
chr3-71926087-71926592	-0.183002	0.183002
chr2-150484806-150488105	-0.250343	0.250343
chr3-127073193-127075448	0.336207	-0.336207
chr3-127816670-127817956	0.201681	-0.201681
chr12-120136184-120136886	0.257928	-0.257928
chr8-115987552-115988728	0.358091	-0.358091
chr20-47988682-47993204	0.319762	-0.319762
chr2-10035948-10036514	-0.20235	0.20235
chr12-124480046-124481830	0.338457	-0.338457
chr4-3461125-3462294	0.295315	-0.295315
chr11-69277172-69278745	0.288286	-0.288286
chr15-91455920-91456886	0.338772	-0.338772
chr17-68047936-68050161	-0.2425	0.2425
chr1-115714277-115715372	0.297471	-0.297471
chr3-89107228-89108335	-0.25803	0.25803
chr15-74200129-74202064	0.298562	-0.298562
chr20-48102063-48104284	0.279706	-0.279706
chrX-13028756-13030345	0.284875	-0.284875
chr12-93243413-93244464	0.200582	-0.200582
chr14-96104332-96105413	0.352409	-0.352409
chr10-30605329-30606292	0.272456	-0.272456
chr15-84855103-84855800	0.229095	-0.229095
chr14-61388089-61388926	0.233885	-0.233885
chr17-9817025-9817570	-0.209025	0.209025
chr1-9842669-9844155	0.303292	-0.303292
chr1-235067289-235068811	0.337732	-0.337732
chr15-100247044-100247770	0.249316	-0.249316
chr1-107626163-107627302	0.231189	-0.231189
chr3-189316111-189317107	0.309328	-0.309328
chr3-45555045-45555671	0.235902	-0.235902
chr13-29918144-29919265	0.277422	-0.277422
chr2-121043798-121044792	-0.179508	0.179508
chr14-34693000-34693671	-0.195817	0.195817
chr12-63805864-63806715	0.226496	-0.226496
chr11-67053530-67057772	0.362501	-0.362501
chr10-60732326-60733841	-0.268563	0.268563
chr15-76310643-76314477	0.321151	-0.321151
chr16-68972661-68974311	0.262762	-0.262762
chr2-168964114-168964929	0.289034	-0.289034
chr20-48704564-48707120	0.305932	-0.305932
chr7-138890523-138891798	0.32399	-0.32399
chr5-168401790-168402423	0.219335	-0.219335
chr1-112704325-112708114	0.283361	-0.283361
chr1-205579158-205579948	0.170439	-0.170439
chr6-37624082-37625353	-0.182023	0.182023
chr12-67555084-67555800	0.232763	-0.232763
chr17-60344756-60346060	0.387307	-0.387307
chr20-19283457-19284130	0.192806	-0.192806
chr8-143015621-143016815	0.355299	-0.355299
chr17-63428192-63428845	0.236823	-0.236823
chr7-66098813-66100808	0.270002	-0.270002
chr3-102180175-102181122	0.217563	-0.217563
chr8-133620112-133621321	0.185532	-0.185532
chr1-205003219-205004536	0.338976	-0.338976
chr20-54160251-54163284	0.235812	-0.235812
chr7-32680520-32681180	0.197332	-0.197332
chr14-99962073-99962928	0.203386	-0.203386
chr5-32330576-32331978	0.250357	-0.250357
chr17-28724020-28729544	0.244392	-0.244392
chr20-51833162-51833926	0.293779	-0.293779
chr19-4374378-4376501	0.431066	-0.431066
chr16-75044577-75045639	0.27877	-0.27877
chr9-105662230-105662840	0.1575	-0.1575
chr5-138724342-138726155	0.323728	-0.323728
chr11-111303318-111303963	0.223612	-0.223612
chr9-127561386-127563306	0.321503	-0.321503
chr16-10594278-10595184	0.246709	-0.246709
chr12-53867287-53869021	0.219385	-0.219385
chr5-168591899-168592469	0.204599	-0.204599
chr11-69122116-69124079	0.349619	-0.349619
chr1-182087185-182088498	0.302317	-0.302317
chr6-41577764-41579185	0.250449	-0.250449
chr6-34053445-34054250	0.24163	-0.24163
chr7-100942121-100942910	0.177684	-0.177684
chr6-151657886-151659544	0.306721	-0.306721
chr15-90034382-90036124	0.275906	-0.275906
chr11-73197260-73197844	0.212583	-0.212583
chr4-38188447-38189205	0.228761	-0.228761
chr9-128298508-128299488	0.348221	-0.348221
chr11-70233099-70234270	0.359043	-0.359043
chr7-100137752-100138385	0.211174	-0.211174
chr3-4744153-4744988	0.199678	-0.199678
chr2-19305378-19306453	0.244516	-0.244516
chr2-241773788-241774455	0.209389	-0.209389
chr17-28742847-28748027	0.28383	-0.28383
chr18-10694782-10695551	0.192741	-0.192741
chr20-57996934-57997888	0.273429	-0.273429
chr11-67379100-67380157	0.254767	-0.254767
chr1-202112407-202114273	0.381217	-0.381217
chr8-128090894-128092861	0.31911	-0.31911
chr1-218488891-218489503	0.224442	-0.224442
chr1-203280893-203283017	0.365813	-0.365813
chr11-75507944-75509571	0.280925	-0.280925
chr16-22300353-22300884	-0.161634	0.161634
chr12-111578075-111578991	0.221388	-0.221388
chr20-48075226-48077090	0.3584	-0.3584
chr8-144395262-144398489	-0.202634	0.202634
chr10-93434978-93435806	0.177949	-0.177949
chr16-31476806-31478372	0.280925	-0.280925
chr3-174955346-174956331	0.192245	-0.192245
chr1-170531408-170532804	-0.267286	0.267286
chr5-178104355-178105168	0.233092	-0.233092
chr1-9822763-9826141	0.351858	-0.351858
chr1-15799595-15801310	0.284	-0.284
chr4-1008837-1012844	0.300936	-0.300936
chr4-8182790-8183990	0.278868	-0.278868
chr16-22189882-22192602	0.212807	-0.212807
chr5-178077645-178079081	0.271905	-0.271905
chr12-9662377-9663043	0.186433	-0.186433
chr16-70706797-70707676	0.28954	-0.28954
chr7-107661315-107662386	-0.220665	0.220665
chr5-77167831-77169722	0.275906	-0.275906
chr6-17815103-17815784	-0.20252	0.20252
chr11-69494062-69494769	0.176865	-0.176865
chr2-46163840-46165231	0.320376	-0.320376
chr3-10286684-10287374	-0.201722	0.201722
chr12-94101303-94102865	-0.227905	0.227905
chr8-98358029-98358634	-0.182805	0.182805
chr2-23375345-23375904	-0.165153	0.165153
chr2-200786224-200788120	0.23496	-0.23496
chr1-209587487-209588335	0.221278	-0.221278
chr16-74812945-74813730	-0.241639	0.241639
chr9-124551675-124552310	-0.17124	0.17124
chr6-721949-722471	-0.183084	0.183084
chr15-63387474-63388705	0.228568	-0.228568
chr11-66637587-66639649	-0.219573	0.219573
chr16-66297079-66297716	0.210802	-0.210802
chr15-74245150-74246022	0.264193	-0.264193
chr3-46947296-46949674	0.283427	-0.283427
chr12-8827846-8828788	0.25004	-0.25004
chr10-1448347-1449016	0.276941	-0.276941
chr13-32811264-32811987	0.251735	-0.251735
chr20-56689157-56690974	0.272934	-0.272934
chr2-176845538-176846214	0.220546	-0.220546
chr15-101167685-101168721	0.2422	-0.2422
chr2-43168566-43170353	0.2422	-0.2422
chrX-122363017-122364204	0.321203	-0.321203
chr6-158518098-158518967	-0.180709	0.180709
chr5-132386457-132388743	0.280277	-0.280277
chr12-52243190-52244893	0.336307	-0.336307
chr5-180084631-180085660	0.315645	-0.315645
chr4-7969810-7970839	0.235282	-0.235282
chr11-67504047-67506577	0.268387	-0.268387
chr4-2796242-2796986	0.245907	-0.245907
chr4-24594589-24595961	0.214112	-0.214112
chr18-24215192-24216441	0.237657	-0.237657
chr7-143408381-143409494	0.273845	-0.273845
chr6-21738132-21739226	0.24824	-0.24824
chr5-140882077-140882970	-0.200455	0.200455
chr10-69438423-69440121	0.240568	-0.240568
chr5-175460002-175461036	0.226125	-0.226125
chr2-20071259-20072394	0.300091	-0.300091
chr7-101162073-101166131	0.316192	-0.316192
chr5-59798763-59800510	0.213462	-0.213462
chr20-50376687-50378715	0.275321	-0.275321
chr1-223860083-223860761	0.222581	-0.222581
chrX-143115322-143115934	0.212975	-0.212975
chr19-42051346-42052604	0.283495	-0.283495
chr14-64937662-64939006	0.202954	-0.202954
chr20-51725446-51726247	0.261294	-0.261294
chr1-164590197-164591174	0.184768	-0.184768
chr14-85587084-85587826	0.202516	-0.202516
chr14-102726027-102726883	0.290994	-0.290994
chr12-12871774-12873372	0.281025	-0.281025
chr2-96714165-96715067	0.230502	-0.230502
chr10-75244593-75246121	0.33064	-0.33064
chr20-33908119-33908801	0.228294	-0.228294
chr10-19210648-19211645	-0.197032	0.197032
chr8-101388172-101389361	0.203757	-0.203757
chr1-234723187-234725411	0.337626	-0.337626
chr3-184560902-184562521	-0.263396	0.263396
chr2-200741340-200742258	0.242393	-0.242393
chr8-86199575-86200309	0.239001	-0.239001
chr2-3650208-3652550	-0.277481	0.277481
chr7-538175-540417	0.268455	-0.268455
chr18-8612045-8612710	0.258775	-0.258775
chr8-122785562-122786885	0.386776	-0.386776
chr3-138686678-138687290	0.196843	-0.196843
chr1-151992062-151994637	0.259191	-0.259191
chr13-23212531-23213419	0.257928	-0.257928
chr2-41840398-41841718	-0.296061	0.296061
chr1-183185840-183186666	-0.274172	0.274172
chr20-38109615-38110639	0.233218	-0.233218
chr17-50638586-50639986	0.278004	-0.278004
chr1-121318622-121319181	0.181096	-0.181096
chr17-67778655-67779722	-0.282632	0.282632
chr1-192807577-192809691	-0.274575	0.274575
chr1-207240712-207241876	0.189632	-0.189632
chr6-82569759-82570784	0.240283	-0.240283
chr10-435938-437725	0.25719	-0.25719
chr1-21633953-21635162	0.242141	-0.242141
chr17-82103519-82104667	0.265703	-0.265703
chr10-5873355-5874122	-0.179462	0.179462
chr15-77376714-77377279	0.210021	-0.210021
chr1-178657142-178657757	0.185992	-0.185992
chr4-39538958-39540688	0.32094	-0.32094
chr19-18291568-18294316	0.340553	-0.340553
chr1-151546956-151549565	0.296148	-0.296148
chr10-59708742-59710617	-0.283029	0.283029
chr2-188605735-188607867	0.2743	-0.2743
chr2-10408139-10409767	0.267397	-0.267397
chr16-69324014-69325036	0.193396	-0.193396
chr10-83691623-83692725	0.309656	-0.309656
chr12-49234315-49235651	0.206379	-0.206379
chr5-141848578-141850660	0.245048	-0.245048
chr16-84356384-84357646	0.247718	-0.247718
chr14-99621856-99622670	0.247439	-0.247439
chr20-57074710-57076776	0.27923	-0.27923
chr16-82138215-82139895	0.294367	-0.294367
chr12-62873124-62874292	0.266197	-0.266197
chr3-161293363-161294067	0.222435	-0.222435
chr12-64009923-64010697	0.222004	-0.222004
chr16-29765309-29765964	0.197214	-0.197214
chr16-81400937-81401747	0.256342	-0.256342
chr3-14410678-14414167	0.238796	-0.238796
chr14-32200881-32204384	-0.330098	0.330098
chr16-2799544-2800380	0.215705	-0.215705
chr12-124730262-124731155	0.252194	-0.252194
chr9-124320065-124320765	-0.164631	0.164631
chr17-66715620-66716274	-0.255843	0.255843
chr4-4334965-4335684	-0.205759	0.205759
chr21-41460439-41461258	-0.203487	0.203487
chr1-84634441-84635365	0.244302	-0.244302
chr14-67311739-67312469	0.278733	-0.278733
chr3-184234103-184234758	-0.210824	0.210824
chr1-145890909-145892802	0.297966	-0.297966
chr1-179809548-179810453	-0.214803	0.214803
chr3-129383053-129383962	-0.218	0.218
chr6-30751246-30752987	0.329288	-0.329288
chr3-133452595-133453664	0.218306	-0.218306
chr19-41341599-41342104	-0.161368	0.161368
chr19-289571-290982	0.274967	-0.274967
chr20-63863317-63867024	0.248301	-0.248301
chr8-141286958-141287626	0.185141	-0.185141
chr21-42056256-42058093	0.31291	-0.31291
chr5-148825687-148827034	-0.199229	0.199229
chr17-39703048-39703918	0.2277	-0.2277
chr2-10131792-10133828	-0.220486	0.220486
chr19-33406612-33407293	-0.186728	0.186728
chr6-101226477-101227303	-0.210639	0.210639
chr20-62426399-62428306	0.306972	-0.306972
chr20-52937677-52938295	-0.191319	0.191319
chr1-160284263-160285646	-0.200548	0.200548
chr22-49948683-49949731	0.242515	-0.242515
chr2-239181513-239182756	0.269405	-0.269405
chr7-142813192-142813779	0.185562	-0.185562
chr10-29535061-29536106	0.196804	-0.196804
chr2-204109380-204110581	0.264602	-0.264602
chr16-85644289-85645943	0.272096	-0.272096
chr17-74757101-74761309	0.418571	-0.418571
chr16-57475444-57476851	-0.224508	0.224508
chr11-68762858-68764705	0.227803	-0.227803
chr1-97192695-97193589	0.222293	-0.222293
chr9-130936134-130937312	0.287572	-0.287572
chr14-101772582-101773496	0.266472	-0.266472
chr11-69293109-69294832	0.256108	-0.256108
chr2-95016914-95017555	0.206358	-0.206358
chr16-30837660-30839498	0.274447	-0.274447
chr11-68341150-68344323	0.292696	-0.292696
chr16-28323704-28325025	0.184689	-0.184689
chr12-57632141-57633829	-0.258494	0.258494
chr19-43264837-43266153	0.222069	-0.222069
chr6-138582406-138583330	0.276866	-0.276866
chr14-77622469-77623079	0.197454	-0.197454
chr8-125476759-125477587	0.214377	-0.214377
chr11-121466164-121467036	0.210515	-0.210515
chr10-5493219-5494388	0.269568	-0.269568
chr9-119963355-119964214	0.201503	-0.201503
chr7-143007848-143008368	-0.159001	0.159001
chr6-17389133-17389940	0.319412	-0.319412
chr17-67018757-67020432	0.195536	-0.195536
chr19-47336700-47337395	0.210515	-0.210515
chr14-68774570-68775230	0.181007	-0.181007
chr17-74442626-74443473	0.158413	-0.158413
chr3-61627683-61629019	0.224501	-0.224501
chr6-145187362-145188014	0.208305	-0.208305
chr20-53861517-53862810	0.171844	-0.171844
chr3-100491910-100493001	-0.265971	0.265971
chr10-30583667-30584355	0.153432	-0.153432
chr9-127918229-127919824	0.216882	-0.216882
chr11-36034617-36035363	0.213107	-0.213107
chr4-88334934-88335736	0.233438	-0.233438
chr1-36857546-36858153	0.181556	-0.181556
chr6-13725412-13726022	0.207787	-0.207787
chr7-100865460-100868279	0.288036	-0.288036
chr15-67126805-67127691	0.217915	-0.217915
chr12-124682814-124683633	0.210412	-0.210412
chr16-30104089-30105267	0.266843	-0.266843
chr17-15645454-15646403	0.189968	-0.189968
chr17-58691809-58693632	-0.195733	0.195733
chr10-69449544-69450412	0.262687	-0.262687
chr16-85523277-85526035	0.327487	-0.327487
chr15-89574773-89577758	-0.22163	0.22163
chr6-151706281-151706863	0.186931	-0.186931
chr15-70506969-70509307	0.256452	-0.256452
chr16-67676372-67677078	0.290313	-0.290313
chr5-75716704-75718044	0.209038	-0.209038
chr15-40054733-40056086	0.216512	-0.216512
chr17-46876170-46876952	-0.205509	0.205509
chr20-62651897-62653283	0.345817	-0.345817
chr14-49999096-50002140	0.316461	-0.316461
chr1-181936889-181937671	-0.199074	0.199074
chr15-92708993-92710090	0.210306	-0.210306
chr3-174859026-174859654	0.166773	-0.166773
chr19-18763840-18764923	0.226245	-0.226245
chrX-101449981-101450629	0.164994	-0.164994
chr2-86631914-86633305	0.19046	-0.19046
chr2-128304658-128307073	0.324508	-0.324508
chr1-191432719-191433325	0.157781	-0.157781
chr22-49935797-49936663	0.169199	-0.169199
chr3-186977039-186977857	0.267394	-0.267394
chr12-112111862-112113140	0.299809	-0.299809
chr5-149485510-149486576	0.31683	-0.31683
chr20-47475208-47479887	0.307984	-0.307984
chr19-41261985-41266203	-0.23707	0.23707
chrX-107736617-107737703	0.184806	-0.184806
chr11-118274844-118275682	0.23159	-0.23159
chr3-175940781-175941811	0.21679	-0.21679
chr2-54572089-54574827	0.215094	-0.215094
chr1-151839188-151840633	0.373759	-0.373759
chr20-53677116-53687181	0.328292	-0.328292
chr9-113465370-113466096	0.232883	-0.232883
chr19-44718350-44719482	0.18254	-0.18254
chr8-143013112-143014324	0.234311	-0.234311
chr4-10006136-10007409	0.282152	-0.282152
chr6-109296387-109297242	0.195057	-0.195057
chr17-50917906-50920826	0.293238	-0.293238
chr5-140547107-140549671	-0.273468	0.273468
chr18-45793093-45793815	0.192616	-0.192616
chr20-47650479-47654154	0.249872	-0.249872
chr8-98983069-98984421	0.195867	-0.195867
chr1-100430120-100430886	0.189585	-0.189585
chr21-40320431-40321679	0.313618	-0.313618
chr2-30989704-30990555	0.245148	-0.245148
chr10-110671924-110672856	-0.197786	0.197786
chr19-41788488-41789481	0.179595	-0.179595
chr20-51966181-51967127	-0.225102	0.225102
chr2-74867610-74868576	0.283096	-0.283096
chr1-204084192-204085021	0.265713	-0.265713
chr7-16846919-16848048	0.257738	-0.257738
chr11-65503017-65509263	-0.292508	0.292508
chr20-47545814-47547104	0.30725	-0.30725
chr21-25700611-25701204	0.174199	-0.174199
chr3-11641443-11644286	-0.241869	0.241869
chr4-2797579-2799098	0.290313	-0.290313
chr3-64533340-64534276	-0.268326	0.268326
chr9-92151581-92152724	0.309463	-0.309463
chrX-52261335-52262366	-0.211123	0.211123
chr20-47531107-47536422	-0.228584	0.228584
chr2-74864975-74867071	0.208574	-0.208574
chr3-158917868-158918466	-0.155487	0.155487
chr8-27616750-27617721	0.19389	-0.19389
chr5-69527620-69528616	0.230298	-0.230298
chr20-1776789-1777657	-0.164388	0.164388
chr1-228045133-228046262	0.222507	-0.222507
chr20-57748285-57749602	-0.286841	0.286841
chr13-108902258-108903240	0.22611	-0.22611
chr1-6427323-6428374	0.185601	-0.185601
chr21-39095052-39095638	0.150376	-0.150376
chr8-106269468-106271927	-0.199779	0.199779
chr4-160848489-160850027	0.226804	-0.226804
chr14-49479113-49479873	0.192303	-0.192303
chr11-118321342-118322198	0.216498	-0.216498
chr12-93541619-93542344	0.181939	-0.181939
chr7-98796965-98797715	0.272934	-0.272934
chr2-47510697-47511212	-0.150331	0.150331
chr19-51687699-51692161	0.264166	-0.264166
chr2-190468785-190470194	0.190082	-0.190082
chr17-28475096-28475879	0.236988	-0.236988
chr9-87119205-87119995	0.217188	-0.217188
chr9-105901388-105902279	0.1981	-0.1981
chr1-112880839-112881421	-0.235662	0.235662
chr9-129557149-129557902	0.188671	-0.188671
chr11-67252692-67253241	-0.178261	0.178261
chr17-63675322-63676566	0.24996	-0.24996
chr1-147515289-147515951	0.230429	-0.230429
chr10-86556484-86557401	0.248263	-0.248263
chr14-77007351-77009633	0.33107	-0.33107
chr11-76836234-76836928	0.174319	-0.174319
chr4-118967915-118968499	0.201329	-0.201329
chr14-64294145-64295286	-0.156318	0.156318
chr17-76264633-76266761	-0.302607	0.302607
chr5-150656069-150657445	-0.162195	0.162195
chr6-28921938-28924734	0.257798	-0.257798
chr8-119982374-119983652	0.264876	-0.264876
chr3-169930133-169930618	-0.159158	0.159158
chr1-215113771-215114922	0.279623	-0.279623
chr5-95758844-95760534	0.248845	-0.248845
chr8-110060184-110060980	-0.207636	0.207636
chr6-12323931-12324946	0.314348	-0.314348
chr5-2779373-2781055	0.253853	-0.253853
chr1-96038527-96039101	0.153116	-0.153116
chr1-182598596-182599803	0.196083	-0.196083
chr3-42830405-42831712	-0.157909	0.157909
chr10-118522538-118523352	0.233552	-0.233552
chr1-202007828-202008739	0.212825	-0.212825
chr14-50910512-50911184	0.166991	-0.166991
chr1-43535984-43537012	0.208164	-0.208164
chr17-74769507-74771372	0.293913	-0.293913
chr16-85514355-85516396	0.298951	-0.298951
chr5-140362905-140363820	-0.214455	0.214455
chr3-44870375-44871352	0.223082	-0.223082
chr20-50747881-50751971	0.31236	-0.31236
chr10-43355563-43356499	0.264625	-0.264625
chr1-182602817-182604970	0.252112	-0.252112
chr20-48195237-48196906	0.206194	-0.206194
chr5-143182770-143183807	0.178764	-0.178764
chr2-42342041-42343176	0.247833	-0.247833
chr17-30697644-30698550	-0.177087	0.177087
chr7-155860704-155862782	0.204861	-0.204861
chr17-49886836-49888256	0.284808	-0.284808
chr16-85458360-85459779	0.319489	-0.319489
chr7-99162233-99162994	0.236767	-0.236767
chr5-178107784-178109346	0.259447	-0.259447
chr9-136790498-136792346	0.341604	-0.341604
chr2-237509809-237510467	0.160446	-0.160446
chr3-194138915-194142763	0.338342	-0.338342
chr12-52951428-52957473	0.361697	-0.361697
chr8-111964144-111965192	0.229476	-0.229476
chr20-62623010-62624855	0.35721	-0.35721
chr8-99904592-99905880	0.310201	-0.310201
chr19-42301639-42303231	0.241021	-0.241021
chr5-112636076-112637093	0.226556	-0.226556
chr5-56763745-56764592	0.20951	-0.20951
chr12-31235207-31235771	-0.168893	0.168893
chr5-149959233-149961424	-0.206758	0.206758
chr9-131349765-131350706	-0.217824	0.217824
chr1-212455764-212456517	-0.170009	0.170009
chrX-140764297-140766355	-0.146327	0.146327
chr7-68813509-68814250	0.220865	-0.220865
chr17-40320226-40323163	0.308583	-0.308583
chr6-134178011-134178965	-0.201403	0.201403
chr6-7008300-7009069	0.193814	-0.193814
chr12-117025354-117026152	-0.190473	0.190473
chr9-136117461-136120020	0.267482	-0.267482
chr3-11059247-11061367	-0.227417	0.227417
chr2-136327073-136327953	0.222714	-0.222714
chr1-146472062-146472861	-0.223665	0.223665
chr2-120564268-120565079	0.209794	-0.209794
chr2-35292054-35292803	0.23333	-0.23333
chr2-86105280-86106836	-0.213268	0.213268
chr14-75254365-75255414	0.256245	-0.256245
chr17-57597539-57598270	-0.205649	0.205649
chr11-2202057-2202888	0.205166	-0.205166
chr17-17806745-17808239	0.221332	-0.221332
chr7-17206192-17207011	0.206973	-0.206973
chr12-52964493-52965823	0.29473	-0.29473
chr15-85542687-85544063	0.202099	-0.202099
chr2-217366993-217367826	0.18604	-0.18604
chr1-150649931-150650817	0.325526	-0.325526
chr8-96260805-96263950	-0.22028	0.22028
chr17-59406564-59407658	0.312222	-0.312222
chr5-180789873-180790504	-0.156833	0.156833
chr1-110163486-110164178	0.185562	-0.185562
chr10-31582541-31583244	0.261396	-0.261396
chr6-1838493-1839714	0.179808	-0.179808
chr9-12908870-12909615	0.179454	-0.179454
chr1-32759003-32761859	0.374183	-0.374183
chr15-70195685-70198240	0.284949	-0.284949
chr19-15934290-15935586	0.263529	-0.263529
chr6-138517510-138518018	-0.167665	0.167665
chr19-55247371-55248257	0.208922	-0.208922
chr20-36085177-36086257	0.185752	-0.185752
chr2-238285479-238286470	0.290835	-0.290835
chr14-51534526-51535194	0.207203	-0.207203
chr8-118878277-118879083	0.203944	-0.203944
chr2-227466072-227466981	0.238596	-0.238596
chr1-45410945-45411887	0.142924	-0.142924
chr12-14239275-14240773	0.263288	-0.263288
chr19-9054620-9055882	0.257941	-0.257941
chr19-43701236-43701813	0.190895	-0.190895
chr4-80335414-80337059	-0.196568	0.196568
chr14-99654138-99655245	0.253411	-0.253411
chr1-156456216-156458009	0.297696	-0.297696
chr9-98142193-98142929	0.217925	-0.217925
chr10-19209177-19209828	0.211905	-0.211905
chr15-58346172-58346845	0.225671	-0.225671
chr14-71471498-71472166	0.186984	-0.186984
chr1-35505780-35506884	0.260738	-0.260738
chr11-16986416-16987721	0.274269	-0.274269
chr6-106745927-106747137	0.23496	-0.23496
chr17-41771804-41774134	0.280147	-0.280147
chr7-96302986-96304419	0.172516	-0.172516
chr3-72847457-72849037	-0.219843	0.219843
chr17-64706325-64707704	0.176681	-0.176681
chr3-11769904-11771661	0.245223	-0.245223
chr12-6234980-6236039	0.321426	-0.321426
chr4-158170482-158171397	-0.15832	0.15832
chr20-48897360-48899318	0.198271	-0.198271
chrX-53222954-53225936	-0.178038	0.178038
chr12-116697229-116699055	0.268326	-0.268326
chr12-68792872-68793430	-0.206464	0.206464
chr8-140321500-140322578	0.222516	-0.222516
chr20-62452522-62453258	0.184768	-0.184768
chr20-47252340-47253798	0.207146	-0.207146
chr16-53433368-53435834	0.21576	-0.21576
chr11-77411379-77412449	-0.225109	0.225109
chr12-94560724-94561299	-0.189886	0.189886
chr7-130577156-130578272	-0.157096	0.157096
chr6-33112096-33112655	-0.17833	0.17833
chr15-85342902-85345436	0.266428	-0.266428
chr3-23865860-23866529	0.169199	-0.169199
chr3-46162938-46164199	0.270298	-0.270298
chr2-73260055-73260818	-0.175881	0.175881
chr1-6961914-6963779	0.224282	-0.224282
chr13-26049592-26052673	-0.189444	0.189444
chr5-57862289-57863041	0.22364	-0.22364
chr5-69559661-69561213	-0.250948	0.250948
chr7-107879296-107880771	-0.212845	0.212845
chr12-53230315-53233821	0.266278	-0.266278
chr6-108739099-108740001	0.231452	-0.231452
chr2-196291340-196292863	0.282303	-0.282303
chr12-80868456-80869168	0.235041	-0.235041
chr1-228739225-228739960	0.22323	-0.22323
chr5-59361395-59361960	0.191709	-0.191709
chr7-70788178-70788787	0.197502	-0.197502
chr1-12548441-12550466	0.249385	-0.249385
chr14-95307225-95307961	0.193967	-0.193967
chr10-24483558-24484194	0.26272	-0.26272
chr1-184425357-184426322	0.219937	-0.219937
chr13-96104303-96105118	0.196986	-0.196986
chrX-149937752-149941046	0.310521	-0.310521
chr3-195105187-195107019	0.219906	-0.219906
chr2-99636457-99637205	0.233223	-0.233223
chr20-50110167-50110937	0.228967	-0.228967
chr15-90095358-90096096	0.22073	-0.22073
chr1-15284698-15285465	0.187815	-0.187815
chr12-79546373-79548319	0.295964	-0.295964
chr5-172186675-172189118	-0.235671	0.235671
chr19-44741240-44742618	0.294559	-0.294559
chr8-125633535-125634275	0.185591	-0.185591
chr10-123742828-123744415	0.249885	-0.249885
chr2-219253417-219254788	-0.246002	0.246002
chr14-22870937-22873222	0.337528	-0.337528
chr20-8454071-8454805	-0.188301	0.188301
chr20-56889934-56890560	0.194311	-0.194311
chr10-96863759-96864602	0.198843	-0.198843
chr22-18157050-18157638	-0.167523	0.167523
chr1-217953203-217954395	0.19279	-0.19279
chr15-83753758-83754617	0.292638	-0.292638
chr16-82152403-82153292	0.248035	-0.248035
chr17-82231759-82232409	0.161949	-0.161949
chr6-12331352-12332520	0.249743	-0.249743
chr7-112572096-112573505	0.244852	-0.244852
chr12-58067419-58068081	0.17244	-0.17244
chr15-63134005-63134723	0.236247	-0.236247
chr3-53145021-53146079	0.282274	-0.282274
chr5-117486705-117487582	0.215677	-0.215677
chr14-55599159-55599895	-0.174755	0.174755
chr12-52813952-52814935	0.220272	-0.220272
chr9-129494184-129498327	0.352516	-0.352516
chr8-66712159-66714904	0.253839	-0.253839
chr5-18698199-18698971	-0.212091	0.212091
chr15-85836908-85837657	0.239338	-0.239338
chr17-20698407-20699234	0.189145	-0.189145
chr9-134434532-134435567	0.220308	-0.220308
chr13-112983390-112984144	0.164901	-0.164901
chr2-239267362-239268825	0.235282	-0.235282
chr20-53923749-53924444	-0.179306	0.179306
chr7-30778112-30778911	0.18398	-0.18398
chr17-42667350-42668363	0.183191	-0.183191
chr22-42800663-42801328	0.175583	-0.175583
chr12-116494127-116495805	0.257227	-0.257227
chr15-78737860-78738746	-0.194356	0.194356
chr8-127781951-127783117	0.23081	-0.23081
chr18-45802421-45803451	0.24459	-0.24459
chr7-47474976-47476508	0.362396	-0.362396
chr12-3214441-3215680	0.249031	-0.249031
chr20-63293401-63295902	-0.209252	0.209252
chr12-50201847-50202713	0.208809	-0.208809
chr2-169329681-169330775	0.211085	-0.211085
chr16-582772-584664	-0.178366	0.178366
chr10-32253198-32254296	0.270257	-0.270257
chr8-96327725-96328446	-0.212557	0.212557
chr3-179942141-179942714	-0.184762	0.184762
chr2-163368879-163369569	0.241883	-0.241883
chr1-10960196-10961646	0.247635	-0.247635
chr2-150166091-150167052	0.279504	-0.279504
chr17-43841954-43843149	0.218238	-0.218238
chrX-40517928-40518802	0.227203	-0.227203
chr4-140037340-140038606	0.210306	-0.210306
chr7-92916514-92917227	0.195148	-0.195148
chr10-8868175-8869718	0.191567	-0.191567
chr16-67163389-67164995	0.190935	-0.190935
chr8-126609235-126610009	0.227141	-0.227141
chr20-51734864-51737376	0.280784	-0.280784
chr2-232295694-232296539	0.227914	-0.227914
chr14-95894514-95896189	0.212056	-0.212056
chr7-101881140-101883647	0.274972	-0.274972
chr9-112793126-112793668	-0.182844	0.182844
chr2-26606612-26607288	0.230156	-0.230156
chr11-80699473-80700449	0.191283	-0.191283
chr7-26186503-26189310	-0.234919	0.234919
chr17-62778685-62780761	-0.243739	0.243739
chr4-6692517-6693543	0.203757	-0.203757
chr1-118635809-118636558	0.157053	-0.157053
chr1-15523772-15525614	0.248947	-0.248947
chr7-101699980-101700823	0.194909	-0.194909
chr17-57927052-57927801	0.227085	-0.227085
chr21-17818537-17820272	-0.20475	0.20475
chr20-56566113-56567210	0.256584	-0.256584
chr1-21626716-21627441	0.24824	-0.24824
chr7-99325195-99326547	-0.231146	0.231146
chr10-43025938-43027091	0.246565	-0.246565
chr9-134406420-134407757	0.224742	-0.224742
chr20-47794837-47796332	0.250321	-0.250321
chr17-58351558-58353345	-0.252839	0.252839
chr2-100562202-100564048	-0.233492	0.233492
chr14-37593929-37597235	0.30086	-0.30086
chr19-53889550-53890420	0.222642	-0.222642
chr13-30408175-30408873	-0.217468	0.217468
chr19-13840253-13842011	0.203944	-0.203944
chr6-149840501-149841109	-0.207581	0.207581
chr6-144330467-144331047	-0.153125	0.153125
chr6-1679235-1680100	0.187368	-0.187368
chr14-99595912-99596713	0.218328	-0.218328
chr2-85436007-85436799	0.147173	-0.147173
chr22-20777569-20778300	0.188244	-0.188244
chr17-82076233-82078372	0.180268	-0.180268
chr1-204148543-204152809	0.262054	-0.262054
chr10-73624952-73626520	-0.256932	0.256932
chr3-64107577-64110686	0.250299	-0.250299
chr17-60665153-60667540	-0.143496	0.143496
chr17-82019836-82024211	-0.189221	0.189221
chr8-121145040-121146184	0.291918	-0.291918
chr5-58187794-58188686	0.173262	-0.173262
chr4-1754110-1754956	0.160994	-0.160994
chr11-117887584-117888581	0.232259	-0.232259
chr3-161415533-161416619	0.321124	-0.321124
chr12-124527027-124528913	0.265032	-0.265032
chr9-62864355-62865204	0.243924	-0.243924
chr2-25310865-25312069	0.248832	-0.248832
chr7-134316085-134317629	-0.213407	0.213407
chr11-67027421-67028555	0.343188	-0.343188
chr6-138468325-138469674	0.278472	-0.278472
chrX-107448685-107451608	-0.176853	0.176853
chr2-226151053-226151684	0.264777	-0.264777
chr3-128323209-128323970	0.18311	-0.18311
chr17-72399165-72400175	0.244718	-0.244718
chr1-218156514-218157140	-0.235571	0.235571
chr1-198934986-198937824	-0.230821	0.230821
chr9-129751776-129753509	0.207033	-0.207033
chr10-124104953-124106898	0.200285	-0.200285
chr2-10497649-10498426	-0.216297	0.216297
chr18-10577921-10578469	0.160083	-0.160083
chr7-149741542-149742858	-0.196497	0.196497
chr14-22570188-22570828	-0.141034	0.141034
chr8-142389535-142390226	0.168956	-0.168956
chr10-69458431-69459617	0.192123	-0.192123
chr4-145003545-145004335	0.158289	-0.158289
chr3-133894348-133896199	-0.200428	0.200428
chr16-2829597-2830533	0.19494	-0.19494
chr17-63838050-63839858	0.273823	-0.273823
chr13-41284596-41285279	0.178882	-0.178882
chr1-244460281-244462106	-0.212557	0.212557
chr21-39321187-39322573	0.310372	-0.310372
chr1-169781001-169782079	0.215782	-0.215782
chr1-229221014-229222108	0.256961	-0.256961
chr2-20962836-20963408	-0.175875	0.175875
chr11-65856799-65861475	0.262911	-0.262911
chr17-3963669-3965890	0.232164	-0.232164
chr3-157137317-157138068	-0.189772	0.189772
chr20-58623584-58625159	-0.240572	0.240572
chr15-87575916-87577716	0.252295	-0.252295
chr3-23183642-23184188	-0.167836	0.167836
chr10-9038105-9038805	0.192245	-0.192245
chr1-234960593-234961298	0.185591	-0.185591
chr7-100121954-100122679	0.245013	-0.245013
chr16-87240246-87241520	0.190856	-0.190856
chr15-51382703-51383262	-0.155297	0.155297
chr2-42238613-42239182	-0.187266	0.187266
chr1-42930959-42932410	0.175127	-0.175127
chr7-76291100-76292694	0.258034	-0.258034
chr12-6370671-6371684	0.251759	-0.251759
chr9-12329118-12329796	-0.177099	0.177099
chr16-84475506-84476052	0.143928	-0.143928
chr3-175338599-175339608	0.26021	-0.26021
chr6-108712849-108713488	0.182301	-0.182301
chr9-128880988-128883556	-0.257044	0.257044
chr3-39132390-39133437	0.216197	-0.216197
chr15-40322882-40324860	-0.239295	0.239295
chr4-83535337-83537008	-0.199502	0.199502
chr14-22928883-22931267	-0.258209	0.258209
chr22-46465744-46466455	0.194566	-0.194566
chr2-179263368-179265233	-0.208956	0.208956
chr20-34525523-34526524	0.216436	-0.216436
chr2-106542678-106543438	-0.173579	0.173579
chr1-119711538-119716111	-0.260864	0.260864
chr2-96891113-96891990	0.179703	-0.179703
chr11-69653985-69656155	0.26141	-0.26141
chr2-134411895-134412464	-0.147143	0.147143
chr2-96507880-96510042	-0.174755	0.174755
chr11-7571595-7572886	0.211961	-0.211961
chr8-138913876-138914922	-0.162486	0.162486
chr1-12595623-12596832	0.219385	-0.219385
chr2-215966797-215967436	0.162112	-0.162112
chr11-67606226-67607359	-0.230098	0.230098
chr17-57671626-57672590	-0.224838	0.224838
chr2-208253828-208256794	-0.181838	0.181838
chr1-21251713-21252591	0.204126	-0.204126
chrX-123764783-123765646	-0.198299	0.198299
chr12-8242050-8244304	0.284276	-0.284276
chrX-69109365-69110372	0.255037	-0.255037
chr8-90593173-90594199	0.212345	-0.212345
chr14-95547183-95548133	0.198956	-0.198956
chr1-204573119-204574005	0.23599	-0.23599
chr7-18085925-18087830	-0.169086	0.169086
chr3-23389024-23389513	0.170667	-0.170667
chr4-160364636-160365822	0.257163	-0.257163
chr17-64081721-64082881	0.202283	-0.202283
chr10-101353420-101355013	-0.256866	0.256866
chr10-110822495-110823878	0.213232	-0.213232
chr2-217396017-217396884	0.22059	-0.22059
chrX-154121152-154122575	0.204968	-0.204968
chr18-26547761-26550743	0.282219	-0.282219
chr11-73274959-73275818	0.219657	-0.219657
chr1-226124912-226125784	-0.185298	0.185298
chr11-69301498-69302491	0.261259	-0.261259
chr11-85854469-85855652	-0.195673	0.195673
chr5-371530-374450	0.198139	-0.198139
chr16-27363679-27365661	0.250699	-0.250699
chr9-94782953-94783702	-0.250413	0.250413
chrX-130097563-130098435	0.200135	-0.200135
chr12-82931104-82932030	0.216121	-0.216121
chr17-72176118-72177325	0.165585	-0.165585
chr9-125427751-125428570	-0.163259	0.163259
chr12-124898370-124898930	-0.201597	0.201597
chr12-116406387-116407137	0.262982	-0.262982
chr1-102832834-102833889	0.278854	-0.278854
chr2-20207874-20209032	0.251154	-0.251154
chr2-43279396-43280133	0.176362	-0.176362
chr14-45112853-45113845	0.194394	-0.194394
chr17-1087297-1088369	0.207349	-0.207349
chr15-94324042-94324674	-0.146327	0.146327
chr7-20217183-20218097	0.252355	-0.252355
chr14-76953215-76954136	0.303748	-0.303748
chr12-47234491-47235610	0.250299	-0.250299
chr1-179292194-179294336	-0.243554	0.243554
chr4-6695552-6696898	0.236275	-0.236275
chr3-169321314-169321868	0.149847	-0.149847
chr2-237673007-237674005	-0.165566	0.165566
chr11-62424257-62425224	-0.178053	0.178053
chr6-41681927-41682633	-0.219087	0.219087
chr12-113245501-113246939	0.287059	-0.287059
chr13-37058808-37060253	-0.24539	0.24539
chr17-82888593-82890228	0.301472	-0.301472
chr1-36342621-36343283	-0.135423	0.135423
chr10-124693218-124694088	0.242413	-0.242413
chr11-77073226-77074558	-0.174755	0.174755
chr6-86936806-86937817	-0.237025	0.237025
chr20-53412882-53413625	-0.206979	0.206979
chr3-154252891-154253497	-0.194107	0.194107
chr17-60480009-60481444	-0.179808	0.179808
chr1-182095922-182096595	0.184326	-0.184326
chr14-55122187-55123247	0.191567	-0.191567
chr12-13061381-13062406	0.239974	-0.239974
chr7-92424243-92426080	-0.239162	0.239162
chr20-50085229-50087246	0.251972	-0.251972
chr2-233251185-233252675	-0.227038	0.227038
chr20-50739036-50740158	0.17748	-0.17748
chr15-87804841-87805804	0.192245	-0.192245
chr1-204286337-204288770	0.236787	-0.236787
chr11-47193698-47194667	0.219737	-0.219737
chr22-42995003-42995655	0.167094	-0.167094
chr17-61729645-61730625	-0.206464	0.206464
chr3-127112799-127113889	0.195867	-0.195867
chr1-200509320-200510589	-0.22265	0.22265
chr18-77088931-77089636	0.168061	-0.168061
chr11-74068844-74070039	0.229476	-0.229476
chr2-241880905-241882753	0.282999	-0.282999
chr14-22777353-22777897	-0.145632	0.145632
chr2-218618047-218618851	-0.131686	0.131686
chr3-150183854-150184814	-0.126486	0.126486
chr15-59174739-59175355	-0.157518	0.157518
chr8-30722685-30723828	0.228544	-0.228544
chr17-56819355-56820165	-0.200178	0.200178
chr1-168135536-168137733	-0.166698	0.166698
chr1-119948371-119949271	-0.205245	0.205245
chr3-179450974-179452561	-0.159442	0.159442
chr10-12333214-12334585	0.198703	-0.198703
chr1-188782171-188782669	-0.14549	0.14549
chr14-88492111-88492800	-0.205351	0.205351
chr9-111597719-111600024	-0.22384	0.22384
chr17-61220986-61222947	0.147173	-0.147173
chr6-42450658-42454912	0.254141	-0.254141
chr2-61065203-61066738	-0.192017	0.192017
chr15-92868915-92870543	0.299871	-0.299871
chr10-1464654-1466634	0.249872	-0.249872
chr9-125706578-125707778	-0.223947	0.223947
chr21-41707452-41708124	0.168235	-0.168235
chr3-46930387-46932286	0.302723	-0.302723
chr8-94404937-94405828	0.226207	-0.226207
chr19-46839986-46840966	0.15409	-0.15409
chr5-142720432-142721441	0.248306	-0.248306
chr6-31169229-31170177	0.23458	-0.23458
chr8-130094437-130095775	0.273693	-0.273693
chrX-18119827-18120331	-0.156493	0.156493
chr8-141227627-141228959	0.262713	-0.262713
chr10-110407991-110408723	0.222435	-0.222435
chr8-130366170-130366878	0.207203	-0.207203
chr16-67017765-67018504	-0.192925	0.192925
chr12-12890341-12893084	0.307284	-0.307284
chr17-81710125-81714150	0.234358	-0.234358
chr19-24053863-24054944	0.216266	-0.216266
chr17-45439930-45440762	0.164797	-0.164797
chrX-119401399-119402066	0.187815	-0.187815
chr5-132063337-132065826	-0.254529	0.254529
chr9-68704541-68706152	-0.163568	0.163568
chr6-65671858-65672453	0.165789	-0.165789
chr9-35811781-35812554	-0.178895	0.178895
chr3-194537135-194538202	0.215391	-0.215391
chr12-89117282-89118073	0.220035	-0.220035
chr1-56578149-56579915	-0.236303	0.236303
chr1-97173984-97174722	0.262173	-0.262173
chr10-29132232-29133245	0.213487	-0.213487
chr10-79237765-79240660	0.298846	-0.298846
chr20-62495655-62496962	0.162446	-0.162446
chr8-101436673-101439076	0.313461	-0.313461
chr2-220076605-220077916	0.192133	-0.192133
chr15-51776058-51777436	-0.174755	0.174755
chr17-49092730-49093600	0.174991	-0.174991
chr1-202101055-202101983	0.239078	-0.239078
chr13-72726703-72728581	-0.171802	0.171802
chr10-77865483-77866411	0.26501	-0.26501
chr11-67030554-67032407	0.209339	-0.209339
chr14-61694744-61696577	-0.164974	0.164974
chr10-29496282-29496833	-0.178227	0.178227
chr20-62364951-62371820	0.24163	-0.24163
chr10-121994208-121995419	0.198939	-0.198939
chr17-63694190-63701623	-0.258446	0.258446
chr3-149936678-149937368	-0.14985	0.14985
chr11-72039684-72042209	0.25151	-0.25151
chr20-63829171-63832003	0.219385	-0.219385
chr12-27779395-27781485	-0.175644	0.175644
chr21-42375320-42377159	0.23571	-0.23571
chr16-74730087-74730815	0.197454	-0.197454
chr3-11620076-11620811	0.177613	-0.177613
chr9-70418005-70421267	0.270613	-0.270613
chr20-9442661-9443330	0.182369	-0.182369
chr3-64483956-64485360	-0.209432	0.209432
chr2-43609255-43610180	0.15311	-0.15311
chr14-73886129-73887500	-0.197102	0.197102
chr2-119283631-119284401	0.19279	-0.19279
chr9-129023411-129024215	0.190608	-0.190608
chr12-111819487-111820435	0.169199	-0.169199
chr15-64151041-64154329	-0.243889	0.243889
chrX-112839850-112842043	-0.259422	0.259422
chr2-65382642-65383488	-0.202538	0.202538
chr15-72199450-72200302	-0.176891	0.176891
chr2-176129486-176131223	-0.193948	0.193948
chr8-37903642-37904653	0.183139	-0.183139
chr20-50115506-50116628	-0.209971	0.209971
chr7-47587022-47587816	0.179454	-0.179454
chr1-95116459-95118276	-0.177116	0.177116
chr6-87589367-87590641	-0.268807	0.268807
chr8-124037505-124038221	-0.183355	0.183355
chr17-75010934-75013434	-0.18957	0.18957
chr9-134689339-134690012	-0.171274	0.171274
chr7-138563837-138564867	0.249183	-0.249183
chr3-15325199-15326423	0.179346	-0.179346
chr20-54817335-54818212	-0.178261	0.178261
chr8-142679611-142680875	0.275665	-0.275665
chr13-24922217-24923553	-0.240785	0.240785
chr8-100123676-100124378	0.18488	-0.18488
chr8-76308193-76308835	-0.149601	0.149601
chr18-12946779-12948794	0.290692	-0.290692
chr11-68459503-68461791	-0.135123	0.135123
chr5-143594807-143596628	0.221667	-0.221667
chr8-116703054-116703960	-0.194737	0.194737
chr22-38142985-38144362	0.202187	-0.202187
chr6-125099434-125100133	-0.143277	0.143277
chr3-128434880-128436335	0.288498	-0.288498
chr2-201177243-201177807	-0.170101	0.170101
chr19-12785989-12786999	0.223381	-0.223381
chr14-105479491-105482767	0.312443	-0.312443
chr2-98869117-98870402	0.311906	-0.311906
chr15-40873322-40874590	0.259511	-0.259511
chr11-61788025-61788588	-0.164081	0.164081
chr5-1601466-1602077	-0.185943	0.185943
chr5-139146842-139148984	0.228676	-0.228676
chr7-149369422-149369994	0.16567	-0.16567
chr16-86901448-86902521	0.246169	-0.246169
chr8-29655295-29656139	0.169437	-0.169437
chr22-24175044-24175746	-0.144381	0.144381
chr10-28284035-28284644	0.17102	-0.17102
chr11-129458609-129459575	0.202975	-0.202975
chr7-38335417-38336123	-0.199947	0.199947
chr3-150237453-150239451	0.274089	-0.274089
chr20-41086666-41087492	0.155953	-0.155953
chr4-84530872-84532192	0.189519	-0.189519
chr9-38226373-38228063	0.257345	-0.257345
chrX-96406595-96407986	0.223794	-0.223794
chr16-3036078-3037245	0.16775	-0.16775
chr3-167406801-167407303	-0.155297	0.155297
chr2-260502-261293	0.217563	-0.217563
chr6-11434446-11435363	0.210816	-0.210816
chr16-65195929-65196826	0.218229	-0.218229
chr1-55428738-55429796	0.290423	-0.290423
chr12-64671157-64674075	0.252905	-0.252905
chr16-29699424-29701112	0.179627	-0.179627
chr20-33373599-33374603	0.230733	-0.230733
chr10-29630054-29630872	0.199382	-0.199382
chr7-106042524-106043402	-0.183279	0.183279
chr7-47405616-47406612	0.218601	-0.218601
chr17-74394912-74395497	0.157552	-0.157552
chr9-136803904-136805378	0.19859	-0.19859
chr7-27198296-27201437	-0.193532	0.193532
chr4-24763387-24764598	0.260245	-0.260245
chr17-59329431-59333213	-0.143235	0.143235
chr3-125062773-125063716	0.268564	-0.268564
chr11-2193169-2193924	0.179454	-0.179454
chr5-132495408-132498050	0.254995	-0.254995
chr7-112204963-112207689	-0.1604	0.1604
chr2-15955305-15956132	0.197701	-0.197701
chr22-22342765-22343389	-0.156513	0.156513
chr11-66012761-66013785	0.211981	-0.211981
chr19-15629196-15629763	-0.148845	0.148845
chr7-17094894-17095458	0.170409	-0.170409
chr5-154829241-154830395	0.200083	-0.200083
chr19-52569710-52570905	0.2088	-0.2088
chr21-17454025-17455369	-0.181388	0.181388
chr20-31593085-31594223	0.349081	-0.349081
chr16-88769390-88771763	0.312936	-0.312936
chr1-156859630-156861240	-0.185895	0.185895
chr1-107738610-107740125	0.227117	-0.227117
chr12-121513525-121514722	-0.245316	0.245316
chr22-32202352-32203089	-0.192216	0.192216
chr16-85556375-85559997	0.298856	-0.298856
chr10-73888377-73889378	0.213764	-0.213764
chr12-93081384-93082323	0.197877	-0.197877
chr3-189937310-189938302	0.18339	-0.18339
chr6-17012136-17013208	0.204997	-0.204997
chr11-57530332-57531538	-0.220792	0.220792
chr17-67490514-67491766	-0.282256	0.282256
chr9-137453569-137454751	0.157271	-0.157271
chr17-61449709-61452915	0.301338	-0.301338
[truncated: 22,711 more rows]

## Sheet: S7C
FOXA1 ChromVAR activity with UMAP coordinates
sampleBarcode	treatment	unintegrated_UMAP_1	unintegrated_UMAP_2	Harmony_UMAP_1	Harmony_UMAP_2	FOXA1 ChromVAR_activity (MA0148.4)
AAACGAAAGACCTATC-1_2	CPI-1612	3.19552	-0.790787	-4.48017	0.381727	-0.000539798
AAACGAACACAGCCAC-1_2	CPI-1612	-3.34282	1.55504	2.74214	0.136174	-2.34905
AAACTCGCAAAGCATA-1_2	CPI-1612	-3.03797	4.51318	5.28151	0.253591	-0.448706
AAACTCGCACTCCACT-1_1	DMSO	5.83868	-3.41266	-2.12902	-1.14407	2.26408
AAACTCGCATGGTTTG-1_2	CPI-1612	-3.26628	1.62278	2.21823	0.187572	0.25153
AAACTCGTCACTCGTC-1_2	CPI-1612	-2.05336	0.243745	-0.13636	-0.464636	0.792476
AAACTCGTCCATACGA-1_2	CPI-1612	3.49213	-0.881846	-4.39592	0.527122	-1.16524
AAACTCGTCGAGAACG-1_2	CPI-1612	-2.25161	3.94701	2.67677	-2.8339	-1.35347
AAACTGCAGAATATCG-1_2	CPI-1612	-3.36156	4.23703	5.19684	0.583533	-0.604616
AAACTGCAGTCCTTCC-1_2	CPI-1612	-2.2059	0.874529	0.956654	0.211292	-0.751867
AAACTGCAGTCGTATC-1_2	CPI-1612	-4.71723	3.35136	0.32089	1.58094	-1.0754
AAACTGCAGTCTAGAA-1_1	DMSO	4.97609	-3.16881	-4.42764	1.49725	2.76269
AAACTGCCATCCTGGG-1_2	CPI-1612	3.16104	-1.91776	-4.49742	0.737538	-0.215543
AAACTGCCATGCCCTT-1_2	CPI-1612	-3.45377	0.856587	1.25825	1.02645	-2.09413
AAACTGCTCAATTCCT-1_2	CPI-1612	-4.23752	0.811202	1.84672	1.767	-1.69229
AAACTGCTCATTCGGA-1_2	CPI-1612	2.18673	-0.727482	-1.28711	-0.904338	1.19755
AAACTGCTCCGTGCAG-1_2	CPI-1612	3.46386	-1.62508	-4.65571	1.04916	-0.112207
AAACTGCTCTCTATTG-1_2	CPI-1612	-2.93431	1.21605	1.89931	-0.89136	-1.67035
AAAGATGCACGCGCAT-1_2	CPI-1612	-1.03498	3.78671	3.41194	-2.85469	0.887086
AAAGATGCATCGTACA-1_2	CPI-1612	3.5729	-0.128636	-4.1637	0.353798	0.349895
AAAGATGCATGACTGT-1_2	CPI-1612	-2.79847	2.80389	3.53829	-1.32784	-3.63722
AAAGATGGTCAGAGTG-1_2	CPI-1612	-3.01703	2.56369	3.46727	-0.507793	-1.98052
AAAGATGGTCCAAGAG-1_2	CPI-1612	4.26104	-1.75412	-3.00362	1.97629	-0.256409
AAAGGATTCGGATAAA-1_2	CPI-1612	-1.8628	1.00708	1.21208	-0.235822	-1.21709
AAAGGGCAGGATGCCA-1_2	CPI-1612	2.59836	-0.969038	-3.10481	0.604787	0.417331
AAAGGGCGTCAACGGA-1_1	DMSO	6.66365	-2.72337	-3.932	-2.20355	2.17216
AAATGAGAGGTAAGCC-1_2	CPI-1612	-1.73119	1.088	1.26009	-0.412025	-0.437373
AAATGAGAGTATACCC-1_1	DMSO	-6.01944	-2.19919	2.56897	0.741625	-0.0859975
AAATGAGGTTTGCCCT-1_2	CPI-1612	5.41219	-0.693668	-4.743	-1.25796	-0.807332
AAATGAGTCTGTCGGG-1_2	CPI-1612	4.9301	-0.209941	-3.66266	-0.503151	0.0280196
AAATGCCCATTCTCGC-1_2	CPI-1612	-4.46721	1.3167	2.29083	1.42421	-1.64516
AAATGCCGTTCTACCC-1_1	DMSO	-5.69969	-1.66404	3.57687	-1.48061	-3.27678
AAATGCCTCGGGAATG-1_2	CPI-1612	-4.2565	4.16773	-0.733187	1.67444	-2.52491
AACAAAGCAATTCAGC-1_2	CPI-1612	-3.64718	1.31838	2.10233	0.634483	-3.03572
AACAAAGGTCACCCGA-1_1	DMSO	4.47924	-3.20415	0.170041	0.128032	3.1567
AACAAAGGTGGATTCT-1_1	DMSO	-0.466222	3.94605	2.68182	-3.25123	-0.713134
AACAAAGTCGGGAATG-1_2	CPI-1612	5.39177	0.144399	-3.56077	-2.43824	-0.381441
AACAGTCAGGTTAGTA-1_2	CPI-1612	-4.99316	1.29434	2.33403	2.05875	-0.268317
AACAGTCAGTGGACGT-1_1	DMSO	5.54691	-4.65722	-2.61549	-0.478143	2.59087
AACAGTCCAGAGAGAA-1_2	CPI-1612	4.58019	-0.977639	-4.79776	-0.32755	-0.461351
AACATCGAGGTAGGCT-1_2	CPI-1612	-3.25245	2.16307	2.22534	0.430206	-1.65244
AACATCGCAAATGCTC-1_2	CPI-1612	-3.68256	2.47218	3.88125	0.727683	-2.90507
AACATCGCAACTCGTA-1_2	CPI-1612	-5.26374	2.20434	2.77477	2.47413	0.154421
AACATCGCAATCAGGG-1_1	DMSO	6.39737	-2.70217	-4.64645	-1.39167	4.00038
AACATCGCACGGCCAT-1_1	DMSO	5.80706	-4.28935	-2.27672	-0.252459	1.59507
AACATCGGTACTATGC-1_1	DMSO	-6.4042	-2.56103	3.7418	0.497716	1.50943
AACATCGTCAGCGGTC-1_2	CPI-1612	-3.44975	2.10735	3.29885	-0.168032	-0.895342
AACATCGTCGACTATG-1_1	DMSO	-5.17951	-2.46164	3.02723	-1.3332	0.270839
AACATCGTCGACTGGC-1_2	CPI-1612	-4.23662	4.15586	-0.447149	1.55115	-0.549434
AACCAACAGGCGTAGT-1_1	DMSO	3.75074	-4.18254	-1.77913	1.58619	3.56632
AACCAACGTAAGGTCG-1_1	DMSO	4.83145	-3.1143	-3.6741	1.41806	5.4195
AACCAACGTCAGTGCC-1_2	CPI-1612	2.99058	-1.52585	-1.55905	0.323236	-0.31712
AACCAACTCCGGCGAT-1_2	CPI-1612	-2.84072	3.20679	4.07424	-0.153653	-2.12766
AACCGATCACACACCG-1_2	CPI-1612	-5.19834	2.90771	3.88532	2.11706	-1.2056
AACCGATCACTCGGAC-1_2	CPI-1612	4.28796	-1.8802	-3.20791	2.09678	2.02761
AACCGATCAGAGAGAA-1_2	CPI-1612	-4.52578	1.44604	2.97934	1.93776	-1.19445
AACCGATCATGTAGAA-1_2	CPI-1612	4.39872	-1.74068	-3.47004	1.95768	0.754774
AACCGATGTCCGTCGA-1_2	CPI-1612	-4.56383	3.56791	3.44821	2.07652	0.824519
AACCTGAAGATGCGAC-1_1	DMSO	-6.5684	-2.40012	4.8405	0.214478	-1.76542
AACCTGACAAGATTAG-1_2	CPI-1612	-1.7845	1.00411	1.62151	0.0163095	-1.36094
AACCTGAGTTGAAGCG-1_2	CPI-1612	-3.05487	2.79481	3.39874	-1.62443	-1.77361
AACCTTTGTCATCAAC-1_1	DMSO	-6.30007	-2.71045	3.95297	2.00873	0.11767
AACCTTTTCAATTCCT-1_1	DMSO	-6.03708	-2.33548	4.93388	-0.278858	-0.990588
AACGAGGCAGGTAACG-1_2	CPI-1612	-2.77223	3.82893	5.03015	-0.0930496	-3.63439
AACGAGGCATGTGAGG-1_2	CPI-1612	-4.36134	1.04542	1.955	1.69113	-3.01995
AACGAGGGTACTATGC-1_2	CPI-1612	-2.13653	1.05635	0.980963	0.352633	-2.98589
AACGAGGGTCTTAGCA-1_2	CPI-1612	-3.19566	2.00167	3.33246	-2.71616	-0.783168
AACGGGAAGATGTTCC-1_2	CPI-1612	3.46296	-0.92627	-3.39519	0.842435	0.0190923
AACGGGATCCCGAAGC-1_2	CPI-1612	5.23883	-0.931665	-4.93828	-0.848931	-1.16402
AACGTACAGAACGTCG-1_2	CPI-1612	-4.49479	3.39493	-0.500437	2.21875	-0.707746
AACGTACCAAGAAACT-1_2	CPI-1612	3.9056	-0.209017	-3.27686	-1.09702	-0.682981
AACGTACCATCGACCG-1_1	DMSO	5.17029	-4.00293	-2.82014	0.245771	0.360649
AACGTACCATTACCTT-1_2	CPI-1612	-3.56674	4.15057	4.81951	0.899081	-0.936332
AACGTACGTATCGCGC-1_2	CPI-1612	-3.94454	4.32959	-0.990873	2.28164	0.816246
AACGTACGTCATCGTA-1_1	DMSO	-5.05432	-2.75149	1.9101	0.00678607	-0.576849
AACGTACGTCTGCGCA-1_1	DMSO	-6.47878	-2.9853	3.93932	1.46725	-1.49389
AACGTACTCAGAACGG-1_2	CPI-1612	-2.5073	1.08834	1.8121	-1.03469	-2.73929
AACTGGTAGCTACGTT-1_1	DMSO	4.91471	-4.79373	-1.81692	0.516781	1.98635
AACTGGTAGGAATGGA-1_2	CPI-1612	-4.74548	3.77063	4.39411	1.65702	-1.78484
AACTGGTAGGCTCAGA-1_2	CPI-1612	-2.71204	2.53375	3.83752	-0.671098	0.533944
AACTGGTAGTGGTGTG-1_2	CPI-1612	-2.82268	1.33512	2.85153	-1.56363	-1.37444
AACTGGTCATTGTTCT-1_2	CPI-1612	5.77243	-1.17018	-5.17723	-1.84262	0.0834274
AACTGGTGTCTTAGCA-1_2	CPI-1612	-4.4103	3.07667	1.283	1.90061	-2.39597
AACTGGTTCCAACCTC-1_2	CPI-1612	-2.56701	1.7113	2.12361	-1.3224	-2.01606
AACTGGTTCCCGCAAG-1_1	DMSO	5.66916	-4.70102	-3.14247	-0.355148	3.0121
AACTGGTTCCGTCAAA-1_1	DMSO	-5.28392	-2.78132	1.54328	-0.618926	0.866611
AACTGTGCAACTCGTA-1_2	CPI-1612	0.345816	3.51239	2.0787	-3.77716	-1.70996
AACTGTGCACTGATTG-1_2	CPI-1612	-2.36017	0.927555	-1.10345	0.756281	-2.83891
AACTGTGCAGATGGCA-1_1	DMSO	5.0602	-3.4392	-3.80221	1.02586	4.64239
AACTGTGGTGAATCAA-1_2	CPI-1612	-1.87188	2.04466	2.22208	0.223129	1.25699
AACTGTGTCACGGGTC-1_2	CPI-1612	4.38954	-1.06318	-4.88209	-0.484853	1.74701
AACTGTGTCCTCCATG-1_2	CPI-1612	-2.65845	4.15253	4.83997	0.0988566	-1.66312
AACTTGGAGACAACGC-1_2	CPI-1612	2.91899	-1.46786	-4.27338	0.854084	0.471999
AACTTGGAGTAGTTCC-1_2	CPI-1612	-3.8261	2.17908	3.27936	1.0631	-1.13649
AACTTGGCACAAACGG-1_1	DMSO	5.98552	-2.56486	-5.22147	-0.900292	2.37916
AACTTGGGTACGTATC-1_1	DMSO	4.40605	-4.51387	0.620328	1.16281	3.71165
AACTTGGGTTTAAGCC-1_2	CPI-1612	3.7568	0.0761337	-3.47432	0.1533	-2.19051
AAGATAGCAATGATGA-1_2	CPI-1612	2.4866	-1.12072	-2.36441	0.808127	-1.05023
AAGATAGTCCATCGAA-1_2	CPI-1612	3.34566	0.0133948	-1.74438	0.083287	-0.492008
AAGATAGTCTTGCGCT-1_1	DMSO	0.00470378	3.98329	2.24442	-3.54491	-0.66415
AAGGAGCCAGATAAGT-1_2	CPI-1612	-4.14489	3.36174	4.08897	1.20561	-0.874434
AAGGAGCGTACGTATC-1_2	CPI-1612	4.23765	-0.730849	-2.08657	-0.828472	0.249637
AAGGAGCGTGATAAGT-1_1	DMSO	-6.79747	-2.116	5.12077	0.985175	-3.15326
AAGGAGCTCCGAGGAA-1_2	CPI-1612	-2.32598	1.59711	2.73737	0.152051	-0.53613
AAGGTTCAGAAAGGGT-1_1	DMSO	3.66577	-3.8119	-2.19311	2.42954	2.99218
AAGGTTCAGAATAGTC-1_2	CPI-1612	2.88564	-2.56677	-2.25649	2.85913	2.05563
AAGGTTCGTATTCTTC-1_1	DMSO	-5.22046	-1.73408	2.13789	-1.89513	-0.0959991
AAGGTTCGTCCCGAGT-1_2	CPI-1612	-3.47102	3.55342	-0.664967	0.649767	-2.12867
AAGGTTCGTCCTATTT-1_2	CPI-1612	-2.11169	0.793243	1.81681	-0.216208	-1.37915
AATACGCAGGCCTCGT-1_1	DMSO	6.35059	-2.40421	-4.56604	-1.81872	4.80264
AATACGCAGTCCTTCC-1_2	CPI-1612	5.64352	-1.37532	-5.52637	-1.19799	-1.73114
AATACGCCAACCTCCT-1_2	CPI-1612	-4.36441	3.59912	4.47198	1.30391	-1.24025
AATACGCGTCAGTGTT-1_1	DMSO	-5.99889	-2.81649	2.96512	1.83084	1.25982
AATGCCACAGGTAGGT-1_2	CPI-1612	2.94841	-2.29158	-2.79729	2.65383	-1.80119
AATGCCAGTAGAGAGA-1_1	DMSO	6.40808	-2.87342	-5.12292	-1.0225	2.0503
AATGCCAGTCGCTACG-1_2	CPI-1612	-2.52928	3.01504	0.304491	0.811529	-2.77872
AATGCCAGTGTCCTTC-1_2	CPI-1612	-3.49224	3.93482	4.46457	0.722403	-1.0169
AATGGAAAGAAATACC-1_2	CPI-1612	-2.13878	0.955613	0.98714	-0.52078	-2.73757
AATGGAAGTGCTAGTT-1_2	CPI-1612	-2.98965	2.61957	3.53178	-0.0931375	-1.75997
AATGGAAGTTCACGTA-1_1	DMSO	-6.97611	-2.35923	4.23461	2.13805	-0.142269
AATGGCTAGCCTCGCA-1_2	CPI-1612	-4.93258	1.83217	2.92174	2.14961	-2.04149
AATGGCTCACGTTGTA-1_2	CPI-1612	-4.94204	3.54792	4.84253	1.5606	-0.829757
AATGGCTCAGTGCTCG-1_2	CPI-1612	5.27751	0.271156	-3.38501	-2.2452	-0.485822
AATGGCTTCCAGGGAA-1_1	DMSO	4.775	-4.3874	-1.80955	0.239752	1.03387
AATGTCGGTGAGGGTT-1_2	CPI-1612	-2.55231	3.52911	4.15005	-0.457935	-2.19359
ACAAACCTCTACCCGT-1_2	CPI-1612	-3.96514	4.23917	5.08992	0.844498	-2.05547
ACAAAGAAGTGAGTGC-1_2	CPI-1612	-2.72869	1.95251	3.11779	-1.20073	-3.09825
ACAAAGACAGGGCTTC-1_1	DMSO	-5.96736	-3.23339	3.43747	0.864133	-1.11076
ACAAAGAGTGTCCAGC-1_2	CPI-1612	5.30555	-0.886062	-4.8889	-1.67873	0.694371
ACAAAGATCGGTTCCT-1_1	DMSO	4.01804	-4.4037	-1.53319	0.929446	1.55268
ACAAGCTAGAACGTTA-1_2	CPI-1612	-2.4671	3.66577	-0.227094	0.965314	-2.86068
ACAAGCTTCGATAGGG-1_2	CPI-1612	5.23855	-0.116774	-3.59291	-1.91352	-1.24075
ACAATCGAGCGTAGCA-1_2	CPI-1612	-3.65746	1.54013	2.51397	1.11055	-0.980818
ACAATCGAGCGTATCT-1_2	CPI-1612	2.8702	-1.39149	-2.65635	0.98183	1.211
ACAGAAAAGAGAGGTA-1_2	CPI-1612	-1.93475	1.76615	2.0065	-1.17606	-0.609069
ACAGAAAAGATGCGCA-1_2	CPI-1612	-4.84718	2.23053	1.49233	2.24346	-0.799995
ACAGAAAAGTACAGTA-1_2	CPI-1612	-0.182621	2.67428	0.362242	-3.11887	-0.175828
ACAGAAAGTTAACCAC-1_2	CPI-1612	-1.0935	1.83006	1.53944	-0.954057	-1.15768
ACAGACTAGTCATACC-1_1	DMSO	-5.33087	-1.72966	2.54559	0.292305	-0.621578
ACAGACTCAGGTGGTA-1_2	CPI-1612	3.00674	-2.77142	-2.10683	2.93882	-0.00945733
ACAGACTGTCCAAGAG-1_1	DMSO	6.89177	-3.42888	-3.58548	-2.28576	2.07342
ACAGACTTCCATACGA-1_1	DMSO	-5.28598	-2.36575	2.79214	-0.623581	-1.51735
ACAGCGCGTAGTATCC-1_2	CPI-1612	3.17288	-2.57504	-1.96642	3.05198	-0.644694
ACAGCGCGTATTGTGC-1_1	DMSO	-6.59902	-2.37846	4.42752	0.832074	-0.468571
ACAGCGCGTCATGAGG-1_2	CPI-1612	-2.86485	1.89407	2.75915	0.316779	0.563504
ACAGGCCAGAGCGGTT-1_2	CPI-1612	-2.83024	2.74686	0.182452	0.0342238	-1.12835
ACAGGCCCATGGGACA-1_2	CPI-1612	3.41213	0.190586	-1.8052	-0.350053	0.0626946
ACAGGCCTCCGGCTGA-1_1	DMSO	-5.24595	-1.87757	1.30303	-1.48148	0.259192
ACAGGCCTCTTCAGAG-1_1	DMSO	5.58401	-3.06997	-5.32233	0.304187	2.75455
ACATGCAAGGAAGACA-1_2	CPI-1612	4.28392	-0.483164	-3.68476	-0.0341545	1.05034
ACATGCAAGGTAGGCT-1_2	CPI-1612	3.6088	-0.194239	-2.52307	-0.621811	0.177352
ACATGCATCTTCCACG-1_1	DMSO	3.17843	-3.2347	-2.33007	2.98619	0.749933
ACATGGTAGAGCCACA-1_2	CPI-1612	2.8917	-2.62419	-2.61309	3.16181	-1.13034
ACATGGTCAAACCCTA-1_1	DMSO	-5.69279	-1.97297	2.15629	0.449713	-1.50125
ACATGGTCATGTGGGA-1_1	DMSO	6.03584	-3.90792	-3.60171	-0.788324	4.8699
ACATGGTGTTGTGAGG-1_2	CPI-1612	-1.86402	2.61318	2.53915	-0.537832	-2.74408
ACCAAACAGGGTTCTT-1_1	DMSO	1.59668	2.67914	-0.568024	-3.68467	2.40683
ACCAAACCAACTAGAA-1_2	CPI-1612	0.329476	3.7603	2.25477	-3.59359	0.581357
ACCAAACGTCTAAGAA-1_2	CPI-1612	3.46881	-1.36825	-4.67676	0.921593	0.0295685
ACCAAACGTTTGAAGA-1_2	CPI-1612	-0.489119	2.93078	1.6229	-3.04508	1.38122
ACCATCCAGCTGAATA-1_2	CPI-1612	-4.43836	3.71664	-0.62448	1.19532	-0.950254
ACCATCCAGTGTCGCC-1_2	CPI-1612	-2.95303	3.9219	5.17577	0.165598	-1.12854
ACCATCCAGTTCAAGA-1_1	DMSO	4.72597	-3.48688	-3.44677	1.00383	2.06043
ACCATCCCAGGTTATC-1_2	CPI-1612	-3.83933	2.62061	3.82941	0.7066	0.361854
ACCATCCGTTTAAGCC-1_1	DMSO	5.0986	-2.98608	-4.68791	1.38203	2.78861
ACCCAAAAGGATTGCG-1_2	CPI-1612	-2.86954	3.33959	3.64022	-0.659985	-1.58157
ACCCAAACACGGCCAT-1_1	DMSO	4.52734	-4.42451	-1.87335	0.412321	5.27215
ACCCAAACATGCCTTC-1_2	CPI-1612	2.60671	-0.132676	-4.47162	0.912383	3.01261
ACCCAAAGTTACGGAG-1_2	CPI-1612	-2.8044	3.0271	3.19452	0.133494	-1.05263
ACCCAAATCACAAGCT-1_1	DMSO	5.37987	-2.8071	-2.78328	2.20444	1.15719
ACCCAAATCGCGCCAA-1_2	CPI-1612	4.26702	-0.657907	-2.77763	-0.405501	1.76053
ACCCAAATCGGGACAA-1_2	CPI-1612	-4.77181	1.64664	2.06876	2.28357	-2.21705
ACCCAAATCTTGTCAT-1_2	CPI-1612	-2.72582	3.32948	3.79828	-0.249897	0.136366
ACCGAATCAGATTTGC-1_2	CPI-1612	-1.90151	2.59515	1.96775	-0.645232	-1.26757
ACCGAATTCCTGGGAC-1_2	CPI-1612	-0.908314	2.29158	1.23561	-1.57545	-0.175302
ACCGCAGAGAAATGGG-1_2	CPI-1612	-4.06355	1.47975	3.35449	0.109976	0.715272
ACCGCAGAGAGGAAGT-1_1	DMSO	-6.01639	-2.01447	3.36888	0.3197	-1.90512
ACCGCAGAGGAAGGTA-1_1	DMSO	5.96892	-4.03203	-2.15818	0.244236	1.01148
ACCGCAGGTGCCGGTT-1_2	CPI-1612	4.62659	-0.851585	-4.13367	-0.770703	0.37011
ACCGCAGTCAGTGTAC-1_2	CPI-1612	5.02005	-1.07739	-4.45673	-1.4096	0.137306
ACCGCAGTCTGCTACC-1_2	CPI-1612	3.28418	-1.06402	-4.9216	0.601986	-0.177788
ACCGGGTCAACGACAG-1_2	CPI-1612	-2.47209	1.72118	2.46546	-0.389508	-1.06676
ACCGGGTCAGATGGCA-1_1	DMSO	6.97234	-2.73373	-4.48432	-2.22248	1.34324
ACCGGGTGTAAGTGCG-1_2	CPI-1612	3.73211	-1.73379	-4.21029	1.37833	-0.21238
ACCGGGTGTGCGTAGA-1_2	CPI-1612	-3.73479	3.32348	4.64847	0.645721	-1.4856
ACCGGGTTCCAAGAGG-1_1	DMSO	4.25974	-3.20312	-3.16901	2.06784	3.23697
ACCTGCTCAAACAGTA-1_1	DMSO	6.04244	-3.89734	-2.3269	-1.09575	3.19032
ACCTGCTCATGCTATG-1_1	DMSO	7.01162	-3.14494	-3.46629	-2.31098	4.41142
ACCTGCTTCGCGCTGA-1_2	CPI-1612	-1.69768	0.684814	-3.96049	0.857494	-0.247896
ACGGATTCACTAAACC-1_2	CPI-1612	3.09458	-0.35738	-2.63203	0.467997	-2.10376
ACGGATTGTATCGCGC-1_2	CPI-1612	-2.81088	4.18734	-0.171229	1.03738	-3.24174
ACGGATTGTATTCTTC-1_1	DMSO	-5.72974	-2.26404	3.57251	-1.07232	-0.354508
ACGGATTGTCCGAGCT-1_2	CPI-1612	-2.34768	1.64238	2.59062	-0.74676	-1.52377
ACGGATTTCAAGGCCC-1_2	CPI-1612	-2.70196	4.12977	4.63373	0.00504895	-3.91093
ACGGATTTCCGAATTG-1_2	CPI-1612	4.11111	-2.68905	-2.12613	1.56429	0.693034
ACGTGGCAGAAATGGG-1_2	CPI-1612	-3.23876	4.353	5.26006	0.455085	0.0142675
ACGTGGCCAAATGTCC-1_2	CPI-1612	-1.66564	1.49114	1.52909	-0.0437012	-0.0486418
ACGTGGCCAACGTAGG-1_1	DMSO	-6.21333	-1.43256	4.39495	0.376164	1.70679
ACGTGGCGTGAGTAAT-1_1	DMSO	3.75501	-4.1796	-1.13973	1.32568	1.41708
ACGTGGCGTGGACGAT-1_2	CPI-1612	4.57797	0.236489	-3.16772	-1.36011	-0.273425
ACGTGGCTCACTAGCA-1_2	CPI-1612	5.33296	0.332202	-3.45796	-1.95778	-0.640215
ACGTGGCTCATGAACC-1_2	CPI-1612	-3.65864	0.809048	1.86543	1.34743	0.285556
ACGTTAGCAACTCAAC-1_2	CPI-1612	4.45693	-0.569224	-2.87064	-0.568705	0.582515
ACGTTAGGTGGACGAT-1_2	CPI-1612	-1.86559	2.37674	2.00156	-0.239778	-0.926492
ACGTTAGTCGGTCCGA-1_1	DMSO	6.73751	-2.53362	-4.112	-1.6551	2.48146
ACGTTAGTCTACATCT-1_1	DMSO	4.24009	-2.14001	-3.61682	1.45834	1.18397
ACTAACGAGAACGACC-1_1	DMSO	4.33127	-4.57376	-1.66268	1.35089	0.895332
ACTAACGAGACGTCAG-1_1	DMSO	6.57507	-3.44875	-3.25408	-1.67329	3.69492
ACTAACGCAATAGTGA-1_2	CPI-1612	-2.84286	0.26312	0.649288	-0.463713	-0.351488
ACTAACGCACGTACAT-1_1	DMSO	6.22737	-3.21941	-2.71509	-1.59367	3.68582
ACTAACGGTAACGGTG-1_2	CPI-1612	-1.81998	1.57313	1.37179	-0.479536	-2.25167
ACTAACGGTCGATAGG-1_2	CPI-1612	-2.46762	1.84134	2.9716	-0.927788	-1.84134
ACTAACGGTTCTTTGT-1_2	CPI-1612	-2.7021	1.74322	2.71243	-0.960047	-0.492572
ACTAACGTCAAATGGA-1_1	DMSO	4.23323	-4.12794	-1.98591	-0.858702	5.27683
ACTACCCCAAGCCTTA-1_1	DMSO	5.33318	-3.43471	-4.07183	0.676187	1.55198
ACTACCCCACCTGGTG-1_2	CPI-1612	5.3455	-1.34334	-5.03957	-1.88625	-0.708724
ACTACCCTCACTTACT-1_1	DMSO	4.24437	-1.95756	-4.41767	-0.0167497	1.5277
ACTACCCTCGGTCTCT-1_2	CPI-1612	4.8174	-0.204458	-1.85201	0.052253	0.875237
ACTACCCTCGTGAACT-1_2	CPI-1612	-2.43987	1.49378	2.72798	0.201621	-1.60302
ACTACGAAGTTGACAA-1_2	CPI-1612	3.05719	-1.53254	-4.29013	1.31501	0.668309
ACTACGACATCGACCG-1_2	CPI-1612	-2.44044	2.89627	3.66715	-0.991184	-3.47126
ACTAGGTAGCCGCAAA-1_1	DMSO	6.37255	-2.37072	-5.37456	-1.70412	1.38684
ACTAGGTAGCTATCCA-1_1	DMSO	5.87826	-2.45115	-3.58693	-1.02345	2.03581
ACTAGGTAGGCAAGCT-1_2	CPI-1612	3.25577	-1.83147	-4.51538	1.43431	0.398389
ACTAGGTCATCGGCCA-1_2	CPI-1612	4.19059	-0.777455	-1.82566	-0.637345	-0.0341655
ACTAGGTGTCATTGCA-1_2	CPI-1612	-1.19073	0.790658	0.709498	0.149539	-3.93122
ACTAGGTGTCTGATTG-1_1	DMSO	-7.01848	-2.1512	5.11793	1.25452	0.633452
ACTAGGTGTTCCTATT-1_1	DMSO	4.60368	-4.69936	-0.91717	0.342353	5.13271
ACTATTCAGCGTGTTT-1_1	DMSO	-5.97213	-2.31938	3.35014	0.68591	-1.02075
ACTATTCAGTTCAACC-1_2	CPI-1612	5.06978	-1.16074	-4.22572	-1.47103	-0.00110898
ACTATTCGTTACGAAA-1_2	CPI-1612	4.22899	-1.70853	-3.45515	1.67578	-1.34527
ACTATTCTCCAAACCA-1_2	CPI-1612	-3.40103	3.56829	4.73767	0.632279	-0.976611
ACTATTCTCTACTTTG-1_2	CPI-1612	-3.581	2.94483	1.11296	1.53506	-2.25451
ACTCGGGCACACACCG-1_2	CPI-1612	-5.05357	2.77981	0.23719	1.14109	2.03935
ACTCGGGCACTGCTTC-1_2	CPI-1612	-2.72503	1.44777	2.72604	-0.677915	-1.18251
ACTCGGGCATCACAAC-1_2	CPI-1612	-2.54999	3.72579	3.93614	-0.634534	-2.78096
ACTCGGGGTTAACCAC-1_2	CPI-1612	4.93952	0.37066	-3.18988	-1.44071	-0.674612
ACTCGGGTCATGTTCT-1_2	CPI-1612	-0.926575	2.66301	2.36108	-1.69083	-1.29101
ACTGCAAAGAGAGTAG-1_2	CPI-1612	4.16553	-1.92059	-3.52778	2.09363	2.76407
ACTGCAAAGCCATGGA-1_2	CPI-1612	2.98288	-0.571134	-3.57281	0.435851	0.304922
ACTGCAAAGCTAGCAG-1_2	CPI-1612	-2.75971	4.19991	5.05489	0.325999	-1.61629
ACTGCAAAGTGCTGAG-1_2	CPI-1612	-1.79858	1.9674	1.03334	-0.96357	-1.64437
ACTGCAACAATGGTAA-1_1	DMSO	7.00538	-2.62634	-4.33481	-1.4023	5.59118
ACTGCAAGTAATGTAG-1_2	CPI-1612	-2.86824	1.63556	2.89595	-1.09197	-1.88586
ACTGCAAGTTCAGAAA-1_1	DMSO	5.959	-3.98591	-3.92534	-0.0876534	0.185427
ACTGCAATCTACTGCC-1_1	DMSO	-5.45401	-2.87898	2.51863	-0.375793	-1.54419
ACTGTCCAGATGCGCA-1_2	CPI-1612	5.32018	-1.2201	-4.6925	-1.4117	0.394213
ACTGTCCAGTTGCCGC-1_2	CPI-1612	-4.18192	1.38218	2.72833	1.0455	-0.990242
ACTGTCCTCACTCGGG-1_2	CPI-1612	-4.378	1.59957	2.32869	1.62557	-1.40872
ACTTCCGAGCAGAAAG-1_2	CPI-1612	-4.96917	3.49422	4.00618	2.0813	0.404103
ACTTCCGTCCAGGTAT-1_1	DMSO	6.74479	-3.66027	-3.48672	-1.90633	3.23546
ACTTTCAAGCGTCTGC-1_2	CPI-1612	5.31531	-0.0193803	-3.73941	-2.0317	-0.422699
ACTTTCACAGACCTGC-1_1	DMSO	6.93356	-2.53538	-4.69702	-1.85283	2.31561
ACTTTCAGTTAGCTCA-1_1	DMSO	5.17504	-2.91973	-4.92876	1.16746	1.81125
ACTTTCAGTTGCTTGA-1_2	CPI-1612	4.16252	-0.158453	-3.33659	-0.034277	1.75125
ACTTTCATCCAGAATC-1_1	DMSO	-5.50654	-2.95683	2.64881	-0.594093	-0.254053
ACTTTCATCCTCAAGA-1_1	DMSO	-4.37618	0.447527	1.94795	1.42814	0.808768
AGACAAAAGTATACCC-1_1	DMSO	-6.26408	-1.64628	3.12055	-0.687515	-0.0119028
AGACAAACACCACGAC-1_1	DMSO	6.31714	-3.98016	-2.63437	-1.70943	0.989588
AGACAAATCACCGCGA-1_2	CPI-1612	0.28347	3.42576	1.78721	-3.45412	0.181924
AGACAAATCCCGAAGC-1_1	DMSO	4.78106	-4.09677	-3.67321	0.327595	2.61831
AGATAGAAGAGTGGTC-1_2	CPI-1612	2.92362	-1.22619	-3.80807	0.708477	-0.132495
AGATAGAAGTCATACC-1_2	CPI-1612	3.04982	-1.19706	-4.12073	0.0115521	0.0600889
AGATAGAAGTGAAGGA-1_2	CPI-1612	-1.94196	0.947986	0.83513	-0.0107294	-1.69193
AGATAGACACAAACAA-1_2	CPI-1612	-1.83703	2.63037	3.36936	-1.0263	-0.0546926
AGATAGAGTACAAATG-1_1	DMSO	4.40227	-4.20262	-1.7517	0.941718	4.29005
AGATAGAGTGGCCTTG-1_1	DMSO	4.80392	-3.13344	-4.35322	1.44655	1.88197
AGATAGAGTTAACCGT-1_2	CPI-1612	-4.8232	2.40079	3.01092	1.61061	0.371326
AGATAGATCGCAAACT-1_2	CPI-1612	-2.50513	2.73339	3.40509	-1.68244	-2.38539
AGATAGATCTGAGTCA-1_2	CPI-1612	-4.68641	2.10112	3.0378	2.09579	-1.17994
AGATAGATCTGGCTAA-1_2	CPI-1612	-4.64926	3.47332	3.69147	1.62129	0.0633263
AGATTCGCAATAGTGA-1_2	CPI-1612	3.479	-1.52897	-4.12752	-0.300573	0.335916
AGATTCGCATTGTTCT-1_2	CPI-1612	-4.78112	3.72079	0.0683799	1.68162	-1.38291
AGATTCGGTACGACCC-1_2	CPI-1612	-2.94315	3.69553	4.60538	-0.251282	-0.172989
AGATTCGGTCTCTGCT-1_1	DMSO	5.97801	-3.47176	-4.98527	-0.41326	0.8175
AGATTCGTCACTGGTA-1_2	CPI-1612	-4.03243	4.21697	4.78807	1.27855	-0.130474
AGATTCGTCTTAGTGG-1_2	CPI-1612	-2.10876	0.985985	1.0503	-0.0307339	-0.369896
AGCCAGCGTAGATTAG-1_2	CPI-1612	5.78722	-1.37419	-5.10476	-2.04252	-0.297608
AGCCAGCGTAGCATGG-1_1	DMSO	-5.51111	-1.58516	2.28583	0.475288	-1.29146
AGCCCGATCACGATTG-1_2	CPI-1612	5.03147	-0.282677	-3.33812	-1.74169	-0.718339
AGCCCGATCGGGCTCA-1_2	CPI-1612	1.7307	2.61942	-0.854076	-3.51548	0.786286
AGCCGCAAGAGGAATG-1_1	DMSO	4.12085	-3.95556	-2.31768	1.32229	2.37538
AGCCGCAAGCATACCT-1_2	CPI-1612	0.457946	3.4975	2.18016	-3.73528	-0.995806
AGCCGCAAGCGAATAT-1_2	CPI-1612	5.60858	-1.29145	-5.37303	-0.799437	0.584096
AGCCGCACAGCACATT-1_2	CPI-1612	3.70875	-1.83091	-4.84553	1.35286	0.539442
AGCCGCAGTACGGATG-1_2	CPI-1612	3.77662	-2.70071	-1.93608	2.53195	0.930311
AGCCGCAGTCTGATTG-1_2	CPI-1612	5.0042	-1.12368	-4.57382	-1.5898	0.211049
AGCCGCATCCTATCAT-1_2	CPI-1612	3.25568	-3.05321	-2.46086	2.92898	0.725316
AGCCTCTAGAAAGCAG-1_2	CPI-1612	-4.97336	2.94027	1.01275	0.694195	0.891039
AGCCTCTAGGAAGGTA-1_2	CPI-1612	-3.63911	2.68749	3.80146	-1.15819	-0.470894
AGCCTCTAGTTTACGC-1_1	DMSO	4.06831	-3.32965	-1.46893	2.35615	4.3964
AGCCTCTGTCTAACCA-1_1	DMSO	3.43542	-3.68232	-1.98323	2.56571	3.14007
AGCCTCTGTGGCATAG-1_1	DMSO	-5.57581	-1.7081	3.07249	-0.130351	-0.789209
AGCCTGGAGGCTTCGC-1_1	DMSO	-6.6203	-2.65311	4.86476	0.662744	-1.18572
AGCCTGGCAGTTACAC-1_1	DMSO	-4.90246	-1.33851	1.82938	-1.63068	-0.822458
AGCCTGGGTAGAACGC-1_2	CPI-1612	3.74075	0.188725	-1.75592	-0.400883	1.03393
AGCCTGGGTTATGCAC-1_2	CPI-1612	4.68199	-0.444401	-3.27214	-1.10479	-1.07595
AGCCTTCAGAGCTACG-1_2	CPI-1612	-4.57154	3.5432	4.3893	1.60558	-0.828195
AGCCTTCCAAGGCGTA-1_2	CPI-1612	-1.83202	2.04634	1.6392	-1.3818	-1.52277
AGCCTTCGTCCCTAAA-1_2	CPI-1612	2.75043	-1.49221	-4.43764	0.0627734	0.737555
AGCCTTCGTTAACCAC-1_2	CPI-1612	-4.14927	3.23136	4.00157	1.17709	-2.31106
AGCGATTAGCATGTGG-1_2	CPI-1612	-1.81239	1.37283	1.92863	-0.66692	-0.577288
AGCGATTAGTCCGATT-1_2	CPI-1612	-4.76079	3.46077	0.868681	2.2268	0.60719
AGCGATTGTATTCGAC-1_1	DMSO	-4.87077	-2.41765	1.47718	-0.624913	-1.07216
AGCGATTTCACTGGTA-1_2	CPI-1612	5.80497	-0.344318	-4.11404	-2.38964	0.883294
AGCGTATGTAAGTGCG-1_1	DMSO	0.115738	4.19457	2.11086	-3.60187	-1.35337
AGCGTATGTCCAAGTT-1_2	CPI-1612	-3.55202	2.9306	3.50182	0.749359	-0.422204
AGCGTATGTTTCGACA-1_1	DMSO	4.73952	-2.86826	-3.10893	2.18253	2.02832
AGCGTGCAGGATATCA-1_2	CPI-1612	4.25914	-0.593955	-3.25744	-0.719683	0.27422
AGCGTGCCAAACCGAG-1_2	CPI-1612	-3.84109	3.00604	4.05337	0.79416	1.30043
AGCGTGCGTCCACCAG-1_2	CPI-1612	-2.03104	3.32251	-0.0136036	0.792947	-1.41337
AGCGTGCGTCGTAATC-1_2	CPI-1612	4.63947	-1.60783	-4.42264	-1.2025	0.836407
AGCTATGAGGATGTAT-1_1	DMSO	4.61837	-4.08369	-2.84042	0.260774	3.33352
AGCTATGAGGTTCGAG-1_2	CPI-1612	5.64363	-0.550594	-4.58239	-1.91544	-1.30326
AGCTATGCAGTCCTGG-1_1	DMSO	4.8983	-2.8709	-4.55873	1.52302	2.90971
AGCTATGGTAACATAG-1_1	DMSO	4.84825	-4.83985	-2.919	-0.0115216	2.43936
AGCTATGGTACGCAAG-1_2	CPI-1612	-2.72548	0.645618	1.77836	0.511447	-1.5072
AGCTGATAGTGCACAG-1_2	CPI-1612	-3.67066	3.58886	4.05012	0.852573	-1.59156
AGCTGATCAAATGTCC-1_2	CPI-1612	-3.53148	1.03819	0.420888	0.826762	-0.328985
AGCTGATGTTGCAGAG-1_2	CPI-1612	0.467401	3.4735	2.17882	-3.6775	-0.81972
AGCTGATGTTTGGATC-1_1	DMSO	-6.23983	-1.9258	4.50723	-0.76207	-2.01201
AGCTGGCAGGTACACG-1_2	CPI-1612	5.08557	-1.6756	-4.3392	-1.49807	-0.462366
AGCTGGCCATTTAGGC-1_2	CPI-1612	-3.32336	0.476336	1.9603	1.00947	-0.496034
AGCTGGCGTAGACACG-1_2	CPI-1612	-3.18204	4.04101	4.60385	0.0629801	-0.824148
AGCTGTATCACTGATG-1_2	CPI-1612	-2.2217	0.867817	0.686181	0.692011	-2.52388
AGGCCCAAGAATAGTC-1_2	CPI-1612	-4.92308	3.57977	3.72068	1.56233	0.41857
AGGCCCAAGTAGACCG-1_1	DMSO	4.35851	-3.35635	-3.02325	1.31478	3.80738
AGGCCCATCCATGTTT-1_1	DMSO	-6.56618	-2.84059	4.29582	1.64112	-0.67184
AGGCCCATCCCGTATC-1_2	CPI-1612	-2.88382	1.21962	2.13769	-0.973296	-1.41382
AGGCCCATCCGTTTCG-1_2	CPI-1612	-2.85923	2.2472	1.6311	0.909054	-0.438351
AGGCCCATCGCAACTA-1_1	DMSO	-5.26618	-1.76816	1.22793	-0.13469	-0.288707
AGGCCTGGTTATGCAC-1_2	CPI-1612	-2.27394	1.41227	2.84916	-1.28752	-2.7159
AGGCCTGTCTTTCGAT-1_2	CPI-1612	-2.70364	4.06151	4.72359	-0.169682	-1.3086
AGGCGAATCCCATAGA-1_1	DMSO	5.73042	-4.34163	-3.23579	-0.584518	2.78847
AGGCGAATCGTTACAG-1_2	CPI-1612	3.52038	-0.129101	-4.14701	0.115952	1.76026
AGGCGTCAGTACAACA-1_2	CPI-1612	-2.29549	1.21309	0.206944	-0.616969	-2.81433
AGGCGTCCAATAGCGG-1_2	CPI-1612	4.18093	-0.939375	-3.40303	0.505192	1.57393
AGGCGTCGTACCCATA-1_2	CPI-1612	3.81454	-0.807342	-2.09033	0.937976	0.65736
AGGCGTCGTCTGGATT-1_2	CPI-1612	3.04508	-3.12942	-2.58074	2.86902	-0.339989
AGGCGTCGTCTGTCCT-1_1	DMSO	5.53108	-3.55682	-4.61331	0.535748	2.77449
AGGCGTCTCCATCGAA-1_2	CPI-1612	3.36323	-2.54658	-2.07694	3.02152	0.569435
AGGCGTCTCTACTGCC-1_1	DMSO	6.81065	-2.89573	-4.64997	-2.11127	2.65702
AGTCAACCAAGTAATG-1_2	CPI-1612	-1.77705	3.64543	3.52792	-2.68887	-2.89546
AGTCAACGTTTCCTAT-1_2	CPI-1612	-4.14333	2.92808	2.04793	1.30731	-0.983386
AGTCAACTCTTCCACG-1_2	CPI-1612	3.07515	-2.89388	-2.26228	2.96758	0.154552
AGTCAACTCTTTGCAT-1_2	CPI-1612	-4.54184	3.63381	0.161879	1.33471	-1.38285
AGTCCGGAGGAGGCGA-1_2	CPI-1612	-2.73133	2.29135	-0.565081	0.00227543	-2.05632
AGTCCGGAGTGTCCCG-1_2	CPI-1612	3.23451	-2.53188	-2.50152	3.11479	-0.574155
AGTCCGGAGTTGCCGC-1_1	DMSO	-6.63646	-2.46828	5.19983	0.60292	-0.0757628
AGTCCGGGTATCACAC-1_1	DMSO	-5.53	-2.95224	1.45337	1.11144	-0.578521
AGTCCGGGTATCCTTT-1_1	DMSO	-5.74429	-2.1995	3.80625	-0.560622	-0.149323
AGTGCCGCACAATAAG-1_2	CPI-1612	-2.39225	3.74712	4.53352	-0.473392	-1.49648
AGTGCCGGTTGGACGA-1_1	DMSO	5.74212	-2.68214	-5.23825	-0.812236	3.10826
AGTGCCGTCCAGGGAA-1_2	CPI-1612	-3.07542	2.18517	2.96803	0.424753	-0.783417
AGTGCGCCACCTCGTT-1_1	DMSO	4.15624	-3.47686	-2.71769	1.9096	0.609621
AGTGCGCTCATCGCTC-1_1	DMSO	5.07587	-3.48612	-3.86209	0.966179	2.25439
AGTGTACTCAGTAGTC-1_2	CPI-1612	-2.33922	1.39762	2.37951	-0.864618	-1.65083
AGTTACGCAGGGTACA-1_1	DMSO	-5.24435	-2.84689	2.09474	0.639517	-1.61748
AGTTACGGTAAACGGC-1_2	CPI-1612	-3.89577	1.87696	2.97754	0.44075	-0.436128
AGTTACGTCACGATTG-1_2	CPI-1612	-3.6117	2.41659	3.87657	0.585196	-1.8227
AGTTACGTCGCTATAG-1_1	DMSO	4.76059	-4.18024	1.15806	-0.0622669	2.14621
AGTTTGGAGAGAAGCA-1_2	CPI-1612	-4.3174	3.18479	-1.1085	-0.174069	-0.769139
AGTTTGGAGAGGAATG-1_2	CPI-1612	-2.895	4.05384	4.83611	-0.0254386	-2.51531
AGTTTGGAGCGCACAA-1_2	CPI-1612	1.76152	2.65717	-0.853697	-3.41092	0.51756
AGTTTGGAGGGTGTTG-1_2	CPI-1612	3.09465	-1.84744	-4.20414	-0.0426975	0.609513
AGTTTGGCACTTGCGG-1_1	DMSO	-6.54645	-2.22928	5.0613	0.263335	-1.73557
AGTTTGGGTCGAGGAT-1_2	CPI-1612	4.13573	-1.7293	-3.92152	1.82256	-0.133455
AGTTTGGTCCGATGCG-1_2	CPI-1612	4.07394	-0.436627	-3.47356	-0.286154	-0.406361
AGTTTGGTCCTGAAAC-1_1	DMSO	-5.83967	-2.49069	3.56739	0.209815	-1.53622
AGTTTGGTCTCGACAA-1_2	CPI-1612	-0.802249	2.52557	1.40921	-2.19383	0.724248
ATAGGCTGTTCTACGA-1_1	DMSO	-2.58218	-0.127751	0.22662	-0.639528	3.07895
ATAGGCTTCGTGTGCG-1_1	DMSO	-0.212166	4.02625	2.47351	-3.40041	0.47306
ATAGGCTTCTGGAAGG-1_2	CPI-1612	-1.86351	3.45013	3.18444	-2.69391	-2.93595
ATAGTCGAGCTATCGT-1_2	CPI-1612	-3.78184	1.0313	2.22433	0.97648	-1.76694
ATAGTCGGTCTAAAGA-1_2	CPI-1612	3.11789	-0.112521	-1.77834	-0.192573	-0.93671
ATAGTCGTCACATTCT-1_1	DMSO	-2.78516	-0.0245299	2.49891	-0.117479	-0.543053
ATATTCCAGAGGAACA-1_1	DMSO	4.7154	-4.0872	-2.78034	0.751932	2.4881
ATATTCCAGTAGTCGG-1_2	CPI-1612	3.75745	-0.00280548	-3.26371	-0.128858	0.990816
ATATTCCCAGTATACC-1_2	CPI-1612	-1.38071	0.892	1.46393	0.194924	-1.31496
ATATTCCCATCATAGC-1_1	DMSO	-5.53893	-1.68388	3.34692	1.78481	-1.84406
ATATTCCGTGACCAGA-1_2	CPI-1612	4.10682	-1.9554	-4.6054	1.41301	0.835864
ATATTCCGTGGTAAGC-1_1	DMSO	-6.79406	-2.02284	5.34306	0.123978	-2.4799
ATATTCCTCCACGGCA-1_1	DMSO	-4.94831	-1.20892	1.93653	1.65704	0.860228
ATATTCCTCGCTACCT-1_2	CPI-1612	-2.35975	3.98735	4.78887	-0.459484	-2.05182
ATCCAGAAGAAAGCAG-1_1	DMSO	-5.45566	-3.08292	2.92258	-0.404618	0.573704
ATCCAGAAGCTCCATA-1_2	CPI-1612	-2.85413	2.18878	2.32613	-0.122495	-2.40765
ATCCAGACATGGCCCA-1_1	DMSO	-5.16876	-2.13286	1.22604	-1.33353	-1.05346
ATCCAGAGTAACGGTG-1_2	CPI-1612	3.92324	-2.55779	-1.65083	0.2703	-1.95307
ATCCCTGAGCCATTCA-1_2	CPI-1612	-2.17546	0.650804	0.877858	0.208152	-2.46885
ATCCCTGCACTCAGCG-1_1	DMSO	-5.23192	-2.9786	1.75171	-0.390791	-0.738725
ATCCCTGGTCGTAATC-1_2	CPI-1612	-3.09571	3.02807	4.0734	0.148192	-0.741934
ATCCCTGTCTGGAAGG-1_2	CPI-1612	4.57534	-1.70387	-5.0471	-0.163173	-0.875273
ATCCTCGGTAACACTC-1_1	DMSO	4.45655	-3.26328	-4.02266	1.46677	2.6258
ATCCTGCTCGTTACAG-1_2	CPI-1612	2.66641	-0.67354	-1.99409	-0.384636	-1.26332
ATCCTGCTCGTTGTAG-1_2	CPI-1612	-3.40393	1.87253	2.29871	0.270584	-0.94934
ATCCTGCTCTATCTCA-1_2	CPI-1612	-2.34049	4.18059	5.22944	0.0602102	-1.98465
ATCGAGTTCCGCCTAT-1_1	DMSO	-5.51262	-2.5398	2.00965	-0.148603	-0.277349
ATCGAGTTCGTTGTTT-1_2	CPI-1612	2.97826	-1.44032	-4.45943	1.24145	0.499819
ATGCATGTCGCTAGTA-1_2	CPI-1612	-3.77069	4.34983	-0.921543	2.22178	-0.804734
ATGGATCAGAAATGGG-1_2	CPI-1612	-3.2189	1.33257	1.49614	0.336106	-2.15051
ATGGATCAGAGAGTTT-1_2	CPI-1612	-1.31059	2.25968	1.22808	-1.04407	-0.838085
ATGGATCCACTTATGG-1_1	DMSO	0.204312	3.87369	1.91323	-3.82251	1.17535
ATGGATCGTCAGAAGC-1_2	CPI-1612	-1.63798	1.75941	1.7681	-1.46484	-0.521525
ATGGATCGTGGTCGAA-1_1	DMSO	6.12332	-2.90532	-5.46382	-0.913686	2.98655
ATGGATCGTTTGACCA-1_1	DMSO	3.53166	-2.35997	-4.83621	0.267353	1.6141
ATGGATCTCACCGCGA-1_2	CPI-1612	-3.72246	1.97879	3.1341	0.820418	-1.20289
ATGGATCTCCGGAAAG-1_2	CPI-1612	2.83058	-0.662723	-2.56206	0.652534	0.122108
ATGGATCTCGGGCTCA-1_1	DMSO	5.14816	-4.50974	-3.4383	0.592512	3.12564
ATGTACGAGGCATGCA-1_1	DMSO	6.79873	-2.75962	-4.02443	-1.68409	3.59465
ATGTACGAGTAGTGTA-1_2	CPI-1612	-2.90106	0.774459	2.58373	-1.58484	-1.2147
ATGTACGCAAACGACG-1_2	CPI-1612	4.45798	0.439454	-3.13147	-1.02897	0.813608
ATGTACGCAAATTGAG-1_2	CPI-1612	-2.49825	3.56122	4.23959	-0.66921	-2.35828
ATGTACGCAGTGGTCC-1_1	DMSO	6.04528	-3.94413	-2.94676	-0.888752	1.34886
ATGTACGCATCCCAAA-1_1	DMSO	4.69406	-4.64662	-2.4142	0.680518	2.22358
ATGTACGCATCGTGAT-1_1	DMSO	4.43755	-4.25671	-1.53378	0.956859	3.45506
ATGTACGGTGCGTTTA-1_1	DMSO	6.77705	-3.44963	-3.39157	-1.97388	1.56754
ATGTACGTCAGGATCT-1_1	DMSO	6.1594	-2.99539	-4.36555	-1.39747	4.0508
ATGTACGTCTTCGTTA-1_2	CPI-1612	2.2619	-0.706733	-1.49521	-1.30123	-0.154743
ATGTCGAAGCGATACG-1_1	DMSO	-4.82235	-0.920096	3.25154	0.859706	1.53983
ATGTCGACAAAGCTGG-1_2	CPI-1612	-4.04065	4.38056	-0.803072	2.09863	-1.47038
ATGTCGACAACGTAGG-1_1	DMSO	6.11354	-3.88625	-1.6265	-0.787241	2.05825
ATGTCGACATGTGGGA-1_1	DMSO	-6.65909	-1.84226	5.12034	0.06114	-0.149267
ATGTCGATCCGAGGAA-1_1	DMSO	4.35773	-3.89306	-2.38322	1.08197	3.02294
ATGTCTTTCGTCCCAT-1_2	CPI-1612	-1.71726	3.14456	3.73847	-0.628585	-1.67606
ATGTTTCAGACGAAAG-1_1	DMSO	-5.45723	-3.04684	2.29111	0.269246	-2.00128
ATGTTTCAGCTAACAA-1_1	DMSO	-5.2988	-2.58576	1.60053	-0.411984	-2.14944
ATGTTTCAGTTTACGC-1_1	DMSO	4.64514	-4.67934	-1.41905	0.0601658	3.35994
ATGTTTCCAGGGTACA-1_2	CPI-1612	0.054698	3.57334	2.51813	-3.4034	-2.55073
ATGTTTCGTCCGAGCT-1_2	CPI-1612	-1.76453	2.30561	2.72859	-1.08723	-2.09456
ATTACCTAGAACGCCA-1_2	CPI-1612	-1.73099	2.06339	1.08363	0.112755	-1.20875
ATTACTCAGAGGAAGT-1_2	CPI-1612	3.09103	-1.70179	-2.56031	1.20982	1.16417
ATTACTCAGATACCAA-1_2	CPI-1612	2.80333	-1.47379	-2.0812	0.83798	1.079
ATTCGTTAGCCTGGTC-1_2	CPI-1612	-2.16995	0.908393	2.51758	-0.2195	-1.79515
ATTCGTTAGGGACGTT-1_2	CPI-1612	-3.18355	4.31421	4.87009	0.58309	-1.43747
ATTCGTTCACAGCTTA-1_2	CPI-1612	4.65392	-0.986631	-4.08227	-0.597225	-0.658449
ATTCGTTGTGCACATT-1_1	DMSO	-6.26448	-2.69384	3.87801	-0.374439	-1.55682
ATTCGTTTCAATCGTG-1_2	CPI-1612	3.76678	-0.57493	-2.3726	-0.304378	1.20147
ATTGTCTCATCCCGGA-1_2	CPI-1612	-4.43978	1.54648	2.47466	1.35545	-1.13248
ATTGTCTGTGGACGAT-1_2	CPI-1612	-2.48584	3.54904	4.09718	-0.841985	0.682463
ATTGTCTTCCCAGCAG-1_1	DMSO	-5.84449	-2.74456	2.59751	-0.422782	-0.830155
ATTGTCTTCGCGATGC-1_2	CPI-1612	-4.81163	1.48031	2.06005	2.09411	-0.496297
ATTGTCTTCTTCCGTG-1_2	CPI-1612	-3.43226	2.03127	-0.0335416	-0.203601	-2.757
ATTGTGGAGGGAGTTC-1_1	DMSO	6.30991	-4.21635	-3.06522	-1.89733	2.88542
ATTGTGGGTAAACGAT-1_2	CPI-1612	-3.78556	3.62206	-0.706563	2.1284	-0.668766
ATTTGTCAGACACGGT-1_2	CPI-1612	4.99491	-0.110157	-3.70469	-1.85265	0.338005
ATTTGTCAGACGCCAA-1_1	DMSO	-5.77053	-1.72726	3.00362	0.302834	-1.50903
ATTTGTCAGAGATTAC-1_2	CPI-1612	-5.22766	2.96061	4.20964	2.1457	-1.54011
ATTTGTCAGGTTGTTC-1_2	CPI-1612	4.53075	-0.584142	-3.82082	-0.874413	1.18896
ATTTGTCCAAACGACG-1_2	CPI-1612	4.22218	-1.55939	-3.20786	1.70644	1.41965
ATTTGTCCAGGCATCC-1_2	CPI-1612	5.63916	-0.782956	-5.31741	-1.28429	0.530929
ATTTGTCCATGGCCGT-1_2	CPI-1612	-1.7232	3.84131	3.61633	-2.55544	-2.44047
ATTTGTCGTAGCATGG-1_2	CPI-1612	4.77442	-1.23442	-4.42738	-0.830462	-0.89595
ATTTGTCGTGTCTACA-1_1	DMSO	4.44133	-4.49934	-0.919655	0.270145	2.16084
CAAAGCTCATTGAACC-1_1	DMSO	-5.42676	-2.10059	1.06009	-0.811044	0.759025
CAAAGCTTCGGAAAGC-1_2	CPI-1612	-3.14388	2.0381	3.58632	-0.305929	-3.34867
CAAAGCTTCGTTGTAG-1_2	CPI-1612	5.54354	-1.3325	-4.88252	-1.3852	0.846455
CAACCAAAGTAGTGTA-1_2	CPI-1612	-2.21316	2.87596	3.44495	-1.18951	-3.51395
CAACCAACAAAGGCCA-1_2	CPI-1612	-3.26954	2.96872	3.81698	-0.101638	-2.143
CAACCAAGTGAGAGTC-1_2	CPI-1612	4.29095	0.368746	-3.4092	-0.293978	1.54717
CAACCAAGTTAAGTCC-1_2	CPI-1612	3.72672	-1.82998	-3.09795	1.86964	-1.52988
CAACCAAGTTTCTACT-1_2	CPI-1612	3.19413	-0.112541	-3.52535	0.398804	1.0738
CAACCAATCCAAGAGG-1_2	CPI-1612	-3.76492	2.73868	3.47122	1.0305	-2.28688
CAACCAATCCAGCACG-1_1	DMSO	4.49841	-4.50711	-1.43268	0.489183	3.59939
CAACGGCAGGCCTAAG-1_1	DMSO	-6.68433	-2.35725	5.18426	0.425076	-1.04411
CAACGGCCACTAGCCG-1_1	DMSO	4.64792	-3.14183	-3.39231	2.03396	3.49101
CAACGGCCAGTGCGAA-1_2	CPI-1612	-3.72429	4.25941	4.62576	0.981422	-0.776067
CAACGGCCATCCCTCA-1_2	CPI-1612	2.6474	-0.0328059	3.05626	-2.33956	-2.77735
CAACGGCGTCGTAATC-1_2	CPI-1612	-1.90491	2.31316	1.42775	-1.05461	-0.932533
CAACGGCGTCTGTCCT-1_2	CPI-1612	-4.61735	2.9833	3.5214	1.74088	-0.222901
CAACGGCTCTATATCC-1_1	DMSO	5.41848	-3.57446	-4.38207	0.320779	0.297268
CAACGGCTCTCTTCTC-1_1	DMSO	-0.0300917	3.80922	2.35871	-2.75063	1.36404
CAACGTAAGACACAAT-1_2	CPI-1612	-5.30546	2.7617	3.703	2.25925	0.528421
CAACGTACACCTGGTG-1_2	CPI-1612	-5.28141	3.06196	4.25385	2.09503	0.535045
CAACGTATCGAGTGTT-1_1	DMSO	6.64302	-3.69031	-3.06855	-1.77012	2.70432
CAACGTATCGGGAATG-1_2	CPI-1612	3.27756	-0.354915	-2.8519	-0.26894	0.0381576
CAACGTATCTGTTGCC-1_2	CPI-1612	-4.48625	3.82625	4.79101	1.46963	-1.33125
CAAGAAAAGAGCGAAA-1_1	DMSO	6.17068	-2.12999	-5.14635	-1.57249	2.04785
CAAGAAAAGCTCCGGT-1_2	CPI-1612	-3.83555	3.93886	4.59209	1.06833	-1.59355
CAAGAAAAGTGGGACT-1_1	DMSO	5.00582	-2.56335	-2.8271	0.685434	2.54991
CAAGAAAGTATTCGCA-1_1	DMSO	4.722	-3.1428	-4.33144	1.49533	0.566593
CAAGCTAAGGAAGACA-1_2	CPI-1612	3.35408	-0.673952	-2.04524	1.39954	0.348258
CAAGCTACATATTGGC-1_2	CPI-1612	-4.13498	1.84557	2.67492	1.33705	-1.15531
CAAGCTATCGTTCTAT-1_2	CPI-1612	-1.23218	2.32723	1.5264	-1.34955	-0.0787523
CAAGCTATCTTAATCC-1_2	CPI-1612	5.8545	-0.523554	-4.40996	-2.24051	-1.82283
CAAGGCCAGAATCAAC-1_2	CPI-1612	3.01478	-0.889671	-2.52258	0.922809	0.384917
CAAGGCCAGCACCATT-1_2	CPI-1612	3.39865	-1.33368	-2.13699	1.62803	0.252919
CAAGGCCAGTTGTCCA-1_2	CPI-1612	-3.88886	1.55132	0.525427	0.69125	-0.451132
CAAGGCCCAGACTAAA-1_1	DMSO	5.38934	-2.72638	-2.98391	1.19006	1.78873
CAAGGCCGTAAAGGCC-1_1	DMSO	-4.96945	-2.49676	1.08825	-1.46181	0.700278
CAAGGCCGTCCATTGA-1_2	CPI-1612	-2.71891	0.545887	1.68579	0.528341	-2.35419
CAATCCCAGTCGTGAG-1_2	CPI-1612	-3.92523	1.32887	2.07069	1.18028	-3.56446
CAATCCCCACCGAAAG-1_2	CPI-1612	-3.9411	2.09622	3.10311	1.14573	-1.99359
CAATCCCCACGCCGAT-1_2	CPI-1612	4.75919	-0.944138	-3.00287	2.11641	-0.383107
CAATCCCGTTCTCGAA-1_2	CPI-1612	-2.53947	2.62446	3.52247	-1.23111	-0.58646
CAATCCCTCCCGCAAG-1_2	CPI-1612	-4.2322	3.62265	4.2336	1.22107	-0.968462
CAATCCCTCTTAGTGG-1_2	CPI-1612	-2.3032	2.3276	0.578751	-0.189309	-3.24167
CAATCCCTCTTCTTCC-1_1	DMSO	-6.85671	-2.34476	5.27016	0.910777	-2.12059
CACAACACAAGCGGTA-1_2	CPI-1612	3.43567	-0.586919	-3.714	-0.0778087	-1.83575
CACAACACATGTGAGG-1_2	CPI-1612	-2.53945	3.16411	4.16055	-0.365792	-0.73938
CACAACAGTTGGCGAA-1_2	CPI-1612	3.6659	-1.77107	-4.14251	0.840594	-0.00830915
CACAACATCACTTACT-1_2	CPI-1612	-5.13779	1.89149	2.48986	2.38023	0.629995
CACAACATCCGTGCGA-1_2	CPI-1612	1.55641	2.54787	-0.799478	-3.35784	0.780976
CACAGATAGCATACCT-1_2	CPI-1612	2.91874	-2.83704	-2.54237	3.2413	-1.44545
CACAGATCACGGTGTC-1_2	CPI-1612	-3.04593	4.36196	5.1081	0.210782	-2.98974
CACATGAAGTTGCTTG-1_2	CPI-1612	-1.6784	2.80594	1.0952	0.669518	-1.04187
CACATGACAATCCATG-1_2	CPI-1612	4.02581	-1.96423	-2.89734	1.85202	1.97717
CACATGACACCACCAG-1_2	CPI-1612	-2.77032	1.18601	2.35137	-0.854077	-2.15431
CACATGAGTTTCCACC-1_2	CPI-1612	5.29757	0.214869	-3.2932	-2.06816	-0.120893
CACATGATCTTAACGG-1_2	CPI-1612	5.16842	0.108666	-3.15539	-2.03416	0.392711
CACCACTGTAGCAGGT-1_2	CPI-1612	-4.41568	3.80234	4.86657	1.32653	-1.62605
CACCACTTCTGACATG-1_2	CPI-1612	-3.62357	2.77036	1.50716	1.59545	-2.76338
CACCTGTCAAGCGGTA-1_1	DMSO	5.07353	-4.56085	-0.817868	-0.565334	3.30747
CACCTGTCAATGTAAG-1_2	CPI-1612	-1.17024	2.07468	-0.206161	0.451361	-1.63752
CACCTTGAGAGGAATG-1_1	DMSO	-6.77488	-2.34475	4.26843	1.91947	0.497184
CACCTTGAGTCTTAGC-1_2	CPI-1612	-4.86638	3.20966	0.551548	1.39307	-1.5793
CACCTTGCAGTCCTGG-1_2	CPI-1612	-4.26027	4.04559	4.80452	1.10514	-0.776199
CACCTTGGTATTCGAC-1_2	CPI-1612	-1.35904	3.8721	3.50328	-2.67377	0.230865
CACCTTGGTGAGAGTC-1_1	DMSO	5.98604	-3.25891	-5.29063	-0.572756	2.19024
CACCTTGGTGTTAGAA-1_2	CPI-1612	-3.42735	1.24813	1.88995	0.443248	-1.57822
CACCTTGTCCTATCAT-1_2	CPI-1612	-1.99159	2.90716	1.92422	-0.00161056	-1.71827
CACGTTCGTACTTCGA-1_2	CPI-1612	1.52372	2.68644	-0.687638	-3.57439	0.643736
CACGTTCGTTCCTATT-1_2	CPI-1612	-1.49585	3.82975	3.26864	-2.54799	-0.325558
CACGTTCTCAAGAGAT-1_2	CPI-1612	4.09093	-0.00501562	-4.85406	0.0771582	1.89471
CACGTTCTCTTTCGAT-1_2	CPI-1612	-2.54581	1.09423	2.08009	0.633129	0.598416
CACTAAGAGCTGGAGT-1_2	CPI-1612	-3.75638	2.1504	3.24071	1.12507	-0.830818
CACTAAGTCATTGCCC-1_2	CPI-1612	3.66904	-1.31576	-4.05684	0.316122	0.421553
CACTGAAAGGAGAACA-1_1	DMSO	5.66744	-4.31404	-3.03738	-0.107645	0.947175
CACTGAACAGCGTAGA-1_2	CPI-1612	-2.07828	2.57216	1.89558	-0.421759	-1.8851
CACTGAAGTAGAATAC-1_2	CPI-1612	-2.75999	3.53355	3.94448	0.0413713	-1.28966
CAGCCTTAGCTTTCCC-1_2	CPI-1612	-2.21285	3.48714	3.34919	-0.566692	-1.47553
CAGCCTTCAACGGACA-1_1	DMSO	6.46204	-2.91284	-4.61507	-1.9481	3.13853
CAGCCTTCATAGGCGA-1_2	CPI-1612	-2.9699	3.54012	4.34001	-0.131676	-3.35733
CAGCCTTGTATGGGTG-1_2	CPI-1612	4.964	-1.07745	-4.16237	-1.33624	0.00156597
CAGCCTTGTGTCCAGC-1_1	DMSO	5.40687	-4.6385	-1.18115	0.399663	4.2601
CAGCCTTTCCATACGA-1_1	DMSO	0.220876	4.0606	2.20467	-3.61147	-0.120442
CAGCCTTTCGCACAAT-1_2	CPI-1612	3.18482	-1.42438	-4.48296	1.17961	1.06784
CAGCCTTTCTAGCAGT-1_1	DMSO	-6.0975	-2.15136	4.32486	-0.748792	-1.57759
CAGCCTTTCTTCTCTC-1_2	CPI-1612	4.01908	-0.755537	-2.99264	0.922231	-0.546508
CAGCTAAGTAGAATAC-1_2	CPI-1612	-3.55733	3.52056	-0.709225	2.10704	0.00830611
CAGCTAAGTTTCCGGG-1_2	CPI-1612	-2.60132	1.93372	2.44662	-0.623233	-1.48299
CAGCTAAGTTTCCTAT-1_2	CPI-1612	3.97042	-1.65272	-4.40804	1.65421	0.444061
CAGCTAATCAGATACC-1_2	CPI-1612	-3.94492	1.56789	2.6971	1.28234	-2.26346
CAGCTAATCTCCTTGG-1_2	CPI-1612	-1.43846	1.71535	1.94206	-0.976064	-1.16305
CAGCTGGTCTTCACTA-1_2	CPI-1612	-2.55951	0.779868	-1.4242	-0.0110293	-1.29034
CAGGATTAGACCATAA-1_1	DMSO	5.51606	-3.37147	-3.7368	0.487043	0.922131
CAGGATTAGATCACCT-1_1	DMSO	4.34018	-2.98456	-3.29219	2.12692	2.7039
CAGGATTAGGGTCTGA-1_1	DMSO	5.35309	-3.96901	-2.42555	-0.104401	2.46125
CAGGATTCAGCGTGAA-1_1	DMSO	-3.22714	0.722157	2.35515	-1.62218	-1.76602
CAGGATTGTAGTCTGT-1_2	CPI-1612	-2.27774	2.31712	2.42753	-1.01705	-2.79411
CAGGATTGTGATGCGA-1_2	CPI-1612	-3.7706	2.01465	3.05954	0.762418	-2.43167
CAGGATTTCAGTGTGT-1_1	DMSO	-6.36347	-2.90291	4.10293	1.86082	-0.131648
CAGGATTTCGCTATTT-1_1	DMSO	-5.87826	-1.60604	2.63458	0.321784	-0.822082
CAGGGCTAGAGAGTAG-1_1	DMSO	5.04599	-3.45566	-3.8301	1.03339	0.274413
CAGGGCTAGCGTCTGC-1_1	DMSO	-6.06108	-2.22383	3.45134	0.796801	0.491137
CAGTATGCACGCTGTG-1_2	CPI-1612	-4.3085	2.89656	3.76687	1.18991	-1.33862
CAGTATGGTGCACATT-1_1	DMSO	3.22168	-3.08343	-2.2501	3.08285	2.3436
CAGTATGGTTACCACA-1_1	DMSO	6.95008	-3.35057	-3.16293	-2.20566	2.61178
CAGTATGGTTTGACCA-1_1	DMSO	4.9946	-4.45287	-2.26728	0.61193	4.38581
CAGTGCGCAACAACTC-1_2	CPI-1612	5.62621	-0.786979	-5.04078	-0.908519	1.05683
CAGTGCGCAAGCGACA-1_1	DMSO	6.93284	-3.20495	-3.52367	-2.37569	4.37835
CAGTGCGGTCTGATTG-1_1	DMSO	3.93532	-3.46447	-1.69897	1.82867	3.4275
CAGTGCGTCGGTAGGA-1_2	CPI-1612	-2.6179	3.66236	4.43504	-0.573131	-3.40089
CAGTGTACACTCAAGT-1_1	DMSO	4.67066	-3.8941	-1.79008	0.540853	2.43748
CAGTGTACATAAAGTG-1_2	CPI-1612	-3.02178	1.41282	2.81225	0.00587483	0.301236
CAGTGTACATTGTGAC-1_2	CPI-1612	-2.9878	0.819332	0.569283	0.838494	-2.70983
CAGTGTAGTTGTCGGC-1_2	CPI-1612	-2.63216	3.03713	2.33469	0.753128	-2.01736
CATAACGAGGGCTCTC-1_2	CPI-1612	-4.78049	1.35769	2.03978	2.01907	-0.786906
CATAACGCAAGACACG-1_2	CPI-1612	4.7998	0.222692	-2.53835	-1.68161	-0.711744
CATAACGTCGCGGCAT-1_2	CPI-1612	5.94924	-0.575889	-4.53633	-2.28786	-0.333086
CATGCCTCATCACAGT-1_2	CPI-1612	-0.935698	2.52055	1.58075	-1.89403	0.100313
CATGCCTGTATTGTGC-1_2	CPI-1612	-2.44123	1.64938	1.91557	0.62225	-0.170538
CATGCCTGTGTTGGTT-1_2	CPI-1612	-1.32775	2.21014	1.60114	-0.959099	-3.33303
CATGTTTAGAGCTGTG-1_1	DMSO	-6.34586	-2.41969	3.46142	2.21163	0.840954
CATGTTTAGGCCTCGT-1_1	DMSO	4.15482	-2.39151	-2.39444	0.67585	2.73425
CATGTTTAGTCCGTGC-1_2	CPI-1612	-3.32095	2.90958	3.62897	0.421762	-4.40655
CATGTTTCAAACGACG-1_2	CPI-1612	-2.94733	4.12809	5.02696	0.532114	-1.88181
CATGTTTCAGGACCTC-1_2	CPI-1612	-2.50582	2.24465	3.73785	-1.03495	-1.57228
CATGTTTGTGCCCTAG-1_2	CPI-1612	-3.15517	1.46826	2.50077	-0.352963	-1.46529
CATGTTTGTGCTGTGC-1_2	CPI-1612	3.41181	-1.21996	-2.50979	1.11892	-1.39692
CATGTTTTCCTGAAAC-1_1	DMSO	6.97603	-2.70632	-4.09563	-1.70763	2.13726
CATTCATAGCCTGTAT-1_2	CPI-1612	-3.67875	2.21446	3.59958	0.243797	-1.21399
CATTCATGTTACACTG-1_2	CPI-1612	2.58824	-0.765619	-1.91556	0.214385	1.20351
CATTCATTCACAACAC-1_1	DMSO	5.23682	-3.13751	-4.90288	1.19086	2.68773
CATTCATTCGTGATAC-1_1	DMSO	-4.75702	-2.4518	2.60849	-0.820766	-0.379884
CATTCCGAGATTCCGT-1_2	CPI-1612	4.78323	-1.15392	-4.22108	-0.851449	0.758745
CATTCCGGTTACGAAA-1_1	DMSO	4.41129	-3.06875	-3.38461	2.01755	0.19501
CATTCCGTCCGCGATG-1_2	CPI-1612	-2.71962	1.07175	1.65993	0.280857	-2.97637
CCAATGAAGTTTACGC-1_2	CPI-1612	-4.22384	4.25588	-0.873338	1.84437	-0.717846
CCAATGAGTCTAAGAA-1_1	DMSO	6.04766	-3.60257	-4.59372	-0.0612941	1.86068
CCAATGAGTGTACGCC-1_2	CPI-1612	-1.82954	0.804888	1.20645	-0.340754	-1.24743
CCAATGATCCTCAAGA-1_2	CPI-1612	-2.30395	1.46754	2.27701	0.0618488	1.69153
CCACAGGAGTCATCTG-1_2	CPI-1612	-1.0616	3.07032	1.91981	-3.00157	-2.73073
CCACAGGCACACATGT-1_1	DMSO	0.0783422	4.05307	1.99685	-3.57375	-1.01001
CCACAGGCACTCAGCG-1_2	CPI-1612	-3.92509	2.95542	0.251139	0.402544	-0.560743
CCACAGGCAGCTTACA-1_1	DMSO	-6.17141	-2.98651	2.62175	1.05484	-2.6783
CCACAGGGTCAGTGCC-1_2	CPI-1612	-2.37194	3.08385	4.00898	-0.699006	-1.93542
CCACGTTAGAGATTAC-1_2	CPI-1612	-4.87869	1.22508	2.74625	1.51672	-1.41026
CCACGTTCACATTCTT-1_2	CPI-1612	-3.41204	3.45542	0.0960441	1.495	-2.54514
CCACGTTCATCACAAC-1_2	CPI-1612	-2.18752	3.48282	4.24782	-0.577542	-1.02384
CCAGAATAGCTACGTT-1_2	CPI-1612	-4.43336	3.93064	4.81691	1.39	-2.65516
CCAGAATAGGTAGGCT-1_2	CPI-1612	1.68281	2.56569	-0.81632	-3.57675	0.350248
CCAGAATCATGTGAGG-1_2	CPI-1612	3.81057	-0.45854	-2.65065	-0.0403192	-0.137694
CCAGAATGTCCCGTGA-1_2	CPI-1612	-2.7777	0.957141	3.05106	-2.10578	-0.728028
CCAGAATTCGGTTAGT-1_1	DMSO	-5.27753	-1.33302	2.1552	2.0448	-0.756343
CCAGAATTCTGAAAGA-1_2	CPI-1612	5.34131	0.0668163	-3.6337	-1.99388	-0.633562
CCAGATACACTAGCCG-1_2	CPI-1612	4.82924	-0.638001	-3.86681	-1.34231	1.54754
CCAGATATCAGGCGCT-1_1	DMSO	-6.75557	-2.16011	4.41618	1.70483	1.84639
CCATACCAGGCGCTTC-1_1	DMSO	4.78078	-3.74833	-2.30138	1.61968	3.32462
CCATACCAGTACAGTA-1_1	DMSO	4.83962	-3.24026	-4.16222	1.40914	4.07334
CCATACCAGTACTCTG-1_2	CPI-1612	-3.82707	4.02104	-0.958819	2.23325	0.53202
CCATACCCAGAACGAC-1_1	DMSO	6.40221	-2.14032	-5.25102	-1.91867	0.420427
CCATACCCATTACTTC-1_1	DMSO	-5.23851	-1.78233	2.60682	-0.146804	-1.27105
CCATACCGTAGGGTCA-1_1	DMSO	5.35187	-3.14064	-4.44087	0.800537	1.5432
CCATACCGTATCACAC-1_2	CPI-1612	-4.49619	2.11379	3.1274	1.6235	-0.477285
CCATACCGTCAGACGA-1_2	CPI-1612	-2.87065	2.41477	3.56177	-1.71517	-0.871493
CCCACATAGTGATAAC-1_2	CPI-1612	-2.45045	4.12864	5.19393	-0.0315442	-1.89919
CCCACATGTAACGGAC-1_1	DMSO	-5.65624	-1.6519	1.75766	-0.281467	-1.02308
CCCACATTCTCCCTTT-1_1	DMSO	5.04025	-4.9191	-2.08941	-0.131366	2.83776
CCCAGAGCATATACGC-1_1	DMSO	-5.93212	-2.36115	3.6391	0.549844	-1.27785
CCCAGAGTCGCTTCAC-1_1	DMSO	5.56046	-3.63988	-4.91124	0.423121	1.87396
CCCGTTAAGTCAACTC-1_1	DMSO	2.097	1.76072	-4.22405	-2.39802	2.80128
CCCGTTACATACTGCA-1_1	DMSO	6.62043	-3.73023	-2.83475	-1.83342	2.51662
CCCGTTAGTTTCTCTA-1_2	CPI-1612	3.0567	-0.113877	-2.26572	-0.248611	-1.39564
CCCTAACAGGTTAACA-1_2	CPI-1612	-5.14806	2.08856	2.79721	2.32416	0.329983
CCCTAACCATCCCAAA-1_2	CPI-1612	-3.28693	1.26229	1.83033	0.495096	-2.63027
CCCTAACTCGCACCTT-1_1	DMSO	5.19441	-4.05615	-2.92642	0.82852	2.27295
CCCTAACTCTTTATCG-1_2	CPI-1612	-2.84639	2.18326	4.72932	0.250949	-0.770956
CCCTAGTAGTGCTAGG-1_2	CPI-1612	5.38071	0.159443	-3.39756	-2.24603	1.77909
CCCTAGTCAATGTGTC-1_2	CPI-1612	-3.14744	2.34352	3.74646	-0.309103	-2.54166
CCCTAGTCAGGTGTGA-1_1	DMSO	6.55418	-2.50638	-5.27746	-1.77185	3.00999
CCCTCTCAGCTGCTCG-1_2	CPI-1612	3.0736	-2.61389	-2.60953	3.08823	0.282627
CCCTCTCAGTGTCCCG-1_2	CPI-1612	-4.42225	2.19201	3.21271	1.42818	-0.975842
CCCTCTCGTAGCTGTT-1_2	CPI-1612	-3.66835	2.04376	3.16048	0.955529	0.331782
CCCTCTCTCCTAAAGC-1_1	DMSO	-6.4015	-2.66259	3.96919	1.2897	-1.48163
CCCTCTCTCTGAAAGA-1_2	CPI-1612	-1.7764	1.59377	1.58076	-0.581976	-3.69417
CCCTGATAGAGCCTGA-1_2	CPI-1612	3.5706	-0.537055	-4.34205	0.26667	-0.205869
CCCTGATTCGCACAAT-1_1	DMSO	4.27018	-2.70232	-3.03383	1.54469	3.83062
CCCTGATTCGGATGTT-1_2	CPI-1612	5.25249	0.332181	-3.47371	-2.21377	0.240562
CCGAAGCAGCCATCAT-1_2	CPI-1612	-1.77644	0.314241	-0.916794	0.232604	-0.519907
CCGAAGCCATAGCCAT-1_2	CPI-1612	1.65986	2.62392	-0.730763	-3.54292	0.847246
CCGAAGCTCAGTAGTC-1_2	CPI-1612	-4.48018	3.19088	3.49435	1.50085	-1.07595
CCGAAGCTCCTAAGTG-1_2	CPI-1612	3.63924	-1.73015	-4.8307	1.07151	0.555074
CCGAAGCTCGGTAGGA-1_1	DMSO	-5.51394	-2.31214	2.9049	-0.49492	-0.811565
CCGCATTCACCGAAAG-1_2	CPI-1612	-3.75455	1.88137	2.83482	0.770272	-1.71335
CCGCATTCATAGCCAT-1_2	CPI-1612	1.60308	2.60634	-0.673676	-3.42604	1.02082
CCGTACTAGGCAAGCT-1_2	CPI-1612	5.03098	-0.218982	-4.19848	-1.94464	-0.0386186
CCGTACTAGGGAAGCG-1_1	DMSO	3.81013	-3.59681	-2.24577	2.5851	3.24401
CCGTACTAGTCGAGCA-1_2	CPI-1612	4.31025	-1.25434	-3.30021	0.698191	-1.46253
CCGTACTAGTTCTCCC-1_2	CPI-1612	5.75966	-0.414987	-4.3705	-2.19547	1.36648
CCGTACTCATAGAATG-1_2	CPI-1612	-2.9455	0.342423	1.70115	0.273594	-1.47291
CCGTAGGGTAGTGATA-1_2	CPI-1612	-3.47948	4.17701	5.16031	0.558895	-1.38331
CCGTAGGGTGATGCGA-1_1	DMSO	-5.97176	-2.74322	3.48603	0.421235	-0.807012
CCGTGAGCATGCGACC-1_1	DMSO	-5.04794	-2.42365	1.76377	-0.41827	-2.39164
CCGTGAGGTAGAATAC-1_1	DMSO	-5.02102	-2.18384	1.35983	-1.14518	0.523693
CCGTGAGGTCCGAGCT-1_1	DMSO	1.66099	2.56349	-0.616376	-3.63233	-0.0867202
CCGTGAGGTGCGACCT-1_1	DMSO	-5.37181	-2.16449	2.34512	-1.07246	-1.75049
CCGTGAGGTGTCTACA-1_2	CPI-1612	-2.35686	0.350566	0.395103	-0.961221	-2.15585
CCGTGAGTCCTCATTA-1_2	CPI-1612	-1.47438	1.8991	0.527766	-0.318613	-2.07991
CCTAAAGAGAGTTTGA-1_2	CPI-1612	-5.16166	2.40255	3.2746	1.97469	-1.01342
CCTAAAGGTAAACGAT-1_2	CPI-1612	5.14869	-0.519802	-3.65471	-1.72897	0.248462
CCTATTAAGTCGAGCA-1_2	CPI-1612	-1.87657	1.94209	1.7779	-0.491779	-1.34712
CCTCCCTAGTTATGAG-1_2	CPI-1612	-3.06225	3.31232	4.66439	0.184059	-2.60625
CCTCCCTCAAAGCTGG-1_2	CPI-1612	-2.25928	1.91138	2.27306	-0.605614	-1.64291
CCTCCCTCATTGCACA-1_2	CPI-1612	-4.6428	1.47406	2.38353	1.97135	-0.944052
CCTCCCTGTGGTACTT-1_1	DMSO	-5.57283	-2.13481	2.35129	1.98375	2.80214
CCTCCCTGTTCCGCGA-1_2	CPI-1612	-2.39968	1.34522	1.17886	-1.07166	-0.854518
CCTCCCTTCTTGTACT-1_2	CPI-1612	5.24273	-0.897948	-5.09432	-1.18656	-0.651644
CCTGCTACATCGCTAA-1_1	DMSO	-0.783715	3.77444	2.95617	-2.19307	-0.348321
CCTGCTACATCTGCAA-1_1	DMSO	-6.58863	-1.87194	5.11257	-0.117835	-0.631236
CCTGGGAAGAGGAATG-1_2	CPI-1612	-4.1031	3.84621	4.64057	1.06545	-1.07649
CCTGGGAGTAATGTAG-1_1	DMSO	1.76862	2.44791	-0.883878	-3.5029	1.57728
CCTGGGAGTCAATACC-1_1	DMSO	-5.56971	-1.13903	3.49964	-1.82732	-0.87377
CCTGGGAGTCGATAGG-1_2	CPI-1612	4.72619	-0.776269	-4.0577	-1.00059	-1.48292
CCTGGGATCGATGTAC-1_2	CPI-1612	5.44178	-1.36608	-5.36282	-0.502477	0.710174
CCTTAATAGAATAGTC-1_1	DMSO	6.29921	-3.10637	-5.36728	-1.01361	1.75241
CCTTAATCAATGAAAC-1_2	CPI-1612	-1.43642	1.80774	1.07752	-0.711902	-0.155659
CCTTAATGTAGCAGGT-1_2	CPI-1612	-0.399153	2.89002	1.49131	-2.86369	0.224545
CCTTGCACAGGTAACG-1_2	CPI-1612	-2.8542	1.25395	1.51778	-0.272234	-1.76202
CGAGTTAAGTCAGCCC-1_2	CPI-1612	-4.25653	1.97738	3.16352	1.61316	-1.18089
CGAGTTACATCCCAAA-1_2	CPI-1612	-4.36279	3.85388	4.58104	1.52093	-0.915572
CGAGTTACATTATGGC-1_2	CPI-1612	-2.40471	1.23681	1.77906	0.443397	-1.70908
CGAGTTACATTGCACA-1_2	CPI-1612	2.4429	-1.35297	-4.67186	0.417301	-0.35775
CGAGTTAGTATCCTTT-1_2	CPI-1612	-2.61868	0.852998	0.447246	0.568337	-0.271224
CGAGTTAGTGAGGGTT-1_2	CPI-1612	3.44578	-0.212538	-3.88088	0.0857083	-0.0522301
CGAGTTAGTGGACCAA-1_2	CPI-1612	2.89757	-0.70326	-3.11337	0.385273	1.19228
CGAGTTATCAACTTGG-1_2	CPI-1612	0.361715	3.61516	2.00568	-3.75922	1.60624
CGAGTTATCATTCATC-1_2	CPI-1612	-3.20724	2.31654	3.29294	-1.6717	-0.730828
CGAGTTATCGTATAGC-1_1	DMSO	-5.48131	-2.35631	2.67598	0.441242	-0.676902
CGATGATAGGGAGTTC-1_2	CPI-1612	2.82827	-2.54245	-2.45949	2.89504	0.183395
CGATGATAGTGAGCTG-1_2	CPI-1612	-4.50454	1.22053	2.49196	1.46956	0.595876
CGCAATAAGAGCTCCC-1_2	CPI-1612	4.13753	-1.50232	-3.97152	1.67833	-0.315112
CGCAATACACCGTTGG-1_2	CPI-1612	-4.0688	3.28246	4.00805	1.29828	-2.78178
CGCAATACACCTGGTG-1_2	CPI-1612	-4.63375	3.81284	4.04364	1.81334	-1.66688
CGCAATACAGTAACCT-1_2	CPI-1612	-1.32289	2.0761	1.70957	0.0651221	-0.526679
CGCAATACATGTGGGA-1_1	DMSO	5.02485	-4.0631	-2.47569	0.147162	2.79199
CGCACAGAGTACCTCA-1_2	CPI-1612	5.56225	0.079148	-3.88077	-2.2575	-1.40798
CGCACAGGTATCCTTT-1_2	CPI-1612	1.63332	2.74898	-0.798343	-3.48548	1.19161
CGCACAGGTATTCTCT-1_2	CPI-1612	3.80454	-1.64537	-3.31802	1.18388	0.822307
CGCACAGGTTACTACG-1_1	DMSO	-5.45672	-2.87805	2.84838	-0.445593	-0.646386
CGCACAGTCGTAGCGC-1_2	CPI-1612	4.63559	-1.0445	-2.89875	1.60869	-0.722613
CGCAGGTAGAATACTG-1_2	CPI-1612	-5.00564	2.99851	3.83756	1.89485	0.410898
CGCAGGTAGAGGCGGA-1_2	CPI-1612	-3.26606	1.33965	1.72519	0.245268	-0.442302
CGCAGGTAGTACCCAT-1_2	CPI-1612	-3.23088	2.15535	-1.22567	0.861792	-3.54798
CGCAGGTCAGGCAAGT-1_1	DMSO	-6.55701	-2.1675	4.45583	1.01919	0.196942
CGCAGGTCAGGTAACG-1_2	CPI-1612	-3.52558	4.37724	5.30253	0.778341	-1.7659
CGCAGGTGTCATTGGT-1_2	CPI-1612	5.15796	0.124448	-3.24922	-1.9944	-0.0423031
CGCGCAACACCACCAG-1_2	CPI-1612	4.10005	-1.05525	-2.94001	0.928563	-0.544667
CGCGCAATCAGTGTGT-1_2	CPI-1612	-1.03668	2.26436	1.278	-1.39531	0.659445
CGCGCAATCGCTATTT-1_2	CPI-1612	4.12826	-1.09355	-4.50186	0.258835	0.178056
CGCGCAATCGGTCGAC-1_2	CPI-1612	-3.07475	0.574448	1.27707	0.574028	-2.16832
CGCTAGGAGAGGTCCA-1_1	DMSO	-5.66908	-1.84337	2.93283	-1.13486	-0.507032
CGCTAGGGTGAGGTCA-1_2	CPI-1612	5.90842	-1.09291	-5.42305	-1.34973	-2.36478
CGCTAGGGTTAGGCTT-1_2	CPI-1612	4.39415	0.181481	-2.56391	-1.11121	0.539905
CGCTAGGGTTCCAATG-1_1	DMSO	7.07828	-3.15702	-3.57121	-2.33277	5.43134
CGCTATCCACCTGGTG-1_2	CPI-1612	-3.04388	3.3576	-0.304551	1.21374	-0.658507
CGCTATCCATCACAGT-1_2	CPI-1612	-3.45963	1.18515	0.194325	0.73233	-0.600928
CGCTATCGTATGAAGT-1_2	CPI-1612	-4.77047	1.78183	2.87172	1.38732	-1.53433
CGCTATCGTGAGCTAG-1_2	CPI-1612	-1.23623	2.64817	1.68912	-1.36308	-0.0463058
CGCTATCTCAGTGTGT-1_1	DMSO	4.86743	-3.16598	-3.43331	1.0614	1.41372
CGCTGGAAGCATACCT-1_1	DMSO	-6.22717	-3.00688	3.7629	1.92138	-2.46986
CGCTGGAAGCATTCCA-1_2	CPI-1612	5.27087	0.202458	-3.32256	-2.21751	-0.923173
CGCTGGACAGAAGTGC-1_1	DMSO	6.97024	-2.83292	-3.77265	-2.43671	0.949133
CGCTGGACATCGAGTT-1_2	CPI-1612	-2.68725	2.60732	2.54153	-1.40207	-2.86784
CGCTGGATCAGGTCTA-1_2	CPI-1612	-1.53378	2.41459	0.365937	-0.0685788	0.379862
CGCTGGATCCGGACTG-1_2	CPI-1612	-1.44185	2.65676	1.71255	-1.26648	-1.4046
CGCTGGATCTTGTACT-1_2	CPI-1612	-3.75877	4.39245	-0.785644	2.17143	-2.42835
CGGACCACACTAGCCG-1_2	CPI-1612	3.50556	0.426969	-3.48547	0.701642	-0.893495
CGGACCACATTTGGCA-1_1	DMSO	4.77132	-2.8903	-4.52499	1.60768	1.8372
CGGACCATCTGGCGCA-1_2	CPI-1612	4.30936	-1.01178	-3.98751	-1.01138	-1.74692
CGGACTGAGACTTGAA-1_1	DMSO	6.33545	-2.38111	-4.41988	-2.18161	3.11615
CGGACTGAGTGTTCCA-1_2	CPI-1612	5.09455	-1.92854	-3.56619	1.59679	-1.26735
CGGACTGCAACAACTC-1_2	CPI-1612	3.19465	-1.71	-4.57116	1.30483	-0.147515
CGGACTGTCCGTACGG-1_2	CPI-1612	4.36765	-1.51818	-5.2535	0.520849	-0.353012
CGGACTGTCTGGCACG-1_2	CPI-1612	-3.36707	1.56045	3.03631	-1.41583	-0.391193
CGGTGCAAGGCACCTC-1_2	CPI-1612	2.95848	-2.20515	-2.53433	2.59808	-0.712446
CGGTGCACAAATGCTC-1_2	CPI-1612	-2.21798	0.597409	2.68346	-0.286374	-5.88547
CGGTGCAGTGGTGGTA-1_1	DMSO	4.3742	-3.48186	-2.60622	1.31246	0.566853
CGGTGCATCGCTAGTA-1_1	DMSO	-4.35065	0.927922	1.3709	1.57238	-1.34069
CGGTGCATCTTGTCGC-1_2	CPI-1612	-3.7049	4.10729	4.62175	1.17112	-0.735397
CGTAAACAGGAGTACC-1_2	CPI-1612	4.20232	0.246289	-3.03458	-0.48096	0.0155054
CGTAAACGTCAGAAGC-1_2	CPI-1612	-3.77267	2.29502	3.25743	0.452747	-0.496234
CGTAAACGTCGATAGG-1_2	CPI-1612	0.0768187	2.54744	0.0928722	-3.0206	-0.780831
CGTAAACGTTAACTCG-1_1	DMSO	-6.68648	-2.57729	5.3519	0.582226	-0.274484
CGTACAAAGTCATCTG-1_2	CPI-1612	2.9029	-2.96413	-2.35619	3.07651	1.14857
CGTACAAGTTGGCTTA-1_2	CPI-1612	-1.43994	0.962376	1.50435	-0.142873	-0.341256
CGTACAAGTTTCGACA-1_2	CPI-1612	-1.55118	2.76048	2.16284	-1.67638	-2.29592
CGTACAATCCAAGAGG-1_1	DMSO	5.7654	-2.83975	-5.43355	-0.588891	3.80154
CGTACAATCGATGCAT-1_2	CPI-1612	-2.01004	3.21409	-1.51009	0.902496	-0.229952
CGTGGCAAGGCGTCCT-1_2	CPI-1612	3.43928	-0.626205	-4.39099	0.571209	1.34097
CGTGGCACAAGAAACT-1_2	CPI-1612	5.32796	-1.54268	-5.38475	-1.68833	0.253985
CGTGGCAGTTCCGCGA-1_2	CPI-1612	-4.75515	2.56128	1.60391	1.66696	-1.05859
CGTGGCATCACTAGGT-1_2	CPI-1612	-1.70798	3.06328	0.796507	-0.974512	-0.405786
CGTGGCATCCAGGTAT-1_2	CPI-1612	0.284678	3.32876	1.72156	-3.4235	0.937922
CGTGGCATCTCTGCGT-1_1	DMSO	6.18954	-3.19138	-3.47318	-1.68502	3.19939
CGTGGCATCTGTCGGG-1_2	CPI-1612	-5.03565	1.6149	2.36817	2.21826	-1.07203
CGTTCCAAGACCCATT-1_1	DMSO	5.33255	-3.87487	-3.63839	0.0646026	2.6614
CGTTCCAAGATATGAC-1_2	CPI-1612	-4.88316	2.82552	3.65347	1.99263	-2.11217
CGTTCCAAGTTCTCCC-1_2	CPI-1612	-2.06275	2.05026	2.43022	-0.119068	-2.02886
CGTTCCACAAATAGTG-1_2	CPI-1612	-2.2807	0.291243	0.288346	-0.941435	-1.30037
CTAACTTAGTTCTCCC-1_2	CPI-1612	-4.69887	3.0398	4.10023	1.53314	-1.05552
CTAACTTGTTACGCTA-1_1	DMSO	6.7147	-3.46105	-3.26374	-2.09601	0.631443
CTAACTTTCTGTTTAC-1_2	CPI-1612	-2.22748	1.8511	2.36664	-1.30106	-2.46532
CTACAGAAGATTGACA-1_2	CPI-1612	-2.45495	2.55515	3.31722	-0.880278	-2.20646
CTACAGAAGGTTTCTG-1_2	CPI-1612	3.72309	0.1321	-3.20614	-0.144203	0.545763
CTACAGACACGGTGTC-1_1	DMSO	6.48555	-3.56675	-2.97537	-1.82325	3.87532
CTACAGAGTACAAGCG-1_2	CPI-1612	-4.94663	1.86123	2.26045	2.23576	-1.42123
CTACTTAAGACAGTGC-1_1	DMSO	4.97081	-3.75819	-4.41711	0.683486	2.52344
CTACTTAAGGTGTCGA-1_2	CPI-1612	-2.83521	3.68757	4.81047	-0.180237	-1.94926
CTACTTACAAACGTTC-1_2	CPI-1612	2.46441	-0.767217	-2.15124	0.236372	-0.523136
CTACTTACAATTCAGC-1_2	CPI-1612	3.33909	-2.92887	-2.41951	2.66255	2.17479
CTACTTAGTAGGGTTG-1_2	CPI-1612	-3.9836	1.34885	2.64764	0.928573	-2.04748
CTACTTAGTCCGTAGC-1_2	CPI-1612	-4.56609	3.05485	3.5752	1.44063	-1.92777
CTACTTATCGATCTTT-1_2	CPI-1612	4.74609	-0.594744	-3.55763	-1.17125	0.148347
CTAGCGGAGAGTGGAA-1_1	DMSO	-1.24011	3.53551	3.48402	-1.86058	-3.40634
CTAGCGGGTGCGTAGA-1_2	CPI-1612	-5.05594	2.52983	3.27807	1.79919	0.0709943
CTAGGATAGCCGCAAA-1_1	DMSO	1.66947	2.649	-0.813585	-3.53931	-0.473526
CTAGGATGTTTGCGAT-1_2	CPI-1612	-3.08614	3.00915	3.94592	-0.0552159	-2.07418
CTAGGGCCAAGGGTAC-1_2	CPI-1612	6.03473	-0.490333	-4.43743	-2.26467	0.731919
CTAGGGCCAATGTGCT-1_2	CPI-1612	2.53681	-1.56979	-2.27743	0.666483	-1.39069
CTAGGGCCAGGGCTTC-1_2	CPI-1612	-4.9086	1.36725	2.6655	1.92486	0.794518
CTAGGGCGTACCTATG-1_1	DMSO	4.75567	-4.56141	-1.71291	0.784373	2.30177
CTAGGGCGTCAGGTGA-1_1	DMSO	-5.04407	-2.63803	1.50892	-0.766876	-1.49177
CTCAACCCATTCTCGC-1_2	CPI-1612	-3.98995	1.28527	2.1805	0.976791	0.248755
CTCAACCGTAGCCATT-1_2	CPI-1612	-4.04819	0.859754	2.09046	1.83705	-1.09495
CTCAACCGTAGGTCTT-1_2	CPI-1612	5.00115	-0.540974	-2.15688	-1.00153	1.64574
CTCAACCGTGGAAGCT-1_1	DMSO	6.32774	-2.83818	-4.23291	-0.883847	2.55756
CTCACCAAGTCAGGAC-1_2	CPI-1612	-4.11809	1.49019	2.42347	1.33148	0.210647
CTCACCAAGTTAGAGT-1_2	CPI-1612	2.97169	-1.38183	-4.36424	0.928955	-0.155082
CTCACCAGTTTGCATG-1_2	CPI-1612	5.88463	-0.717925	-4.73628	-1.62542	0.924069
CTCACCATCGTGTGCG-1_1	DMSO	6.17745	-2.68129	-4.05533	-2.12102	1.62001
CTCACCATCTATTGTC-1_1	DMSO	1.72643	2.4197	-0.872102	-3.57941	-0.193476
CTCACCATCTGACATG-1_2	CPI-1612	-3.72924	2.78144	4.07056	-0.956733	-1.12346
CTCAGAACATTGCACA-1_2	CPI-1612	-2.52739	1.40737	2.49756	-0.874586	0.688103
CTCAGAAGTATTCTTC-1_1	DMSO	-5.50177	-1.85846	1.23284	-1.18286	-0.971921
CTCAGAAGTTTAGACC-1_1	DMSO	5.64014	-4.03924	-4.31523	0.0806684	3.08849
CTCAGCTAGATTAGAC-1_2	CPI-1612	-2.8789	4.42033	5.24624	-0.0084186	-0.0399882
CTCAGCTCACAGCTTA-1_2	CPI-1612	5.73258	-1.1737	-5.46054	-1.3927	1.08588
CTCAGCTTCTTCCACG-1_2	CPI-1612	-1.41363	2.19937	1.93031	-1.50896	-1.40239
CTCATGCAGATGTTGA-1_2	CPI-1612	-4.31243	3.4361	4.11894	1.36097	-0.575703
CTCATGCGTAGTATCC-1_2	CPI-1612	-3.13755	2.97188	3.89079	0.71983	-1.36308
CTCATGCGTCTCGGGT-1_2	CPI-1612	-4.25943	4.24234	5.0693	1.41912	-1.50335
CTCATGCGTCTGGTCG-1_2	CPI-1612	-4.46648	2.44792	1.58457	0.998954	-2.3601
CTCCCAAAGATTAGAC-1_2	CPI-1612	-3.67426	4.13197	-0.104219	1.40003	-1.26636
CTCGCTACATCAACTG-1_2	CPI-1612	4.23659	0.188456	-2.12384	-0.794512	0.349798
CTCGCTACATGGTAAA-1_2	CPI-1612	-4.32247	2.15404	1.1515	1.30453	-0.954721
CTCGCTAGTAGACACG-1_1	DMSO	5.22447	-3.22886	-4.23791	0.94092	1.75854
CTCGCTAGTCAGTGCC-1_1	DMSO	-2.95237	-0.222975	1.71388	-0.93909	-0.525599
CTCGCTATCTCTGTTA-1_2	CPI-1612	-3.04774	2.16955	3.40014	-1.54162	-2.59206
CTCTACGAGACAACGC-1_2	CPI-1612	3.47725	0.31208	-3.55749	-0.220797	1.42095
CTCTACGCACCACAGC-1_2	CPI-1612	-2.27643	0.943818	0.891989	-0.0405133	-1.1273
CTCTACGCAGAACGAC-1_1	DMSO	3.67043	-3.48819	-1.29609	2.48227	7.18962
CTCTACGTCACAAGCT-1_2	CPI-1612	-4.02063	3.74766	-0.512287	2.12114	-1.86584
CTCTACGTCTCTGCGT-1_2	CPI-1612	4.6822	-0.211022	-2.88925	-1.43482	0.514431
CTCTACGTCTGATCTT-1_1	DMSO	4.97493	-3.17706	-4.46068	1.24975	0.795927
CTCTAGCAGCTACGCC-1_2	CPI-1612	3.03878	-1.32247	-2.06377	1.00277	0.87981
CTCTAGCCAAGCGAAC-1_2	CPI-1612	4.25995	-1.08065	-5.10837	0.710229	-1.08683
CTCTAGCGTCAGTGTT-1_2	CPI-1612	-2.82812	1.47071	2.59698	-1.21131	-2.55213
CTCTAGCTCCATCTAT-1_2	CPI-1612	4.15924	-0.977285	-1.82075	0.827641	-0.292135
CTCTAGCTCGGGATCC-1_1	DMSO	4.90208	-3.28328	-4.47226	1.26643	2.11964
CTCTCAGAGACTAATG-1_2	CPI-1612	4.02536	-1.56729	-3.3926	1.72505	0.396463
CTCTCAGCATTCGTCC-1_2	CPI-1612	5.1363	-0.0220542	-3.72855	-1.95166	0.249487
CTCTCAGGTGAAACAT-1_1	DMSO	5.7513	-4.5157	-2.46407	-1.17237	5.31246
CTCTCAGTCAAATGGA-1_2	CPI-1612	-1.98956	3.9937	3.54216	-2.55135	-1.2321
CTCTCGAAGAAATTCG-1_1	DMSO	-4.80558	-2.36853	1.75592	-0.660259	-1.87404
CTCTCGAAGAACGTTA-1_1	DMSO	3.58884	-3.77134	-1.69843	1.46244	5.31535
CTCTCGAAGAGGAATG-1_2	CPI-1612	4.90149	-1.69377	-4.41213	-1.58557	0.436363
CTCTCGACATCCCAAA-1_2	CPI-1612	-3.56758	3.64878	4.68444	0.682262	-0.132317
CTCTCGAGTACTATGC-1_2	CPI-1612	-2.49969	2.16239	0.860025	-0.162562	-0.824254
CTCTCGATCAAGAGAT-1_2	CPI-1612	-3.26508	3.21075	3.36504	0.30138	0.11187
CTCTCGATCGCATACA-1_2	CPI-1612	-1.66672	3.79095	3.44002	-2.73859	-1.07357
CTGAATGAGGCACTAG-1_2	CPI-1612	-3.44013	0.555955	1.5375	0.996582	-0.519256
CTGAATGCACACACCG-1_1	DMSO	6.40266	-3.6609	-2.90289	-1.27318	2.29554
CTGAATGCACGTTAGT-1_2	CPI-1612	-1.8677	2.49466	1.51812	-0.663974	-1.84797
CTGAATGTCGAGAAGC-1_2	CPI-1612	-3.76388	2.80428	2.74338	0.780496	0.883656
CTGCGTTGTCGTCGCA-1_1	DMSO	-5.96934	-1.77926	2.16634	1.97918	0.558846
CTGCTCAAGCCATCAT-1_2	CPI-1612	-3.60463	1.98239	3.3637	0.412281	-1.55416
CTGCTCAAGTGGACGT-1_1	DMSO	1.65489	2.4758	-0.649107	-3.46512	3.46945
CTGCTCAGTGCCCTAG-1_2	CPI-1612	-1.45598	1.18485	1.06521	-0.290174	-0.991006
CTGCTCATCCAGGTAT-1_2	CPI-1612	4.23609	-0.569608	-2.42603	0.52776	0.293425
CTGCTCATCGTCCCAT-1_2	CPI-1612	-2.40848	3.84738	4.63884	-0.637909	-0.749777
CTGGCAGAGGCAAGGG-1_2	CPI-1612	-4.10071	0.831563	1.6952	1.60081	-1.07722
CTGGCAGTCATTCGGA-1_1	DMSO	3.78105	-4.05411	-1.43391	1.39398	3.83472
CTGGCAGTCCGATTGA-1_2	CPI-1612	-2.35988	2.94421	3.32128	-0.752229	-0.892382
CTGGGACAGTGTCGCC-1_2	CPI-1612	-3.07597	4.40215	5.14645	0.37907	-0.764596
CTGGGACGTTGGGAAC-1_2	CPI-1612	-3.90674	2.48816	3.6136	0.0388097	-1.22087
CTGGGACTCATTCTCA-1_1	DMSO	5.48481	-4.50076	-1.5914	-0.144332	2.28569
CTGTATTGTCCAAGAG-1_2	CPI-1612	-5.0928	1.93194	2.31105	2.31862	-0.970652
CTGTATTGTCCCGTGA-1_2	CPI-1612	3.67127	-0.611388	-3.85984	0.687848	0.478636
CTGTATTTCTATACCT-1_2	CPI-1612	-3.48672	3.77373	4.80811	0.436924	-0.531251
CTGTTCGTCCTGTAGA-1_1	DMSO	-6.76601	-2.11345	5.13732	0.554923	-1.19932
CTTAATCAGCGGACAT-1_2	CPI-1612	-4.57971	3.85993	4.83219	1.35262	-0.629511
CTTAATCAGCGTATCT-1_2	CPI-1612	-4.2156	2.85036	3.36545	1.27558	-1.77259
CTTAATCCAGAACAGC-1_2	CPI-1612	1.78816	2.64799	-0.844855	-3.54223	-0.125324
CTTCCAGAGTCACACT-1_1	DMSO	-5.69613	-1.56471	2.50193	1.6242	-1.46051
CTTCCAGGTCCGTGCA-1_1	DMSO	-5.72914	-2.85782	2.04819	-2.05685	0.241852
CTTCCAGGTGGAAAGA-1_1	DMSO	-5.25151	-3.05307	1.8259	0.162449	0.684991
CTTCCAGTCGGATAGG-1_2	CPI-1612	-2.49167	0.922993	0.848561	-0.0449381	-0.727657
CTTCTAAAGGTGTCGA-1_2	CPI-1612	-2.50956	4.12219	4.97614	-0.206195	-1.58608
CTTCTAACACATATCG-1_2	CPI-1612	-2.85494	0.936346	1.64754	-0.101018	-0.597658
CTTCTAAGTAGTGATA-1_2	CPI-1612	3.04006	-1.17042	-3.6673	0.913439	-0.372903
CTTCTAATCCATTGAG-1_2	CPI-1612	-3.41837	4.27338	4.65081	0.68272	-1.94567
CTTCTAATCTAGCAAC-1_1	DMSO	6.26331	-2.69332	-4.71768	-2.43584	2.36127
CTTGAAGAGAGGAACA-1_1	DMSO	0.295472	3.97704	1.98995	-3.66397	2.81198
CTTGAAGAGAGTTTGA-1_1	DMSO	-6.16747	-1.44061	2.26475	2.05683	-1.83611
CTTGAAGTCAATTGGC-1_1	DMSO	-6.05664	-2.08088	3.38868	0.00233122	0.14913
CTTGCCACATTTGTTC-1_2	CPI-1612	4.79127	-0.0246971	-2.65826	-1.63952	-2.37975
CTTGCTGTCTATCCTA-1_1	DMSO	-6.0629	-2.33833	3.1555	1.57435	-0.353803
CTTGTCGCAGGAGCAT-1_1	DMSO	-7.03531	-2.18236	5.2721	0.952207	-1.61068
CTTGTCGCATCAACTG-1_1	DMSO	4.61754	-4.52276	-2.04228	0.918526	4.27988
CTTGTCGGTGCCAAGA-1_2	CPI-1612	3.37125	-2.39878	-2.27837	2.64832	-0.723214
CTTTGCGGTGTGACCC-1_2	CPI-1612	3.98802	-0.624495	-1.94041	-0.501711	0.32006
CTTTGCGGTTGCAGCC-1_1	DMSO	-5.32484	-2.72404	1.90482	1.01869	-0.217607
CTTTGCGTCCTTCGAC-1_2	CPI-1612	-1.44307	1.08683	1.35441	-0.252595	-1.44982
CTTTGCGTCGACCCGA-1_2	CPI-1612	-2.77425	3.37204	4.61951	-0.582315	-2.27921
GAAACAAAGGCAGTGT-1_2	CPI-1612	-2.59889	1.96155	2.79137	-0.238002	-1.30554
GAAACAAGTGTTGTTG-1_1	DMSO	6.48536	-2.14038	-4.7773	-1.97769	2.60538
GAAACAAGTTTGCCAA-1_1	DMSO	4.57043	-2.98824	-3.58496	1.97778	4.03685
GAAAGTAAGGCTTAAA-1_1	DMSO	-6.22054	-2.38398	4.469	0.0441055	0.796339
GAAAGTATCCCACTAC-1_2	CPI-1612	-4.32801	2.31605	2.29329	1.11956	-1.83932
GAAAGTATCCTGGAAT-1_2	CPI-1612	-1.56344	0.727267	1.60085	-0.07653	-2.33835
GAAATGAAGTCTCCAA-1_2	CPI-1612	-2.40483	1.99501	2.49684	-0.840703	0.2526
GAAATGAAGTTCAGGG-1_1	DMSO	-6.70118	-2.64617	4.89887	1.00015	0.258204
GAAATGACACTGTTAG-1_2	CPI-1612	-1.51361	1.13362	1.84942	-0.383028	-0.0939872
GAAATGAGTAACGTAA-1_2	CPI-1612	4.75302	-0.0243914	-2.89996	-1.48447	1.38487
GAACCGCCATTACCTT-1_2	CPI-1612	3.45746	-0.528566	-3.83443	0.145481	0.0856752
GAACCTAAGAAATCTG-1_2	CPI-1612	2.93556	-0.357218	-2.17825	-0.0531164	-0.440967
GAACCTAGTACAAGCG-1_2	CPI-1612	0.323006	3.66594	1.90005	-3.471	1.58739
GAACCTAGTGGTACTT-1_1	DMSO	3.82467	-3.60875	-2.4064	2.72946	0.601653
GAACCTAGTTGTGAGG-1_1	DMSO	1.54842	2.54614	-0.837132	-3.47312	1.28474
GAACCTATCCAAGTCA-1_2	CPI-1612	-2.41413	0.310709	0.351261	-0.654458	-2.38798
GAACGTTAGTGAGCTG-1_1	DMSO	6.2066	-2.70168	-5.19828	-1.2579	1.30324
GAACGTTCAAGTCTCA-1_2	CPI-1612	-2.48248	1.55928	2.39257	-0.515972	-2.26911
GAACGTTGTGTACGCC-1_2	CPI-1612	-4.45002	3.57624	4.00353	1.4698	-0.232659
GAACGTTTCACATTCT-1_1	DMSO	5.76692	-4.58316	-2.60259	-1.25195	2.08283
GAACGTTTCAGTGGTT-1_2	CPI-1612	-3.17444	3.12782	4.21461	0.192697	-2.00209
GAACGTTTCCGTACGG-1_2	CPI-1612	-1.83443	1.75483	-0.0927891	-0.685322	-1.68592
GAACGTTTCCGTCAAA-1_1	DMSO	-4.91378	-2.34816	1.676	-0.325894	-1.34988
GAACGTTTCCGTTAGA-1_1	DMSO	4.57347	-4.58747	-1.52454	0.348808	2.02541
GAACGTTTCTCGACCT-1_2	CPI-1612	-3.56932	1.62849	2.30607	1.12423	-1.74534
GAACTTGAGACGCCAA-1_2	CPI-1612	-3.20028	0.927744	2.0541	0.621275	-1.71024
GAACTTGCAAGCAGGT-1_2	CPI-1612	5.87614	-1.08218	-5.03157	-1.83286	0.624207
GAACTTGCACTCGTGG-1_2	CPI-1612	-2.98001	2.92434	0.18295	1.11472	-3.23249
GAACTTGCAGTAAGAT-1_2	CPI-1612	4.55038	-1.47785	-5.36112	0.243467	-0.229414
GAACTTGGTGAGGTCA-1_2	CPI-1612	-3.52242	2.13117	2.76756	0.222647	-0.227885
GAACTTGGTGTCGTGC-1_2	CPI-1612	5.12854	-1.12768	-4.40185	-1.58454	-0.893708
GAACTTGGTTAAGGGC-1_1	DMSO	-4.09566	1.82625	1.4711	1.42326	1.56706
GAACTTGTCCAAGTCA-1_2	CPI-1612	-1.97815	3.46087	3.1068	-2.68433	0.815357
GAAGAGCAGCCCATTA-1_2	CPI-1612	2.82316	-0.559154	-2.8658	0.0775253	-1.53134
GAAGAGCCAACCTCTC-1_2	CPI-1612	3.66605	-1.47758	-3.34084	0.699214	1.27286
GAAGAGCCACCACGAC-1_2	CPI-1612	-2.47631	2.59502	3.5856	-0.664416	-1.73111
GAAGAGCCAGAACTTC-1_2	CPI-1612	5.77554	-1.14126	-5.44166	-1.09478	-0.577749
GAAGAGCGTCTCTGGG-1_1	DMSO	4.5127	-4.3835	-2.11646	1.25832	5.58131
GAAGAGCTCAGAGTGG-1_1	DMSO	4.65763	-4.16341	-2.49881	0.923436	2.70933
GAAGAGCTCGATAGTC-1_2	CPI-1612	5.29042	-0.57564	-4.15317	-1.72857	1.10415
GAAGTCTAGAGGCGGA-1_2	CPI-1612	3.79063	-1.43805	-2.72344	1.75163	0.15736
GAAGTCTAGTGCTGAG-1_2	CPI-1612	-2.72172	0.34928	0.692786	-0.602554	-1.13357
GAAGTCTTCACCCTTG-1_2	CPI-1612	-4.97124	1.36076	1.9363	2.21877	-0.0409266
GAAGTCTTCCCTACCA-1_1	DMSO	-1.10583	3.71388	3.48275	-2.35191	-0.280112
GAAGTCTTCGGGAAAC-1_2	CPI-1612	3.24224	-1.41459	-4.3323	0.620297	-0.177701
GAAGTGGGTGACAAGC-1_1	DMSO	6.26026	-4.14626	-3.2607	-1.8354	2.95882
GAAGTGGGTGCAAGCA-1_1	DMSO	3.7023	-3.25927	-2.60497	2.56202	4.01959
GAAGTGGGTGGACTGA-1_2	CPI-1612	-3.14842	2.40903	3.74302	0.24901	-2.00987
GAATCTGCATACTGCA-1_1	DMSO	-5.46346	-2.01569	2.21509	-1.03043	-2.3883
GAATCTGTCACGTCAA-1_2	CPI-1612	-2.08858	3.21611	2.25837	0.197234	-2.3273
GAATCTGTCGGAAAGC-1_2	CPI-1612	-3.24792	4.3168	5.1015	0.404147	-0.874308
GAATCTGTCTCGGCGA-1_1	DMSO	-4.96716	-1.96929	2.71332	-0.909821	-1.39889
GACCAATAGTCGTGAG-1_2	CPI-1612	-2.03854	2.50992	1.76636	-0.555659	-2.66359
GACCAATCAAAGCTGG-1_2	CPI-1612	-1.89634	3.22204	3.01212	-0.966259	-2.02858
GACCAATGTAATGCAA-1_2	CPI-1612	-3.39868	2.32475	3.32687	0.188247	-0.967945
GACCAATGTACTATGC-1_2	CPI-1612	-3.8706	0.792698	1.78732	1.4478	1.33659
GACCAATGTCATTGGT-1_1	DMSO	-4.51978	0.765165	2.69189	1.26709	-0.174735
GACCAATTCTAAACGC-1_1	DMSO	-6.13881	-1.87426	4.88316	-0.169306	-0.701755
GACCGACAGGCAAGGG-1_1	DMSO	-6.10578	-1.7753	3.39696	0.698537	-2.37129
GACCGACCAACGTACT-1_2	CPI-1612	-3.24361	2.56947	3.33982	0.147985	-1.90399
GACCGACCAGGTCTGC-1_2	CPI-1612	-2.1432	1.83118	2.50437	-1.18244	-1.9104
GACCTTCAGCAGGAGG-1_1	DMSO	4.87079	-3.02502	-4.44704	0.873429	2.48443
GACCTTCAGTTACACC-1_1	DMSO	-6.67103	-2.37591	4.99002	0.611242	0.506169
GACCTTCCACCGATCG-1_1	DMSO	0.240554	4.09097	1.85115	-3.2606	-0.302817
GACCTTCGTATCCCTC-1_2	CPI-1612	4.36918	-0.51266	-3.12694	-1.23439	-0.171423
GACCTTCTCGATATGC-1_2	CPI-1612	3.80905	-1.44918	-3.92577	1.54342	0.124629
GACTAACAGATCTCAC-1_2	CPI-1612	-1.89011	4.07165	3.51913	-2.69655	-0.473571
GACTAACAGATTACGA-1_1	DMSO	5.44949	-2.6916	-4.85184	-0.124262	0.644708
GACTAACAGTACAGAT-1_2	CPI-1612	-3.50264	3.13478	3.69057	-1.21367	-3.55088
GACTAACCAAGCGTCC-1_2	CPI-1612	-2.19851	1.84701	2.42488	-0.997367	-2.54269
GACTAACTCATCGCTC-1_1	DMSO	2.99547	-3.12901	-2.32012	3.00509	0.351117
GACTAGTAGCGCCTAC-1_2	CPI-1612	-1.94203	1.82191	2.22295	-0.153559	-2.71255
GACTAGTAGTCCGGAA-1_2	CPI-1612	-3.50635	1.95983	3.13378	0.98845	-1.97974
GACTAGTCACTAGGAG-1_1	DMSO	-6.56559	-2.68296	4.19923	1.78619	0.290933
GACTAGTCAGGCATTT-1_2	CPI-1612	-1.81989	1.23781	1.10677	-0.11768	-1.28188
GACTAGTTCGCAAGCC-1_2	CPI-1612	5.70322	-0.228831	-4.04053	-2.38415	-0.409574
GAGAACGAGTAACATG-1_2	CPI-1612	3.14407	-2.2502	-2.86849	2.89364	0.421969
GAGAACGCACAGGTAG-1_2	CPI-1612	-2.28668	3.54495	4.30396	-0.89667	-2.49789
GAGAACGCAGATGGCA-1_2	CPI-1612	5.28019	-1.47119	-5.07851	-1.13723	0.697526
GAGAACGCATTTGTTC-1_2	CPI-1612	-1.94806	1.6216	-0.533299	0.632757	-1.17515
GAGAACGGTCAGTGTT-1_2	CPI-1612	4.30263	-1.51294	-3.53585	1.89407	-0.318619
GAGAACGGTCGTCGCA-1_2	CPI-1612	-3.94953	4.13763	-1.19202	2.15592	0.363517
GAGAACGGTTAACCAC-1_2	CPI-1612	-1.92915	1.641	1.05996	0.414728	-1.83689
GAGACTTAGAACTAAC-1_1	DMSO	2.45085	-1.21183	-3.64994	0.326637	-0.104392
GAGACTTAGTTGGAAT-1_1	DMSO	-5.62454	-2.71848	2.08598	0.766177	-0.676289
GAGACTTCAAATGTCC-1_1	DMSO	4.93442	-3.97931	-2.35775	-0.513674	3.28673
GAGACTTCACATTCTT-1_1	DMSO	4.84534	-4.80728	-2.70225	0.241031	3.86588
GAGACTTCATCGCCTT-1_1	DMSO	-5.67226	-2.56354	3.15928	-0.287295	-1.59583
GAGACTTGTCCATTGA-1_2	CPI-1612	5.39029	-1.44448	-5.17925	-1.61877	-0.500668
GAGATTCTCAATGCAC-1_2	CPI-1612	-3.64239	0.793339	1.7826	0.970232	-1.08461
GAGATTCTCGAGAAGC-1_2	CPI-1612	-2.34194	3.31828	0.194054	0.931103	-1.34472
GAGATTCTCGCTGATA-1_2	CPI-1612	5.4313	-1.53369	-5.49944	-1.41511	-1.92646
GAGCATTTCTACATCT-1_1	DMSO	4.57372	-3.95994	-2.63003	1.29669	2.76851
GAGCGCTAGAGGTCCA-1_2	CPI-1612	3.80471	0.0306327	-3.54573	0.226811	-0.114585
GAGCGCTGTAATGCAA-1_2	CPI-1612	4.67967	-2.10877	-3.51715	1.37994	-0.0173897
GAGCGCTGTTCCTGTC-1_2	CPI-1612	5.50903	-1.3911	-5.42467	-0.731896	-0.386647
GAGCGCTTCCACTAGA-1_2	CPI-1612	-1.28906	2.5188	1.88625	-1.63524	-0.260482
GAGGATGAGTTCGACT-1_2	CPI-1612	1.56947	2.69382	-0.766561	-3.50505	0.423222
GAGGATGCAGGAGCAT-1_2	CPI-1612	4.2912	-1.37071	-3.6728	1.71069	1.34662
GAGGATGGTCGCGCTA-1_1	DMSO	6.78284	-3.28051	-3.5244	-1.83197	3.00866
GAGGATGTCAGGAAGC-1_1	DMSO	-3.87336	0.872857	2.35085	1.24551	-0.0658148
GAGGATGTCATCATGG-1_2	CPI-1612	3.33634	-0.223873	-2.31172	-0.517366	-0.680681
GAGGATGTCGGTCCGA-1_1	DMSO	4.62651	-4.42664	-2.05179	0.0714521	2.07018
GAGGATGTCTATTGTC-1_1	DMSO	4.47438	-3.62703	-3.47356	1.68134	5.72387
GAGGATGTCTGAACGT-1_1	DMSO	4.75859	-2.67997	-3.78741	1.74432	1.2581
GAGGCTCGTGCATTCA-1_1	DMSO	5.73447	-3.91839	-1.62497	-0.703859	3.60189
GAGGCTCTCCCGATTC-1_2	CPI-1612	-3.89995	3.84771	4.76835	1.14288	-1.09258
GAGGTCCAGCGATACG-1_1	DMSO	5.63376	-3.07865	-5.50584	-0.24142	2.22054
GAGGTCCGTCTGCACG-1_1	DMSO	6.07569	-3.1217	-4.77464	-1.27868	2.4115
GAGGTCCTCTTCCAGC-1_1	DMSO	6.61673	-3.27978	-2.89213	-1.47093	3.45291
GAGTGAGGTACTAGAA-1_2	CPI-1612	4.94958	-1.62112	-4.98524	-0.550365	-0.998564
GAGTGAGGTGCTGAAG-1_1	DMSO	5.50987	-4.70211	-3.09483	-0.00695757	3.40926
GAGTGAGGTTGGCGAA-1_2	CPI-1612	-3.29008	0.81043	1.30911	0.776565	-3.40165
GAGTGAGTCAACGTGT-1_2	CPI-1612	-2.55243	2.21541	2.46626	-0.328389	-1.45542
GATCATGAGAATAGTC-1_1	DMSO	-6.67356	-2.66453	5.27164	0.670991	-0.318421
GATCATGCATAGATAG-1_1	DMSO	6.54741	-2.98327	-3.93497	-2.05822	5.17838
GATCGTAAGAAATACC-1_2	CPI-1612	-2.23257	2.25865	3.25874	-1.20666	-1.89482
GATCGTAGTGCATTCA-1_1	DMSO	-5.77521	-1.8106	3.27121	0.258604	-0.62309
GATCGTATCCTTACGC-1_2	CPI-1612	-3.28399	3.70422	4.32584	0.418028	-1.49279
GATGATCCAGTATACC-1_2	CPI-1612	4.23713	0.292137	-3.39006	-0.263803	0.396392
GATGATCGTACCGGCT-1_2	CPI-1612	3.26398	-1.0559	-2.5633	0.331058	-0.843022
GATGATCTCCACGAGC-1_2	CPI-1612	5.06232	0.390412	-3.24758	-1.67449	1.40397
GATGATCTCCACTAGA-1_2	CPI-1612	-4.6121	2.48905	4.28176	0.943462	-1.11515
GATGGCCAGTACAGAT-1_1	DMSO	5.21614	-4.58814	-2.60087	0.526408	0.328597
GATGGCCAGTCTGGGA-1_2	CPI-1612	-2.19344	1.37857	1.88127	-0.773482	-2.82314
GATGGCCCAACTCGAT-1_2	CPI-1612	-2.82654	2.55842	3.4292	-0.337404	0.662716
GATGGCCCAGCTATAC-1_1	DMSO	0.141403	4.09642	2.13008	-3.58888	-0.132011
GATGGCCCATAAAGTG-1_2	CPI-1612	-1.46561	1.22018	1.44068	-0.210461	-2.35278
GATTAGCGTTCTGAAC-1_2	CPI-1612	-3.76015	3.86163	4.69262	0.98116	-1.41595
GATTAGCTCACAAGCT-1_2	CPI-1612	-3.53531	4.32548	5.19395	0.756133	0.0969032
GATTAGCTCCTCCCAA-1_1	DMSO	6.43619	-2.33079	-4.97741	-1.65828	0.996386
GATTGACAGAACGACC-1_2	CPI-1612	5.88179	-0.550553	-4.56819	-2.35424	-0.195823
GATTGACAGTCCCGCA-1_2	CPI-1612	-3.03564	2.35465	3.35082	0.349772	-2.10832
GATTGACTCACCCTTG-1_2	CPI-1612	-2.62741	3.82708	4.67515	-0.452719	-3.47506
GATTGACTCAGCACGC-1_1	DMSO	5.55969	-3.47376	-4.96034	0.46911	-0.09468
GCAAAGGAGAGGTCCA-1_2	CPI-1612	2.79281	-2.54337	-2.75661	3.0781	-0.176526
GCAAAGGAGGAAGAAC-1_2	CPI-1612	-1.94959	2.79305	3.73172	-0.806162	-1.70695
GCAAAGGCACCCTTTG-1_2	CPI-1612	-1.33939	1.15145	1.39546	-0.516884	0.497669
GCAAAGGCATTCTCGC-1_1	DMSO	5.71701	-4.36397	-2.8212	-0.611306	2.02268
GCAAAGGGTATTGTGC-1_1	DMSO	6.68527	-3.33891	-3.83853	-1.97706	2.00483
GCAACCGAGGTCGTTT-1_2	CPI-1612	-4.78871	2.80547	2.9667	1.80721	-1.40046
GCAACCGTCGCTACCT-1_2	CPI-1612	4.41411	-1.26697	-5.15988	0.26576	0.592664
GCACCTTGTGAAACAT-1_1	DMSO	-6.03688	-2.66296	3.32094	0.42559	0.734011
GCACCTTGTGCGCATC-1_2	CPI-1612	3.16037	-0.536806	-2.66445	0.412583	0.460337
GCACCTTGTGCGTTTA-1_1	DMSO	6.66173	-2.40232	-4.28474	-1.48799	4.44223
GCACGCAAGACACAAT-1_2	CPI-1612	-2.39941	2.80802	3.47034	-1.27474	-4.02625
GCACGCAAGACTAGCG-1_1	DMSO	5.08151	-3.66644	-3.41574	0.763562	2.75928
GCACGCACAATTAGGA-1_2	CPI-1612	3.50098	-1.14625	-5.21804	0.248064	1.11242
GCACGCACACAGGTAG-1_2	CPI-1612	4.57844	-0.29419	-2.52637	-1.08019	0.348179
GCACGCACATGGAGGT-1_2	CPI-1612	3.05066	-0.101333	-2.45425	-0.0669301	1.00767
GCACGCACATGTCCCT-1_2	CPI-1612	2.49262	-0.799082	-2.33142	-0.176264	-0.842016
GCACGCATCAATCGTG-1_2	CPI-1612	-2.53722	2.94097	0.120748	0.462686	-1.35815
GCACGGTCACCACGAC-1_2	CPI-1612	-2.04729	2.13425	0.842245	0.143593	-0.441811
GCACGGTCACGTTACA-1_2	CPI-1612	5.71949	-0.985081	-5.00498	-2.11053	1.24494
GCACGGTCAGATACAA-1_2	CPI-1612	-0.413151	3.44792	2.40537	-3.42805	-4.04241
GCACGGTCATCTGCAA-1_2	CPI-1612	-3.43981	1.59012	2.36536	1.0407	-1.18585
GCACGGTGTAAACGGC-1_2	CPI-1612	-2.78827	0.793988	2.44973	-1.34342	-2.46423
GCACGGTGTAAACGTA-1_2	CPI-1612	3.62766	-1.29433	-3.97664	1.3581	1.23617
GCACGGTGTCATCAAC-1_2	CPI-1612	-2.5521	4.00313	4.41104	-0.232102	-1.27632
GCACGGTGTTCTTTCA-1_1	DMSO	-6.17578	-1.80448	3.57827	-0.381593	0.601498
GCACGGTTCCATGTTT-1_2	CPI-1612	-3.2244	3.40468	2.48159	-0.156566	-1.18857
GCACGGTTCCCTACCA-1_2	CPI-1612	3.16129	-2.80295	-2.39107	3.10927	1.92244
GCAGATTAGACACGGT-1_2	CPI-1612	-3.97477	3.10439	2.92594	1.4055	-1.71332
GCAGATTCATGCACTA-1_2	CPI-1612	-4.28579	3.36921	4.24928	1.21813	-1.30402
GCAGATTGTCCAACCG-1_2	CPI-1612	-4.49345	1.02025	1.65954	1.6409	-1.56696
GCAGCCAAGTCCTTCC-1_2	CPI-1612	2.9854	-3.1041	-2.32198	2.83635	0.157807
GCAGCCACAATGGCTT-1_2	CPI-1612	-1.64332	2.10426	1.29778	-0.26869	-1.26539
GCAGCCACACGAACGA-1_2	CPI-1612	4.70748	0.30287	-3.30184	-1.08341	-0.204462
GCAGCCACATAGCCGC-1_2	CPI-1612	-3.25435	3.48433	0.209877	1.03063	-1.7639
GCAGCCAGTACAAGCG-1_1	DMSO	5.26224	-3.66334	-2.56677	2.46105	0.206156
GCAGCCATCCAATCCC-1_2	CPI-1612	3.59704	-1.20512	-4.00274	0.842798	1.72746
GCAGCTGAGCAGTAGC-1_2	CPI-1612	4.33758	-0.319397	-3.18788	-0.811698	0.104048
GCAGCTGAGTATACCC-1_2	CPI-1612	3.3622	-0.811026	-2.29041	1.30465	-1.14757
GCAGCTGAGTTACCAC-1_2	CPI-1612	-1.72688	0.827996	1.82871	0.136241	-1.93057
GCAGCTGGTCATTGCA-1_1	DMSO	-5.06991	-2.20173	1.11575	-1.23236	-1.45443
GCAGCTGGTTCTTTCA-1_2	CPI-1612	-4.39665	3.67743	-0.390333	2.1137	-1.14522
GCAGCTGTCATTCGGA-1_2	CPI-1612	-1.6553	3.81442	3.44492	-2.753	-1.92448
GCAGCTGTCCTGTGGG-1_2	CPI-1612	-3.21286	1.90573	3.1608	-1.1686	-1.31096
GCATGATAGTTCAACC-1_2	CPI-1612	-3.69616	4.51201	5.38104	0.870168	-1.3114
GCATGATCAGTGCGTC-1_2	CPI-1612	-2.08333	2.45761	2.17245	-1.28128	0.1092
GCATGATTCGGTGATT-1_1	DMSO	6.92991	-3.4039	-3.79553	-1.98914	3.19003
GCATTCCGTCTGGTCG-1_1	DMSO	-5.4233	-3.07753	3.10456	-0.185458	-1.77499
GCATTCCGTGGCCTTG-1_1	DMSO	1.75759	2.37369	-0.999161	-3.32934	0.479995
GCATTCCTCCGCTCTA-1_1	DMSO	5.29969	-4.70769	-3.67289	-0.121078	2.9308
GCATTCCTCTCCAACC-1_2	CPI-1612	-3.16804	4.22919	4.55036	0.344925	-0.492524
GCATTGAAGGATTGCG-1_2	CPI-1612	4.63719	-0.762283	-4.07023	-0.616586	0.0150767
GCATTGACAGGTTATC-1_2	CPI-1612	3.41773	-1.52869	-3.85504	1.33226	-0.258932
GCATTGATCCGTGCAG-1_2	CPI-1612	-1.44763	1.57925	1.01423	-0.547336	-1.28205
GCATTGATCGGATAAA-1_1	DMSO	3.85692	-3.69162	-2.03893	1.52294	2.33253
GCCAGACAGTCCGTGC-1_1	DMSO	6.44798	-3.03416	-3.96799	-1.64334	2.76999
GCCAGACAGTGAAACT-1_2	CPI-1612	-3.75664	4.3033	-0.836484	2.20228	-2.39369
GCCAGACCATTTGGCA-1_1	DMSO	-5.22819	-1.49921	2.06089	2.32349	-0.237495
GCCAGACGTTTGCCAA-1_1	DMSO	-5.36107	-2.85187	2.98301	-0.645859	-1.87071
GCCAGCAAGCTGCTCG-1_2	CPI-1612	5.24349	-1.28211	-5.42643	-0.328021	-1.70417
GCCAGCAAGTATGGGC-1_2	CPI-1612	-1.26384	2.35054	1.24206	-1.23637	-1.42101
GCCAGCACAATCCATG-1_2	CPI-1612	-2.82022	0.941902	1.62918	0.266187	-0.194125
GCCAGCACATTACCTT-1_2	CPI-1612	-1.68772	2.86169	2.56311	-1.4389	-2.18385
GCCAGCAGTAAGGTCG-1_1	DMSO	-6.88404	-2.53762	4.81177	1.53123	-1.33139
GCCAGCAGTAATGTAG-1_1	DMSO	6.02521	-2.17637	-5.21536	-1.77151	1.08783
GCCATAAAGATACCAA-1_1	DMSO	-6.30811	-1.93714	4.88326	-0.197475	0.087776
GCCATAAAGTCCGATT-1_1	DMSO	-5.57417	-2.68069	2.28707	-0.948264	-1.86684
GCCATAACAATGGCAG-1_2	CPI-1612	-3.18831	2.42822	0.98531	0.786309	-0.156201
GCCATAACACTCGGAC-1_1	DMSO	5.5343	-4.61477	-0.997903	-3.30727	4.23702
GCCATAACATGTAGAA-1_1	DMSO	5.27751	-4.73115	-1.19007	-3.04155	2.92844
GCCATAAGTCACCGCA-1_2	CPI-1612	-4.11764	0.986266	1.86206	1.38946	-1.2741
GCCATAAGTGATAACA-1_2	CPI-1612	3.47513	-0.0627871	-3.00698	-0.38405	0.0619058
GCCATAATCCATTGAG-1_2	CPI-1612	3.60911	0.0408432	-2.99438	-0.122908	-0.561811
GCCCAGAAGCCCATTA-1_1	DMSO	4.9592	-4.5549	-0.864854	0.656855	4.2213
GCCCAGACAAAGCATA-1_1	DMSO	6.52947	-3.29694	-3.72929	-0.933401	2.91055
GCCCAGACACTCCTCA-1_1	DMSO	4.79509	-3.84599	-1.76408	0.5235	2.92002
GCCCGAAAGAAAGCAG-1_2	CPI-1612	-3.30048	0.954293	1.60627	0.794035	-0.703428
GCCCGAAAGCAGGACT-1_1	DMSO	-2.79197	-0.00263048	0.664578	-0.661973	1.526
GCCCGAAAGCCATTCA-1_2	CPI-1612	4.80388	0.0936544	-2.84823	-1.22172	0.981698
GCCCGAAGTGATGTGG-1_1	DMSO	6.45509	-2.36877	-5.52532	-1.32595	2.55295
GCCTACTAGGCAGATC-1_2	CPI-1612	3.55246	-1.97133	-4.66334	0.145097	-1.19858
GCCTACTAGTTCTCCC-1_2	CPI-1612	-2.11104	2.03594	2.51867	-1.36768	-2.55584
GCCTACTCACCCATCT-1_2	CPI-1612	-2.12111	1.67784	2.43984	-1.08734	-0.720617
GCCTACTCATGCACTA-1_2	CPI-1612	2.89862	-1.6273	-4.72369	0.771439	0.853395
GCCTAGGCAAATAGTG-1_2	CPI-1612	-2.04928	4.09529	3.57156	-2.63894	0.046462
GCCTAGGCACTCCACT-1_1	DMSO	4.2556	-3.99497	-2.75267	1.77199	2.81943
GCGAGAAAGGTTCTCA-1_2	CPI-1612	-3.7053	1.62914	2.49105	1.17563	-2.37143
GCGAGAAAGTAGCAAT-1_1	DMSO	-5.13906	-1.75852	1.86002	-0.148068	-0.660035
GCGAGAACACTCGTGG-1_2	CPI-1612	2.8335	-1.46504	-2.95668	1.13498	-1.62815
GCGAGAAGTTCTTTGT-1_2	CPI-1612	-3.70085	3.84578	-0.765105	2.16922	-0.400379
GCGAGAATCCATCTAT-1_1	DMSO	4.47468	-4.7112	-1.36684	0.284257	2.74146
GCGAGTCAGGGAAGCG-1_1	DMSO	5.86299	-2.94773	-5.2744	-0.526549	1.99683
GCGAGTCCAACTCGTA-1_1	DMSO	-6.12821	-2.51688	3.84421	-0.296884	0.582869
GCGAGTCCAGATTAAG-1_2	CPI-1612	-2.99431	3.73611	4.42049	0.364833	-2.13138
GCGAGTCGTTATCGAC-1_2	CPI-1612	-3.76003	2.28862	3.61335	0.680301	-2.09012
GCGAGTCGTTGTGACT-1_2	CPI-1612	-4.39297	4.09856	-0.473786	2.03518	0.114285
GCGAGTCGTTTGCCAA-1_1	DMSO	-1.08952	3.81991	3.60469	-2.76048	-0.322143
GCGAGTCTCTGACTTT-1_2	CPI-1612	3.06957	-0.708033	-2.28429	-0.341091	0.904343
GCGATCGAGCCTGTAT-1_2	CPI-1612	-3.08029	1.11914	2.24929	-1.46856	-2.36319
GCGATCGCATGCGACC-1_2	CPI-1612	4.74109	0.0699899	-2.30104	-1.42446	-1.82176
GCGATCGCATTTAGGC-1_2	CPI-1612	-4.60842	2.57536	1.52131	1.54327	-0.452637
GCGATCGTCCCAATAG-1_2	CPI-1612	-2.79722	3.76902	-0.423873	0.709773	-2.23022
GCGATTAAGAAGAGTG-1_1	DMSO	7.03619	-2.33775	-3.95404	-1.16737	2.64067
GCGATTACAAGGGTAC-1_1	DMSO	3.91321	-3.96412	-1.38224	2.0796	4.56049
GCGATTAGTGATAACA-1_1	DMSO	4.41877	-2.76437	-4.50717	1.16755	3.61173
GCGCATGCAGAACGAC-1_1	DMSO	-5.1903	-1.76308	1.4794	-1.65752	-0.715169
GCGCATGCATCAGAAA-1_2	CPI-1612	5.02397	0.0904295	-3.1126	-2.08423	-1.3124
GCGCATGGTTAGCTCA-1_2	CPI-1612	4.65271	-0.171208	-2.39145	-0.383256	1.10008
GCGCATGGTTGGGAAC-1_2	CPI-1612	-2.81596	2.03811	-0.244989	0.507917	-1.97136
GCGCATGTCAGCACTA-1_2	CPI-1612	-3.8246	1.66284	2.75961	0.901716	-2.81699
GCGCATGTCCTGAAAC-1_1	DMSO	-6.47964	-2.95078	3.93126	0.796305	-0.537764
GCGCCAAGTAGCCATT-1_2	CPI-1612	2.80881	-1.76193	-2.91665	1.27701	0.177606
GCGGAAAAGAGGCCTA-1_2	CPI-1612	-2.77762	2.38468	3.09813	-0.794924	-1.32432
GCGGAAACAGATACAA-1_2	CPI-1612	5.77584	-1.6518	-5.29779	-1.60573	0.321379
GCGGAAAGTCCGCTTT-1_2	CPI-1612	-2.58193	1.72838	2.48277	-1.02378	-2.0696
GCGGAAAGTGGTGGTA-1_2	CPI-1612	-3.74734	3.33041	3.61272	0.90625	-0.0675924
GCGGAAATCCCACTTG-1_1	DMSO	-6.40612	-1.77308	3.06982	-0.726894	-0.842491
GCGGGTTCAACGGGTA-1_2	CPI-1612	-1.99541	0.36938	0.390535	-0.0962232	-1.18168
GCGGGTTCATTCTCGC-1_2	CPI-1612	4.52251	0.151606	-2.96819	-1.02306	-0.0270716
GCGGGTTTCACAACAC-1_2	CPI-1612	-4.19879	1.63053	2.95236	1.00718	-1.6492
GCGGTGTAGTGGTGTG-1_2	CPI-1612	5.38954	-1.43849	-4.80248	-1.51801	-1.87235
GCGGTGTCAAGCGAAC-1_1	DMSO	4.23239	-4.16287	-1.65066	1.96	3.07757
GCGGTGTGTCGTCGCA-1_2	CPI-1612	-3.622	4.0371	5.00618	0.782865	-1.3757
GCGTAGCAGATGGCAC-1_1	DMSO	4.86687	-4.8476	-2.55014	-0.0542291	4.38113
GCGTAGCCACCTATTT-1_2	CPI-1612	-4.06326	1.67466	2.54091	1.29138	-1.85168
GCGTAGCGTGGTACTT-1_2	CPI-1612	3.8369	-1.51023	-3.44004	1.44828	-0.684478
GCGTTGGAGGGCTCTC-1_1	DMSO	5.24402	-4.20958	-3.94473	0.286185	3.52946
GCGTTGGGTATCCCTC-1_2	CPI-1612	-3.85694	3.51849	3.54743	0.100251	-0.828757
GCGTTGGTCGAGGCTC-1_2	CPI-1612	-1.97096	0.643861	-0.486228	0.194802	-4.70412
GCGTTGGTCGGTTAGT-1_1	DMSO	-5.82616	-1.45736	1.5373	-0.531301	0.958196
GCTCACTAGAACGTTA-1_2	CPI-1612	4.16519	-1.65398	-3.07508	1.88054	-1.01766
GCTCACTGTGGACCAA-1_2	CPI-1612	4.59922	-0.627312	-3.19187	-0.980373	-1.34438
GCTCACTGTTTAAGGA-1_2	CPI-1612	-4.74258	1.91529	3.16077	2.02008	-3.02188
GCTCAGGAGACAACGC-1_2	CPI-1612	-1.69688	1.25322	2.62883	-0.121461	-0.975368
GCTCAGGCATTCACCC-1_1	DMSO	5.60929	-4.06133	-4.02596	0.366565	1.83267
GCTCCTAAGAATAGTC-1_1	DMSO	5.60687	-4.06731	-3.95273	-0.12015	3.67299
GCTCCTAGTCCTTATT-1_2	CPI-1612	3.80606	-1.68649	-3.08763	1.65755	1.15029
GCTCCTAGTCTGCACG-1_2	CPI-1612	4.71296	-0.727195	-4.01169	-1.46781	-0.708451
GCTCCTATCTATCTAC-1_1	DMSO	5.76375	-3.89485	-4.14914	0.157686	3.43867
GCTCGAGCAGGCTACC-1_2	CPI-1612	3.99022	-0.669775	-2.38787	-1.20513	0.120214
GCTCGAGTCGGTCCGA-1_2	CPI-1612	4.99128	0.351397	-2.9954	-1.75407	-0.144593
GCTGAGCAGAGAAGCA-1_1	DMSO	5.2799	-3.79689	-4.23503	0.464117	2.03109
GCTGAGCCAGTAAGCG-1_2	CPI-1612	-2.80753	3.95669	4.61449	0.172232	-0.730894
GCTGCGAGTACGACCC-1_2	CPI-1612	5.51117	-1.25308	-5.23424	-1.23123	0.000152358
GCTGCGATCAGTGTAC-1_2	CPI-1612	-4.79287	2.09117	2.8712	1.84326	-1.14933
GCTGTTCAGTTACACC-1_2	CPI-1612	-3.30746	1.12633	1.77012	0.523708	0.089949
GCTGTTCCATTGTGAC-1_2	CPI-1612	-4.09732	2.72234	3.3402	1.26388	-1.46632
GCTGTTCGTAAACCCT-1_1	DMSO	-6.21124	-2.92933	3.58743	1.53647	-0.286852
GCTGTTCTCGGGAATG-1_2	CPI-1612	4.90382	-0.372092	-1.94267	3.00283	-0.811979
GCTTAAGAGCTCGTTA-1_1	DMSO	-6.22613	-1.76867	3.81933	0.692881	-1.92284
GCTTAAGAGGTTGTTC-1_2	CPI-1612	-2.04673	1.25606	2.0002	-0.660818	-1.86446
GCTTGCTAGAAATACC-1_2	CPI-1612	0.382221	3.58235	1.93927	-3.7474	2.21392
GCTTGCTAGCGTAGCA-1_1	DMSO	5.73606	-2.61411	-4.19694	-2.17085	2.75369
GCTTGCTAGGCATGCA-1_2	CPI-1612	-2.68035	3.65586	4.95608	-0.142443	-2.37914
GCTTGCTAGTCGCCTG-1_1	DMSO	5.07471	-3.25837	-4.79691	1.16934	1.65388
GCTTGCTCATTGATGC-1_2	CPI-1612	-3.13647	1.36488	2.94786	-1.18558	0.0454675
GCTTGCTGTTGTCGGC-1_1	DMSO	5.77794	-3.46339	-4.61032	0.491086	1.57821
GCTTTCGTCGATGCAT-1_2	CPI-1612	-4.33783	1.76365	3.10521	0.720189	-1.72656
GGAACCCAGAGCCTGA-1_2	CPI-1612	-2.66435	2.72605	3.4767	-0.414738	-2.6605
GGAACCCAGTTTGGAA-1_1	DMSO	4.73443	-3.19129	-4.00777	1.50014	1.54127
GGAACCCCACAAGGGT-1_1	DMSO	3.19542	-3.22543	-2.76143	2.79903	2.19531
GGAACCCGTAATGTAG-1_2	CPI-1612	3.67147	-1.16416	-2.43686	1.59882	-1.0443
GGAACCCGTTGGCGAA-1_2	CPI-1612	-3.11755	0.650571	0.846017	-0.784196	1.46414
GGAACCCTCTCCACTG-1_1	DMSO	-1.02291	3.69898	3.20783	-2.30339	-0.288154
GGAACTTCAGGCTACC-1_1	DMSO	6.3623	-2.49371	-5.4015	-1.78366	3.53325
GGAACTTCATTCGTCC-1_2	CPI-1612	-2.26233	1.39582	1.0415	-0.716781	-1.43413
GGAACTTGTACGAGAC-1_2	CPI-1612	4.29926	-1.52533	-3.58729	1.85586	-0.0667247
GGAACTTTCACTACCC-1_1	DMSO	2.97813	-3.15385	-2.37106	3.19955	1.05419
GGAACTTTCACTACCC-1_2	CPI-1612	-3.70572	4.25756	-0.820115	2.08698	-1.96385
GGAATCTAGAATACTG-1_2	CPI-1612	-2.91236	1.59592	2.80599	-1.02803	-0.21751
GGAATCTAGGGAAATG-1_2	CPI-1612	5.03824	-0.0159297	-3.26804	-1.68717	-0.0623202
GGAATCTAGTGTGTAA-1_2	CPI-1612	6.00553	-0.522718	-4.43445	-2.46361	1.14464
GGAATCTGTAGCTGTT-1_1	DMSO	0.175237	3.95331	2.15815	-3.71559	0.717783
GGAATCTTCGTGGAAG-1_1	DMSO	6.37245	-2.57187	-4.4825	-1.78849	4.60903
GGACACCAGATGCGAC-1_1	DMSO	-5.40657	-2.47763	3.11704	-1.36298	-1.50533
GGACACCGTTAACCGT-1_1	DMSO	4.94874	-2.95701	-3.7948	1.7244	3.58806
GGAGAACAGTGGTGTG-1_2	CPI-1612	5.7269	-1.585	-5.46279	-1.12526	1.52834
GGAGAACCAACCTCCT-1_2	CPI-1612	5.51381	-1.46423	-4.96639	-1.20155	2.3146
GGAGAACCAGTCCTGG-1_1	DMSO	6.1089	-2.13618	-5.51671	-1.37718	1.27068
GGAGAACCATGGGACA-1_2	CPI-1612	5.544	-1.42898	-5.08255	-1.52124	1.23472
GGAGAACGTCAGTGCC-1_2	CPI-1612	-2.71353	4.16038	-0.791154	1.24927	-0.9165
GGAGAACGTGTTTCTT-1_2	CPI-1612	-4.69795	1.25013	2.02177	1.87769	-0.271987
GGAGGATAGATATGAC-1_2	CPI-1612	-4.607	1.22073	2.17116	1.84617	-2.21422
GGAGGATCAATGAAAC-1_1	DMSO	5.50445	-4.52869	-2.29639	-0.385453	1.40675
GGAGGATTCTGGCACG-1_2	CPI-1612	-2.28339	1.73114	2.4842	-1.00552	-2.07337
GGAGTAGCACATTCTT-1_2	CPI-1612	3.69797	-2.2342	-2.14864	1.21486	2.15099
GGAGTAGCATCAACTG-1_1	DMSO	6.85028	-2.80947	-4.6284	-2.30835	2.67632
GGAGTAGGTCTTAGCA-1_1	DMSO	-1.11668	3.74867	3.09873	-2.93477	-0.967674
GGAGTAGGTGCTTTGA-1_1	DMSO	-5.181	-2.58844	1.61337	-0.564147	-0.0504874
GGAGTAGGTTCTTAGG-1_2	CPI-1612	2.91095	-1.27487	-4.52226	0.191649	0.804967
GGATAGGCACTACACA-1_1	DMSO	2.93805	-3.14589	-2.45251	3.17096	-1.10273
GGATAGGCACTCAGCG-1_2	CPI-1612	-2.22017	0.539358	2.62296	1.66614	-2.75623
GGATAGGCATCACAGT-1_2	CPI-1612	-1.87821	2.23243	1.9973	0.205762	1.83279
GGATAGGTCCACGAGC-1_2	CPI-1612	-3.68597	2.33921	3.30545	0.696667	-1.54761
GGATGAGAGACAACGC-1_1	DMSO	5.38439	-4.79584	-2.60123	0.61537	3.50629
GGATGAGAGACTTGAA-1_2	CPI-1612	-1.55855	3.47423	3.46431	-2.28603	-2.06836
GGATGAGGTGATAACA-1_2	CPI-1612	2.92201	-0.975144	-1.99982	0.65425	0.519406
GGATGAGTCCTAAGTG-1_2	CPI-1612	-4.91303	3.03681	3.10356	1.80319	-0.417893
GGCACGTGTCAGTGCC-1_1	DMSO	-5.177	-2.63148	1.39744	0.0231444	-0.163003
GGCACGTGTTTGCCAA-1_1	DMSO	-6.77536	-1.81329	5.15288	-0.0484879	-1.63836
GGCACGTTCACGTGTA-1_1	DMSO	-6.14786	-2.43872	2.83793	0.488931	0.14993
GGCACGTTCAGTCAAC-1_2	CPI-1612	-2.67944	1.14856	2.15012	-0.14565	-2.04574
GGCATTAAGGCTAAAT-1_2	CPI-1612	-3.96674	4.4338	4.81266	1.32978	-1.11977
GGCATTAGTATCCCTC-1_2	CPI-1612	-1.43772	1.16902	1.54096	-0.396854	-0.543269
GGCGTTGAGACCCTAT-1_2	CPI-1612	2.968	-1.04691	-4.46768	0.958599	-0.0646331
GGCGTTGAGGTTAGTA-1_2	CPI-1612	3.25404	-1.45884	-2.67153	0.962111	-1.78184
GGCGTTGTCGATAGTC-1_1	DMSO	5.29413	-4.51925	-3.4069	0.137483	3.32853
GGCGTTGTCTCTGCAC-1_1	DMSO	-6.57041	-2.58799	5.07913	0.380933	-1.97571
GGGAACAAGCGTAGCA-1_2	CPI-1612	-3.92583	0.946955	1.20432	0.682255	-1.31184
GGGAACAAGTTCGCGC-1_1	DMSO	6.94933	-3.09259	-3.8044	-2.42367	3.23483
GGGAACAGTACTTCAG-1_2	CPI-1612	-2.88042	0.697593	2.49795	0.476975	0.0521692
GGGACCTAGCTTTCCC-1_2	CPI-1612	-3.64463	3.66248	4.58025	0.638061	-1.21298
GGGACCTAGGGTAATT-1_2	CPI-1612	3.30319	-1.48913	-4.4636	-0.0154748	1.91558
GGGACCTCAATCAGGG-1_2	CPI-1612	-4.1067	3.40105	3.5917	-2.42884	-1.56724
GGGCCATAGAACCCGA-1_2	CPI-1612	3.71359	-1.11649	-3.58149	1.09591	-0.49026
GGGCCATCAATGGCTT-1_1	DMSO	6.84928	-3.06955	-3.05104	-1.47007	4.4866
GGGCCATCACCTATTT-1_1	DMSO	-6.04866	-2.11092	4.92626	-0.152546	-3.04625
GGGCCATCATTACCTT-1_2	CPI-1612	-3.93371	3.82337	-0.531629	2.05061	-0.670654
GGGCCATTCTGTGTGA-1_2	CPI-1612	1.73328	2.60404	-0.936326	-3.38981	1.42043
GGGTCTGAGCAGAATT-1_2	CPI-1612	-1.24588	2.69777	3.42995	-2.52524	-0.712252
GGGTCTGCACATTCTT-1_2	CPI-1612	-2.47251	2.13039	-0.332884	-0.388827	-2.89369
GGGTCTGGTATCCTTT-1_1	DMSO	6.40147	-2.64754	-4.53116	-1.39167	4.57295
GGGTCTGTCCGCTCTA-1_1	DMSO	-6.62106	-1.88554	4.99785	-0.00638918	-0.062614
GGGTGTCAGGAGTAGA-1_2	CPI-1612	0.546423	3.56283	1.83104	-3.66021	1.68751
GGGTGTCAGGGCTCTC-1_2	CPI-1612	-2.50689	1.00652	1.01348	0.649153	-3.02023
GGGTGTCTCAGTCTTT-1_2	CPI-1612	-4.0072	4.04792	4.62442	1.02496	-0.361776
GGGTGTCTCGCAAGCC-1_1	DMSO	5.60524	-3.04003	-5.23629	0.412039	4.21759
GGGTTATCATACCCGG-1_2	CPI-1612	-1.23507	3.80874	3.43375	-2.67538	-0.826292
GGGTTATTCAGAATGA-1_2	CPI-1612	1.63293	2.54765	-0.794978	-3.54562	1.27329
GGGTTATTCGAGGTCC-1_2	CPI-1612	-1.97217	1.05058	0.947991	0.33292	-1.34817
GGTACCGAGCACGTAG-1_1	DMSO	4.35949	-3.98769	-1.95542	1.09161	5.20647
GGTACCGAGGAGAACA-1_1	DMSO	5.47795	-4.01016	-4.21603	0.200136	1.40057
GGTACCGAGTGCTAGG-1_2	CPI-1612	1.90379	2.41915	-1.02315	-3.32398	-0.139456
GGTACCGCACAACGGA-1_1	DMSO	6.29875	-2.81011	-5.58074	-1.02018	2.07902
GGTACCGCATTCCCGT-1_2	CPI-1612	-3.32387	2.66649	3.74982	0.357729	-0.121688
GGTACCGTCATTCGGA-1_2	CPI-1612	4.60335	-0.134677	-2.4142	-0.955188	-0.187138
GGTACCGTCTCCCTTT-1_1	DMSO	-5.9172	-1.94703	4.3193	-0.855439	-2.50687
GGTAGGAGTGAATGGC-1_2	CPI-1612	4.01949	-0.0355568	-3.31998	0.0858605	0.550924
GGTAGGATCCATAGGT-1_1	DMSO	4.25639	-3.90013	-2.09862	1.0104	1.88342
GGTAGGATCTGGCACG-1_2	CPI-1612	-4.3338	2.78597	-4.56255	-1.44192	-2.44796
GGTCATAGTGAGTCGA-1_2	CPI-1612	-1.91315	1.64394	1.78553	-0.888575	-3.75446
GGTCATATCGAGTGTT-1_2	CPI-1612	3.16458	-1.31706	-4.26599	1.34553	-1.25586
GGTCATATCTTCCAGC-1_2	CPI-1612	-4.22426	2.98126	3.3796	-2.095	-1.00331
GGTGAAGAGATCGATA-1_1	DMSO	4.8638	-3.67607	0.508832	-0.781648	2.18379
GGTGAAGAGGTACATA-1_1	DMSO	-6.09458	-2.71162	4.1655	0.444223	-1.52265
GGTGAAGCAATTCTCT-1_2	CPI-1612	4.64601	-1.16706	-5.06247	-0.00692658	-0.595684
GGTGAAGCACATTCTT-1_1	DMSO	4.60272	-3.2316	-3.34274	1.89888	2.36174
GGTGAAGGTGACAAGC-1_1	DMSO	-5.63201	-3.04396	3.27677	0.0759208	-1.23218
GGTGAAGGTGCTGTCG-1_1	DMSO	-5.30013	-1.05076	1.02561	-0.604431	-1.23338
GGTGAAGGTTAACCAC-1_2	CPI-1612	3.27358	-0.72295	-4.43663	0.708327	0.4501
GGTGCTGAGGAAGAAC-1_1	DMSO	-5.31638	-2.49109	1.57157	0.681493	-0.259953
GGTGCTGAGTCGATAA-1_2	CPI-1612	-3.41795	1.08154	2.47632	0.608846	-0.314993
GGTGCTGCAACTCGTA-1_1	DMSO	-6.14629	-1.6914	4.30992	0.124833	-2.28825
GGTGCTGCAATCAGGG-1_1	DMSO	6.95393	-2.92156	-4.27527	-2.40484	3.17968
GGTGCTGCAGAAGTGC-1_2	CPI-1612	4.42581	-0.414826	-3.22296	-0.680067	-1.0415
GGTGCTGGTTGAAGCG-1_2	CPI-1612	4.8081	-0.228534	-3.4938	-1.43507	-1.17732
GGTGCTGTCGGATAGG-1_2	CPI-1612	-3.48499	2.08074	3.26444	0.694109	-0.690848
GGTGTCGAGAAATACC-1_2	CPI-1612	-1.36345	1.9609	1.20768	-1.09245	-1.10146
GGTGTCGAGCCTTTGA-1_1	DMSO	-5.50084	-2.77523	2.48919	0.622219	0.291297
GGTGTCGAGCGCATTT-1_2	CPI-1612	3.37473	-0.722466	-3.88694	0.311146	1.0614
GGTGTCGAGCTGATTC-1_2	CPI-1612	-3.63765	3.86443	-0.413318	1.81778	-1.59863
GGTGTCGAGTATACCC-1_1	DMSO	6.44948	-2.29016	-4.93177	-1.43443	3.12324
GGTGTCGAGTGAAACT-1_2	CPI-1612	-4.37874	1.51997	2.21204	1.75496	-1.54336
GGTGTCGGTAGTGATA-1_2	CPI-1612	-5.20479	2.57505	1.84045	2.29402	-0.509017
GGTGTCGGTTCTTATC-1_1	DMSO	-6.05511	-1.96896	3.32944	-1.17515	0.363487
GGTGTCGGTTGCTTGA-1_1	DMSO	1.67131	2.71157	-0.75038	-3.32615	-0.657495
GGTGTCGTCCATTGTT-1_2	CPI-1612	4.01469	-1.41553	-5.01705	0.976928	0.894312
GGTGTCGTCCCGCAAG-1_1	DMSO	-6.51844	-2.51661	4.86954	0.144528	-1.24009
GGTTGCGCAAAGCTGG-1_2	CPI-1612	4.31655	-1.26451	-3.35736	1.18407	0.108949
GGTTGCGCAGGGTAAC-1_2	CPI-1612	-2.33229	1.57943	0.624612	-0.590623	-1.49505
GGTTGCGGTACGCAAG-1_1	DMSO	5.44296	-4.05105	-3.47307	0.421359	2.22764
GGTTGCGGTGATAACA-1_2	CPI-1612	-3.14246	3.67909	4.39122	0.696582	0.851776
GGTTGCGGTTACCACA-1_2	CPI-1612	5.57699	-0.100339	-3.72644	-2.34392	2.30672
GGTTGCGTCACTCGGG-1_2	CPI-1612	-4.76084	3.25122	3.96315	1.67487	-1.33185
GTAATCGAGGCGATTG-1_1	DMSO	-3.35808	0.171494	1.67549	0.575841	-2.36038
GTAATCGCAAGTAATG-1_1	DMSO	-5.80351	-3.08801	3.40513	0.562309	0.913322
GTAATCGCACGAACGA-1_1	DMSO	4.80211	-4.65233	-1.04885	0.0667379	4.03727
GTAATCGCATAGCCAT-1_1	DMSO	-6.59188	-2.60133	4.23026	1.95169	1.51659
GTAATCGGTCCTTATT-1_2	CPI-1612	5.24586	-1.56157	-4.59472	-0.776048	-0.470319
GTACTTTAGCCTATAC-1_2	CPI-1612	-2.31344	1.27401	-0.986377	-0.293785	-1.00373
GTACTTTAGCGCGTTC-1_2	CPI-1612	3.21545	-0.512344	-3.04774	0.380584	-0.019636
GTACTTTAGGCCAATG-1_1	DMSO	-0.766897	4.0255	3.2818	-2.92154	-1.24494
GTACTTTAGGTCACTT-1_2	CPI-1612	3.78403	-0.457782	-3.22743	-1.11939	-0.481817
GTACTTTTCAGAACGG-1_2	CPI-1612	-1.75972	1.17021	1.6024	-0.0932055	-1.94054
GTACTTTTCCTGTGGG-1_2	CPI-1612	3.00422	-2.01454	-4.85985	0.0913446	-0.678427
GTACTTTTCGCGGCAT-1_1	DMSO	5.51179	-4.61066	-3.26206	-0.174483	3.61172
GTACTTTTCTCGTGAA-1_1	DMSO	0.066077	4.13638	2.13799	-3.68067	0.140162
GTAGACTAGTGATCTC-1_2	CPI-1612	-3.89786	1.03212	0.105864	0.961398	-0.297654
GTAGACTCAGTATACC-1_2	CPI-1612	-2.47763	3.8238	4.48446	-0.543973	-1.76252
GTAGACTTCGATGCAT-1_2	CPI-1612	-2.05813	3.65716	2.76476	-2.95276	-3.82923
GTAGGAGTCTAGCAAC-1_1	DMSO	-5.19585	-2.86052	1.99651	-0.132487	-2.56834
GTAGTACTCCAACGCG-1_1	DMSO	-5.66077	-1.76513	2.47709	1.05105	-1.18824
GTCACAAAGAGAGGTA-1_2	CPI-1612	-2.21232	2.28462	2.89202	-0.317643	0.187876
GTCACAACAAAGCATA-1_2	CPI-1612	4.33673	-0.999953	-3.22742	2.01334	1.00851
GTCACAACATTACACG-1_1	DMSO	5.22948	-4.8656	-3.09218	-0.301268	4.97713
GTCACAAGTAGAAGCC-1_2	CPI-1612	-3.01198	4.12189	4.63911	0.236564	-1.15424
GTCACCTAGGTGAACC-1_2	CPI-1612	-4.66143	2.70019	2.00018	-1.24749	-1.42341
GTCACCTGTCTGGGCT-1_2	CPI-1612	-4.66059	1.3269	2.09398	2.05072	-1.99296
GTCACCTTCGGTTCCT-1_1	DMSO	5.72153	-3.45519	-2.24014	-0.0367387	1.38638
GTCACCTTCTGACATG-1_1	DMSO	4.30931	-3.49285	-2.67565	1.43736	3.82529
GTCACGGCAGTTGGAG-1_2	CPI-1612	5.37212	-0.440426	-4.08068	-1.99264	1.48532
GTCACGGTCACTCGTC-1_2	CPI-1612	-3.5425	2.7643	4.07117	0.703182	-0.93066
GTCACGGTCCCAGCAG-1_2	CPI-1612	-2.82453	0.769474	1.66371	0.362921	-1.96868
GTCACTCGTTAGTAGA-1_1	DMSO	6.58721	-3.83064	-3.12607	-1.67782	0.550634
GTCACTCTCCACGAGC-1_2	CPI-1612	0.462925	3.61774	1.74841	-3.64307	0.984604
GTCACTCTCGGGAAAC-1_2	CPI-1612	-3.64298	1.99218	2.97056	0.834919	-0.599865
GTCACTCTCTTGTCGC-1_2	CPI-1612	3.28907	0.194208	-3.24871	-0.0646613	1.67399
GTCCATCAGCTATCCA-1_2	CPI-1612	5.37188	-0.0687084	-3.97714	-2.08963	1.19474
GTCCATCCATACCCGG-1_1	DMSO	-7.02492	-2.23556	5.12473	1.1023	0.446955
GTCCATCTCTAAACGC-1_2	CPI-1612	-1.21347	2.0436	1.41454	-1.49835	1.54706
GTCGTAATCACCCGGA-1_2	CPI-1612	-3.05069	1.21721	2.52134	-1.16505	-1.32399
GTCTACCAGACAGCTG-1_2	CPI-1612	-3.40394	2.94176	3.54016	0.950421	-1.40161
GTCTACCCAAGTTGCT-1_2	CPI-1612	1.56375	2.4539	-0.742667	-3.47074	3.35942
GTCTACCCATTTAGGC-1_1	DMSO	6.5489	-2.56545	-4.96616	-2.17788	4.26292
GTGACATAGTCCTTCC-1_2	CPI-1612	3.2761	-1.87476	-2.16624	2.44258	0.361208
GTGACATTCCTGTAGA-1_1	DMSO	3.77394	-4.02828	-1.29765	1.73631	4.7944
GTGATCAAGTATACCC-1_2	CPI-1612	-2.76161	2.77985	3.73686	-0.415094	-1.502
GTGATCACAGGCACAA-1_2	CPI-1612	-4.23019	1.16071	2.60252	0.559706	0.467868
GTGCACGAGTCGTATC-1_2	CPI-1612	-2.25968	2.38905	1.65857	0.658077	-1.59974
GTGCACGGTGAATCAA-1_2	CPI-1612	3.23705	-0.873795	-3.01808	0.714154	-0.404983
GTGCACGGTGAATCGG-1_2	CPI-1612	-1.69348	2.15254	2.07051	-1.4388	0.0453922
GTGCACGTCCGTTTCG-1_2	CPI-1612	-3.11146	1.53754	3.11999	-0.445332	-1.11139
GTGCACGTCTACTGCC-1_2	CPI-1612	-2.82692	2.71545	3.72395	-0.616396	-0.991692
GTGCACGTCTTCGTTA-1_2	CPI-1612	2.40259	-0.352084	-5.05452	0.393938	-0.128122
GTGCCAGAGGAGTAGA-1_2	CPI-1612	-5.1667	3.21929	4.44567	1.86962	-1.20773
GTGCCAGGTGCAAGCA-1_2	CPI-1612	3.14306	-0.527033	-3.03909	0.997483	1.20283
GTGCCAGTCCTCCAGT-1_2	CPI-1612	-5.21651	2.68927	3.78685	2.30734	0.218131
GTGCCAGTCGTGATAC-1_2	CPI-1612	5.85327	-1.40992	-5.23865	-1.7813	-1.67029
GTGCTGGAGCACACCC-1_1	DMSO	-6.51144	-1.81161	2.51892	-1.89053	-0.618128
GTGCTGGCAACTCGAT-1_1	DMSO	5.09537	-4.44178	0.552894	0.53723	1.43896
GTGCTGGCACAGTTAC-1_2	CPI-1612	-3.91338	2.27112	2.46549	0.703823	-0.274112
GTGCTGGCAGTTGCAT-1_2	CPI-1612	-2.44117	2.77984	3.37338	-0.939175	-1.59623
GTGCTGGGTCAGACGA-1_2	CPI-1612	2.69656	-1.11681	-3.10442	0.781725	1.01997
GTGCTGGGTGATCAGG-1_1	DMSO	-6.36296	-2.14517	5.00652	0.325014	-1.85364
GTGCTGGGTTAGGAGC-1_2	CPI-1612	-4.1637	2.82089	3.49256	-2.11845	-1.69552
GTGGATTGTCAGAAGC-1_2	CPI-1612	-2.57204	0.849198	2.12653	0.18185	-2.34909
GTGGATTGTCTCGGGT-1_1	DMSO	5.66909	-3.9009	-4.69411	0.287428	0.597297
GTGGATTTCCGATGCG-1_1	DMSO	3.62536	-3.06309	-1.82902	2.79721	3.04513
GTGGATTTCTCGACAA-1_2	CPI-1612	3.84563	-0.763992	-4.30882	-0.451153	-0.763894
GTGGCGTCAGGAGCAT-1_1	DMSO	5.12365	-3.86481	-2.77377	2.67314	1.75396
GTGGCGTCAGTGGTCC-1_2	CPI-1612	3.78637	-2.0451	-2.9359	2.06805	-0.873589
GTGGCGTTCAAATGGA-1_2	CPI-1612	-1.57568	1.99625	1.22529	-1.1074	-0.623315
GTGGCGTTCAGAATGA-1_2	CPI-1612	3.51528	-3.20054	-1.57555	1.50379	-1.77468
GTGTCAAAGGATCCTT-1_1	DMSO	6.04341	-3.27679	-3.90068	-0.908396	4.80549
GTGTCAACACCGTCTT-1_1	DMSO	4.83925	-3.34077	-4.08411	1.42371	2.90973
GTGTCAATCGACTTAG-1_2	CPI-1612	-1.74446	2.62719	2.43722	-0.537217	-1.19156
GTGTCCTGTGGCCTTG-1_2	CPI-1612	3.777	-1.73094	-2.80026	1.65091	2.28754
GTGTCCTTCTTCAGAG-1_1	DMSO	2.79468	-3.07408	-2.57796	3.24394	2.99346
GTGTGATCACTTATGG-1_2	CPI-1612	-2.94759	4.21073	4.91632	-0.049521	-1.4198
GTGTGATCAGAACGAC-1_1	DMSO	6.27143	-3.68786	-4.077	-0.644574	0.931942
GTGTGATTCGCACCGA-1_1	DMSO	-5.57919	-1.82005	1.94023	1.88309	-1.69995
GTTACGAAGTGCTGAG-1_2	CPI-1612	4.28929	-0.206791	-2.89018	-0.740217	0.253122
GTTACGACACGTTGTA-1_2	CPI-1612	-3.88276	4.38408	5.1062	0.97867	-1.74086
GTTACGACATCCTCGT-1_1	DMSO	-5.56618	-2.67837	2.85724	0.145523	-1.95832
GTTACGACATGCGCTG-1_2	CPI-1612	4.12673	0.0422072	-2.89853	-0.171915	1.05762
GTTACGAGTCCAGACC-1_2	CPI-1612	5.50528	-0.26079	-3.88075	-2.20075	-0.319616
GTTACGAGTGGTAAGC-1_1	DMSO	6.00148	-3.34402	-3.56171	-1.31212	2.58486
GTTACGATCAAATGGA-1_2	CPI-1612	-3.269	1.52349	2.78632	0.332143	-3.20557
GTTACGATCCTTACGC-1_2	CPI-1612	4.11578	-1.25933	-4.48576	-0.307335	0.899588
GTTACGATCGCTTCAC-1_2	CPI-1612	-2.36689	2.05878	0.056777	0.175942	-0.87145
GTTACTTAGAAACGCC-1_2	CPI-1612	-1.54836	3.94305	3.58259	-2.66473	-1.30782
GTTACTTCAAGGTCGA-1_1	DMSO	6.24104	-3.88235	-2.68275	-1.75514	2.35852
GTTACTTTCTGTGTGA-1_1	DMSO	-6.19443	-2.29303	3.49529	-0.0419186	-0.373541
GTTATGGAGAGGTGGG-1_2	CPI-1612	3.33452	-2.02446	-4.025	0.0205829	-1.04835
GTTATGGCACCTATTT-1_1	DMSO	0.364744	4.02904	1.8718	-3.61424	0.450577
GTTATGGTCTTACTCA-1_1	DMSO	-6.75724	-2.28753	5.2062	1.24225	-0.796856
GTTATTCCACAAACGG-1_2	CPI-1612	2.92957	-1.13836	-4.60912	0.931872	-1.65858
GTTATTCCAGATTGTC-1_2	CPI-1612	2.90284	-1.22645	-2.48332	0.985173	-0.741456
GTTATTCTCCATACCC-1_2	CPI-1612	-2.17728	1.82086	2.00173	-0.303191	-2.82371
GTTATTCTCGATCTTT-1_2	CPI-1612	-3.52236	2.13636	2.27399	1.16616	-0.0283269
GTTATTCTCTCATCCG-1_1	DMSO	-6.66587	-2.37508	5.21804	0.478467	1.76546
GTTCAAGAGATATGTG-1_2	CPI-1612	2.72588	-0.691541	-2.18533	-0.0599585	-0.091269
GTTCAAGGTAGTACAA-1_1	DMSO	4.40917	-3.83137	-1.92643	1.2554	2.97423
GTTGGGCAGGCAATTA-1_2	CPI-1612	3.00255	-0.955504	-4.73312	0.487958	-1.42692
GTTGGGCAGGGACGTT-1_1	DMSO	-6.47612	-2.23992	4.42915	0.330644	-2.60604
GTTGGGCCAAGACACG-1_2	CPI-1612	-3.10963	1.15092	2.38619	-0.407968	-1.07922
GTTGGGCCACTCGGAC-1_1	DMSO	3.99183	-3.34389	-2.49354	2.36249	2.70738
GTTGGGCGTACTTGAC-1_2	CPI-1612	3.53661	-1.70928	-4.69484	1.22025	-0.928399
GTTGGGCGTTCGGGAA-1_1	DMSO	-5.51758	-2.18567	3.49635	-0.298888	-1.03681
GTTGGGCTCATGTTCT-1_2	CPI-1612	-1.83038	2.11996	0.890153	0.509647	-0.815209
GTTGGGCTCCGAATTG-1_2	CPI-1612	-4.59206	1.8488	2.08427	1.84768	-0.845092
GTTGGGCTCTTCCACG-1_1	DMSO	5.6068	-3.0801	-5.40931	0.152293	4.46273
GTTGGTAAGAATACTG-1_2	CPI-1612	-1.73884	2.73473	2.19795	-2.33838	-0.484005
GTTGGTAAGCGCATTT-1_2	CPI-1612	-1.35676	1.99865	1.07283	-0.777314	-2.422
GTTGGTAAGCGTATCT-1_2	CPI-1612	-2.69999	4.05315	5.02468	0.126607	-1.88661
GTTGGTACACTGTCAA-1_1	DMSO	5.63196	-3.53995	-4.99002	0.46885	1.99328
GTTGGTAGTAGCGTTT-1_1	DMSO	-6.45825	-2.86819	4.70081	1.16913	-2.82999
GTTGGTAGTATGGATA-1_1	DMSO	5.59789	-4.38353	-3.70903	-0.74683	2.05145
GTTGGTAGTCAACTGT-1_2	CPI-1612	-4.23058	4.15044	-0.545309	1.93105	-1.24957
GTTGGTATCGCGATGC-1_1	DMSO	4.874	-3.56252	-3.13966	0.954382	1.04577
TAAACCGGTAACTGAA-1_2	CPI-1612	-1.55541	3.55323	3.31201	-2.50699	-0.9673
TAAACCGGTAAGGTCG-1_2	CPI-1612	-2.83579	2.12501	1.83285	1.20252	-0.711744
TAAACCGGTGAGTCGA-1_1	DMSO	4.67242	-3.44909	-3.90582	1.27797	0.917572
TAAACCGGTGCAAGCA-1_2	CPI-1612	3.03467	-2.10167	-2.19729	2.72226	1.40578
TAAACCGGTGGAAAGA-1_2	CPI-1612	-2.58851	2.14138	2.82525	-0.680901	-2.76164
TAAACCGTCCTGTAGA-1_2	CPI-1612	-3.89691	3.73075	4.81108	0.860097	-0.634036
TAACAGCAGGATGCCA-1_2	CPI-1612	-4.62442	1.73855	2.58333	1.88544	-0.7172
TAACAGCCAAACAGTA-1_2	CPI-1612	-4.65247	1.66662	3.28737	1.14388	-0.629458
TAACAGCCACCTACCT-1_2	CPI-1612	-3.55132	1.10621	1.87679	0.910622	-1.7863
TAACAGCGTTCTGAGT-1_2	CPI-1612	-3.58028	1.40543	3.16955	-0.0756538	0.751614
TAACAGCTCTCGCGGA-1_2	CPI-1612	-4	1.92817	3.09461	1.21739	-0.751575
TAACGGTCAATCAGGG-1_2	CPI-1612	-2.4743	1.97672	2.68351	-1.02791	-1.76314
TAACGGTGTCCACCAG-1_2	CPI-1612	-2.50337	3.53741	4.02097	-0.0751598	-0.931313
TAACGGTTCAAGGCCC-1_2	CPI-1612	-3.4832	4.04539	5.11656	0.911587	0.0335001
TAACGGTTCAGGATCT-1_2	CPI-1612	-2.80892	1.51111	3.07715	-0.837607	-1.03764
TAACTTCCACCGAATT-1_2	CPI-1612	-4.46286	3.30013	3.38372	1.48839	-0.524476
TAACTTCGTGTGTGTT-1_2	CPI-1612	-4.10165	2.43805	0.0790725	1.78535	-0.96586
TAAGCCACACGTTAGT-1_2	CPI-1612	-2.6694	0.454183	0.759289	-0.556804	-0.933967
TAAGCCAGTCTCTGGG-1_2	CPI-1612	5.51031	-0.763368	-4.64644	-1.57973	-0.507011
TAAGTGCAGGAGTACC-1_2	CPI-1612	-3.70923	2.17697	3.21884	0.731783	-2.10977
TAAGTGCCAGTCAGAG-1_2	CPI-1612	3.59335	0.181123	-2.16336	-0.277117	1.32601
TAAGTGCGTAGATTAG-1_2	CPI-1612	2.65746	-1.72267	-1.65316	0.462272	0.00903778
TAAGTGCGTGGGTAGT-1_2	CPI-1612	1.64148	2.71789	-0.739816	-3.49344	0.738154
TAAGTGCTCCCACTAC-1_1	DMSO	4.37611	-3.7586	-1.23504	0.398327	2.05829
TAAGTGCTCGCAAACT-1_2	CPI-1612	3.98915	-1.14702	-1.85565	1.75326	0.559515
TAAGTGCTCTCCCTTT-1_2	CPI-1612	-1.50351	2.26964	1.99983	-0.652931	-1.41813
TAATCGGCAAGCCTTA-1_2	CPI-1612	-3.26294	0.655774	1.44212	0.711304	-0.906685
TAATCGGCAGAGATGC-1_2	CPI-1612	-2.64792	3.57858	4.13264	-0.136832	-1.46717
TAATCGGGTACATGGG-1_2	CPI-1612	4.65539	0.226897	-2.96336	-1.36883	0.146847
TAATCGGGTGACAAGC-1_1	DMSO	-5.09142	-2.73602	1.5469	-0.0300458	0.0159428
TAATCGGGTTAACCGT-1_1	DMSO	3.94029	-4.11891	-1.71699	2.23874	5.41703
TAATCGGGTTTCTTAC-1_2	CPI-1612	-3.05242	1.25969	0.698839	0.716905	-0.726124
TAATCGGTCGCCCTTA-1_1	DMSO	6.81794	-2.4862	-4.30527	-1.37582	5.70115
TAATCGGTCTCTTCTC-1_2	CPI-1612	5.29969	-1.0745	-4.6187	-1.57869	-1.13295
TAATCGGTCTGAGTCA-1_1	DMSO	-6.14016	-1.92218	3.52716	0.383535	-0.278593
TAATTCCCAAAGCTTC-1_2	CPI-1612	-2.54133	0.798462	1.72972	0.733226	-1.63129
TAATTCCCAATGACTC-1_2	CPI-1612	-2.78792	3.41565	4.20105	-0.370235	-0.380199
TAATTCCGTGGACGAT-1_2	CPI-1612	-3.09057	1.81796	0.616516	0.29611	-1.26927
TAATTCCGTTCTTTCA-1_2	CPI-1612	-4.94186	2.502	2.45658	1.47149	-1.17689
TAATTCCGTTTCGTTT-1_2	CPI-1612	5.92944	-1.27888	-5.06624	-1.61873	0.472575
TAATTCCTCATCGCAA-1_2	CPI-1612	2.94384	-3.00571	-2.36687	2.95597	-1.2958
TACAGCAGTAGCTGTT-1_2	CPI-1612	-4.76445	1.46853	2.26032	1.57791	-1.75371
TACAGCAGTCCACCAG-1_1	DMSO	4.67511	-3.45837	-3.3365	1.92107	4.25816
TACAGCATCCGAGGAA-1_1	DMSO	3.34647	-3.30873	-2.67091	2.86953	0.525849
TACAGCATCGTGGCGT-1_2	CPI-1612	-4.06893	1.95533	0.971793	1.15918	-0.542611
TACATGGTCTGCGTCT-1_1	DMSO	-4.03588	0.0413499	2.58995	-0.425855	-1.51497
TACATTCAGCTCGGCT-1_2	CPI-1612	-2.7168	1.86817	2.1218	-1.02601	-1.99946
TACATTCCAGGCATTT-1_2	CPI-1612	-5.27817	2.7756	3.55975	2.36411	-2.12118
TACATTCTCGCTACCT-1_1	DMSO	-6.52292	-1.81831	4.39095	0.68903	-0.309613
TACCCTGAGCAGTAGC-1_2	CPI-1612	3.97383	0.206766	-3.15188	-0.487961	0.466045
TACCCTGAGGTTAGTA-1_2	CPI-1612	-4.3542	3.4073	3.86547	1.3536	0.704091
TACCCTGAGTGAAGGA-1_2	CPI-1612	4.16636	-1.61183	-5.00123	1.01107	0.956637
TACCCTGCACAGTAGG-1_1	DMSO	5.33066	-4.89954	-2.72995	-0.403789	2.67054
TACCCTGCATAGGCGA-1_1	DMSO	-6.20667	-2.28683	4.57605	-0.284549	-1.10197
TACCCTGTCCTGTGGG-1_1	DMSO	-6.62071	-2.75505	4.50306	1.59662	0.851958
TACCTATAGCAGAGCT-1_1	DMSO	-6.34245	-2.75836	3.80462	1.77351	-0.192074
TACCTATCAGAGTCGA-1_2	CPI-1612	-3.08981	4.06549	4.33399	-0.159982	-2.05708
TACCTATGTATTCTCT-1_1	DMSO	-5.79283	-2.71468	2.86213	1.80894	-0.316794
TACCTATTCCCGCAAG-1_2	CPI-1612	-4.58737	3.71998	4.44401	1.26843	-2.17516
TACCTATTCTAAGGTC-1_2	CPI-1612	-1.64863	1.19883	1.56337	-0.0478604	0.33071
TACCTCGGTGGACTGA-1_2	CPI-1612	3.38266	-2.39946	-2.51835	2.88038	-1.38177
TACCTCGTCACATCCC-1_1	DMSO	1.87473	2.33827	-0.896804	-3.35443	2.12181
TACCTCGTCCGCGATG-1_2	CPI-1612	3.68656	-0.111926	-3.50088	0.154614	0.82209
TACCTCGTCGCTTGAA-1_1	DMSO	5.76471	-4.18994	-3.38989	-0.186761	1.67424
TACCTCGTCGCTTGAA-1_2	CPI-1612	-1.13971	1.48095	1.37435	-0.49039	-0.982697
TACGCAAAGGCTCCTG-1_2	CPI-1612	5.22601	-0.572483	-4.62137	-0.936044	-0.743667
TACGCAACAGAATGCG-1_2	CPI-1612	3.57117	-0.337176	-3.38948	-0.667819	0.332092
TACGCAATCACTGATG-1_2	CPI-1612	-4.09936	0.721598	1.99232	1.66059	-0.739393
TACGCAATCCAAGTCA-1_1	DMSO	4.67542	-2.98956	-3.6337	1.63387	1.7619
TACGCCTCAGGACTGA-1_2	CPI-1612	-2.08984	3.45446	0.0122405	0.876837	-2.08187
TACGCCTCATTACCTT-1_1	DMSO	-0.133375	4.0906	2.37505	-3.37504	-2.0207
TACGCCTTCAGAGTGG-1_1	DMSO	5.06497	-4.6235	-1.76913	0.172708	4.2434
TACGCCTTCTACTGCC-1_1	DMSO	1.98336	1.80107	-2.23805	-2.0303	3.44789
TACGGATAGACCTATC-1_2	CPI-1612	2.94912	-0.912366	-2.35844	-0.154552	-1.13195
TACGGATAGCGTATCT-1_1	DMSO	5.53775	-3.5348	-3.82241	-0.186494	4.56956
TACGGATCACTGCTTC-1_1	DMSO	-1.10159	3.82007	3.61343	-2.56062	-1.17858
TACGGATTCCTTCGAC-1_1	DMSO	4.75429	-2.9853	-3.79708	1.85674	3.77469
TACGGATTCGCTGATA-1_1	DMSO	5.9853	-2.98332	-1.34356	1.85633	1.41412
TACTAGGAGTACGACG-1_2	CPI-1612	2.11885	2.1699	-1.2291	-2.987	1.15909
TACTAGGTCGCTTACC-1_2	CPI-1612	-4.59202	2.70447	1.04432	1.37537	-2.04266
TACTCGCTCCGAGAGA-1_2	CPI-1612	-3.79018	3.95961	4.73001	0.664281	-1.52819
TACTCGCTCGACTATG-1_1	DMSO	1.71905	2.19769	-0.722475	-3.29119	1.66551
TACTGCCAGCAGAATT-1_2	CPI-1612	-2.65035	3.58578	4.27544	-0.49278	-1.11763
TACTGCCCACACACCG-1_2	CPI-1612	3.26956	-0.09321	-2.92306	-0.149961	-0.291481
TACTGCCCACTGATTG-1_2	CPI-1612	5.64066	-0.93553	-4.98864	-2.09451	-0.87702
TACTGCCCAGGCATTT-1_2	CPI-1612	-2.41723	3.5309	4.35042	-0.820096	-1.18523
TAGACTGAGAGGCCTA-1_2	CPI-1612	2.90236	-1.15678	-4.45267	0.38436	0.197307
TAGACTGCAGCGTACC-1_2	CPI-1612	3.42609	-0.254631	-4.23679	0.271195	-1.48754
TAGACTGGTTCGGGAA-1_1	DMSO	-6.08298	-2.19829	4.18369	0.391596	0.587966
TAGACTGTCAAACCCA-1_2	CPI-1612	-3.94429	2.81898	3.09527	0.282999	-1.97884
TAGCACAAGCTGATTC-1_2	CPI-1612	-3.47842	2.91648	3.82358	0.618276	-1.51018
TAGCACAAGGACTAGC-1_2	CPI-1612	0.273468	3.52456	2.04162	-3.72589	1.65977
TAGCACAAGGTTAACA-1_1	DMSO	-5.04571	-2.40042	2.14971	-1.1206	-1.49911
TAGCACACAATGTGCT-1_2	CPI-1612	3.85238	-1.39072	-3.63938	1.26854	0.563119
TAGCACAGTCCCTTTG-1_2	CPI-1612	-4.13676	3.98081	-0.379009	1.96726	-1.78525
TAGCATGAGATTACGA-1_1	DMSO	-6.13833	-2.00658	3.22712	-1.08404	-0.851393
TAGCATGAGCCTGTAT-1_1	DMSO	5.75571	-3.09968	-2.96952	-0.547329	2.2984
TAGCATGCAACCTCTC-1_2	CPI-1612	1.64632	2.55331	-0.854592	-3.4339	1.59879
TAGCATGGTCAAATCC-1_2	CPI-1612	3.08406	-0.681488	-3.27517	0.672176	-1.72945
TAGCATGGTCATAGAA-1_2	CPI-1612	-4.19002	3.88633	-0.500719	1.93587	-0.503889
TAGCATGTCTGGTACA-1_2	CPI-1612	-3.1963	3.28322	3.90007	-1.46928	-2.89062
TAGCCCTAGACTTGAA-1_1	DMSO	4.64515	-4.61578	-1.53117	0.639229	3.99799
TAGCCGGCACGCGCAT-1_2	CPI-1612	1.71091	2.42174	-0.787377	-3.50086	-0.173177
TAGCCGGTCGCTCGGA-1_2	CPI-1612	-4.06919	3.81919	-0.290179	1.67724	-3.06536
TAGCGGCCACGTACAT-1_1	DMSO	6.8557	-3.23963	-4.4561	-2.08453	3.21769
TAGCGGCGTATGGTTC-1_2	CPI-1612	5.34103	-1.0346	-4.95303	-1.93983	-0.756709
TAGCGGCTCAGCGGTC-1_2	CPI-1612	4.58977	-0.988294	-3.86393	-0.774413	-0.482325
TAGCGGCTCCTGGGAC-1_1	DMSO	5.37108	-3.9663	-2.55369	0.194991	1.51616
TAGCGGCTCTCCCTTT-1_1	DMSO	-4.97489	-2.36267	1.60831	-0.47909	-0.83205
TAGCTTTAGCCAGAAC-1_2	CPI-1612	-3.96442	4.29653	-1.01035	2.092	-2.11593
TAGCTTTGTATGCTAC-1_2	CPI-1612	-1.96368	1.63212	-5.35479	-0.0378921	-1.82783
TAGCTTTTCGGGAAAC-1_2	CPI-1612	-1.94943	1.47697	2.35021	-0.918794	-1.42712
TAGGAGGAGCAACGGT-1_1	DMSO	5.50684	-2.87795	-5.34123	-0.0177002	3.52544
TAGGAGGAGGCACTAG-1_2	CPI-1612	-3.34653	2.65371	3.06656	-0.228422	-3.50716
TAGGAGGCATGGTATC-1_1	DMSO	-6.1303	-3.14946	2.89954	0.677552	-1.3909
TAGGTCAAGGGACGTT-1_1	DMSO	5.8316	-3.63617	-3.74405	-0.0537777	3.84184
TAGGTCAAGTCGTGAG-1_2	CPI-1612	3.53217	-1.71542	-2.66125	1.48819	0.0340641
TAGGTCACAACATAAG-1_2	CPI-1612	3.39165	-1.52894	-4.25649	-0.208878	0.828641
TAGGTCACAAGACTTC-1_2	CPI-1612	-3.85545	2.62836	3.48128	1.17095	-0.604154
TAGGTCACATGGATGG-1_2	CPI-1612	-1.72836	2.86032	3.11674	-2.43057	-1.34306
TAGGTCATCTGGACAT-1_1	DMSO	4.61795	-3.80278	-2.85318	1.07507	2.21325
TAGGTGTAGAATATCG-1_2	CPI-1612	3.36422	-3.05981	-2.44261	2.65602	1.43202
TAGGTGTCACAATAAG-1_2	CPI-1612	0.368718	3.4626	2.32756	-3.66561	-0.123959
TAGGTGTCATTAGCAC-1_1	DMSO	4.42092	-3.74974	-1.96631	2.08281	3.31992
TAGGTGTGTAAGTCTC-1_1	DMSO	-6.68576	-1.7178	3.97601	0.570333	0.641964
TAGGTGTGTTTGAAGA-1_2	CPI-1612	-4.11174	1.14083	1.90161	1.14718	-0.816079
TAGGTGTTCACCACAA-1_1	DMSO	5.27111	-4.08127	-3.82096	0.149221	4.56224
TAGGTGTTCATGTTCT-1_2	CPI-1612	-1.67411	3.02559	2.73306	-1.42599	-2.559
TAGGTGTTCGACCCGA-1_2	CPI-1612	-4.89476	3.02371	0.646374	1.81219	-2.53941
TAGGTGTTCGCATACA-1_1	DMSO	4.07787	-3.82252	-2.30508	1.88497	2.09972
TAGTCCCAGGCAGATC-1_2	CPI-1612	4.16371	-3.7905	-1.82829	1.18152	-3.31989
TAGTCCCCAAGCAGGT-1_2	CPI-1612	-4.36734	2.90051	1.14667	1.33637	-2.52671
TAGTCCCCACTCCACT-1_1	DMSO	-5.50256	-1.98133	2.9012	0.968277	-0.193127
TAGTCCCGTAACCCAT-1_1	DMSO	4.37199	-4.1659	-2.23523	1.01216	2.62224
TAGTCCCGTATACGCT-1_2	CPI-1612	3.85368	-0.750314	-4.07734	0.460335	1.80946
TAGTCCCGTATGTCCA-1_2	CPI-1612	-2.87832	1.1536	2.76198	0.318268	-1.14229
TAGTCCCGTGATGTGG-1_2	CPI-1612	-2.30698	1.66591	2.0724	-0.0701423	-0.950155
TATCGAGCAATAGTGA-1_2	CPI-1612	4.7715	0.363341	-2.89471	-1.53644	-0.58216
TATCGAGCACGCTAAT-1_2	CPI-1612	-1.38368	0.34079	0.75405	0.820742	0.524307
TATCGAGCATCCCAAA-1_1	DMSO	0.142233	3.98829	1.87228	-3.73347	0.120689
TATCGAGGTAACTGAA-1_2	CPI-1612	-5.12548	2.03707	2.2906	2.35249	-0.514576
TATCGAGTCGCTGATA-1_2	CPI-1612	3.18579	-0.965001	-2.18541	0.89432	-0.29169
TATCTGTCATGGGTGA-1_2	CPI-1612	-1.78208	2.1514	2.49771	-0.184658	-1.21167
TATCTGTGTTGGGAAC-1_2	CPI-1612	-1.25734	0.79606	-3.09439	1.22793	-0.844174
TATCTGTTCCACGGCA-1_2	CPI-1612	3.30525	0.14955	-3.49934	-0.0389042	-0.274408
TATGTGGCATTACACG-1_2	CPI-1612	2.7615	-1.11041	-2.87582	0.515876	-1.06237
TATGTGGGTTCCAATG-1_2	CPI-1612	-3.7534	3.9924	4.41843	1.15435	-0.851099
TATGTGGTCGCTTACC-1_2	CPI-1612	3.81591	-0.227507	-3.01	-0.20228	0.0213992
TATGTGGTCTTGCGCT-1_2	CPI-1612	3.80867	0.214291	-3.11501	-0.292355	-0.418033
TATGTTCCAAGCACTT-1_1	DMSO	-5.19892	-2.51405	1.86282	-0.726874	-2.67689
TATGTTCCAAGGCGTA-1_1	DMSO	-5.81284	-2.33609	3.25805	-0.656338	-0.550385
TATGTTCTCGCAAACT-1_1	DMSO	5.36251	-3.79619	-3.27356	0.408495	1.61277
TATGTTCTCTCCCTTT-1_2	CPI-1612	-3.54993	0.704746	1.48818	0.991352	-0.333626
TATGTTCTCTGGCGCA-1_1	DMSO	4.64287	-4.29915	-2.78682	-0.0543983	2.53664
TATTGCTCAGGCAGAT-1_2	CPI-1612	-2.94211	4.27229	5.17508	0.294607	-1.50131
TATTGCTCAGTGGTCC-1_1	DMSO	-5.71078	-2.30296	2.70078	1.01224	1.27127
TATTGCTGTACGTAAA-1_1	DMSO	5.11566	-4.59258	-2.80763	0.140485	3.72419
TATTGCTTCAGCCGGT-1_1	DMSO	6.29672	-3.52526	-4.23626	-0.622133	0.576283
TATTGCTTCAGTGGTT-1_2	CPI-1612	-3.6564	4.3604	-0.649702	2.00512	-1.34755
TCAAAGCCACTCAGCG-1_2	CPI-1612	-3.61191	2.1375	3.12425	0.762895	-1.62896
TCAAAGCCATAGGCGA-1_2	CPI-1612	-2.00288	1.39102	1.91482	-1.11064	-1.76766
TCAAAGCGTCCTCAGG-1_1	DMSO	4.52416	-2.80439	-3.59868	2.07472	2.39007
TCAAAGCTCGGATAGG-1_2	CPI-1612	-2.13401	2.76289	4.04942	0.255686	0.659191
TCAAGACCACGATTAC-1_2	CPI-1612	-2.71707	1.53941	2.98517	-0.743331	0.473193
TCAAGACCACGCTGTG-1_2	CPI-1612	-3.48906	2.54892	3.46653	0.46997	-1.59884
TCAAGACGTAACGGTG-1_2	CPI-1612	5.76018	-0.941426	-4.67442	-1.95765	1.77797
TCAAGACGTCAGGTGA-1_1	DMSO	5.16527	-4.26915	-2.19291	0.0717749	2.32654
TCAAGACGTGTAGGAC-1_1	DMSO	4.01192	-3.51987	-2.64834	2.37808	1.8837
TCAAGACGTTTGAAGA-1_1	DMSO	-5.91086	-2.29569	3.54119	-1.01406	-2.17111
TCAAGACTCCCGATTC-1_2	CPI-1612	3.27185	-0.476732	-2.72668	-0.0678263	0.832442
TCAAGACTCTCGTAGA-1_2	CPI-1612	-4.96099	1.78355	2.23505	2.26985	-0.652096
TCAAGCAAGATGGGAA-1_2	CPI-1612	-1.88816	1.06757	1.30068	0.164191	-0.892454
TCAAGCACACTGTTAG-1_2	CPI-1612	4.21171	-0.311992	-2.15449	-1.01076	2.29523
TCAAGCAGTATACGCT-1_1	DMSO	4.98507	-4.47498	-3.02742	0.0663597	3.1306
TCAAGCAGTCAACAGG-1_2	CPI-1612	3.92748	-0.379264	-1.89091	-0.500897	0.0510406
TCAAGCAGTGAAACAT-1_2	CPI-1612	-2.31688	2.18483	2.57731	-1.36514	-1.31777
TCAAGCATCTTAAGCG-1_1	DMSO	-6.3165	-1.88601	4.6417	0.24624	-0.75397
TCAAGGTTCAACTTGG-1_1	DMSO	5.49422	-3.18345	-5.09331	0.673732	2.75882
TCAATTCAGGTCGTTT-1_2	CPI-1612	-5.10735	3.20055	4.27479	2.02153	-1.25398
TCAATTCCATCCCTCA-1_2	CPI-1612	3.30111	-1.52054	-2.48378	1.04588	0.496855
TCAATTCCATCCTCGT-1_2	CPI-1612	-1.65879	1.69527	1.19429	0.26782	-0.402301
TCAATTCCATGGAGGT-1_2	CPI-1612	-2.87746	1.48107	2.65398	-1.81434	0.464903
TCAATTCTCACGATTG-1_2	CPI-1612	3.60413	-0.115898	-3.70027	0.161465	-0.154871
TCAATTCTCCTTTGAT-1_2	CPI-1612	-2.62274	0.20829	0.730779	-0.761816	-1.669
TCAATTCTCTTGGCCT-1_2	CPI-1612	5.47649	-1.4251	-5.50896	-0.832562	0.655647
TCACAAGAGATTAGAC-1_1	DMSO	6.12664	-4.20626	-2.68691	-0.547527	5.31827
TCACAAGAGTCTGGGA-1_2	CPI-1612	-3.72156	3.13437	0.804733	1.56045	-1.08534
TCACAAGCACTGCTCT-1_2	CPI-1612	3.90209	-0.26111	-3.28911	-0.209874	-0.41969
TCACAAGCATTAAGGA-1_2	CPI-1612	-3.3508	4.29608	5.06714	0.300113	-0.156553
TCACAAGGTAGTTTGC-1_2	CPI-1612	-2.64088	2.46848	-0.345944	0.317525	-2.8163
TCACAGACACCGTTGG-1_1	DMSO	0.260308	3.80562	1.85765	-3.2449	-0.759529
TCACCACAGAAATGGG-1_2	CPI-1612	3.15469	-2.82576	-2.4282	3.02833	-0.0541986
TCACCACAGACTAATG-1_2	CPI-1612	3.76374	0.0450244	-3.13416	-0.741021	-0.829261
TCACCACAGATTGACA-1_1	DMSO	5.01642	-2.95093	-4.26226	1.52314	0.55136
TCACCACAGCGGACTA-1_1	DMSO	5.77777	-3.75568	-4.69986	0.0166671	1.09642
TCACCACAGTTGTCCA-1_1	DMSO	6.50115	-2.81964	-3.86783	-2.14352	1.90836
TCACCTGAGTGCAACG-1_2	CPI-1612	3.1839	-1.59971	-4.85595	0.277306	-0.0129753
TCACCTGCAAGGGAGG-1_2	CPI-1612	-1.32996	1.27372	1.54556	-0.57496	-0.908765
TCACCTGCAGTAGTTC-1_2	CPI-1612	-2.30565	2.34451	0.843662	0.502026	-2.73937
TCACCTGCATTACTCT-1_2	CPI-1612	4.11637	-0.173844	-3.09168	-0.480659	0.785447
TCACCTGTCCCAATAG-1_1	DMSO	6.72072	-2.69894	-4.05728	-2.0645	2.53974
TCACTCGAGTTCAACC-1_2	CPI-1612	-3.12569	4.26298	5.22393	0.376945	-0.0909247
TCACTCGGTCTCTGCT-1_2	CPI-1612	3.73809	-1.81585	-2.8857	1.61103	0.776295
TCAGCTCAGTATAGTG-1_2	CPI-1612	-4.59619	2.25121	1.44773	1.48824	-2.73533
TCAGCTCCAGTTAAAG-1_1	DMSO	-0.0740173	3.86601	2.11852	-2.88427	1.02536
TCAGCTCGTAACGGTG-1_2	CPI-1612	5.1911	0.259146	-3.15263	-2.08358	-0.24236
TCAGCTCGTACTTCAG-1_2	CPI-1612	3.86499	-0.292397	-2.34597	0.397339	0.329929
TCAGCTCGTGGTGGTA-1_1	DMSO	4.78985	-4.09525	-2.43553	0.794962	1.83824
TCAGCTCTCCCACGGA-1_1	DMSO	6.0443	-1.9821	-5.4463	-1.81707	0.89094
TCAGCTCTCTGCGTCT-1_2	CPI-1612	-2.9652	2.65996	3.59287	0.121442	-0.770679
TCAGGGCCATGCGACC-1_2	CPI-1612	1.85731	-0.682037	-0.600372	-0.327359	0.23437
TCAGGGCGTGAATACA-1_1	DMSO	5.84093	-3.07	-3.94373	-0.680316	1.85209
TCAGGGCGTTGGCGAA-1_2	CPI-1612	0.423645	3.49871	1.88441	-3.54039	-0.0557495
TCAGGTACAATACTGC-1_2	CPI-1612	-4.44596	3.02091	3.76387	1.34291	-0.640379
TCAGGTACATGGATGG-1_1	DMSO	-5.41061	-2.4015	2.98659	-0.815283	-0.782634
TCAGGTATCACTCCCA-1_2	CPI-1612	5.33477	-0.345327	-3.79002	-2.12244	0.286169
TCAGGTATCGCAACTA-1_2	CPI-1612	-1.32998	1.80491	1.10612	-0.18726	-1.73188
TCAGTCCAGGTACATA-1_2	CPI-1612	5.26732	-1.24405	-5.00972	-1.43617	0.510117
TCAGTCCCAAACCGAG-1_2	CPI-1612	-4.96814	2.85342	3.67966	2.03605	-1.48926
TCAGTCCCAGCAACAG-1_1	DMSO	5.94952	-2.81619	-5.1928	-0.543044	0.839235
TCAGTCCCAGCTTACA-1_2	CPI-1612	-2.9254	1.99454	2.43942	0.0486922	0.279477
TCAGTCCGTGCCAAGA-1_2	CPI-1612	-1.54398	1.51756	2.07589	-0.530341	-1.84212
TCAGTCCGTTCCGGCA-1_2	CPI-1612	5.73982	-1.29361	-5.29021	-0.747939	1.39962
TCAGTCCGTTGCAGCC-1_2	CPI-1612	5.16389	-0.250206	-3.89509	-1.73438	1.53113
TCAGTCCTCATCATGG-1_2	CPI-1612	3.49228	-1.00456	-4.26995	0.237568	-0.730006
TCAGTTTAGAGGTACC-1_2	CPI-1612	-4.17299	2.35378	3.27434	1.30641	-0.610641
TCAGTTTAGCGTCTGC-1_2	CPI-1612	-2.78864	3.43153	4.29912	0.329156	-2.83033
TCAGTTTTCACTCCCA-1_1	DMSO	3.22487	-2.40214	-3.11834	2.70703	1.42981
TCCAGAAAGAAATTCG-1_2	CPI-1612	-3.31604	0.657017	1.61353	0.934608	-1.20327
TCCAGAAAGTCACACT-1_2	CPI-1612	4.93551	-0.737523	-4.04098	-0.664789	-0.473868
TCCAGAAGTGAATCGG-1_2	CPI-1612	-2.2299	2.17336	3.17473	-1.22152	-2.39586
TCCAGAATCGGATAGG-1_1	DMSO	5.77418	-2.70701	-4.8512	-0.58948	1.15362
TCCAGAATCTGGCTAA-1_1	DMSO	-5.52743	-2.66273	3.4958	1.11262	-1.53487
TCCAGAATCTTCCGTG-1_1	DMSO	6.32622	-2.31819	-4.30093	-1.64778	2.05971
TCCATCGAGCAGAAAG-1_1	DMSO	4.37599	-4.05463	-1.85864	1.08988	2.68603
TCCATCGCAGATGGCA-1_1	DMSO	-6.74588	-1.90519	3.82779	0.748934	-0.713291
TCCATCGCATATAGAG-1_2	CPI-1612	-3.55656	1.70003	2.57661	0.559721	-1.40833
TCCATCGGTCGTCGCA-1_1	DMSO	-5.79721	-2.05481	3.77303	0.436506	-0.0576013
TCCCACAAGGGCATTG-1_1	DMSO	6.27945	-2.45472	-5.57841	-1.3147	2.13388
TCCCACAAGTCCCTCT-1_1	DMSO	6.61265	-2.82376	-5.13972	-1.41667	2.84098
TCCCACACACAGATGG-1_2	CPI-1612	-1.59899	2.64845	1.97204	-1.3363	-0.541157
TCCCACACACCTCGTT-1_2	CPI-1612	-1.13622	2.33699	1.29998	-1.11884	-2.2927
TCCCACAGTGAATCGG-1_2	CPI-1612	-2.09933	3.28333	3.60315	-0.201605	-0.25549
TCCGACTCAGCAACAG-1_2	CPI-1612	3.34353	-0.356242	-3.33198	0.338776	2.59479
TCCGACTCATGGTATC-1_2	CPI-1612	-2.5263	2.36082	3.32364	0.100843	-1.39882
TCCGACTCATTGCGAT-1_2	CPI-1612	-5.16517	2.0946	2.49336	2.33596	-0.962477
TCGAGCGAGACTCGGA-1_2	CPI-1612	-3.87702	0.863657	2.34482	1.50806	-1.60886
TCGAGCGAGCTGCTCG-1_2	CPI-1612	-3.07157	2.59031	3.63944	0.152692	-1.39603
TCGAGCGCATCTGCAA-1_2	CPI-1612	4.11277	0.12586	-3.6738	0.0123124	0.322924
TCGAGCGTCTGGCCAG-1_2	CPI-1612	-1.12672	1.93077	1.19342	-1.00129	-0.71661
TCGATTTAGCTTCAAC-1_2	CPI-1612	3.68845	0.0294034	-1.7961	-0.491344	0.56693
TCGATTTAGTCGAAAT-1_2	CPI-1612	3.30095	-0.206036	-1.55454	0.961653	-0.704308
TCGATTTAGTGAATAC-1_1	DMSO	6.37676	-3.30394	-3.45928	-1.68286	2.6526
TCGATTTCACACACCG-1_2	CPI-1612	4.55932	-1.03061	-2.42478	-0.465483	0.812741
TCGATTTCACTAGGAG-1_1	DMSO	-5.4272	-2.62193	4.08582	1.74553	0.588266
TCGATTTTCGTCAACA-1_2	CPI-1612	3.56717	-0.671121	-2.92037	0.619322	0.845395
TCGCAGGCACATTCTT-1_2	CPI-1612	4.28182	-0.721522	-3.0794	-0.706019	-1.43035
TCGCAGGGTACGGTTT-1_1	DMSO	-5.964	-2.90732	3.37528	1.95142	-0.367284
TCGCAGGGTTCTGATG-1_2	CPI-1612	5.2854	0.202355	-3.06261	-2.01337	0.121459
TCGCAGGGTTGGGAAC-1_2	CPI-1612	5.55894	-1.55508	-5.06498	-1.83339	-0.298128
TCGCAGGTCCTTCGAC-1_2	CPI-1612	-1.62219	2.40664	1.17364	-1.00416	-1.08597
TCGCCTAAGGAAGACA-1_1	DMSO	-6.49416	-2.13137	4.41518	0.183894	-1.36423
TCGCCTAAGGAGTAGA-1_2	CPI-1612	-2.11271	2.74749	3.58184	-0.564032	-2.8681
TCGCCTACAACTTGGT-1_1	DMSO	-5.31737	-2.09775	2.10428	0.0454983	0.206743
TCGCCTAGTCCCTTTG-1_2	CPI-1612	-2.71089	1.08623	2.91745	-0.843208	-2.42944
TCGCCTAGTGTAGGAC-1_2	CPI-1612	3.58472	-0.603057	-2.94498	-0.0258212	-0.753707
TCGCCTATCCGGGCAT-1_2	CPI-1612	-2.89091	3.66757	0.129223	1.08244	-1.20864
TCGGGACAGCTCGTTA-1_2	CPI-1612	4.03547	-1.14207	-3.82756	0.74879	0.0346224
TCGGGACAGGCTTCGC-1_1	DMSO	-5.15703	-1.87308	2.18352	-0.508717	-1.7882
TCGGGACCACAGTTCA-1_1	DMSO	6.05322	-2.48987	-4.79913	-0.836069	1.40567
TCGGGACGTGCTTTGA-1_2	CPI-1612	-4.33293	3.65223	4.72746	1.34463	0.170457
TCGGGACGTGTAGGAC-1_1	DMSO	-5.61003	-1.93399	2.5599	0.936193	-1.25181
TCGGGACTCAAGAGAT-1_2	CPI-1612	-2.1105	2.22357	1.70513	-0.325394	-2.07541
TCGTTCGAGAGTGGAA-1_1	DMSO	4.73247	-2.82579	-4.35019	1.78683	1.60499
TCGTTCGAGCAGAATT-1_2	CPI-1612	-2.34523	1.46849	2.6228	-0.668602	-2.87429
TCGTTCGGTTGTCGGC-1_1	DMSO	2.74991	-3.04833	-2.66718	3.15692	0.251001
TCGTTCGGTTTAGGAA-1_2	CPI-1612	-4.07618	3.97501	4.69377	1.02882	-0.698422
TCGTTCGTCAGCACGC-1_1	DMSO	-6.78683	-2.14516	4.80059	0.796196	1.15162
TCGTTCGTCCCTAAAG-1_2	CPI-1612	-2.63637	2.41121	3.10989	-0.257865	-0.86624
TCTAGTTAGTCACACT-1_2	CPI-1612	-2.18588	0.448459	0.268663	-0.151529	-3.17651
TCTAGTTTCCCAGTAA-1_2	CPI-1612	-3.75609	1.84663	2.49447	0.902465	-2.33809
TCTAGTTTCGGGACAA-1_2	CPI-1612	-4.17738	2.39063	0.799253	1.17039	-1.47854
TCTATTGGTACCCACG-1_1	DMSO	5.48118	-3.01702	-5.16828	0.459664	5.11897
TCTATTGGTTCAGTTG-1_1	DMSO	-5.12867	-1.27195	2.90124	0.710964	-0.492572
TCTATTGGTTGCAGCC-1_2	CPI-1612	4.1598	-1.14667	-3.19022	0.631925	0.139229
TCTATTGGTTTAAGCC-1_2	CPI-1612	4.18339	-1.43097	-2.80061	1.61584	0.458491
TCTCAGCCACCACGAC-1_2	CPI-1612	-1.97932	3.1422	3.64647	-2.60025	-2.3889
TCTCAGCTCGCTACCT-1_2	CPI-1612	-4.24892	1.06015	1.763	1.38844	-1.94316
TCTCAGCTCTACCCGT-1_2	CPI-1612	5.28228	-1.37724	-5.21564	-0.767269	-1.10065
TCTCTGGCATTTGGCA-1_1	DMSO	-5.84475	-1.8186	2.96543	-1.19436	0.140912
TCTCTGGGTAGAAAGG-1_2	CPI-1612	3.01132	-1.02416	-3.9065	0.965406	0.264778
TCTCTGGGTGAGTCGA-1_1	DMSO	-5.70381	-2.5028	2.50327	1.1545	-1.91954
TCTCTGGTCCAGAATC-1_2	CPI-1612	-3.37812	3.337	3.86011	0.0158789	-1.04568
TCTCTGGTCCATGTTT-1_2	CPI-1612	-3.9171	2.73213	3.29856	1.25901	-1.07159
TCTCTGGTCCTGAAAC-1_1	DMSO	-5.15841	-2.63109	1.9257	-0.760676	0.209985
TGAATCGAGGCGACTA-1_2	CPI-1612	-1.68467	1.63122	2.31206	-1.63231	-3.917
TGAATCGAGTGAACCG-1_2	CPI-1612	-2.29397	1.69783	2.14654	-0.703678	-1.46177
TGAATCGCAAACCGAG-1_2	CPI-1612	-2.46158	0.988368	2.09596	-0.55339	-0.52176
TGACAACAGGGAAATG-1_1	DMSO	4.39188	-4.61585	0.304933	1.34686	3.30935
TGACAACAGGTTGTTC-1_2	CPI-1612	5.50758	-0.594127	-4.42563	-1.66394	-1.60183
TGACAACCACCATTCC-1_1	DMSO	6.28093	-2.61802	-4.54005	-2.11552	0.421904
TGACAACTCCATACGA-1_1	DMSO	4.92654	-3.84717	-3.98552	0.762479	2.09517
TGACAACTCTGCGTCT-1_2	CPI-1612	1.72534	2.52958	-0.840888	-3.43593	-1.39336
TGACTCCAGCTTTCCC-1_2	CPI-1612	4.27774	0.0631709	-3.22844	-0.787112	1.3832
TGACTCCCACAGGAAC-1_2	CPI-1612	5.07689	0.363396	-2.67737	-1.70446	0.00584936
TGACTCCCACTTGCGG-1_1	DMSO	-5.61064	-2.06514	2.90175	-0.0209706	-0.779436
TGAGCCGAGAATCAGT-1_2	CPI-1612	2.77775	-1.12066	-3.91702	0.683299	1.32635
TGAGCCGCAAGGTTCT-1_2	CPI-1612	-4.55393	2.23411	3.10355	1.4617	0.326536
TGAGCCGCATCAGAAA-1_2	CPI-1612	-3.03288	2.63916	-0.2962	0.234319	-0.427055
TGAGCCGGTTTAGGAA-1_2	CPI-1612	-1.40043	2.49275	1.38667	-1.04033	-1.15817
TGAGTCACACTCCACT-1_2	CPI-1612	-4.41657	3.20672	2.80771	1.6836	-2.16089
TGAGTCATCGATTACG-1_2	CPI-1612	-2.91714	1.372	2.3006	0.269407	-2.2527
TGATCAGAGGTCGTTT-1_2	CPI-1612	4.54402	-0.63301	-3.92384	-1.07464	-0.0910098
TGATCAGAGTCAGCCC-1_2	CPI-1612	3.33569	-0.970832	-4.79044	0.74282	-1.30695
TGATGCAGTCCGGTAC-1_2	CPI-1612	4.8311	-0.00298978	-3.78538	-1.25264	1.24593
TGATGCAGTCTAAAGA-1_2	CPI-1612	-4.96545	2.93791	3.94255	1.87401	-1.71308
TGATGCATCGCTGATA-1_1	DMSO	-6.02279	-2.13787	2.94188	1.24038	-0.230186
TGATTTCCATCCCTCA-1_2	CPI-1612	4.47891	-0.0770543	-2.16686	-1.24478	0.105254
TGATTTCCATTCGTCC-1_2	CPI-1612	0.438536	3.5799	2.08039	-3.71529	3.2072
TGATTTCGTGTTTCTT-1_1	DMSO	-5.74735	-2.24943	3.48402	-0.276244	-1.64577
TGATTTCGTTTAGGAA-1_2	CPI-1612	-3.13056	3.07534	-0.106749	1.06873	-2.71282
TGCACCTAGTATGCTC-1_2	CPI-1612	-1.86246	3.89882	3.49247	-2.59804	-2.69562
TGCACCTCAGTATACC-1_2	CPI-1612	4.48823	-1.75569	-3.48336	1.92617	-0.319622
TGCACCTGTACCCATA-1_1	DMSO	-4.79121	-0.948856	2.9356	0.931578	0.729291
TGCACCTGTATCTAGC-1_2	CPI-1612	-3.12057	2.6482	3.70388	-0.439194	-0.587027
TGCACCTGTTTGCGAT-1_1	DMSO	5.18808	-4.56792	-3.34512	0.129128	3.46946
TGCACCTTCGATAGGG-1_2	CPI-1612	-1.78497	1.03356	1.40888	0.0863678	-0.419004
TGCACCTTCTAGCAGT-1_2	CPI-1612	-4.27587	3.95739	-0.194913	1.59961	-1.37479
TGCATGACAACGCAAG-1_1	DMSO	5.43715	-3.73479	-4.5701	0.513198	2.51945
TGCATGACAACTAGAA-1_2	CPI-1612	4.54489	-0.60261	-3.61994	-0.719126	0.786753
TGCATGACACCTATTT-1_2	CPI-1612	2.87434	-1.82262	-2.98499	0.364002	-0.857338
TGCATGACATGGGAAC-1_1	DMSO	0.150601	4.05363	2.04673	-3.72921	-0.452027
TGCATGAGTTCCGCGA-1_2	CPI-1612	-1.79599	1.50556	1.14105	0.278267	-1.16649
TGCATTTAGCTATCGT-1_1	DMSO	-5.48075	-2.24228	2.41399	-0.905069	-0.660902
TGCATTTCACTCCTCA-1_2	CPI-1612	5.64776	-1.26348	-5.15358	-1.24548	-0.226285
TGCATTTCATGTAGAA-1_1	DMSO	-6.27705	-2.89737	3.44525	1.66526	0.182318
TGCATTTCATTCCCGT-1_1	DMSO	5.10292	-4.52011	-1.72115	0.589295	2.92417
TGCATTTGTAGGGTCA-1_2	CPI-1612	-3.93281	1.98997	2.78519	1.14437	0.231064
TGCATTTTCCATCATT-1_1	DMSO	6.13047	-2.5046	-5.11558	-1.50354	0.804735
TGCATTTTCCATTGTT-1_2	CPI-1612	-2.87608	2.19619	1.29722	0.973025	-1.9518
TGCATTTTCGTGGCGT-1_2	CPI-1612	-0.354153	3.50532	2.58676	-2.82441	0.873614
TGCCTCACAAGGGAGG-1_2	CPI-1612	-1.13085	1.6161	-5.07486	1.04627	-2.85635
TGCCTCACACCACAGC-1_2	CPI-1612	-1.35613	2.64298	1.18136	-1.14003	-1.2868
TGCCTCAGTAGATGAT-1_2	CPI-1612	-3.30141	4.28989	4.99632	0.411754	-1.21303
TGCCTCAGTGATAGAT-1_2	CPI-1612	3.42858	-1.80365	-4.53148	0.00618692	0.215034
TGCCTCAGTTATCGAC-1_1	DMSO	5.50286	-3.95419	-3.72987	0.0758481	0.578296
TGCCTCAGTTTCGACA-1_2	CPI-1612	-1.54568	2.24966	1.45122	-0.638914	-1.75466
TGCCTCATCCAACAAC-1_2	CPI-1612	-4.38721	3.97405	-0.621513	2.05269	-1.44433
TGCCTGTCAAGCCTTA-1_1	DMSO	-1.43235	3.77752	3.04774	-1.97663	-0.279323
TGCCTGTTCACGATTG-1_2	CPI-1612	-5.17662	2.58067	3.29505	2.24668	-0.453226
TGCGTAAAGAATCAGT-1_2	CPI-1612	-1.31229	3.49341	3.3676	-2.87179	-2.7855
TGCGTAAAGGAGGCGA-1_1	DMSO	4.95672	-4.4136	-3.16599	0.293063	2.8923
TGCGTAAGTAGAAAGG-1_2	CPI-1612	5.89406	-0.665049	-4.60292	-2.38451	-1.04047
TGCGTAAGTGAGTAAT-1_1	DMSO	5.56529	-3.65352	-1.89937	0.0406174	2.16462
TGCGTAATCGCTTCAC-1_2	CPI-1612	-3.76204	1.62961	3.10893	0.506378	-1.85334
TGCTATTAGATCGAGC-1_2	CPI-1612	-4.33248	2.71734	3.40534	1.25645	-0.686824
TGCTATTCAAGCACTT-1_2	CPI-1612	-5.15352	2.47453	3.12391	2.28364	-0.534493
TGCTATTCATGCGCTG-1_2	CPI-1612	4.16405	-0.865413	-2.74048	0.485561	0.984698
TGCTATTTCAGTACAC-1_1	DMSO	4.66074	-3.00446	-1.92924	2.23553	3.3345
TGCTATTTCGCCAGAC-1_1	DMSO	5.67343	-3.93098	-3.70758	-0.0187152	4.25583
TGCTATTTCTGCCGAG-1_2	CPI-1612	-3.523	3.00549	3.82617	0.771461	-2.0098
TGCTCACAGGGACGTT-1_2	CPI-1612	-2.58679	2.37858	1.12726	0.886313	-1.1153
TGCTCACTCGGTCAGC-1_2	CPI-1612	6.0284	-0.891303	-4.58858	-2.24443	0.914415
TGCTCACTCGTCTTAT-1_2	CPI-1612	-1.5858	2.34905	1.54635	-1.26814	-0.765593
TGCTCACTCTCTTCTC-1_1	DMSO	4.69803	-3.78172	-2.74481	1.13817	1.00966
TGCTCGTAGAATGCTA-1_1	DMSO	0.332634	3.87189	1.60536	-3.48584	1.62515
TGCTCGTAGCTGCCAC-1_1	DMSO	5.2298	-3.08019	-5.07572	0.881735	1.63745
TGCTCGTAGGATTGAT-1_2	CPI-1612	-1.49691	2.92108	-1.92983	-1.34253	-1.80174
TGCTCGTCAAGCGGTA-1_2	CPI-1612	5.23151	-1.19947	-5.1544	-0.771861	-0.266545
TGCTCGTCACACTAGT-1_2	CPI-1612	-2.6994	3.75234	4.46923	-0.439855	-1.86691
TGCTCGTGTCCGGTAC-1_2	CPI-1612	3.31517	-1.13482	-4.50052	0.147231	0.883454
TGCTTCGCAAGGACCA-1_1	DMSO	-6.78827	-2.32536	4.34974	2.07501	-1.08749
TGCTTCGGTTCGGGAA-1_2	CPI-1612	-2.15678	1.10286	2.39183	-0.834154	-3.00059
TGCTTCGGTTTGTACG-1_1	DMSO	5.52322	-3.02526	-4.43594	-0.207119	2.72594
TGCTTCGTCGACTATG-1_1	DMSO	-5.86702	-3.07037	3.79465	0.318943	-1.85815
TGCTTTAAGGACCGAT-1_2	CPI-1612	-3.19078	2.77673	3.1713	0.428201	-2.85759
TGCTTTACAAACTACC-1_2	CPI-1612	-2.27982	3.1718	3.93035	-0.988673	-3.79343
TGGAAGGCAGGATAGC-1_1	DMSO	0.839731	2.61803	-0.405651	-3.36505	-0.338289
TGGAAGGCATGCACTA-1_2	CPI-1612	3.64678	-2.23653	-2.47453	2.9601	2.24865
TGGAAGGTCGCGCTGA-1_2	CPI-1612	-5.07103	2.21804	2.73524	2.23693	-0.459541
TGGACATAGACCGCAA-1_2	CPI-1612	-2.92142	1.65341	3.362	-2.31905	-0.988494
TGGACATGTGCCCAGT-1_2	CPI-1612	4.03676	0.365542	-3.15164	-0.681396	-0.521218
TGGACATGTGTCTCGG-1_2	CPI-1612	-3.40585	1.41683	2.31671	0.656668	-1.22751
TGGACATTCCAACCTC-1_1	DMSO	5.20004	-4.49783	-3.22974	0.314316	3.26629
TGGACATTCGCGATGC-1_1	DMSO	5.49388	-4.22682	-3.27042	-0.463356	3.83381
TGGCAATAGTAACACA-1_2	CPI-1612	-5.08898	2.32502	2.4748	2.30925	0.276283
TGGCAATCAATTGTGC-1_1	DMSO	-5.58775	-2.18917	3.36773	-0.213135	-1.43353
TGGCAATCACCAAGGA-1_1	DMSO	5.65273	-4.45074	-2.26077	-0.607278	2.69694
TGGCAATCAGGCACAA-1_1	DMSO	-5.50236	-1.94776	1.27668	-1.04348	-1.32722
TGGCAATGTCGACTGC-1_1	DMSO	5.32076	-4.1438	-1.50859	-0.545391	4.17178
TGGCAATTCGAGAAGC-1_2	CPI-1612	-3.03394	3.52033	-0.614311	0.523838	-1.48283
TGGCAATTCTTCAGAG-1_1	DMSO	5.02438	-3.0953	-4.32831	1.33103	1.9022
TGGCCTTCACCGATCG-1_1	DMSO	5.7268	-3.42787	-5.0745	0.11944	2.65084
TGGCCTTCACGGCCAT-1_2	CPI-1612	-1.64634	0.989231	1.123	0.122251	-2.00697
TGGCCTTGTGCATCAT-1_2	CPI-1612	-3.66873	1.19722	2.85648	-0.276303	0.058108
TGGCGCAAGAATCAGT-1_2	CPI-1612	-4.54297	1.72765	2.61642	1.70867	0.0251898
TGGCGCAAGATGTTGA-1_2	CPI-1612	-2.40693	4.04377	4.84876	-0.43102	-2.4638
TGGCGCACAACAAACA-1_2	CPI-1612	-2.87567	3.30148	-0.144487	1.09776	-1.54256
TGGCGCACATGGCCCA-1_1	DMSO	3.66381	-3.82044	-2.14919	2.46402	4.38254
TGGCGCACATGTATCG-1_1	DMSO	-0.125834	3.35305	1.56996	-2.76768	2.16546
TGGCGCACATTGTGAC-1_2	CPI-1612	3.86047	-1.8432	-4.67726	1.44073	-0.406432
TGGCGCATCTAGCTGA-1_2	CPI-1612	-2.30701	3.92278	4.62597	-0.211688	-0.544133
TGGGTGCCAATGCCAT-1_2	CPI-1612	-3.06658	3.33795	2.26399	-0.162179	-1.02654
TGGGTGCCACATATCG-1_2	CPI-1612	5.69849	-0.963919	-4.96454	-1.5343	-0.0414608
TGGGTGCCACCGATCG-1_2	CPI-1612	4.86344	-1.51975	-5.2509	-1.37342	0.0928941
TGGGTGCGTATTCTCT-1_2	CPI-1612	-3.49862	0.66797	1.21187	0.625783	-2.79423
TGGGTGCGTGCGCTCA-1_1	DMSO	-6.13412	-2.85745	4.44974	1.68375	0.192583
TGGGTGCGTTGTATCG-1_2	CPI-1612	-3.28117	4.41592	5.25844	0.835261	-1.45247
TGGGTGCTCACATCCC-1_1	DMSO	5.81622	-2.69656	0.681023	0.476382	4.03334
TGGGTTACACTTGCGG-1_1	DMSO	6.64698	-2.49934	-4.46883	-1.54374	2.43294
TGGGTTAGTAAACGGC-1_2	CPI-1612	4.87216	-1.56302	-5.14157	-1.12499	-0.542457
TGGGTTATCTTAAGCG-1_2	CPI-1612	3.74139	0.0855827	-1.81024	-0.388571	-1.03554
TGGTCAAAGAGAAGCA-1_2	CPI-1612	3.82533	-1.38403	-4.41765	0.345526	0.127802
TGGTCAAAGGGAGATA-1_2	CPI-1612	-2.63939	1.04658	1.95266	0.495692	-1.85724
TGGTCAACAAGGAACC-1_1	DMSO	-5.3025	-2.55569	2.25788	0.223977	-0.26116
TGGTCAACAATAGTGA-1_2	CPI-1612	0.0847256	3.53666	2.12566	-3.50387	1.32724
TGGTCAACAATCCATG-1_2	CPI-1612	-0.10385	3.25866	1.94188	-3.37424	-0.204485
TGGTCAAGTTCAGAAA-1_1	DMSO	4.96588	-3.81443	-4.31701	0.666118	3.77175
TGTAAGCAGACTTGAA-1_1	DMSO	-6.84696	-2.11983	4.51555	1.50293	-0.11088
TGTAAGCAGTGTCACT-1_2	CPI-1612	3.72881	-1.9497	-4.06874	1.31147	-0.581363
TGTAAGCCAACGTCCG-1_1	DMSO	-5.94668	-2.12487	4.2961	0.264972	0.0561782
TGTAAGCCACGCTGTG-1_1	DMSO	-6.21154	-2.28274	3.82027	-0.370553	-0.124246
TGTAAGCCACTGAAGG-1_1	DMSO	-5.39768	-1.79272	2.08188	0.705981	-1.00593
TGTAAGCGTAAACGGC-1_1	DMSO	-6.29653	-2.76736	4.43085	1.73489	-1.32006
TGTAAGCTCCGCCTAT-1_2	CPI-1612	-3.96816	0.613019	1.38591	1.17094	-0.853145
TGTAAGCTCTGTTGCC-1_1	DMSO	-6.93084	-2.15032	5.29529	0.360808	-0.0625575
TGTACAGAGTAGACCG-1_2	CPI-1612	-3.14236	1.48702	3.03572	-0.843547	-1.06519
TGTACAGCAGAGCCAA-1_2	CPI-1612	-3.10185	3.99792	4.58128	0.0590329	0.521332
TGTACAGGTAAGCCGA-1_1	DMSO	-5.19747	-2.21106	2.31717	-1.00374	-0.475766
TGTACAGGTGTTTCTT-1_1	DMSO	-6.31422	-2.9602	4.05808	1.43041	-0.628024
TGTACAGTCTATATCC-1_2	CPI-1612	5.54966	-0.257401	-4.10447	-2.08059	2.15044
TGTACGACAGGCAAGT-1_2	CPI-1612	-2.52608	2.05148	2.72966	0.456212	-2.04176
TGTACGAGTCAGACGA-1_2	CPI-1612	-2.3614	3.37919	4.30775	-0.257799	-0.308193
TGTAGCACAAGGATGC-1_2	CPI-1612	-2.4818	3.21133	4.19665	0.285655	-0.143258
TGTAGCACACGCTCAG-1_2	CPI-1612	-3.63836	3.63815	-0.365244	0.741097	-2.28236
TGTAGCACAGGGTACA-1_2	CPI-1612	-4.49787	3.40202	3.93364	1.43831	-0.384299
TGTAGCATCAGAGTGG-1_2	CPI-1612	-3.01158	0.606143	1.29246	0.419104	-2.34691
TGTAGCATCGGAGTTT-1_2	CPI-1612	-2.4765	0.433083	0.647708	-0.842337	0.270376
TGTAGCATCTCCACTG-1_1	DMSO	-5.135	-2.21051	2.17706	-0.872866	-1.01692
TGTGACAAGTTCTCCC-1_2	CPI-1612	2.53456	-1.24602	-2.11715	0.482438	-0.915212
TGTGACAGTTGGTAAA-1_2	CPI-1612	5.79245	-1.51368	-5.30893	-1.30155	-1.07539
TGTGACATCCGTACGG-1_2	CPI-1612	2.82272	-2.66492	-2.43411	2.8749	-0.145525
TGTGGCGAGGACCGAT-1_2	CPI-1612	-2.49783	4.15681	5.25875	0.119663	-2.75937
TGTGGCGCAATGTGCT-1_2	CPI-1612	3.00542	-1.91513	-2.47454	1.90911	0.0354877
TGTGGCGCACAAACGG-1_1	DMSO	4.95868	-4.57321	-1.86177	0.955919	4.06248
TGTGGCGCACAAGTGG-1_2	CPI-1612	-4.57515	3.80311	-0.0554928	1.78552	-2.22228
TGTGGCGCATGGATGG-1_1	DMSO	-6.10357	-2.09383	4.12771	-0.74929	1.88386
TGTGGCGGTCGGCTGT-1_2	CPI-1612	-3.55342	2.11345	3.05872	0.461373	-2.71293
TGTGGCGTCTTGTGCC-1_2	CPI-1612	-4.40518	3.86888	0.164851	1.74252	-1.96552
TGTGTCCAGAGCCTGA-1_2	CPI-1612	-4.14587	4.03779	4.92884	1.17282	-0.97584
TGTGTCCAGTACCACT-1_1	DMSO	-5.75385	-3.04623	2.9045	0.441454	-2.20609
TGTGTCCAGTATGCTC-1_1	DMSO	-5.362	-2.09882	2.5529	-0.74661	-1.82463
TGTGTCCTCGGCATAT-1_2	CPI-1612	5.53972	-0.623105	-4.47962	-2.00853	0.450278
TGTTAGGAGAGCCTGA-1_2	CPI-1612	3.14217	-0.727597	-2.47903	0.191356	-0.544953
TGTTAGGAGCATTGGG-1_2	CPI-1612	-3.23085	1.31508	2.71674	-0.0384877	-1.39244
TGTTAGGCATACTGCA-1_1	DMSO	4.36475	-4.34616	-2.18775	1.39953	3.10986
TGTTAGGGTGCACATT-1_1	DMSO	-6.4777	-1.89997	4.89654	-0.053459	-1.58736
TGTTAGGTCGTCTAGA-1_1	DMSO	-6.14498	-1.64973	3.18243	-1.06036	-0.957399
TGTTAGGTCTTGTCGC-1_1	DMSO	6.89573	-2.7366	-3.93881	-1.66763	4.81885
TTAACGGAGCTGATTC-1_1	DMSO	5.54637	-3.69514	-3.98941	0.48646	3.51338
TTAACGGCAGTTCGGC-1_1	DMSO	5.13046	-3.08561	-4.86604	1.09803	1.70212
TTAACGGTCCACTAGA-1_2	CPI-1612	2.66611	-1.95365	-2.05813	0.9632	1.4725
TTACCCGGTATGGTTC-1_2	CPI-1612	-2.24474	2.34286	3.1382	0.0315103	-1.235
TTACCCGTCCTCATTA-1_2	CPI-1612	-2.63426	1.77076	2.23351	-0.678696	-1.62506
TTACCGCCATGGATGG-1_2	CPI-1612	-1.43722	1.42849	0.980135	-0.148633	-1.47532
TTACCGCGTAAGTGCG-1_1	DMSO	4.57991	-3.7043	-3.94724	-0.228044	1.9949
TTACCGCGTATCAGCT-1_1	DMSO	-5.27252	-2.53872	2.24082	-0.270791	-1.88397
TTACCGCGTCAAGACG-1_2	CPI-1612	-4.99959	3.07885	3.5161	1.9814	-0.891168
TTACCGCGTGAGAGTC-1_1	DMSO	6.30307	-3.41758	-4.70654	-0.593956	1.90725
TTACCGCTCGCTACCT-1_2	CPI-1612	-1.56734	3.40008	3.37409	-2.77543	-2.01152
TTACGGAAGTGTGTAA-1_1	DMSO	5.32711	-3.75663	-3.81357	0.506568	2.0931
TTACGGACAGGTAGGT-1_2	CPI-1612	-4.94595	2.23771	2.16624	2.09418	-0.531821
TTACGGAGTACGTAAA-1_2	CPI-1612	0.374107	3.56401	1.95122	-3.59768	-0.0690079
TTACGGAGTTTGACCA-1_1	DMSO	5.91004	-2.57512	-2.08834	1.93247	-0.471304
TTACGGATCGTTGTTT-1_2	CPI-1612	3.80375	-0.427995	-2.57679	0.952208	1.34175
TTACGTTAGAGGTCCA-1_2	CPI-1612	3.70374	-1.63378	-3.24258	1.03653	1.29439
TTACGTTAGTGATATG-1_1	DMSO	-5.55774	-1.73734	2.76994	0.885111	1.74886
TTACGTTCAACTACTG-1_2	CPI-1612	3.30515	-1.85302	-4.67002	1.33519	0.950995
TTACGTTCATTACTCT-1_2	CPI-1612	-3.34527	2.34598	3.09833	-0.123314	-2.92978
TTACGTTGTAAGTCTC-1_2	CPI-1612	-4.06644	2.96811	3.61075	-1.96735	-1.56291
TTACGTTGTAGCGAGT-1_2	CPI-1612	3.40995	-1.19869	-1.00186	0.36548	0.271706
TTACGTTGTAGTCCAT-1_1	DMSO	3.0989	-3.09849	-2.34833	3.15136	-0.223171
TTACGTTTCAGTGTAC-1_1	DMSO	5.14861	-3.46085	-3.58226	0.597054	2.1983
TTACTCAAGGATGCCA-1_1	DMSO	-5.51166	-3.04071	2.0446	0.0849537	-1.68866
TTACTCATCATTCTTG-1_2	CPI-1612	-5.14779	3.06359	4.06008	2.0775	-1.68385
TTACTCATCTTCCACG-1_2	CPI-1612	-2.37344	2.59093	3.72799	-0.567861	-1.9988
TTACTTGCAAGACTAA-1_2	CPI-1612	-3.74436	4.39882	5.13067	1.08331	-0.74914
TTACTTGGTTTCCACC-1_1	DMSO	-4.90552	-2.14709	2.1744	-0.920724	-1.35649
TTAGCGAAGACTAGCG-1_1	DMSO	-5.45193	-1.88878	2.75455	0.907938	-0.81826
TTAGCGAAGAGGAATG-1_2	CPI-1612	-1.68071	2.95546	2.87553	-1.25767	-2.92422
TTAGCGAAGCGTGTTT-1_2	CPI-1612	5.60465	-1.16301	-5.24169	-1.1934	0.193033
TTAGCGAGTGCGTTTA-1_2	CPI-1612	-5.18677	2.97443	3.86172	2.087	0.000259566
TTAGCGAGTTCAGAAA-1_2	CPI-1612	-3.0886	1.38118	2.41279	-0.530644	-1.15803
TTAGCGAGTTCAGTAC-1_2	CPI-1612	-1.67295	0.94895	0.916707	-0.0597496	-1.94394
TTAGCGATCCATAGGT-1_2	CPI-1612	4.79974	0.21408	-2.83843	-1.48952	-1.12231
TTAGCGATCGGTACTA-1_1	DMSO	-5.6831	-1.46721	2.2301	1.67656	-0.221102
TTAGCTTAGAGCACTG-1_2	CPI-1612	-2.48097	1.51824	1.54633	-0.653713	-0.907174
TTAGCTTCAGTGCGTC-1_2	CPI-1612	-3.45856	2.58347	3.94731	0.526232	-1.61834
TTAGCTTCATCCCGGA-1_2	CPI-1612	-2.92755	1.48998	0.680043	0.255023	-2.06429
TTAGCTTCATTCTCGC-1_1	DMSO	6.81233	-3.12909	-3.46082	-2.27007	1.88517
TTAGCTTTCCATCATT-1_1	DMSO	-5.0594	-2.53461	2.06714	-0.688971	0.133936
TTAGCTTTCTAGCTGA-1_2	CPI-1612	0.405196	3.62216	2.04753	-3.57617	0.75654
TTAGGTGAGTACTCTG-1_2	CPI-1612	2.86441	-1.35983	-4.36349	0.869612	0.474207
TTAGGTGGTAGCCATT-1_2	CPI-1612	-1.25129	1.78482	1.33515	-0.74709	-2.99496
TTAGGTGGTTCCATCC-1_2	CPI-1612	2.80467	-2.86649	-2.29292	3.22413	0.184051
TTAGGTGTCCAACAAC-1_2	CPI-1612	-4.48512	1.33992	2.40413	1.9984	-2.39118
TTAGGTGTCCCTACGT-1_1	DMSO	5.52398	-4.16806	-3.39236	-0.0348814	2.48927
TTATGTCAGACGTCAG-1_2	CPI-1612	2.58632	-1.11801	-4.80763	0.819304	0.345462
TTATGTCAGGATATCA-1_1	DMSO	6.44017	-2.69325	-4.70447	-2.12068	-0.95506
TTATGTCAGTTAGCGG-1_1	DMSO	6.31391	-3.8559	-3.5485	-0.836791	4.05208
TTATGTCCAAGACACG-1_2	CPI-1612	-2.40706	0.953214	0.0507837	0.597312	-0.834056
TTATGTCCACAAGGGT-1_2	CPI-1612	-3.91098	3.26519	3.47588	-2.35624	0.494778
TTATGTCCATGTGAGG-1_2	CPI-1612	-2.32564	3.69558	4.31442	-0.181043	-0.869099
TTATGTCGTGGATTCT-1_1	DMSO	4.82406	-3.02199	-3.60804	1.09221	3.69435
TTATGTCGTTGAATAG-1_1	DMSO	5.64997	-2.8162	-0.226646	-0.556608	3.71528
TTATGTCTCCCATAGA-1_1	DMSO	6.91137	-2.94264	-4.69969	-2.12661	3.16231
TTCAACTCAGTTGCAT-1_2	CPI-1612	-2.49946	0.469813	0.622051	-0.854244	0.0275763
TTCAACTGTCACCCGA-1_2	CPI-1612	-4.92927	3.11848	4.22961	2.123	-0.0561779
TTCAACTTCTCGACAA-1_1	DMSO	5.74472	-4.59038	-2.61695	-0.971563	2.68309
TTCATCAAGGTACTCT-1_2	CPI-1612	-1.21564	2.39402	1.126	-1.25177	1.80695
TTCATCAGTAAACGGC-1_2	CPI-1612	-4.15082	4.21346	5.10382	1.30576	-2.44006
TTCATCAGTATTCTGG-1_2	CPI-1612	-3.25632	2.99028	4.45604	-0.264378	-2.02478
TTCATCAGTCCTTATT-1_2	CPI-1612	-2.51733	1.62891	2.91143	-0.687902	-1.26993
TTCATCATCGCCCTTA-1_2	CPI-1612	-4.54546	3.10136	3.01587	1.28733	-2.66879
TTCATCATCGGTCTAA-1_2	CPI-1612	-2.21108	3.71453	4.15161	-0.957187	-0.692136
TTCATTGAGCTAACAA-1_2	CPI-1612	-3.87978	3.18559	3.79475	1.15614	-2.48884
TTCATTGCAGCACATT-1_2	CPI-1612	-4.29361	2.89932	2.25411	1.13184	-0.47354
TTCATTGGTAACGTAA-1_2	CPI-1612	5.75266	-0.899862	-4.63325	-1.94673	2.24887
TTCATTGGTAGCGAGT-1_2	CPI-1612	2.70086	-0.800162	-2.14332	-0.116216	-0.397702
TTCATTGGTCTGATTG-1_2	CPI-1612	-3.5213	4.20557	5.01322	0.804727	-0.239435
TTCATTGGTGAGCTAG-1_1	DMSO	5.81081	-2.62444	-4.57198	-0.79863	1.00192
TTCATTGTCAACTTGG-1_2	CPI-1612	-2.67284	2.5781	0.245774	0.262669	-0.833771
TTCGATTAGTAATCAG-1_1	DMSO	6.31478	-3.44501	-0.920165	1.78054	2.82763
TTCGATTGTCGACTGC-1_2	CPI-1612	-3.66874	1.74672	2.3314	0.746924	-1.14432
TTCGCGTCACCACGAC-1_2	CPI-1612	4.47286	-0.490959	-3.68106	-0.787439	-0.202045
TTCGCGTCATCTCACC-1_2	CPI-1612	4.26298	-0.512576	-2.53993	0.537514	-0.606662
TTCGCGTGTGAATGTA-1_2	CPI-1612	-4.74638	1.49905	1.82615	1.79394	-2.43364
TTCGCGTGTTTCGACA-1_1	DMSO	5.6531	-4.64767	-2.53965	-0.598756	2.70214
TTCGGTCAGGGAGTTC-1_2	CPI-1612	-3.46929	4.05245	4.63403	0.559094	-0.715256
TTCGGTCCAAATGTCC-1_2	CPI-1612	4.41935	-1.33837	-5.04226	0.536601	0.201023
TTCGGTCCATCCGTAA-1_2	CPI-1612	3.14872	-2.79793	-2.19464	2.96829	2.01463
TTCGTTAGTAGGGTCA-1_2	CPI-1612	-3.72773	2.61759	4.0877	0.504378	-0.524925
TTCGTTAGTGCACTTA-1_2	CPI-1612	3.68754	-0.705763	-2.69161	1.21743	0.975488
TTCGTTAGTTTCGTTT-1_2	CPI-1612	-3.87714	1.16207	1.78159	0.792674	-2.09808
TTCTAACAGATCTCAC-1_1	DMSO	-5.05256	-2.64008	2.9461	-0.824877	-0.508494
TTCTAACAGTTCTCCC-1_1	DMSO	-5.77512	-2.52993	1.3203	-1.29257	0.528053
TTCTGTAAGCAACGGT-1_2	CPI-1612	-2.01595	3.03368	2.74314	0.0732791	-2.50714
TTCTGTAAGTTAGAGT-1_2	CPI-1612	-2.42805	1.30122	0.877882	-0.437923	-1.41266
TTCTGTACATAGCCAT-1_2	CPI-1612	0.317495	3.45062	2.02405	-3.7733	-0.455191
TTCTGTAGTACTTGAC-1_1	DMSO	6.51105	-2.43525	-5.06728	-1.7524	3.46477
TTCTGTATCCATCTAT-1_2	CPI-1612	-4.67771	3.13507	3.61533	1.71125	-0.814148
TTGACGAAGAGCGGTT-1_2	CPI-1612	-4.73541	3.31692	4.01239	1.7447	-0.718575
TTGACGACACTGTTAG-1_2	CPI-1612	-1.22766	3.54649	3.44199	-2.58954	0.950915
TTGACGACATGGGAAC-1_1	DMSO	5.03771	-3.55889	-4.19588	1.08415	0.943104
TTGACGATCACATCCC-1_2	CPI-1612	-3.93687	4.06378	-0.484159	2.01002	-0.854239
TTGAGCAAGAAGCCTG-1_2	CPI-1612	-4.01637	3.11933	3.68101	1.00743	-0.192633
TTGAGCAAGCACACCC-1_2	CPI-1612	4.73967	-0.127127	-2.47579	-1.37786	1.42469
TTGAGCACACCGAAAG-1_2	CPI-1612	3.1975	-1.35608	-2.37581	1.00637	0.357376
TTGAGCATCCGAGAGA-1_2	CPI-1612	3.26155	-3.00002	-2.17645	2.78107	0.678321
TTGAGTGAGAACGTTA-1_2	CPI-1612	-4.67145	2.61475	3.39628	1.54137	0.306447
TTGAGTGCAAAGGCCA-1_2	CPI-1612	-3.96872	1.59611	3.05136	-0.37878	-0.881716
TTGAGTGCATAGAATG-1_2	CPI-1612	-2.89144	1.48245	2.86816	-0.650793	-1.02583
TTGAGTGTCCTCATTA-1_2	CPI-1612	-3.94379	0.744096	1.80001	1.03662	-2.20952
TTGCACCAGATTACGA-1_2	CPI-1612	-2.20596	1.43114	0.369151	-0.48996	-1.63231
TTGCACCAGGTCGTTT-1_2	CPI-1612	-1.94822	2.47856	3.26068	-0.381538	-0.614353
TTGCACCTCTCCTTAA-1_1	DMSO	3.81724	-3.23295	-2.0607	2.63503	3.39655
TTGCACCTCTTAAGCG-1_1	DMSO	4.02711	-3.87665	-1.74168	1.819	2.10378
TTGCAGAAGTAACTCC-1_2	CPI-1612	3.2066	-1.17085	-4.62478	0.817748	-0.3045
TTGCAGAGTCCGTAGC-1_2	CPI-1612	5.76009	-1.14188	-5.46853	-0.964462	0.957373
TTGCCCAAGAGCGGTT-1_2	CPI-1612	5.08412	-0.743367	-4.89379	-0.917021	1.30789
TTGCCCAGTGATGTGG-1_2	CPI-1612	3.9806	0.226049	-3.05603	-0.294173	1.61675
TTGCCCATCAAGAGAT-1_2	CPI-1612	5.036	-1.37808	-4.31995	-1.63003	-0.510348
TTGCCCATCCGATTGA-1_1	DMSO	4.96496	-4.61767	-1.82413	0.509929	2.31882
TTGCGAACACTGCTTC-1_2	CPI-1612	4.03934	-0.855488	-2.00145	-0.437628	0.226362
TTGCGAACATTAACGC-1_1	DMSO	0.170561	3.95921	1.7305	-3.46802	1.32422
TTGCGAAGTCTCGGGT-1_2	CPI-1612	-3.34787	2.99927	-0.707874	0.377871	-1.097
TTGCGAATCCCAGTAA-1_2	CPI-1612	3.05449	-2.88959	-2.26592	3.18505	-0.67858
TTGCGGGAGACTAGGC-1_2	CPI-1612	5.48017	0.107557	-3.74177	-2.40069	-0.369298
TTGCGGGAGCGAATAT-1_2	CPI-1612	-3.64623	1.78445	2.83263	0.991327	-0.920129
TTGCGGGTCGCGCTGA-1_1	DMSO	-5.39477	-2.50669	3.10917	-1.35189	-0.886404
TTGCTATAGATGCGCA-1_2	CPI-1612	-4.14061	0.844659	1.94379	1.33203	-0.502297
TTGCTATCATTCTTTG-1_2	CPI-1612	3.59593	0.0707805	-2.89607	-0.302589	0.29646
TTGCTATGTATGGGTG-1_2	CPI-1612	-2.65541	2.75848	3.02296	0.0773663	-1.63701
TTGCTATGTCATAAGA-1_2	CPI-1612	2.82857	-1.03193	-2.2166	0.524248	-0.0335048
TTGCTATTCAATTGGC-1_2	CPI-1612	3.85349	-1.48123	-4.45925	1.67397	-2.21375
TTGCTTAAGTAGAAGG-1_1	DMSO	-6.46885	-2.75804	4.74957	0.902503	-0.135447
TTGCTTAAGTAGCAAT-1_1	DMSO	-2.65534	-0.0858872	0.686067	-0.78049	-0.305964
TTGCTTACAAGTTGCT-1_2	CPI-1612	-2.78298	2.98487	3.85429	-0.400525	-1.41078
TTGCTTATCATGCTTT-1_2	CPI-1612	-3.10901	2.4056	0.870413	0.97097	-1.47024
TTGGTCCCAGGTCTGC-1_2	CPI-1612	4.62633	-0.717957	-2.5109	-1.13961	1.60432
TTGGTCCGTGAATCAA-1_2	CPI-1612	5.12855	0.0767486	-3.62832	-1.95106	0.541537
TTGGTCCTCTCGCGGA-1_2	CPI-1612	5.47877	-0.0907457	-3.77815	-2.07481	0.0281855
TTGTCTAAGAACCCGA-1_2	CPI-1612	4.68677	0.264867	-2.96441	-1.69306	-0.410311
TTGTCTAAGCGGACAT-1_2	CPI-1612	-2.56505	2.08063	2.11236	-2.12356	-1.52705
TTGTCTACACGGTGTC-1_1	DMSO	-6.49929	-2.82414	4.59408	1.25054	-0.139747
TTGTCTATCGAACACT-1_1	DMSO	6.19272	-3.57224	-4.16725	-0.338649	2.32008
TTGTCTATCTTTCGAT-1_2	CPI-1612	3.52637	-1.0241	-3.61359	0.513336	-0.0175545
TTGTTCAAGACTAATG-1_1	DMSO	-5.32014	-2.28921	2.83184	-1.15431	-1.13275
TTGTTCAAGACTAGGC-1_2	CPI-1612	2.49517	-0.908589	-2.03533	0.506479	-0.561848
TTGTTCACACTCAGCG-1_1	DMSO	6.79149	-3.00269	-4.11421	-1.93919	3.8001
[truncated: 34 more rows]

## Sheet: S7D
FOXA1 ChromVAR activity by treatment
sampleBarcode	treatment	FOXA1 ChromVAR_activity (MA0148.4)
AAACGAAAGACCTATC-1_2	CPI-1612	-0.000539798
AAACGAACACAGCCAC-1_2	CPI-1612	-2.34905
AAACTCGCAAAGCATA-1_2	CPI-1612	-0.448706
AAACTCGCACTCCACT-1_1	DMSO	2.26408
AAACTCGCATGGTTTG-1_2	CPI-1612	0.25153
AAACTCGTCACTCGTC-1_2	CPI-1612	0.792476
AAACTCGTCCATACGA-1_2	CPI-1612	-1.16524
AAACTCGTCGAGAACG-1_2	CPI-1612	-1.35347
AAACTGCAGAATATCG-1_2	CPI-1612	-0.604616
AAACTGCAGTCCTTCC-1_2	CPI-1612	-0.751867
AAACTGCAGTCGTATC-1_2	CPI-1612	-1.0754
AAACTGCAGTCTAGAA-1_1	DMSO	2.76269
AAACTGCCATCCTGGG-1_2	CPI-1612	-0.215543
AAACTGCCATGCCCTT-1_2	CPI-1612	-2.09413
AAACTGCTCAATTCCT-1_2	CPI-1612	-1.69229
AAACTGCTCATTCGGA-1_2	CPI-1612	1.19755
AAACTGCTCCGTGCAG-1_2	CPI-1612	-0.112207
AAACTGCTCTCTATTG-1_2	CPI-1612	-1.67035
AAAGATGCACGCGCAT-1_2	CPI-1612	0.887086
AAAGATGCATCGTACA-1_2	CPI-1612	0.349895
AAAGATGCATGACTGT-1_2	CPI-1612	-3.63722
AAAGATGGTCAGAGTG-1_2	CPI-1612	-1.98052
AAAGATGGTCCAAGAG-1_2	CPI-1612	-0.256409
AAAGGATTCGGATAAA-1_2	CPI-1612	-1.21709
AAAGGGCAGGATGCCA-1_2	CPI-1612	0.417331
AAAGGGCGTCAACGGA-1_1	DMSO	2.17216
AAATGAGAGGTAAGCC-1_2	CPI-1612	-0.437373
AAATGAGAGTATACCC-1_1	DMSO	-0.0859975
AAATGAGGTTTGCCCT-1_2	CPI-1612	-0.807332
AAATGAGTCTGTCGGG-1_2	CPI-1612	0.0280196
AAATGCCCATTCTCGC-1_2	CPI-1612	-1.64516
AAATGCCGTTCTACCC-1_1	DMSO	-3.27678
AAATGCCTCGGGAATG-1_2	CPI-1612	-2.52491
AACAAAGCAATTCAGC-1_2	CPI-1612	-3.03572
AACAAAGGTCACCCGA-1_1	DMSO	3.1567
AACAAAGGTGGATTCT-1_1	DMSO	-0.713134
AACAAAGTCGGGAATG-1_2	CPI-1612	-0.381441
AACAGTCAGGTTAGTA-1_2	CPI-1612	-0.268317
AACAGTCAGTGGACGT-1_1	DMSO	2.59087
AACAGTCCAGAGAGAA-1_2	CPI-1612	-0.461351
AACATCGAGGTAGGCT-1_2	CPI-1612	-1.65244
AACATCGCAAATGCTC-1_2	CPI-1612	-2.90507
AACATCGCAACTCGTA-1_2	CPI-1612	0.154421
AACATCGCAATCAGGG-1_1	DMSO	4.00038
AACATCGCACGGCCAT-1_1	DMSO	1.59507
AACATCGGTACTATGC-1_1	DMSO	1.50943
AACATCGTCAGCGGTC-1_2	CPI-1612	-0.895342
AACATCGTCGACTATG-1_1	DMSO	0.270839
AACATCGTCGACTGGC-1_2	CPI-1612	-0.549434
AACCAACAGGCGTAGT-1_1	DMSO	3.56632
AACCAACGTAAGGTCG-1_1	DMSO	5.4195
AACCAACGTCAGTGCC-1_2	CPI-1612	-0.31712
AACCAACTCCGGCGAT-1_2	CPI-1612	-2.12766
AACCGATCACACACCG-1_2	CPI-1612	-1.2056
AACCGATCACTCGGAC-1_2	CPI-1612	2.02761
AACCGATCAGAGAGAA-1_2	CPI-1612	-1.19445
AACCGATCATGTAGAA-1_2	CPI-1612	0.754774
AACCGATGTCCGTCGA-1_2	CPI-1612	0.824519
AACCTGAAGATGCGAC-1_1	DMSO	-1.76542
AACCTGACAAGATTAG-1_2	CPI-1612	-1.36094
AACCTGAGTTGAAGCG-1_2	CPI-1612	-1.77361
AACCTTTGTCATCAAC-1_1	DMSO	0.11767
AACCTTTTCAATTCCT-1_1	DMSO	-0.990588
AACGAGGCAGGTAACG-1_2	CPI-1612	-3.63439
AACGAGGCATGTGAGG-1_2	CPI-1612	-3.01995
AACGAGGGTACTATGC-1_2	CPI-1612	-2.98589
AACGAGGGTCTTAGCA-1_2	CPI-1612	-0.783168
AACGGGAAGATGTTCC-1_2	CPI-1612	0.0190923
AACGGGATCCCGAAGC-1_2	CPI-1612	-1.16402
AACGTACAGAACGTCG-1_2	CPI-1612	-0.707746
AACGTACCAAGAAACT-1_2	CPI-1612	-0.682981
AACGTACCATCGACCG-1_1	DMSO	0.360649
AACGTACCATTACCTT-1_2	CPI-1612	-0.936332
AACGTACGTATCGCGC-1_2	CPI-1612	0.816246
AACGTACGTCATCGTA-1_1	DMSO	-0.576849
AACGTACGTCTGCGCA-1_1	DMSO	-1.49389
AACGTACTCAGAACGG-1_2	CPI-1612	-2.73929
AACTGGTAGCTACGTT-1_1	DMSO	1.98635
AACTGGTAGGAATGGA-1_2	CPI-1612	-1.78484
AACTGGTAGGCTCAGA-1_2	CPI-1612	0.533944
AACTGGTAGTGGTGTG-1_2	CPI-1612	-1.37444
AACTGGTCATTGTTCT-1_2	CPI-1612	0.0834274
AACTGGTGTCTTAGCA-1_2	CPI-1612	-2.39597
AACTGGTTCCAACCTC-1_2	CPI-1612	-2.01606
AACTGGTTCCCGCAAG-1_1	DMSO	3.0121
AACTGGTTCCGTCAAA-1_1	DMSO	0.866611
AACTGTGCAACTCGTA-1_2	CPI-1612	-1.70996
AACTGTGCACTGATTG-1_2	CPI-1612	-2.83891
AACTGTGCAGATGGCA-1_1	DMSO	4.64239
AACTGTGGTGAATCAA-1_2	CPI-1612	1.25699
AACTGTGTCACGGGTC-1_2	CPI-1612	1.74701
AACTGTGTCCTCCATG-1_2	CPI-1612	-1.66312
AACTTGGAGACAACGC-1_2	CPI-1612	0.471999
AACTTGGAGTAGTTCC-1_2	CPI-1612	-1.13649
AACTTGGCACAAACGG-1_1	DMSO	2.37916
AACTTGGGTACGTATC-1_1	DMSO	3.71165
AACTTGGGTTTAAGCC-1_2	CPI-1612	-2.19051
AAGATAGCAATGATGA-1_2	CPI-1612	-1.05023
AAGATAGTCCATCGAA-1_2	CPI-1612	-0.492008
AAGATAGTCTTGCGCT-1_1	DMSO	-0.66415
AAGGAGCCAGATAAGT-1_2	CPI-1612	-0.874434
AAGGAGCGTACGTATC-1_2	CPI-1612	0.249637
AAGGAGCGTGATAAGT-1_1	DMSO	-3.15326
AAGGAGCTCCGAGGAA-1_2	CPI-1612	-0.53613
AAGGTTCAGAAAGGGT-1_1	DMSO	2.99218
AAGGTTCAGAATAGTC-1_2	CPI-1612	2.05563
AAGGTTCGTATTCTTC-1_1	DMSO	-0.0959991
AAGGTTCGTCCCGAGT-1_2	CPI-1612	-2.12867
AAGGTTCGTCCTATTT-1_2	CPI-1612	-1.37915
AATACGCAGGCCTCGT-1_1	DMSO	4.80264
AATACGCAGTCCTTCC-1_2	CPI-1612	-1.73114
AATACGCCAACCTCCT-1_2	CPI-1612	-1.24025
AATACGCGTCAGTGTT-1_1	DMSO	1.25982
AATGCCACAGGTAGGT-1_2	CPI-1612	-1.80119
AATGCCAGTAGAGAGA-1_1	DMSO	2.0503
AATGCCAGTCGCTACG-1_2	CPI-1612	-2.77872
AATGCCAGTGTCCTTC-1_2	CPI-1612	-1.0169
AATGGAAAGAAATACC-1_2	CPI-1612	-2.73757
AATGGAAGTGCTAGTT-1_2	CPI-1612	-1.75997
AATGGAAGTTCACGTA-1_1	DMSO	-0.142269
AATGGCTAGCCTCGCA-1_2	CPI-1612	-2.04149
AATGGCTCACGTTGTA-1_2	CPI-1612	-0.829757
AATGGCTCAGTGCTCG-1_2	CPI-1612	-0.485822
AATGGCTTCCAGGGAA-1_1	DMSO	1.03387
AATGTCGGTGAGGGTT-1_2	CPI-1612	-2.19359
ACAAACCTCTACCCGT-1_2	CPI-1612	-2.05547
ACAAAGAAGTGAGTGC-1_2	CPI-1612	-3.09825
ACAAAGACAGGGCTTC-1_1	DMSO	-1.11076
ACAAAGAGTGTCCAGC-1_2	CPI-1612	0.694371
ACAAAGATCGGTTCCT-1_1	DMSO	1.55268
ACAAGCTAGAACGTTA-1_2	CPI-1612	-2.86068
ACAAGCTTCGATAGGG-1_2	CPI-1612	-1.24075
ACAATCGAGCGTAGCA-1_2	CPI-1612	-0.980818
ACAATCGAGCGTATCT-1_2	CPI-1612	1.211
ACAGAAAAGAGAGGTA-1_2	CPI-1612	-0.609069
ACAGAAAAGATGCGCA-1_2	CPI-1612	-0.799995
ACAGAAAAGTACAGTA-1_2	CPI-1612	-0.175828
ACAGAAAGTTAACCAC-1_2	CPI-1612	-1.15768
ACAGACTAGTCATACC-1_1	DMSO	-0.621578
ACAGACTCAGGTGGTA-1_2	CPI-1612	-0.00945733
ACAGACTGTCCAAGAG-1_1	DMSO	2.07342
ACAGACTTCCATACGA-1_1	DMSO	-1.51735
ACAGCGCGTAGTATCC-1_2	CPI-1612	-0.644694
ACAGCGCGTATTGTGC-1_1	DMSO	-0.468571
ACAGCGCGTCATGAGG-1_2	CPI-1612	0.563504
ACAGGCCAGAGCGGTT-1_2	CPI-1612	-1.12835
ACAGGCCCATGGGACA-1_2	CPI-1612	0.0626946
ACAGGCCTCCGGCTGA-1_1	DMSO	0.259192
ACAGGCCTCTTCAGAG-1_1	DMSO	2.75455
ACATGCAAGGAAGACA-1_2	CPI-1612	1.05034
ACATGCAAGGTAGGCT-1_2	CPI-1612	0.177352
ACATGCATCTTCCACG-1_1	DMSO	0.749933
ACATGGTAGAGCCACA-1_2	CPI-1612	-1.13034
ACATGGTCAAACCCTA-1_1	DMSO	-1.50125
ACATGGTCATGTGGGA-1_1	DMSO	4.8699
ACATGGTGTTGTGAGG-1_2	CPI-1612	-2.74408
ACCAAACAGGGTTCTT-1_1	DMSO	2.40683
ACCAAACCAACTAGAA-1_2	CPI-1612	0.581357
ACCAAACGTCTAAGAA-1_2	CPI-1612	0.0295685
ACCAAACGTTTGAAGA-1_2	CPI-1612	1.38122
ACCATCCAGCTGAATA-1_2	CPI-1612	-0.950254
ACCATCCAGTGTCGCC-1_2	CPI-1612	-1.12854
ACCATCCAGTTCAAGA-1_1	DMSO	2.06043
ACCATCCCAGGTTATC-1_2	CPI-1612	0.361854
ACCATCCGTTTAAGCC-1_1	DMSO	2.78861
ACCCAAAAGGATTGCG-1_2	CPI-1612	-1.58157
ACCCAAACACGGCCAT-1_1	DMSO	5.27215
ACCCAAACATGCCTTC-1_2	CPI-1612	3.01261
ACCCAAAGTTACGGAG-1_2	CPI-1612	-1.05263
ACCCAAATCACAAGCT-1_1	DMSO	1.15719
ACCCAAATCGCGCCAA-1_2	CPI-1612	1.76053
ACCCAAATCGGGACAA-1_2	CPI-1612	-2.21705
ACCCAAATCTTGTCAT-1_2	CPI-1612	0.136366
ACCGAATCAGATTTGC-1_2	CPI-1612	-1.26757
ACCGAATTCCTGGGAC-1_2	CPI-1612	-0.175302
ACCGCAGAGAAATGGG-1_2	CPI-1612	0.715272
ACCGCAGAGAGGAAGT-1_1	DMSO	-1.90512
ACCGCAGAGGAAGGTA-1_1	DMSO	1.01148
ACCGCAGGTGCCGGTT-1_2	CPI-1612	0.37011
ACCGCAGTCAGTGTAC-1_2	CPI-1612	0.137306
ACCGCAGTCTGCTACC-1_2	CPI-1612	-0.177788
ACCGGGTCAACGACAG-1_2	CPI-1612	-1.06676
ACCGGGTCAGATGGCA-1_1	DMSO	1.34324
ACCGGGTGTAAGTGCG-1_2	CPI-1612	-0.21238
ACCGGGTGTGCGTAGA-1_2	CPI-1612	-1.4856
ACCGGGTTCCAAGAGG-1_1	DMSO	3.23697
ACCTGCTCAAACAGTA-1_1	DMSO	3.19032
ACCTGCTCATGCTATG-1_1	DMSO	4.41142
ACCTGCTTCGCGCTGA-1_2	CPI-1612	-0.247896
ACGGATTCACTAAACC-1_2	CPI-1612	-2.10376
ACGGATTGTATCGCGC-1_2	CPI-1612	-3.24174
ACGGATTGTATTCTTC-1_1	DMSO	-0.354508
ACGGATTGTCCGAGCT-1_2	CPI-1612	-1.52377
ACGGATTTCAAGGCCC-1_2	CPI-1612	-3.91093
ACGGATTTCCGAATTG-1_2	CPI-1612	0.693034
ACGTGGCAGAAATGGG-1_2	CPI-1612	0.0142675
ACGTGGCCAAATGTCC-1_2	CPI-1612	-0.0486418
ACGTGGCCAACGTAGG-1_1	DMSO	1.70679
ACGTGGCGTGAGTAAT-1_1	DMSO	1.41708
ACGTGGCGTGGACGAT-1_2	CPI-1612	-0.273425
ACGTGGCTCACTAGCA-1_2	CPI-1612	-0.640215
ACGTGGCTCATGAACC-1_2	CPI-1612	0.285556
ACGTTAGCAACTCAAC-1_2	CPI-1612	0.582515
ACGTTAGGTGGACGAT-1_2	CPI-1612	-0.926492
ACGTTAGTCGGTCCGA-1_1	DMSO	2.48146
ACGTTAGTCTACATCT-1_1	DMSO	1.18397
ACTAACGAGAACGACC-1_1	DMSO	0.895332
ACTAACGAGACGTCAG-1_1	DMSO	3.69492
ACTAACGCAATAGTGA-1_2	CPI-1612	-0.351488
ACTAACGCACGTACAT-1_1	DMSO	3.68582
ACTAACGGTAACGGTG-1_2	CPI-1612	-2.25167
ACTAACGGTCGATAGG-1_2	CPI-1612	-1.84134
ACTAACGGTTCTTTGT-1_2	CPI-1612	-0.492572
ACTAACGTCAAATGGA-1_1	DMSO	5.27683
ACTACCCCAAGCCTTA-1_1	DMSO	1.55198
ACTACCCCACCTGGTG-1_2	CPI-1612	-0.708724
ACTACCCTCACTTACT-1_1	DMSO	1.5277
ACTACCCTCGGTCTCT-1_2	CPI-1612	0.875237
ACTACCCTCGTGAACT-1_2	CPI-1612	-1.60302
ACTACGAAGTTGACAA-1_2	CPI-1612	0.668309
ACTACGACATCGACCG-1_2	CPI-1612	-3.47126
ACTAGGTAGCCGCAAA-1_1	DMSO	1.38684
ACTAGGTAGCTATCCA-1_1	DMSO	2.03581
ACTAGGTAGGCAAGCT-1_2	CPI-1612	0.398389
ACTAGGTCATCGGCCA-1_2	CPI-1612	-0.0341655
ACTAGGTGTCATTGCA-1_2	CPI-1612	-3.93122
ACTAGGTGTCTGATTG-1_1	DMSO	0.633452
ACTAGGTGTTCCTATT-1_1	DMSO	5.13271
ACTATTCAGCGTGTTT-1_1	DMSO	-1.02075
ACTATTCAGTTCAACC-1_2	CPI-1612	-0.00110898
ACTATTCGTTACGAAA-1_2	CPI-1612	-1.34527
ACTATTCTCCAAACCA-1_2	CPI-1612	-0.976611
ACTATTCTCTACTTTG-1_2	CPI-1612	-2.25451
ACTCGGGCACACACCG-1_2	CPI-1612	2.03935
ACTCGGGCACTGCTTC-1_2	CPI-1612	-1.18251
ACTCGGGCATCACAAC-1_2	CPI-1612	-2.78096
ACTCGGGGTTAACCAC-1_2	CPI-1612	-0.674612
ACTCGGGTCATGTTCT-1_2	CPI-1612	-1.29101
ACTGCAAAGAGAGTAG-1_2	CPI-1612	2.76407
ACTGCAAAGCCATGGA-1_2	CPI-1612	0.304922
ACTGCAAAGCTAGCAG-1_2	CPI-1612	-1.61629
ACTGCAAAGTGCTGAG-1_2	CPI-1612	-1.64437
ACTGCAACAATGGTAA-1_1	DMSO	5.59118
ACTGCAAGTAATGTAG-1_2	CPI-1612	-1.88586
ACTGCAAGTTCAGAAA-1_1	DMSO	0.185427
ACTGCAATCTACTGCC-1_1	DMSO	-1.54419
ACTGTCCAGATGCGCA-1_2	CPI-1612	0.394213
ACTGTCCAGTTGCCGC-1_2	CPI-1612	-0.990242
ACTGTCCTCACTCGGG-1_2	CPI-1612	-1.40872
ACTTCCGAGCAGAAAG-1_2	CPI-1612	0.404103
ACTTCCGTCCAGGTAT-1_1	DMSO	3.23546
ACTTTCAAGCGTCTGC-1_2	CPI-1612	-0.422699
ACTTTCACAGACCTGC-1_1	DMSO	2.31561
ACTTTCAGTTAGCTCA-1_1	DMSO	1.81125
ACTTTCAGTTGCTTGA-1_2	CPI-1612	1.75125
ACTTTCATCCAGAATC-1_1	DMSO	-0.254053
ACTTTCATCCTCAAGA-1_1	DMSO	0.808768
AGACAAAAGTATACCC-1_1	DMSO	-0.0119028
AGACAAACACCACGAC-1_1	DMSO	0.989588
AGACAAATCACCGCGA-1_2	CPI-1612	0.181924
AGACAAATCCCGAAGC-1_1	DMSO	2.61831
AGATAGAAGAGTGGTC-1_2	CPI-1612	-0.132495
AGATAGAAGTCATACC-1_2	CPI-1612	0.0600889
AGATAGAAGTGAAGGA-1_2	CPI-1612	-1.69193
AGATAGACACAAACAA-1_2	CPI-1612	-0.0546926
AGATAGAGTACAAATG-1_1	DMSO	4.29005
AGATAGAGTGGCCTTG-1_1	DMSO	1.88197
AGATAGAGTTAACCGT-1_2	CPI-1612	0.371326
AGATAGATCGCAAACT-1_2	CPI-1612	-2.38539
AGATAGATCTGAGTCA-1_2	CPI-1612	-1.17994
AGATAGATCTGGCTAA-1_2	CPI-1612	0.0633263
AGATTCGCAATAGTGA-1_2	CPI-1612	0.335916
AGATTCGCATTGTTCT-1_2	CPI-1612	-1.38291
AGATTCGGTACGACCC-1_2	CPI-1612	-0.172989
AGATTCGGTCTCTGCT-1_1	DMSO	0.8175
AGATTCGTCACTGGTA-1_2	CPI-1612	-0.130474
AGATTCGTCTTAGTGG-1_2	CPI-1612	-0.369896
AGCCAGCGTAGATTAG-1_2	CPI-1612	-0.297608
AGCCAGCGTAGCATGG-1_1	DMSO	-1.29146
AGCCCGATCACGATTG-1_2	CPI-1612	-0.718339
AGCCCGATCGGGCTCA-1_2	CPI-1612	0.786286
AGCCGCAAGAGGAATG-1_1	DMSO	2.37538
AGCCGCAAGCATACCT-1_2	CPI-1612	-0.995806
AGCCGCAAGCGAATAT-1_2	CPI-1612	0.584096
AGCCGCACAGCACATT-1_2	CPI-1612	0.539442
AGCCGCAGTACGGATG-1_2	CPI-1612	0.930311
AGCCGCAGTCTGATTG-1_2	CPI-1612	0.211049
AGCCGCATCCTATCAT-1_2	CPI-1612	0.725316
AGCCTCTAGAAAGCAG-1_2	CPI-1612	0.891039
AGCCTCTAGGAAGGTA-1_2	CPI-1612	-0.470894
AGCCTCTAGTTTACGC-1_1	DMSO	4.3964
AGCCTCTGTCTAACCA-1_1	DMSO	3.14007
AGCCTCTGTGGCATAG-1_1	DMSO	-0.789209
AGCCTGGAGGCTTCGC-1_1	DMSO	-1.18572
AGCCTGGCAGTTACAC-1_1	DMSO	-0.822458
AGCCTGGGTAGAACGC-1_2	CPI-1612	1.03393
AGCCTGGGTTATGCAC-1_2	CPI-1612	-1.07595
AGCCTTCAGAGCTACG-1_2	CPI-1612	-0.828195
AGCCTTCCAAGGCGTA-1_2	CPI-1612	-1.52277
AGCCTTCGTCCCTAAA-1_2	CPI-1612	0.737555
AGCCTTCGTTAACCAC-1_2	CPI-1612	-2.31106
AGCGATTAGCATGTGG-1_2	CPI-1612	-0.577288
AGCGATTAGTCCGATT-1_2	CPI-1612	0.60719
AGCGATTGTATTCGAC-1_1	DMSO	-1.07216
AGCGATTTCACTGGTA-1_2	CPI-1612	0.883294
AGCGTATGTAAGTGCG-1_1	DMSO	-1.35337
AGCGTATGTCCAAGTT-1_2	CPI-1612	-0.422204
AGCGTATGTTTCGACA-1_1	DMSO	2.02832
AGCGTGCAGGATATCA-1_2	CPI-1612	0.27422
AGCGTGCCAAACCGAG-1_2	CPI-1612	1.30043
AGCGTGCGTCCACCAG-1_2	CPI-1612	-1.41337
AGCGTGCGTCGTAATC-1_2	CPI-1612	0.836407
AGCTATGAGGATGTAT-1_1	DMSO	3.33352
AGCTATGAGGTTCGAG-1_2	CPI-1612	-1.30326
AGCTATGCAGTCCTGG-1_1	DMSO	2.90971
AGCTATGGTAACATAG-1_1	DMSO	2.43936
AGCTATGGTACGCAAG-1_2	CPI-1612	-1.5072
AGCTGATAGTGCACAG-1_2	CPI-1612	-1.59156
AGCTGATCAAATGTCC-1_2	CPI-1612	-0.328985
AGCTGATGTTGCAGAG-1_2	CPI-1612	-0.81972
AGCTGATGTTTGGATC-1_1	DMSO	-2.01201
AGCTGGCAGGTACACG-1_2	CPI-1612	-0.462366
AGCTGGCCATTTAGGC-1_2	CPI-1612	-0.496034
AGCTGGCGTAGACACG-1_2	CPI-1612	-0.824148
AGCTGTATCACTGATG-1_2	CPI-1612	-2.52388
AGGCCCAAGAATAGTC-1_2	CPI-1612	0.41857
AGGCCCAAGTAGACCG-1_1	DMSO	3.80738
AGGCCCATCCATGTTT-1_1	DMSO	-0.67184
AGGCCCATCCCGTATC-1_2	CPI-1612	-1.41382
AGGCCCATCCGTTTCG-1_2	CPI-1612	-0.438351
AGGCCCATCGCAACTA-1_1	DMSO	-0.288707
AGGCCTGGTTATGCAC-1_2	CPI-1612	-2.7159
AGGCCTGTCTTTCGAT-1_2	CPI-1612	-1.3086
AGGCGAATCCCATAGA-1_1	DMSO	2.78847
AGGCGAATCGTTACAG-1_2	CPI-1612	1.76026
AGGCGTCAGTACAACA-1_2	CPI-1612	-2.81433
AGGCGTCCAATAGCGG-1_2	CPI-1612	1.57393
AGGCGTCGTACCCATA-1_2	CPI-1612	0.65736
AGGCGTCGTCTGGATT-1_2	CPI-1612	-0.339989
AGGCGTCGTCTGTCCT-1_1	DMSO	2.77449
AGGCGTCTCCATCGAA-1_2	CPI-1612	0.569435
AGGCGTCTCTACTGCC-1_1	DMSO	2.65702
AGTCAACCAAGTAATG-1_2	CPI-1612	-2.89546
AGTCAACGTTTCCTAT-1_2	CPI-1612	-0.983386
AGTCAACTCTTCCACG-1_2	CPI-1612	0.154552
AGTCAACTCTTTGCAT-1_2	CPI-1612	-1.38285
AGTCCGGAGGAGGCGA-1_2	CPI-1612	-2.05632
AGTCCGGAGTGTCCCG-1_2	CPI-1612	-0.574155
AGTCCGGAGTTGCCGC-1_1	DMSO	-0.0757628
AGTCCGGGTATCACAC-1_1	DMSO	-0.578521
AGTCCGGGTATCCTTT-1_1	DMSO	-0.149323
AGTGCCGCACAATAAG-1_2	CPI-1612	-1.49648
AGTGCCGGTTGGACGA-1_1	DMSO	3.10826
AGTGCCGTCCAGGGAA-1_2	CPI-1612	-0.783417
AGTGCGCCACCTCGTT-1_1	DMSO	0.609621
AGTGCGCTCATCGCTC-1_1	DMSO	2.25439
AGTGTACTCAGTAGTC-1_2	CPI-1612	-1.65083
AGTTACGCAGGGTACA-1_1	DMSO	-1.61748
AGTTACGGTAAACGGC-1_2	CPI-1612	-0.436128
AGTTACGTCACGATTG-1_2	CPI-1612	-1.8227
AGTTACGTCGCTATAG-1_1	DMSO	2.14621
AGTTTGGAGAGAAGCA-1_2	CPI-1612	-0.769139
AGTTTGGAGAGGAATG-1_2	CPI-1612	-2.51531
AGTTTGGAGCGCACAA-1_2	CPI-1612	0.51756
AGTTTGGAGGGTGTTG-1_2	CPI-1612	0.609513
AGTTTGGCACTTGCGG-1_1	DMSO	-1.73557
AGTTTGGGTCGAGGAT-1_2	CPI-1612	-0.133455
AGTTTGGTCCGATGCG-1_2	CPI-1612	-0.406361
AGTTTGGTCCTGAAAC-1_1	DMSO	-1.53622
AGTTTGGTCTCGACAA-1_2	CPI-1612	0.724248
ATAGGCTGTTCTACGA-1_1	DMSO	3.07895
ATAGGCTTCGTGTGCG-1_1	DMSO	0.47306
ATAGGCTTCTGGAAGG-1_2	CPI-1612	-2.93595
ATAGTCGAGCTATCGT-1_2	CPI-1612	-1.76694
ATAGTCGGTCTAAAGA-1_2	CPI-1612	-0.93671
ATAGTCGTCACATTCT-1_1	DMSO	-0.543053
ATATTCCAGAGGAACA-1_1	DMSO	2.4881
ATATTCCAGTAGTCGG-1_2	CPI-1612	0.990816
ATATTCCCAGTATACC-1_2	CPI-1612	-1.31496
ATATTCCCATCATAGC-1_1	DMSO	-1.84406
ATATTCCGTGACCAGA-1_2	CPI-1612	0.835864
ATATTCCGTGGTAAGC-1_1	DMSO	-2.4799
ATATTCCTCCACGGCA-1_1	DMSO	0.860228
ATATTCCTCGCTACCT-1_2	CPI-1612	-2.05182
ATCCAGAAGAAAGCAG-1_1	DMSO	0.573704
ATCCAGAAGCTCCATA-1_2	CPI-1612	-2.40765
ATCCAGACATGGCCCA-1_1	DMSO	-1.05346
ATCCAGAGTAACGGTG-1_2	CPI-1612	-1.95307
ATCCCTGAGCCATTCA-1_2	CPI-1612	-2.46885
ATCCCTGCACTCAGCG-1_1	DMSO	-0.738725
ATCCCTGGTCGTAATC-1_2	CPI-1612	-0.741934
ATCCCTGTCTGGAAGG-1_2	CPI-1612	-0.875273
ATCCTCGGTAACACTC-1_1	DMSO	2.6258
ATCCTGCTCGTTACAG-1_2	CPI-1612	-1.26332
ATCCTGCTCGTTGTAG-1_2	CPI-1612	-0.94934
ATCCTGCTCTATCTCA-1_2	CPI-1612	-1.98465
ATCGAGTTCCGCCTAT-1_1	DMSO	-0.277349
ATCGAGTTCGTTGTTT-1_2	CPI-1612	0.499819
ATGCATGTCGCTAGTA-1_2	CPI-1612	-0.804734
ATGGATCAGAAATGGG-1_2	CPI-1612	-2.15051
ATGGATCAGAGAGTTT-1_2	CPI-1612	-0.838085
ATGGATCCACTTATGG-1_1	DMSO	1.17535
ATGGATCGTCAGAAGC-1_2	CPI-1612	-0.521525
ATGGATCGTGGTCGAA-1_1	DMSO	2.98655
ATGGATCGTTTGACCA-1_1	DMSO	1.6141
ATGGATCTCACCGCGA-1_2	CPI-1612	-1.20289
ATGGATCTCCGGAAAG-1_2	CPI-1612	0.122108
ATGGATCTCGGGCTCA-1_1	DMSO	3.12564
ATGTACGAGGCATGCA-1_1	DMSO	3.59465
ATGTACGAGTAGTGTA-1_2	CPI-1612	-1.2147
ATGTACGCAAACGACG-1_2	CPI-1612	0.813608
ATGTACGCAAATTGAG-1_2	CPI-1612	-2.35828
ATGTACGCAGTGGTCC-1_1	DMSO	1.34886
ATGTACGCATCCCAAA-1_1	DMSO	2.22358
ATGTACGCATCGTGAT-1_1	DMSO	3.45506
ATGTACGGTGCGTTTA-1_1	DMSO	1.56754
ATGTACGTCAGGATCT-1_1	DMSO	4.0508
ATGTACGTCTTCGTTA-1_2	CPI-1612	-0.154743
ATGTCGAAGCGATACG-1_1	DMSO	1.53983
ATGTCGACAAAGCTGG-1_2	CPI-1612	-1.47038
ATGTCGACAACGTAGG-1_1	DMSO	2.05825
ATGTCGACATGTGGGA-1_1	DMSO	-0.149267
ATGTCGATCCGAGGAA-1_1	DMSO	3.02294
ATGTCTTTCGTCCCAT-1_2	CPI-1612	-1.67606
ATGTTTCAGACGAAAG-1_1	DMSO	-2.00128
ATGTTTCAGCTAACAA-1_1	DMSO	-2.14944
ATGTTTCAGTTTACGC-1_1	DMSO	3.35994
ATGTTTCCAGGGTACA-1_2	CPI-1612	-2.55073
ATGTTTCGTCCGAGCT-1_2	CPI-1612	-2.09456
ATTACCTAGAACGCCA-1_2	CPI-1612	-1.20875
ATTACTCAGAGGAAGT-1_2	CPI-1612	1.16417
ATTACTCAGATACCAA-1_2	CPI-1612	1.079
ATTCGTTAGCCTGGTC-1_2	CPI-1612	-1.79515
ATTCGTTAGGGACGTT-1_2	CPI-1612	-1.43747
ATTCGTTCACAGCTTA-1_2	CPI-1612	-0.658449
ATTCGTTGTGCACATT-1_1	DMSO	-1.55682
ATTCGTTTCAATCGTG-1_2	CPI-1612	1.20147
ATTGTCTCATCCCGGA-1_2	CPI-1612	-1.13248
ATTGTCTGTGGACGAT-1_2	CPI-1612	0.682463
ATTGTCTTCCCAGCAG-1_1	DMSO	-0.830155
ATTGTCTTCGCGATGC-1_2	CPI-1612	-0.496297
ATTGTCTTCTTCCGTG-1_2	CPI-1612	-2.757
ATTGTGGAGGGAGTTC-1_1	DMSO	2.88542
ATTGTGGGTAAACGAT-1_2	CPI-1612	-0.668766
ATTTGTCAGACACGGT-1_2	CPI-1612	0.338005
ATTTGTCAGACGCCAA-1_1	DMSO	-1.50903
ATTTGTCAGAGATTAC-1_2	CPI-1612	-1.54011
ATTTGTCAGGTTGTTC-1_2	CPI-1612	1.18896
ATTTGTCCAAACGACG-1_2	CPI-1612	1.41965
ATTTGTCCAGGCATCC-1_2	CPI-1612	0.530929
ATTTGTCCATGGCCGT-1_2	CPI-1612	-2.44047
ATTTGTCGTAGCATGG-1_2	CPI-1612	-0.89595
ATTTGTCGTGTCTACA-1_1	DMSO	2.16084
CAAAGCTCATTGAACC-1_1	DMSO	0.759025
CAAAGCTTCGGAAAGC-1_2	CPI-1612	-3.34867
CAAAGCTTCGTTGTAG-1_2	CPI-1612	0.846455
CAACCAAAGTAGTGTA-1_2	CPI-1612	-3.51395
CAACCAACAAAGGCCA-1_2	CPI-1612	-2.143
CAACCAAGTGAGAGTC-1_2	CPI-1612	1.54717
CAACCAAGTTAAGTCC-1_2	CPI-1612	-1.52988
CAACCAAGTTTCTACT-1_2	CPI-1612	1.0738
CAACCAATCCAAGAGG-1_2	CPI-1612	-2.28688
CAACCAATCCAGCACG-1_1	DMSO	3.59939
CAACGGCAGGCCTAAG-1_1	DMSO	-1.04411
CAACGGCCACTAGCCG-1_1	DMSO	3.49101
CAACGGCCAGTGCGAA-1_2	CPI-1612	-0.776067
CAACGGCCATCCCTCA-1_2	CPI-1612	-2.77735
CAACGGCGTCGTAATC-1_2	CPI-1612	-0.932533
CAACGGCGTCTGTCCT-1_2	CPI-1612	-0.222901
CAACGGCTCTATATCC-1_1	DMSO	0.297268
CAACGGCTCTCTTCTC-1_1	DMSO	1.36404
CAACGTAAGACACAAT-1_2	CPI-1612	0.528421
CAACGTACACCTGGTG-1_2	CPI-1612	0.535045
CAACGTATCGAGTGTT-1_1	DMSO	2.70432
CAACGTATCGGGAATG-1_2	CPI-1612	0.0381576
CAACGTATCTGTTGCC-1_2	CPI-1612	-1.33125
CAAGAAAAGAGCGAAA-1_1	DMSO	2.04785
CAAGAAAAGCTCCGGT-1_2	CPI-1612	-1.59355
CAAGAAAAGTGGGACT-1_1	DMSO	2.54991
CAAGAAAGTATTCGCA-1_1	DMSO	0.566593
CAAGCTAAGGAAGACA-1_2	CPI-1612	0.348258
CAAGCTACATATTGGC-1_2	CPI-1612	-1.15531
CAAGCTATCGTTCTAT-1_2	CPI-1612	-0.0787523
CAAGCTATCTTAATCC-1_2	CPI-1612	-1.82283
CAAGGCCAGAATCAAC-1_2	CPI-1612	0.384917
CAAGGCCAGCACCATT-1_2	CPI-1612	0.252919
CAAGGCCAGTTGTCCA-1_2	CPI-1612	-0.451132
CAAGGCCCAGACTAAA-1_1	DMSO	1.78873
CAAGGCCGTAAAGGCC-1_1	DMSO	0.700278
CAAGGCCGTCCATTGA-1_2	CPI-1612	-2.35419
CAATCCCAGTCGTGAG-1_2	CPI-1612	-3.56446
CAATCCCCACCGAAAG-1_2	CPI-1612	-1.99359
CAATCCCCACGCCGAT-1_2	CPI-1612	-0.383107
CAATCCCGTTCTCGAA-1_2	CPI-1612	-0.58646
CAATCCCTCCCGCAAG-1_2	CPI-1612	-0.968462
CAATCCCTCTTAGTGG-1_2	CPI-1612	-3.24167
CAATCCCTCTTCTTCC-1_1	DMSO	-2.12059
CACAACACAAGCGGTA-1_2	CPI-1612	-1.83575
CACAACACATGTGAGG-1_2	CPI-1612	-0.73938
CACAACAGTTGGCGAA-1_2	CPI-1612	-0.00830915
CACAACATCACTTACT-1_2	CPI-1612	0.629995
CACAACATCCGTGCGA-1_2	CPI-1612	0.780976
CACAGATAGCATACCT-1_2	CPI-1612	-1.44545
CACAGATCACGGTGTC-1_2	CPI-1612	-2.98974
CACATGAAGTTGCTTG-1_2	CPI-1612	-1.04187
CACATGACAATCCATG-1_2	CPI-1612	1.97717
CACATGACACCACCAG-1_2	CPI-1612	-2.15431
CACATGAGTTTCCACC-1_2	CPI-1612	-0.120893
CACATGATCTTAACGG-1_2	CPI-1612	0.392711
CACCACTGTAGCAGGT-1_2	CPI-1612	-1.62605
CACCACTTCTGACATG-1_2	CPI-1612	-2.76338
CACCTGTCAAGCGGTA-1_1	DMSO	3.30747
CACCTGTCAATGTAAG-1_2	CPI-1612	-1.63752
CACCTTGAGAGGAATG-1_1	DMSO	0.497184
CACCTTGAGTCTTAGC-1_2	CPI-1612	-1.5793
CACCTTGCAGTCCTGG-1_2	CPI-1612	-0.776199
CACCTTGGTATTCGAC-1_2	CPI-1612	0.230865
CACCTTGGTGAGAGTC-1_1	DMSO	2.19024
CACCTTGGTGTTAGAA-1_2	CPI-1612	-1.57822
CACCTTGTCCTATCAT-1_2	CPI-1612	-1.71827
CACGTTCGTACTTCGA-1_2	CPI-1612	0.643736
CACGTTCGTTCCTATT-1_2	CPI-1612	-0.325558
CACGTTCTCAAGAGAT-1_2	CPI-1612	1.89471
CACGTTCTCTTTCGAT-1_2	CPI-1612	0.598416
CACTAAGAGCTGGAGT-1_2	CPI-1612	-0.830818
CACTAAGTCATTGCCC-1_2	CPI-1612	0.421553
CACTGAAAGGAGAACA-1_1	DMSO	0.947175
CACTGAACAGCGTAGA-1_2	CPI-1612	-1.8851
CACTGAAGTAGAATAC-1_2	CPI-1612	-1.28966
CAGCCTTAGCTTTCCC-1_2	CPI-1612	-1.47553
CAGCCTTCAACGGACA-1_1	DMSO	3.13853
CAGCCTTCATAGGCGA-1_2	CPI-1612	-3.35733
CAGCCTTGTATGGGTG-1_2	CPI-1612	0.00156597
CAGCCTTGTGTCCAGC-1_1	DMSO	4.2601
CAGCCTTTCCATACGA-1_1	DMSO	-0.120442
CAGCCTTTCGCACAAT-1_2	CPI-1612	1.06784
CAGCCTTTCTAGCAGT-1_1	DMSO	-1.57759
CAGCCTTTCTTCTCTC-1_2	CPI-1612	-0.546508
CAGCTAAGTAGAATAC-1_2	CPI-1612	0.00830611
CAGCTAAGTTTCCGGG-1_2	CPI-1612	-1.48299
CAGCTAAGTTTCCTAT-1_2	CPI-1612	0.444061
CAGCTAATCAGATACC-1_2	CPI-1612	-2.26346
CAGCTAATCTCCTTGG-1_2	CPI-1612	-1.16305
CAGCTGGTCTTCACTA-1_2	CPI-1612	-1.29034
CAGGATTAGACCATAA-1_1	DMSO	0.922131
CAGGATTAGATCACCT-1_1	DMSO	2.7039
CAGGATTAGGGTCTGA-1_1	DMSO	2.46125
CAGGATTCAGCGTGAA-1_1	DMSO	-1.76602
CAGGATTGTAGTCTGT-1_2	CPI-1612	-2.79411
CAGGATTGTGATGCGA-1_2	CPI-1612	-2.43167
CAGGATTTCAGTGTGT-1_1	DMSO	-0.131648
CAGGATTTCGCTATTT-1_1	DMSO	-0.822082
CAGGGCTAGAGAGTAG-1_1	DMSO	0.274413
CAGGGCTAGCGTCTGC-1_1	DMSO	0.491137
CAGTATGCACGCTGTG-1_2	CPI-1612	-1.33862
CAGTATGGTGCACATT-1_1	DMSO	2.3436
CAGTATGGTTACCACA-1_1	DMSO	2.61178
CAGTATGGTTTGACCA-1_1	DMSO	4.38581
CAGTGCGCAACAACTC-1_2	CPI-1612	1.05683
CAGTGCGCAAGCGACA-1_1	DMSO	4.37835
CAGTGCGGTCTGATTG-1_1	DMSO	3.4275
CAGTGCGTCGGTAGGA-1_2	CPI-1612	-3.40089
CAGTGTACACTCAAGT-1_1	DMSO	2.43748
CAGTGTACATAAAGTG-1_2	CPI-1612	0.301236
CAGTGTACATTGTGAC-1_2	CPI-1612	-2.70983
CAGTGTAGTTGTCGGC-1_2	CPI-1612	-2.01736
CATAACGAGGGCTCTC-1_2	CPI-1612	-0.786906
CATAACGCAAGACACG-1_2	CPI-1612	-0.711744
CATAACGTCGCGGCAT-1_2	CPI-1612	-0.333086
CATGCCTCATCACAGT-1_2	CPI-1612	0.100313
CATGCCTGTATTGTGC-1_2	CPI-1612	-0.170538
CATGCCTGTGTTGGTT-1_2	CPI-1612	-3.33303
CATGTTTAGAGCTGTG-1_1	DMSO	0.840954
CATGTTTAGGCCTCGT-1_1	DMSO	2.73425
CATGTTTAGTCCGTGC-1_2	CPI-1612	-4.40655
CATGTTTCAAACGACG-1_2	CPI-1612	-1.88181
CATGTTTCAGGACCTC-1_2	CPI-1612	-1.57228
CATGTTTGTGCCCTAG-1_2	CPI-1612	-1.46529
CATGTTTGTGCTGTGC-1_2	CPI-1612	-1.39692
CATGTTTTCCTGAAAC-1_1	DMSO	2.13726
CATTCATAGCCTGTAT-1_2	CPI-1612	-1.21399
CATTCATGTTACACTG-1_2	CPI-1612	1.20351
CATTCATTCACAACAC-1_1	DMSO	2.68773
CATTCATTCGTGATAC-1_1	DMSO	-0.379884
CATTCCGAGATTCCGT-1_2	CPI-1612	0.758745
CATTCCGGTTACGAAA-1_1	DMSO	0.19501
CATTCCGTCCGCGATG-1_2	CPI-1612	-2.97637
CCAATGAAGTTTACGC-1_2	CPI-1612	-0.717846
CCAATGAGTCTAAGAA-1_1	DMSO	1.86068
CCAATGAGTGTACGCC-1_2	CPI-1612	-1.24743
CCAATGATCCTCAAGA-1_2	CPI-1612	1.69153
CCACAGGAGTCATCTG-1_2	CPI-1612	-2.73073
CCACAGGCACACATGT-1_1	DMSO	-1.01001
CCACAGGCACTCAGCG-1_2	CPI-1612	-0.560743
CCACAGGCAGCTTACA-1_1	DMSO	-2.6783
CCACAGGGTCAGTGCC-1_2	CPI-1612	-1.93542
CCACGTTAGAGATTAC-1_2	CPI-1612	-1.41026
CCACGTTCACATTCTT-1_2	CPI-1612	-2.54514
CCACGTTCATCACAAC-1_2	CPI-1612	-1.02384
CCAGAATAGCTACGTT-1_2	CPI-1612	-2.65516
CCAGAATAGGTAGGCT-1_2	CPI-1612	0.350248
CCAGAATCATGTGAGG-1_2	CPI-1612	-0.137694
CCAGAATGTCCCGTGA-1_2	CPI-1612	-0.728028
CCAGAATTCGGTTAGT-1_1	DMSO	-0.756343
CCAGAATTCTGAAAGA-1_2	CPI-1612	-0.633562
CCAGATACACTAGCCG-1_2	CPI-1612	1.54754
CCAGATATCAGGCGCT-1_1	DMSO	1.84639
CCATACCAGGCGCTTC-1_1	DMSO	3.32462
CCATACCAGTACAGTA-1_1	DMSO	4.07334
CCATACCAGTACTCTG-1_2	CPI-1612	0.53202
CCATACCCAGAACGAC-1_1	DMSO	0.420427
CCATACCCATTACTTC-1_1	DMSO	-1.27105
CCATACCGTAGGGTCA-1_1	DMSO	1.5432
CCATACCGTATCACAC-1_2	CPI-1612	-0.477285
CCATACCGTCAGACGA-1_2	CPI-1612	-0.871493
CCCACATAGTGATAAC-1_2	CPI-1612	-1.89919
CCCACATGTAACGGAC-1_1	DMSO	-1.02308
CCCACATTCTCCCTTT-1_1	DMSO	2.83776
CCCAGAGCATATACGC-1_1	DMSO	-1.27785
CCCAGAGTCGCTTCAC-1_1	DMSO	1.87396
CCCGTTAAGTCAACTC-1_1	DMSO	2.80128
CCCGTTACATACTGCA-1_1	DMSO	2.51662
CCCGTTAGTTTCTCTA-1_2	CPI-1612	-1.39564
CCCTAACAGGTTAACA-1_2	CPI-1612	0.329983
CCCTAACCATCCCAAA-1_2	CPI-1612	-2.63027
CCCTAACTCGCACCTT-1_1	DMSO	2.27295
CCCTAACTCTTTATCG-1_2	CPI-1612	-0.770956
CCCTAGTAGTGCTAGG-1_2	CPI-1612	1.77909
CCCTAGTCAATGTGTC-1_2	CPI-1612	-2.54166
CCCTAGTCAGGTGTGA-1_1	DMSO	3.00999
CCCTCTCAGCTGCTCG-1_2	CPI-1612	0.282627
CCCTCTCAGTGTCCCG-1_2	CPI-1612	-0.975842
CCCTCTCGTAGCTGTT-1_2	CPI-1612	0.331782
CCCTCTCTCCTAAAGC-1_1	DMSO	-1.48163
CCCTCTCTCTGAAAGA-1_2	CPI-1612	-3.69417
CCCTGATAGAGCCTGA-1_2	CPI-1612	-0.205869
CCCTGATTCGCACAAT-1_1	DMSO	3.83062
CCCTGATTCGGATGTT-1_2	CPI-1612	0.240562
CCGAAGCAGCCATCAT-1_2	CPI-1612	-0.519907
CCGAAGCCATAGCCAT-1_2	CPI-1612	0.847246
CCGAAGCTCAGTAGTC-1_2	CPI-1612	-1.07595
CCGAAGCTCCTAAGTG-1_2	CPI-1612	0.555074
CCGAAGCTCGGTAGGA-1_1	DMSO	-0.811565
CCGCATTCACCGAAAG-1_2	CPI-1612	-1.71335
CCGCATTCATAGCCAT-1_2	CPI-1612	1.02082
CCGTACTAGGCAAGCT-1_2	CPI-1612	-0.0386186
CCGTACTAGGGAAGCG-1_1	DMSO	3.24401
CCGTACTAGTCGAGCA-1_2	CPI-1612	-1.46253
CCGTACTAGTTCTCCC-1_2	CPI-1612	1.36648
CCGTACTCATAGAATG-1_2	CPI-1612	-1.47291
CCGTAGGGTAGTGATA-1_2	CPI-1612	-1.38331
CCGTAGGGTGATGCGA-1_1	DMSO	-0.807012
CCGTGAGCATGCGACC-1_1	DMSO	-2.39164
CCGTGAGGTAGAATAC-1_1	DMSO	0.523693
CCGTGAGGTCCGAGCT-1_1	DMSO	-0.0867202
CCGTGAGGTGCGACCT-1_1	DMSO	-1.75049
CCGTGAGGTGTCTACA-1_2	CPI-1612	-2.15585
CCGTGAGTCCTCATTA-1_2	CPI-1612	-2.07991
CCTAAAGAGAGTTTGA-1_2	CPI-1612	-1.01342
CCTAAAGGTAAACGAT-1_2	CPI-1612	0.248462
CCTATTAAGTCGAGCA-1_2	CPI-1612	-1.34712
CCTCCCTAGTTATGAG-1_2	CPI-1612	-2.60625
CCTCCCTCAAAGCTGG-1_2	CPI-1612	-1.64291
CCTCCCTCATTGCACA-1_2	CPI-1612	-0.944052
CCTCCCTGTGGTACTT-1_1	DMSO	2.80214
CCTCCCTGTTCCGCGA-1_2	CPI-1612	-0.854518
CCTCCCTTCTTGTACT-1_2	CPI-1612	-0.651644
CCTGCTACATCGCTAA-1_1	DMSO	-0.348321
CCTGCTACATCTGCAA-1_1	DMSO	-0.631236
CCTGGGAAGAGGAATG-1_2	CPI-1612	-1.07649
CCTGGGAGTAATGTAG-1_1	DMSO	1.57728
CCTGGGAGTCAATACC-1_1	DMSO	-0.87377
CCTGGGAGTCGATAGG-1_2	CPI-1612	-1.48292
CCTGGGATCGATGTAC-1_2	CPI-1612	0.710174
CCTTAATAGAATAGTC-1_1	DMSO	1.75241
CCTTAATCAATGAAAC-1_2	CPI-1612	-0.155659
CCTTAATGTAGCAGGT-1_2	CPI-1612	0.224545
CCTTGCACAGGTAACG-1_2	CPI-1612	-1.76202
CGAGTTAAGTCAGCCC-1_2	CPI-1612	-1.18089
CGAGTTACATCCCAAA-1_2	CPI-1612	-0.915572
CGAGTTACATTATGGC-1_2	CPI-1612	-1.70908
CGAGTTACATTGCACA-1_2	CPI-1612	-0.35775
CGAGTTAGTATCCTTT-1_2	CPI-1612	-0.271224
CGAGTTAGTGAGGGTT-1_2	CPI-1612	-0.0522301
CGAGTTAGTGGACCAA-1_2	CPI-1612	1.19228
CGAGTTATCAACTTGG-1_2	CPI-1612	1.60624
CGAGTTATCATTCATC-1_2	CPI-1612	-0.730828
CGAGTTATCGTATAGC-1_1	DMSO	-0.676902
CGATGATAGGGAGTTC-1_2	CPI-1612	0.183395
CGATGATAGTGAGCTG-1_2	CPI-1612	0.595876
CGCAATAAGAGCTCCC-1_2	CPI-1612	-0.315112
CGCAATACACCGTTGG-1_2	CPI-1612	-2.78178
CGCAATACACCTGGTG-1_2	CPI-1612	-1.66688
CGCAATACAGTAACCT-1_2	CPI-1612	-0.526679
CGCAATACATGTGGGA-1_1	DMSO	2.79199
CGCACAGAGTACCTCA-1_2	CPI-1612	-1.40798
CGCACAGGTATCCTTT-1_2	CPI-1612	1.19161
CGCACAGGTATTCTCT-1_2	CPI-1612	0.822307
CGCACAGGTTACTACG-1_1	DMSO	-0.646386
CGCACAGTCGTAGCGC-1_2	CPI-1612	-0.722613
CGCAGGTAGAATACTG-1_2	CPI-1612	0.410898
CGCAGGTAGAGGCGGA-1_2	CPI-1612	-0.442302
CGCAGGTAGTACCCAT-1_2	CPI-1612	-3.54798
CGCAGGTCAGGCAAGT-1_1	DMSO	0.196942
CGCAGGTCAGGTAACG-1_2	CPI-1612	-1.7659
CGCAGGTGTCATTGGT-1_2	CPI-1612	-0.0423031
CGCGCAACACCACCAG-1_2	CPI-1612	-0.544667
CGCGCAATCAGTGTGT-1_2	CPI-1612	0.659445
CGCGCAATCGCTATTT-1_2	CPI-1612	0.178056
CGCGCAATCGGTCGAC-1_2	CPI-1612	-2.16832
CGCTAGGAGAGGTCCA-1_1	DMSO	-0.507032
CGCTAGGGTGAGGTCA-1_2	CPI-1612	-2.36478
CGCTAGGGTTAGGCTT-1_2	CPI-1612	0.539905
CGCTAGGGTTCCAATG-1_1	DMSO	5.43134
CGCTATCCACCTGGTG-1_2	CPI-1612	-0.658507
CGCTATCCATCACAGT-1_2	CPI-1612	-0.600928
CGCTATCGTATGAAGT-1_2	CPI-1612	-1.53433
CGCTATCGTGAGCTAG-1_2	CPI-1612	-0.0463058
CGCTATCTCAGTGTGT-1_1	DMSO	1.41372
CGCTGGAAGCATACCT-1_1	DMSO	-2.46986
CGCTGGAAGCATTCCA-1_2	CPI-1612	-0.923173
CGCTGGACAGAAGTGC-1_1	DMSO	0.949133
CGCTGGACATCGAGTT-1_2	CPI-1612	-2.86784
CGCTGGATCAGGTCTA-1_2	CPI-1612	0.379862
CGCTGGATCCGGACTG-1_2	CPI-1612	-1.4046
CGCTGGATCTTGTACT-1_2	CPI-1612	-2.42835
CGGACCACACTAGCCG-1_2	CPI-1612	-0.893495
CGGACCACATTTGGCA-1_1	DMSO	1.8372
CGGACCATCTGGCGCA-1_2	CPI-1612	-1.74692
CGGACTGAGACTTGAA-1_1	DMSO	3.11615
CGGACTGAGTGTTCCA-1_2	CPI-1612	-1.26735
CGGACTGCAACAACTC-1_2	CPI-1612	-0.147515
CGGACTGTCCGTACGG-1_2	CPI-1612	-0.353012
CGGACTGTCTGGCACG-1_2	CPI-1612	-0.391193
CGGTGCAAGGCACCTC-1_2	CPI-1612	-0.712446
CGGTGCACAAATGCTC-1_2	CPI-1612	-5.88547
CGGTGCAGTGGTGGTA-1_1	DMSO	0.566853
CGGTGCATCGCTAGTA-1_1	DMSO	-1.34069
CGGTGCATCTTGTCGC-1_2	CPI-1612	-0.735397
CGTAAACAGGAGTACC-1_2	CPI-1612	0.0155054
CGTAAACGTCAGAAGC-1_2	CPI-1612	-0.496234
CGTAAACGTCGATAGG-1_2	CPI-1612	-0.780831
CGTAAACGTTAACTCG-1_1	DMSO	-0.274484
CGTACAAAGTCATCTG-1_2	CPI-1612	1.14857
CGTACAAGTTGGCTTA-1_2	CPI-1612	-0.341256
CGTACAAGTTTCGACA-1_2	CPI-1612	-2.29592
CGTACAATCCAAGAGG-1_1	DMSO	3.80154
CGTACAATCGATGCAT-1_2	CPI-1612	-0.229952
CGTGGCAAGGCGTCCT-1_2	CPI-1612	1.34097
CGTGGCACAAGAAACT-1_2	CPI-1612	0.253985
CGTGGCAGTTCCGCGA-1_2	CPI-1612	-1.05859
CGTGGCATCACTAGGT-1_2	CPI-1612	-0.405786
CGTGGCATCCAGGTAT-1_2	CPI-1612	0.937922
CGTGGCATCTCTGCGT-1_1	DMSO	3.19939
CGTGGCATCTGTCGGG-1_2	CPI-1612	-1.07203
CGTTCCAAGACCCATT-1_1	DMSO	2.6614
CGTTCCAAGATATGAC-1_2	CPI-1612	-2.11217
CGTTCCAAGTTCTCCC-1_2	CPI-1612	-2.02886
CGTTCCACAAATAGTG-1_2	CPI-1612	-1.30037
CTAACTTAGTTCTCCC-1_2	CPI-1612	-1.05552
CTAACTTGTTACGCTA-1_1	DMSO	0.631443
CTAACTTTCTGTTTAC-1_2	CPI-1612	-2.46532
CTACAGAAGATTGACA-1_2	CPI-1612	-2.20646
CTACAGAAGGTTTCTG-1_2	CPI-1612	0.545763
CTACAGACACGGTGTC-1_1	DMSO	3.87532
CTACAGAGTACAAGCG-1_2	CPI-1612	-1.42123
CTACTTAAGACAGTGC-1_1	DMSO	2.52344
CTACTTAAGGTGTCGA-1_2	CPI-1612	-1.94926
CTACTTACAAACGTTC-1_2	CPI-1612	-0.523136
CTACTTACAATTCAGC-1_2	CPI-1612	2.17479
CTACTTAGTAGGGTTG-1_2	CPI-1612	-2.04748
CTACTTAGTCCGTAGC-1_2	CPI-1612	-1.92777
CTACTTATCGATCTTT-1_2	CPI-1612	0.148347
CTAGCGGAGAGTGGAA-1_1	DMSO	-3.40634
CTAGCGGGTGCGTAGA-1_2	CPI-1612	0.0709943
CTAGGATAGCCGCAAA-1_1	DMSO	-0.473526
CTAGGATGTTTGCGAT-1_2	CPI-1612	-2.07418
CTAGGGCCAAGGGTAC-1_2	CPI-1612	0.731919
CTAGGGCCAATGTGCT-1_2	CPI-1612	-1.39069
CTAGGGCCAGGGCTTC-1_2	CPI-1612	0.794518
CTAGGGCGTACCTATG-1_1	DMSO	2.30177
CTAGGGCGTCAGGTGA-1_1	DMSO	-1.49177
CTCAACCCATTCTCGC-1_2	CPI-1612	0.248755
CTCAACCGTAGCCATT-1_2	CPI-1612	-1.09495
CTCAACCGTAGGTCTT-1_2	CPI-1612	1.64574
CTCAACCGTGGAAGCT-1_1	DMSO	2.55756
CTCACCAAGTCAGGAC-1_2	CPI-1612	0.210647
CTCACCAAGTTAGAGT-1_2	CPI-1612	-0.155082
CTCACCAGTTTGCATG-1_2	CPI-1612	0.924069
CTCACCATCGTGTGCG-1_1	DMSO	1.62001
CTCACCATCTATTGTC-1_1	DMSO	-0.193476
CTCACCATCTGACATG-1_2	CPI-1612	-1.12346
CTCAGAACATTGCACA-1_2	CPI-1612	0.688103
CTCAGAAGTATTCTTC-1_1	DMSO	-0.971921
CTCAGAAGTTTAGACC-1_1	DMSO	3.08849
CTCAGCTAGATTAGAC-1_2	CPI-1612	-0.0399882
CTCAGCTCACAGCTTA-1_2	CPI-1612	1.08588
CTCAGCTTCTTCCACG-1_2	CPI-1612	-1.40239
CTCATGCAGATGTTGA-1_2	CPI-1612	-0.575703
CTCATGCGTAGTATCC-1_2	CPI-1612	-1.36308
CTCATGCGTCTCGGGT-1_2	CPI-1612	-1.50335
CTCATGCGTCTGGTCG-1_2	CPI-1612	-2.3601
CTCCCAAAGATTAGAC-1_2	CPI-1612	-1.26636
CTCGCTACATCAACTG-1_2	CPI-1612	0.349798
CTCGCTACATGGTAAA-1_2	CPI-1612	-0.954721
CTCGCTAGTAGACACG-1_1	DMSO	1.75854
CTCGCTAGTCAGTGCC-1_1	DMSO	-0.525599
CTCGCTATCTCTGTTA-1_2	CPI-1612	-2.59206
CTCTACGAGACAACGC-1_2	CPI-1612	1.42095
CTCTACGCACCACAGC-1_2	CPI-1612	-1.1273
CTCTACGCAGAACGAC-1_1	DMSO	7.18962
CTCTACGTCACAAGCT-1_2	CPI-1612	-1.86584
CTCTACGTCTCTGCGT-1_2	CPI-1612	0.514431
CTCTACGTCTGATCTT-1_1	DMSO	0.795927
CTCTAGCAGCTACGCC-1_2	CPI-1612	0.87981
CTCTAGCCAAGCGAAC-1_2	CPI-1612	-1.08683
CTCTAGCGTCAGTGTT-1_2	CPI-1612	-2.55213
CTCTAGCTCCATCTAT-1_2	CPI-1612	-0.292135
CTCTAGCTCGGGATCC-1_1	DMSO	2.11964
CTCTCAGAGACTAATG-1_2	CPI-1612	0.396463
CTCTCAGCATTCGTCC-1_2	CPI-1612	0.249487
CTCTCAGGTGAAACAT-1_1	DMSO	5.31246
CTCTCAGTCAAATGGA-1_2	CPI-1612	-1.2321
CTCTCGAAGAAATTCG-1_1	DMSO	-1.87404
CTCTCGAAGAACGTTA-1_1	DMSO	5.31535
CTCTCGAAGAGGAATG-1_2	CPI-1612	0.436363
CTCTCGACATCCCAAA-1_2	CPI-1612	-0.132317
CTCTCGAGTACTATGC-1_2	CPI-1612	-0.824254
CTCTCGATCAAGAGAT-1_2	CPI-1612	0.11187
CTCTCGATCGCATACA-1_2	CPI-1612	-1.07357
CTGAATGAGGCACTAG-1_2	CPI-1612	-0.519256
CTGAATGCACACACCG-1_1	DMSO	2.29554
CTGAATGCACGTTAGT-1_2	CPI-1612	-1.84797
CTGAATGTCGAGAAGC-1_2	CPI-1612	0.883656
CTGCGTTGTCGTCGCA-1_1	DMSO	0.558846
CTGCTCAAGCCATCAT-1_2	CPI-1612	-1.55416
CTGCTCAAGTGGACGT-1_1	DMSO	3.46945
CTGCTCAGTGCCCTAG-1_2	CPI-1612	-0.991006
CTGCTCATCCAGGTAT-1_2	CPI-1612	0.293425
CTGCTCATCGTCCCAT-1_2	CPI-1612	-0.749777
CTGGCAGAGGCAAGGG-1_2	CPI-1612	-1.07722
CTGGCAGTCATTCGGA-1_1	DMSO	3.83472
CTGGCAGTCCGATTGA-1_2	CPI-1612	-0.892382
CTGGGACAGTGTCGCC-1_2	CPI-1612	-0.764596
CTGGGACGTTGGGAAC-1_2	CPI-1612	-1.22087
CTGGGACTCATTCTCA-1_1	DMSO	2.28569
CTGTATTGTCCAAGAG-1_2	CPI-1612	-0.970652
CTGTATTGTCCCGTGA-1_2	CPI-1612	0.478636
CTGTATTTCTATACCT-1_2	CPI-1612	-0.531251
CTGTTCGTCCTGTAGA-1_1	DMSO	-1.19932
CTTAATCAGCGGACAT-1_2	CPI-1612	-0.629511
CTTAATCAGCGTATCT-1_2	CPI-1612	-1.77259
CTTAATCCAGAACAGC-1_2	CPI-1612	-0.125324
CTTCCAGAGTCACACT-1_1	DMSO	-1.46051
CTTCCAGGTCCGTGCA-1_1	DMSO	0.241852
CTTCCAGGTGGAAAGA-1_1	DMSO	0.684991
CTTCCAGTCGGATAGG-1_2	CPI-1612	-0.727657
CTTCTAAAGGTGTCGA-1_2	CPI-1612	-1.58608
CTTCTAACACATATCG-1_2	CPI-1612	-0.597658
CTTCTAAGTAGTGATA-1_2	CPI-1612	-0.372903
CTTCTAATCCATTGAG-1_2	CPI-1612	-1.94567
CTTCTAATCTAGCAAC-1_1	DMSO	2.36127
CTTGAAGAGAGGAACA-1_1	DMSO	2.81198
CTTGAAGAGAGTTTGA-1_1	DMSO	-1.83611
CTTGAAGTCAATTGGC-1_1	DMSO	0.14913
CTTGCCACATTTGTTC-1_2	CPI-1612	-2.37975
CTTGCTGTCTATCCTA-1_1	DMSO	-0.353803
CTTGTCGCAGGAGCAT-1_1	DMSO	-1.61068
CTTGTCGCATCAACTG-1_1	DMSO	4.27988
CTTGTCGGTGCCAAGA-1_2	CPI-1612	-0.723214
CTTTGCGGTGTGACCC-1_2	CPI-1612	0.32006
CTTTGCGGTTGCAGCC-1_1	DMSO	-0.217607
CTTTGCGTCCTTCGAC-1_2	CPI-1612	-1.44982
CTTTGCGTCGACCCGA-1_2	CPI-1612	-2.27921
GAAACAAAGGCAGTGT-1_2	CPI-1612	-1.30554
GAAACAAGTGTTGTTG-1_1	DMSO	2.60538
GAAACAAGTTTGCCAA-1_1	DMSO	4.03685
GAAAGTAAGGCTTAAA-1_1	DMSO	0.796339
GAAAGTATCCCACTAC-1_2	CPI-1612	-1.83932
GAAAGTATCCTGGAAT-1_2	CPI-1612	-2.33835
GAAATGAAGTCTCCAA-1_2	CPI-1612	0.2526
GAAATGAAGTTCAGGG-1_1	DMSO	0.258204
GAAATGACACTGTTAG-1_2	CPI-1612	-0.0939872
GAAATGAGTAACGTAA-1_2	CPI-1612	1.38487
GAACCGCCATTACCTT-1_2	CPI-1612	0.0856752
GAACCTAAGAAATCTG-1_2	CPI-1612	-0.440967
GAACCTAGTACAAGCG-1_2	CPI-1612	1.58739
GAACCTAGTGGTACTT-1_1	DMSO	0.601653
GAACCTAGTTGTGAGG-1_1	DMSO	1.28474
GAACCTATCCAAGTCA-1_2	CPI-1612	-2.38798
GAACGTTAGTGAGCTG-1_1	DMSO	1.30324
GAACGTTCAAGTCTCA-1_2	CPI-1612	-2.26911
GAACGTTGTGTACGCC-1_2	CPI-1612	-0.232659
GAACGTTTCACATTCT-1_1	DMSO	2.08283
GAACGTTTCAGTGGTT-1_2	CPI-1612	-2.00209
GAACGTTTCCGTACGG-1_2	CPI-1612	-1.68592
GAACGTTTCCGTCAAA-1_1	DMSO	-1.34988
GAACGTTTCCGTTAGA-1_1	DMSO	2.02541
GAACGTTTCTCGACCT-1_2	CPI-1612	-1.74534
GAACTTGAGACGCCAA-1_2	CPI-1612	-1.71024
GAACTTGCAAGCAGGT-1_2	CPI-1612	0.624207
GAACTTGCACTCGTGG-1_2	CPI-1612	-3.23249
GAACTTGCAGTAAGAT-1_2	CPI-1612	-0.229414
GAACTTGGTGAGGTCA-1_2	CPI-1612	-0.227885
GAACTTGGTGTCGTGC-1_2	CPI-1612	-0.893708
GAACTTGGTTAAGGGC-1_1	DMSO	1.56706
GAACTTGTCCAAGTCA-1_2	CPI-1612	0.815357
GAAGAGCAGCCCATTA-1_2	CPI-1612	-1.53134
GAAGAGCCAACCTCTC-1_2	CPI-1612	1.27286
GAAGAGCCACCACGAC-1_2	CPI-1612	-1.73111
GAAGAGCCAGAACTTC-1_2	CPI-1612	-0.577749
GAAGAGCGTCTCTGGG-1_1	DMSO	5.58131
GAAGAGCTCAGAGTGG-1_1	DMSO	2.70933
GAAGAGCTCGATAGTC-1_2	CPI-1612	1.10415
GAAGTCTAGAGGCGGA-1_2	CPI-1612	0.15736
GAAGTCTAGTGCTGAG-1_2	CPI-1612	-1.13357
GAAGTCTTCACCCTTG-1_2	CPI-1612	-0.0409266
GAAGTCTTCCCTACCA-1_1	DMSO	-0.280112
GAAGTCTTCGGGAAAC-1_2	CPI-1612	-0.177701
GAAGTGGGTGACAAGC-1_1	DMSO	2.95882
GAAGTGGGTGCAAGCA-1_1	DMSO	4.01959
GAAGTGGGTGGACTGA-1_2	CPI-1612	-2.00987
GAATCTGCATACTGCA-1_1	DMSO	-2.3883
GAATCTGTCACGTCAA-1_2	CPI-1612	-2.3273
GAATCTGTCGGAAAGC-1_2	CPI-1612	-0.874308
GAATCTGTCTCGGCGA-1_1	DMSO	-1.39889
GACCAATAGTCGTGAG-1_2	CPI-1612	-2.66359
GACCAATCAAAGCTGG-1_2	CPI-1612	-2.02858
GACCAATGTAATGCAA-1_2	CPI-1612	-0.967945
GACCAATGTACTATGC-1_2	CPI-1612	1.33659
GACCAATGTCATTGGT-1_1	DMSO	-0.174735
GACCAATTCTAAACGC-1_1	DMSO	-0.701755
GACCGACAGGCAAGGG-1_1	DMSO	-2.37129
GACCGACCAACGTACT-1_2	CPI-1612	-1.90399
GACCGACCAGGTCTGC-1_2	CPI-1612	-1.9104
GACCTTCAGCAGGAGG-1_1	DMSO	2.48443
GACCTTCAGTTACACC-1_1	DMSO	0.506169
GACCTTCCACCGATCG-1_1	DMSO	-0.302817
GACCTTCGTATCCCTC-1_2	CPI-1612	-0.171423
GACCTTCTCGATATGC-1_2	CPI-1612	0.124629
GACTAACAGATCTCAC-1_2	CPI-1612	-0.473571
GACTAACAGATTACGA-1_1	DMSO	0.644708
GACTAACAGTACAGAT-1_2	CPI-1612	-3.55088
GACTAACCAAGCGTCC-1_2	CPI-1612	-2.54269
GACTAACTCATCGCTC-1_1	DMSO	0.351117
GACTAGTAGCGCCTAC-1_2	CPI-1612	-2.71255
GACTAGTAGTCCGGAA-1_2	CPI-1612	-1.97974
GACTAGTCACTAGGAG-1_1	DMSO	0.290933
GACTAGTCAGGCATTT-1_2	CPI-1612	-1.28188
GACTAGTTCGCAAGCC-1_2	CPI-1612	-0.409574
GAGAACGAGTAACATG-1_2	CPI-1612	0.421969
GAGAACGCACAGGTAG-1_2	CPI-1612	-2.49789
GAGAACGCAGATGGCA-1_2	CPI-1612	0.697526
GAGAACGCATTTGTTC-1_2	CPI-1612	-1.17515
GAGAACGGTCAGTGTT-1_2	CPI-1612	-0.318619
GAGAACGGTCGTCGCA-1_2	CPI-1612	0.363517
GAGAACGGTTAACCAC-1_2	CPI-1612	-1.83689
GAGACTTAGAACTAAC-1_1	DMSO	-0.104392
GAGACTTAGTTGGAAT-1_1	DMSO	-0.676289
GAGACTTCAAATGTCC-1_1	DMSO	3.28673
GAGACTTCACATTCTT-1_1	DMSO	3.86588
GAGACTTCATCGCCTT-1_1	DMSO	-1.59583
GAGACTTGTCCATTGA-1_2	CPI-1612	-0.500668
GAGATTCTCAATGCAC-1_2	CPI-1612	-1.08461
GAGATTCTCGAGAAGC-1_2	CPI-1612	-1.34472
GAGATTCTCGCTGATA-1_2	CPI-1612	-1.92646
GAGCATTTCTACATCT-1_1	DMSO	2.76851
GAGCGCTAGAGGTCCA-1_2	CPI-1612	-0.114585
GAGCGCTGTAATGCAA-1_2	CPI-1612	-0.0173897
GAGCGCTGTTCCTGTC-1_2	CPI-1612	-0.386647
GAGCGCTTCCACTAGA-1_2	CPI-1612	-0.260482
GAGGATGAGTTCGACT-1_2	CPI-1612	0.423222
GAGGATGCAGGAGCAT-1_2	CPI-1612	1.34662
GAGGATGGTCGCGCTA-1_1	DMSO	3.00866
GAGGATGTCAGGAAGC-1_1	DMSO	-0.0658148
GAGGATGTCATCATGG-1_2	CPI-1612	-0.680681
GAGGATGTCGGTCCGA-1_1	DMSO	2.07018
GAGGATGTCTATTGTC-1_1	DMSO	5.72387
GAGGATGTCTGAACGT-1_1	DMSO	1.2581
GAGGCTCGTGCATTCA-1_1	DMSO	3.60189
GAGGCTCTCCCGATTC-1_2	CPI-1612	-1.09258
GAGGTCCAGCGATACG-1_1	DMSO	2.22054
GAGGTCCGTCTGCACG-1_1	DMSO	2.4115
GAGGTCCTCTTCCAGC-1_1	DMSO	3.45291
GAGTGAGGTACTAGAA-1_2	CPI-1612	-0.998564
GAGTGAGGTGCTGAAG-1_1	DMSO	3.40926
GAGTGAGGTTGGCGAA-1_2	CPI-1612	-3.40165
GAGTGAGTCAACGTGT-1_2	CPI-1612	-1.45542
GATCATGAGAATAGTC-1_1	DMSO	-0.318421
GATCATGCATAGATAG-1_1	DMSO	5.17838
GATCGTAAGAAATACC-1_2	CPI-1612	-1.89482
GATCGTAGTGCATTCA-1_1	DMSO	-0.62309
GATCGTATCCTTACGC-1_2	CPI-1612	-1.49279
GATGATCCAGTATACC-1_2	CPI-1612	0.396392
GATGATCGTACCGGCT-1_2	CPI-1612	-0.843022
GATGATCTCCACGAGC-1_2	CPI-1612	1.40397
GATGATCTCCACTAGA-1_2	CPI-1612	-1.11515
GATGGCCAGTACAGAT-1_1	DMSO	0.328597
GATGGCCAGTCTGGGA-1_2	CPI-1612	-2.82314
GATGGCCCAACTCGAT-1_2	CPI-1612	0.662716
GATGGCCCAGCTATAC-1_1	DMSO	-0.132011
GATGGCCCATAAAGTG-1_2	CPI-1612	-2.35278
GATTAGCGTTCTGAAC-1_2	CPI-1612	-1.41595
GATTAGCTCACAAGCT-1_2	CPI-1612	0.0969032
GATTAGCTCCTCCCAA-1_1	DMSO	0.996386
GATTGACAGAACGACC-1_2	CPI-1612	-0.195823
GATTGACAGTCCCGCA-1_2	CPI-1612	-2.10832
GATTGACTCACCCTTG-1_2	CPI-1612	-3.47506
GATTGACTCAGCACGC-1_1	DMSO	-0.09468
GCAAAGGAGAGGTCCA-1_2	CPI-1612	-0.176526
GCAAAGGAGGAAGAAC-1_2	CPI-1612	-1.70695
GCAAAGGCACCCTTTG-1_2	CPI-1612	0.497669
GCAAAGGCATTCTCGC-1_1	DMSO	2.02268
GCAAAGGGTATTGTGC-1_1	DMSO	2.00483
GCAACCGAGGTCGTTT-1_2	CPI-1612	-1.40046
GCAACCGTCGCTACCT-1_2	CPI-1612	0.592664
GCACCTTGTGAAACAT-1_1	DMSO	0.734011
GCACCTTGTGCGCATC-1_2	CPI-1612	0.460337
GCACCTTGTGCGTTTA-1_1	DMSO	4.44223
GCACGCAAGACACAAT-1_2	CPI-1612	-4.02625
GCACGCAAGACTAGCG-1_1	DMSO	2.75928
GCACGCACAATTAGGA-1_2	CPI-1612	1.11242
GCACGCACACAGGTAG-1_2	CPI-1612	0.348179
GCACGCACATGGAGGT-1_2	CPI-1612	1.00767
GCACGCACATGTCCCT-1_2	CPI-1612	-0.842016
GCACGCATCAATCGTG-1_2	CPI-1612	-1.35815
GCACGGTCACCACGAC-1_2	CPI-1612	-0.441811
GCACGGTCACGTTACA-1_2	CPI-1612	1.24494
GCACGGTCAGATACAA-1_2	CPI-1612	-4.04241
GCACGGTCATCTGCAA-1_2	CPI-1612	-1.18585
GCACGGTGTAAACGGC-1_2	CPI-1612	-2.46423
GCACGGTGTAAACGTA-1_2	CPI-1612	1.23617
GCACGGTGTCATCAAC-1_2	CPI-1612	-1.27632
GCACGGTGTTCTTTCA-1_1	DMSO	0.601498
GCACGGTTCCATGTTT-1_2	CPI-1612	-1.18857
GCACGGTTCCCTACCA-1_2	CPI-1612	1.92244
GCAGATTAGACACGGT-1_2	CPI-1612	-1.71332
GCAGATTCATGCACTA-1_2	CPI-1612	-1.30402
GCAGATTGTCCAACCG-1_2	CPI-1612	-1.56696
GCAGCCAAGTCCTTCC-1_2	CPI-1612	0.157807
GCAGCCACAATGGCTT-1_2	CPI-1612	-1.26539
GCAGCCACACGAACGA-1_2	CPI-1612	-0.204462
GCAGCCACATAGCCGC-1_2	CPI-1612	-1.7639
GCAGCCAGTACAAGCG-1_1	DMSO	0.206156
GCAGCCATCCAATCCC-1_2	CPI-1612	1.72746
GCAGCTGAGCAGTAGC-1_2	CPI-1612	0.104048
GCAGCTGAGTATACCC-1_2	CPI-1612	-1.14757
GCAGCTGAGTTACCAC-1_2	CPI-1612	-1.93057
GCAGCTGGTCATTGCA-1_1	DMSO	-1.45443
GCAGCTGGTTCTTTCA-1_2	CPI-1612	-1.14522
GCAGCTGTCATTCGGA-1_2	CPI-1612	-1.92448
GCAGCTGTCCTGTGGG-1_2	CPI-1612	-1.31096
GCATGATAGTTCAACC-1_2	CPI-1612	-1.3114
GCATGATCAGTGCGTC-1_2	CPI-1612	0.1092
GCATGATTCGGTGATT-1_1	DMSO	3.19003
GCATTCCGTCTGGTCG-1_1	DMSO	-1.77499
GCATTCCGTGGCCTTG-1_1	DMSO	0.479995
[truncated: 975 more rows]
