# Supplementary material for: CREBBP/EP300 acetyltransferase inhibition disrupts FOXA1-bound enhancers to inhibit the proliferation of ER+ breast cancer cells
Source: PLoS One. 2022 Mar 30;17(3):e0262378. doi: 10.1371/journal.pone.0262378 (PMC8967035; doi:10.1371/journal.pone.0262378)
Supplement: S11 Data — (XLSX) [file pone.0262378.s019.xlsx]

## Sheet: S8A
geneID	rowname	log2FoldChange	GeneSet
ENSG00000000457	SCYL3	-0.295343	Lum(M)-ECJ
ENSG00000007944	MYLIP	-1.47687	Lum(M)-ECJ
ENSG00000057019	DCBLD2	0.540649	Bas-ECJ
ENSG00000072201	LNX1	-0.0391895	Lum(M)-ECJ
ENSG00000072858	SIDT1	-2.03843	Lum(M)-ECJ
ENSG00000075420	FNDC3B	-0.462864	Bas-ECJ
ENSG00000091831	ESR1	-2.10238	Lum(M)-ECJ
ENSG00000092068	SLC7A8	-1.70776	Lum(M)-ECJ
ENSG00000106780	MEGF9	-1.05702	Lum(M)-ECJ
ENSG00000106829	TLE4	1.25135	Bas-ECJ
ENSG00000113494	PRLR	-2.94863	Lum(M)-ECJ
ENSG00000113580	NR3C1	-0.876577	Bas-ECJ
ENSG00000118503	TNFAIP3	1.97507	Bas-ECJ
ENSG00000118985	ELL2	0.625522	Bas-ECJ
ENSG00000120149	MSX2	-0.813382	Lum(M)-ECJ
ENSG00000135862	LAMC1	-0.485612	Bas-ECJ
ENSG00000137462	TLR2	1.55035	Bas-ECJ
ENSG00000143641	GALNT2	-0.00393833	Bas-ECJ
ENSG00000143850	PLEKHA6	-1.97443	Lum(M)-ECJ
ENSG00000145431	PDGFC	-2.74204	Bas-ECJ
ENSG00000145990	GFOD1	0.128552	Bas-ECJ
ENSG00000147010	SH3KBP1	-0.19253	Bas-ECJ
ENSG00000147689	FAM83A	-2.61749	Bas-ECJ
ENSG00000148700	ADD3	-0.0247873	Bas-ECJ
ENSG00000152601	MBNL1	0.00550232	Bas-ECJ
ENSG00000154122	ANKH	0.294702	Bas-ECJ
ENSG00000156453	PCDH1	-1.822	Lum(M)-ECJ
ENSG00000163435	ELF3	-3.23697	Lum(M)-ECJ
ENSG00000163694	RBM47	-1.60068	Lum(M)-ECJ
ENSG00000164251	F2RL1	-0.203606	Bas-ECJ
ENSG00000165105	RASEF	-1.5977	Lum(M)-ECJ
ENSG00000166387	PPFIBP2	-2.25573	Lum(M)-ECJ
ENSG00000167106	FAM102A	-1.39569	Lum(M)-ECJ
ENSG00000169862	CTNND2	-0.251292	Lum(M)-ECJ
ENSG00000180447	GAS1	-0.107649	Bas-ECJ
ENSG00000196549	MME	0.136471	Bas-ECJ
ENSG00000196586	MYO6	-0.441507	Lum(M)-ECJ
ENSG00000197822	OCLN	-0.162186	Lum(M)-ECJ
ENSG00000235750	KIAA0040	-0.117225	Lum(M)-ECJ

## Sheet: S8B
geneID	rowname	baseMean	log2FoldChange	pvalue	padj	GeneSet
ENSG00000000457	SCYL3	489.351	-0.295343	0.000824883	0.00272899	Lum(M)-ECJ
ENSG00000007944	MYLIP	931.339	-1.47687	1.3001e-67	1.36912e-65	Lum(M)-ECJ
ENSG00000057019	DCBLD2	733.161	0.540649	0.000148516	0.000567486	Bas-ECJ
ENSG00000072201	LNX1	168.78	-0.0391895	0.864902	0.914857	Lum(M)-ECJ
ENSG00000072858	SIDT1	467.227	-2.03843	2.93812e-56	2.24796e-54	Lum(M)-ECJ
ENSG00000075420	FNDC3B	422.595	-0.462864	6.94481e-05	0.000283371	Bas-ECJ
ENSG00000091831	ESR1	4078.58	-2.10238	3.40369e-95	6.44467e-93	Lum(M)-ECJ
ENSG00000092068	SLC7A8	19.1085	-1.70776	0.00316016	0.00913309	Lum(M)-ECJ
ENSG00000106780	MEGF9	1666.7	-1.05702	2.58001e-32	8.95596e-31	Lum(M)-ECJ
ENSG00000106829	TLE4	28.5993	1.25135	0.0096189	0.0245515	Bas-ECJ
ENSG00000113494	PRLR	2401.7	-2.94863	5.48945e-140	2.70789e-137	Lum(M)-ECJ
ENSG00000113580	NR3C1	1089.32	-0.876577	1.18993e-20	2.44306e-19	Bas-ECJ
ENSG00000118503	TNFAIP3	47.7428	1.97507	1.41576e-06	7.61724e-06	Bas-ECJ
ENSG00000118985	ELL2	164.233	0.625522	0.0244719	0.0557246	Bas-ECJ
ENSG00000120149	MSX2	502.919	-0.813382	1.35767e-18	2.44473e-17	Lum(M)-ECJ
ENSG00000135862	LAMC1	2243.57	-0.485612	0.000159352	0.000605526	Bas-ECJ
ENSG00000137462	TLR2	11.751	1.55035	0.0519353	0.106408	Bas-ECJ
ENSG00000143641	GALNT2	1131.96	-0.00393833	0.944667	0.965212	Bas-ECJ
ENSG00000143850	PLEKHA6	764.425	-1.97443	6.17476e-34	2.28747e-32	Lum(M)-ECJ
ENSG00000145431	PDGFC	8.11107	-2.74204	0.0240982	0.0550141	Bas-ECJ
ENSG00000145990	GFOD1	249.81	0.128552	0.384528	0.527246	Bas-ECJ
ENSG00000147010	SH3KBP1	407.598	-0.19253	0.0721355	0.140603	Bas-ECJ
ENSG00000147689	FAM83A	99.4183	-2.61749	3.44203e-17	5.62518e-16	Bas-ECJ
ENSG00000148700	ADD3	119.005	-0.0247873	0.923233	0.95135	Bas-ECJ
ENSG00000152601	MBNL1	2715	0.00550232	0.92116	0.950254	Bas-ECJ
ENSG00000154122	ANKH	183.488	0.294702	0.17986	0.295097	Bas-ECJ
ENSG00000156453	PCDH1	351.327	-1.822	4.29808e-50	2.83688e-48	Lum(M)-ECJ
ENSG00000163435	ELF3	2615.2	-3.23697	9.61679e-265	2.25333e-261	Lum(M)-ECJ
ENSG00000163694	RBM47	1898.4	-1.60068	8.46625e-90	1.38e-87	Lum(M)-ECJ
ENSG00000164251	F2RL1	650.942	-0.203606	0.0960404	0.177875	Bas-ECJ
ENSG00000165105	RASEF	829.652	-1.5977	1.22303e-69	1.34857e-67	Lum(M)-ECJ
ENSG00000166387	PPFIBP2	77.9883	-2.25573	1.77642e-07	1.09392e-06	Lum(M)-ECJ
ENSG00000167106	FAM102A	2423.88	-1.39569	3.07377e-22	6.83486e-21	Lum(M)-ECJ
ENSG00000169862	CTNND2	1937.32	-0.251292	0.0388021	0.0830303	Lum(M)-ECJ
ENSG00000180447	GAS1	5.66315	-0.107649	0.888091	0.930799	Bas-ECJ
ENSG00000196549	MME	15.7127	0.136471	0.835565	0.895419	Bas-ECJ
ENSG00000196586	MYO6	2374.57	-0.441507	2.50992e-10	2.17816e-09	Lum(M)-ECJ
ENSG00000197822	OCLN	1454.57	-0.162186	0.010343	0.0261999	Lum(M)-ECJ
ENSG00000235750	KIAA0040	344.883	-0.117225	0.470459	0.610506	Lum(M)-ECJ
